# Supplementary material for: GARP and EARP are required for efficient BoHV-1 replication as identified by a genome wide CRISPR knockout screen
Source: PLoS Pathog. 2023 Dec 6;19(12):e1011822. doi: 10.1371/journal.ppat.1011822 (PMC10727446; doi:10.1371/journal.ppat.1011822)
Supplement: S1 Data — (XLSX) [file ppat.1011822.s001.xlsx]

## Sheet: library_notes
	btCRISPRko_v1_library
	For spreadsheet "library_details"
	column 1:	chromsome id of the CRISPR target site
	column 2:	5' cor-ordinate of the CRISPR target sequence
	column 3:	3' co-ordinate of the CRISPR target sequence
	column 4:	targeted gene name
	column 5:	cutting efficiency estimated by Azimuth 2.0
	column 6:	strandness of the target sequence
	column 7:	cut site position divided by the full length of the peptide.
	column 8:	CRISPR sequences
	column 9-13:	number of potential off-target sites within the coding genome, with cutting efficiency falling into 5 brackets, 1, 0.5-1, 0.2-0.5, 0.05-0.2 and <0.05, relative to the on-target cutting efficiency as calculated by CFD.
	column 14-18:	number of potential off-target sites within the non-coding genome, calculated as off-target sites in coding gene as in columns 9-13.
	For spreadsheet "CRISPR_sequences_and_controls"
	96,000 CRISPRs listed containing 94,000 coding gene targeting guides and 2,000 non-targeting controls (nc_guidexxxxxx).

## Sheet: library_details
								exon_ot	exon_ot	exon_ot	exon_ot	exon_ot	non_exon_ot	non_exon_ot	non_exon_ot	non_exon_ot	non_exon_ot
#chrom	start	end	gene	cutting_eff	strand	percent_pep	sequence	cfd=1	0.5-1	0.2-0.5	0.05-0.2	<0.05	cfd=1	0.5-1	0.2-0.5	0.05-0.2	<0.05
AC_000170.1	44139773	44139793	20ALPHA-HSD	0.46	-	0.04	ACCCAACCTCTATAGCCAAT	0	0	2	3	1	0	0	1	5	5
AC_000170.1	44139755	44139774	20ALPHA-HSD	0.51	+	0.03	AGCTCTGGAGATCACCCAAT	0	0	1	1	3	0	0	0	6	7
AC_000170.1	44139832	44139851	20ALPHA-HSD	0.53	+	0.12	GGCAAGTTGGACAAGCCATT	0	0	0	2	2	0	0	2	10	3
AC_000170.1	44140752	44140772	20ALPHA-HSD	0.62	-	0.2	CAACTCTGGTTGAAGGCAAG	0	0	2	1	1	0	1	3	15	11
AC_000170.1	44149796	44149816	20ALPHA-HSD	0.63	-	0.67	AGGGTAGTTCGGGTTCACCC	0	4	2	0	1	0	0	0	1	2
AC_000175.1	65830236	65830256	A1BG	0.66	-	0.2	GATCAGCCCGAGCAACCTGG	0	0	0	1	0	0	0	0	8	2
AC_000175.1	65830295	65830315	A1BG	0.69	-	0.16	CCAGTGACCAGCACCACCCG	0	0	0	1	4	0	0	4	18	27
AC_000175.1	65829368	65829388	A1BG	0.7	-	0.36	CTGCAGCTACCGGACCCACG	0	0	0	1	0	0	0	0	6	7
AC_000175.1	65828157	65828177	A1BG	0.73	-	0.72	GAGGCCCAATTCGAGCTGCG	0	0	0	0	0	0	0	0	0	0
AC_000175.1	65829491	65829510	A1BG	0.77	+	0.27	TCACACCTCGAAGTCCCGAG	0	0	0	0	1	0	0	0	3	1
AC_000183.1	8547432	8547452	A1CF	0.69	-	0.11	CAATCGGCAGTTGTCCACAC	0	0	0	1	0	0	0	0	2	0
AC_000183.1	8547574	8547594	A1CF	0.69	-	0.21	ATTCCACGAAGGCAAAGCCG	0	0	1	1	0	0	0	3	2	4
AC_000183.1	8572703	8572723	A1CF	0.75	-	0.75	TAAAGTGACAGGATTCATCG	0	0	0	1	0	0	1	1	7	7
AC_000183.1	8570322	8570341	A1CF	0.78	+	0.48	AGTGACCCTAGCCAAACCAG	0	0	0	1	2	0	0	2	5	7
AC_000183.1	8570353	8570372	A1CF	0.83	+	0.5	AGTTACGTTAGGTACACCCG	0	0	0	0	0	0	0	0	0	1
AC_000162.1	101319927	101319946	A2M	0.71	+	0.41	CTCAAGTGTAAATCAACAGG	0	0	0	0	1	0	0	4	20	9
AC_000162.1	101309926	101309945	A2M	0.74	+	0.22	GTGGACTCAAACCTTAGACG	0	0	0	0	0	0	0	1	2	2
AC_000162.1	101313477	101313497	A2M	0.74	-	0.27	GCCACTGGTAGCCGTAACAG	0	0	0	0	1	0	0	1	5	4
AC_000162.1	101313577	101313596	A2M	0.75	+	0.3	TTGCCTCGTGAACTGCCCTG	0	0	0	0	0	0	0	2	6	3
AC_000162.1	101304756	101304775	A2M	0.76	+	0.12	TGGTACAGAAGGGATCAGGT	0	0	0	0	0	0	0	5	8	15
AC_000162.1	101526147	101526166	A2ML1	0.68	+	0.38	ACAGCGTAGACCACCAGGGA	0	0	0	0	0	0	0	5	5	2
AC_000162.1	101537354	101537374	A2ML1	0.69	-	0.12	GATTGCACAGTGGCTGAACG	0	0	0	0	1	0	0	4	3	4
AC_000162.1	101537282	101537302	A2ML1	0.7	-	0.14	AACGCTGGGCACCTACAGTG	0	0	0	0	1	0	0	1	8	10
AC_000162.1	101536025	101536045	A2ML1	0.71	-	0.16	GGAACCCAAAGAGTTATCAG	0	0	0	0	0	0	0	5	11	11
AC_000162.1	101533366	101533385	A2ML1	0.72	+	0.24	AGAAATGTATATATCCCGAG	0	0	0	0	0	0	0	2	11	9
AC_000159.1	121236026	121236045	A3GALT2	0.6	+	0.28	CATCATGGTGGGCCAGCGCG	0	0	1	1	0	0	0	1	2	3
AC_000159.1	121236079	121236099	A3GALT2	0.61	-	0.34	CAGCGGCACGCGGCGTACCG	0	0	0	0	2	0	0	0	0	1
AC_000159.1	121232812	121232831	A3GALT2	0.65	+	0.1	TGGCACCTTCGACCCAGACG	0	0	0	1	0	0	0	0	0	2
AC_000159.1	121236041	121236061	A3GALT2	0.66	-	0.29	ACACGTAGTACACCACGCGC	0	0	0	0	1	0	0	1	1	1
AC_000159.1	121236386	121236405	A3GALT2	0.81	+	0.71	GGGCGACTTCTACTACCACG	0	0	0	0	2	0	0	0	0	1
AC_000162.1	114072532	114072552	A4GALT	0.66	-	0.28	CTTCCTGTTCATGTGCTCCG	0	0	1	0	3	0	0	5	8	10
AC_000162.1	114072335	114072354	A4GALT	0.66	+	0.45	CTGCACAGCCGCGTACCAGG	0	0	1	0	2	0	0	3	4	0
AC_000162.1	114072687	114072707	A4GALT	0.68	-	0.13	CACGTCGTGGGAGAGCCGGG	0	0	0	1	3	0	0	3	7	3
AC_000162.1	114072479	114072498	A4GALT	0.77	+	0.31	CTTCATCAGGACCACCACTG	0	0	1	2	3	0	0	3	15	15
AC_000158.1	132063671	132063691	A4GNT	0.67	-	0.05	GAACTGGTAGAGGAAGCCAC	0	0	1	1	1	0	0	5	10	11
AC_000158.1	132063725	132063744	A4GNT	0.68	+	0.12	CTTCCTACAAGTCCCATCAG	0	0	0	1	0	0	0	2	4	5
AC_000158.1	132063948	132063968	A4GNT	0.72	-	0.32	AAACGTTGTCAATTGCTGAG	0	0	0	0	0	0	0	2	9	2
AC_000158.1	132063647	132063667	A4GNT	0.73	-	0.03	AAACAGCAGGGTGACCGACA	0	0	0	1	1	0	0	2	3	5
AC_000162.1	26862994	26863014	AAAS	0.65	-	0.13	TCTTCCACACTTGCTCCCGG	0	0	0	0	2	0	0	2	18	9
AC_000162.1	26871471	26871490	AAAS	0.67	+	0.35	GCACCGGCTGCAGCGCAATG	0	0	1	3	1	0	0	0	5	3
AC_000162.1	26871577	26871597	AAAS	0.72	-	0.41	CACCGGGTAGACAAGGACGT	0	0	0	0	1	0	0	0	5	3
AC_000162.1	26862179	26862199	AAAS	0.73	-	0.02	AAGGTGATTTGTCCTCTAGG	0	0	0	0	0	0	0	4	14	6
AC_000174.1	53017970	53017989	AACS	0.65	+	0.19	GTGCGACATAAAGGGCCACT	0	0	0	0	0	0	0	1	4	2
AC_000174.1	53016409	53016429	AACS	0.65	-	0.21	AGGCAAGGAGGAGATCGTGA	0	0	0	3	1	0	0	4	28	21
AC_000174.1	53002058	53002078	AACS	0.68	-	0.34	GCCGAAGCTCATCTTCTCTG	0	0	0	4	1	0	0	4	11	4
AC_000174.1	53011285	53011304	AACS	0.72	+	0.26	GCTGTTGGGCAAGTAGCCTG	0	0	0	2	3	0	0	9	11	11
AC_000174.1	53018043	53018062	AACS	0.73	+	0.15	TTTGAACCACTCAGGCACGT	0	0	0	1	0	0	0	2	5	4
AC_000158.1	116983218	116983237	AADAC	0.31	+	0.03	GTGCCATCGATTTCATGAAA	0	0	0	0	0	0	0	3	5	1
AC_000158.1	116980092	116980112	AADAC	0.42	-	0.39	CCTGGAAGAATCGGTATCTC	0	0	1	0	0	0	2	1	2	9
AC_000158.1	116983249	116983269	AADAC	0.5	-	0.02	CCCTGTTTGGTGAAATATTG	0	0	1	0	0	0	1	1	11	7
AC_000158.1	116980110	116980130	AADAC	0.5	-	0.37	GAAAGCTATGGTGTAGATCC	0	0	0	0	0	0	1	2	3	13
AC_000158.1	116974648	116974668	AADAC	0.71	-	0.8	GCTGATGACAGCAAGTTGCG	0	1	0	0	0	0	0	2	4	4
AC_000158.1	117152470	117152489	AADACL2	0.56	+	0.13	TTTGGCAAGTACAAACGTAC	0	0	0	0	0	0	0	2	8	3
AC_000158.1	117146484	117146503	AADACL2	0.58	+	0.28	GATATTCAGGAGCTAGTCTA	0	0	0	0	1	0	0	2	6	5
AC_000158.1	117146379	117146398	AADACL2	0.64	+	0.38	CTGAAATACAAATTCGATTG	0	0	0	1	0	0	0	1	6	25
AC_000158.1	117149029	117149048	AADACL2	0.66	+	0.23	TTGCCGTCCATCTATTCAGG	0	0	0	0	0	0	0	1	5	3
AC_000173.1	56240452	56240472	AADACL3	0.64	-	0.22	CAGCCCAAGGCACCCGCGAG	0	0	0	0	0	0	0	1	3	9
AC_000173.1	56240483	56240502	AADACL3	0.67	+	0.17	CCGGGATCGTCCCAAACTGG	0	0	0	0	0	0	0	1	1	4
AC_000173.1	56240419	56240439	AADACL3	0.67	-	0.25	GGCATTGTGTTCTACCATGG	0	0	0	1	0	0	0	3	4	2
AC_000173.1	56236809	56236828	AADACL3	0.69	+	0.53	ATACAGTGCTTATCCAGGAG	0	0	0	0	0	0	1	3	7	7
AC_000173.1	56237109	56237129	AADACL3	0.7	-	0.41	GATACTAACAGACTGCATGG	0	0	0	2	0	0	0	0	8	8
AC_000173.1	41945736	41945755	AADACL4	0.64	+	0.27	AGAAGATGATGCCTCGCTGG	0	0	0	1	1	0	0	2	3	32
AC_000173.1	41951977	41951997	AADACL4	0.66	-	0.12	GCACTGCATATTCGTCTACG	0	0	0	0	0	0	0	0	1	0
AC_000173.1	41940849	41940868	AADACL4	0.69	+	0.33	CCCAGGCTAGAGAACCACAC	0	0	0	0	2	0	0	5	2	4
AC_000173.1	41933588	41933607	AADACL4	0.71	+	0.45	TCCACAGAGCACAACCCGGG	0	0	0	0	1	0	0	1	9	10
AC_000165.1	1814371	1814390	AADAT	0.47	+	0.21	ACATATGTCCATCTGTCCTT	0	0	0	1	0	0	0	5	21	22
AC_000165.1	1815965	1815985	AADAT	0.6	-	0.01	TGTAGCTGAAATATTGAGCA	0	0	0	0	0	0	0	3	10	23
AC_000165.1	1815932	1815952	AADAT	0.65	-	0.04	TGTCATCTCCTTGGCAACTG	0	0	0	1	1	0	0	4	22	28
AC_000165.1	1814390	1814410	AADAT	0.69	-	0.2	ATCCATTATGCACCCACCCA	0	0	0	1	1	0	0	0	9	11
AC_000165.1	1802579	1802599	AADAT	0.74	-	0.71	TCACAGCTTCTATACCAATG	0	0	0	1	1	0	1	1	11	12
AC_000165.1	84815818	84815838	AAED1	0.43	-	0.28	AGCCTTTCTGTAAACTAACT	0	0	0	0	0	0	0	3	10	19
AC_000165.1	84816178	84816198	AAED1	0.55	-	0.19	AATGTCACTCTCATAGTGAT	0	0	0	0	0	0	0	3	9	6
AC_000165.1	84815732	84815752	AAED1	0.6	-	0.46	GGTGAAGAAATTGCCTCCTC	0	0	0	0	1	0	0	0	15	15
AC_000165.1	84817117	84817136	AAED1	0.64	+	0.02	ATTCCTTGCAGATGTAACAC	0	0	1	0	2	0	0	1	4	15
AC_000167.1	14054274	14054294	AAGAB	0.54	-	0.39	TGCGATAGAGTATCCGAGAA	0	0	0	0	0	0	0	0	1	5
AC_000167.1	14054579	14054599	AAGAB	0.65	-	0.2	AGCAGATATCAATCTGTGCG	0	0	1	1	0	0	0	1	4	5
AC_000167.1	14074846	14074865	AAGAB	0.69	+	0.06	ACGTTGCACTAGCCGGTCTG	0	0	1	0	1	0	0	1	0	0
AC_000167.1	14053925	14053945	AAGAB	0.7	-	0.42	ACCGACAGAAAGCTCAAGAG	0	0	0	0	1	0	0	3	9	14
AC_000168.1	67860111	67860130	AAK1	0.67	+	0.3	CAAAGTCACACAGGACATAG	0	0	0	1	1	0	0	11	83	63
AC_000168.1	67872388	67872408	AAK1	0.68	-	0.18	AGTATCAATAGTGTGAGTAG	0	0	0	0	0	0	0	5	9	14
AC_000168.1	67858651	67858671	AAK1	0.71	-	0.38	TGGCAAGGTCATCACGACGA	0	0	0	0	0	0	0	0	3	4
AC_000168.1	67964318	67964338	AAK1	0.72	-	0.07	TGGGCGACAGCAGGTCACTG	0	0	1	2	1	0	0	1	10	9
AC_000168.1	67858671	67858691	AAK1	0.75	-	0.37	GAGATGGTCAACCTGTACAG	0	0	0	0	0	0	0	1	4	2
AC_000186.1	18275376	18275396	AAMDC	0.56	-	0.08	GAAATTGCTTCGCTCTCATG	0	0	0	0	0	0	0	1	3	7
AC_000186.1	18252505	18252524	AAMDC	0.58	+	0.39	ACATCTGCAGGCTGCACACC	0	0	0	1	8	0	0	3	17	42
AC_000186.1	18275316	18275336	AAMDC	0.7	-	0.24	GATTGCAAAGTGTGGCCAGG	0	0	0	1	0	0	0	3	11	6
AC_000186.1	18250650	18250669	AAMDC	0.71	+	0.64	AGGTACTCTACGGTTGATGG	0	0	0	0	0	0	0	0	4	1
AC_000186.1	18275278	18275298	AAMDC	0.73	-	0.34	TTGGAGAGAAACAGGAACTG	0	0	1	11	3	0	4	10	44	35
AC_000159.1	107017686	107017705	AAMP	0.68	+	0.47	AAGGTCTTGCAGTCACCAGT	0	0	0	1	1	0	0	2	7	8
AC_000159.1	107020193	107020212	AAMP	0.69	+	0	TCTCCGATTCGGACTCCATG	0	0	0	0	1	0	0	1	2	1
AC_000159.1	107018127	107018147	AAMP	0.69	-	0.34	CAGCCATGACTCTACCCTAG	0	0	0	0	1	0	0	1	4	4
AC_000159.1	107020149	107020168	AAMP	0.79	+	0.04	GAAGCTTAGAGTCTCCAACG	0	0	0	0	0	0	0	0	3	4
AC_000176.1	55917830	55917849	AANAT	0.54	+	0.45	CCACAGGGAGCCAATGATGA	0	0	0	1	3	0	2	3	7	17
AC_000176.1	55917881	55917900	AANAT	0.63	+	0.37	CAGGGACAGCTCGGGACACA	0	0	1	0	0	0	4	3	22	24
AC_000176.1	55917841	55917860	AANAT	0.63	+	0.43	CAATGATGAAGGCCACGAGG	0	0	1	3	0	0	0	2	4	7
AC_000176.1	55917863	55917882	AANAT	0.66	+	0.4	GCCCTCCACGAACCAGCCCA	0	0	0	1	1	0	0	4	10	14
AC_000176.1	55918390	55918409	AANAT	0.71	+	0.02	CAGGCAGTGGATGCTCGGCG	0	0	1	0	0	1	0	0	7	13
AC_000170.1	66026236	66026256	AAR2	0.68	-	0.73	GAGGCTGTGGTGCTTCACCA	0	0	0	3	1	0	0	3	7	11
AC_000170.1	66021274	66021294	AAR2	0.69	-	0.14	TAAGGAAGAAGCCCATGCGA	0	0	0	0	1	0	0	4	6	4
AC_000170.1	66021486	66021506	AAR2	0.69	-	0.33	AGGCTGCAGCTTCTCTACGG	0	0	0	0	0	0	0	4	3	4
AC_000170.1	66021605	66021624	AAR2	0.71	+	0.45	GAGTGCAAGAGCTACCAGGA	0	0	1	1	1	0	0	4	11	8
AC_000170.1	66021460	66021479	AAR2	0.74	+	0.32	CCTCACCAACTTCATCAGCG	0	0	0	3	3	0	0	0	6	7
AC_000171.1	49503992	49504012	AARD	0.6	-	0.39	GGCTGGACGAGCTCAAGCGG	0	0	1	1	5	0	0	1	4	5
AC_000171.1	49504147	49504167	AARD	0.63	-	0.06	GGACTCCGGCCGCCGCAGAG	0	0	1	1	6	0	0	1	5	10
AC_000171.1	49504059	49504079	AARD	0.65	-	0.25	TCACGAGGCTTCCTCGAAGG	0	0	0	0	1	0	0	1	2	11
AC_000171.1	49504107	49504126	AARD	0.67	+	0.12	GCCGCGTGGAGGATGTTGTG	0	0	1	0	0	0	0	2	7	4
AC_000175.1	1838342	1838362	AARS	0.68	-	0.19	TCGTAGTGGATCTCACTGCA	0	0	0	2	0	0	0	0	2	0
AC_000175.1	1841343	1841363	AARS	0.68	-	0.43	GGAACCCGTAGGTGTCATAG	0	0	0	2	1	0	0	2	2	1
AC_000175.1	1838365	1838385	AARS	0.69	-	0.2	CTGCATCCCGACCACCGATG	0	0	0	1	0	0	0	0	3	7
AC_000175.1	1839445	1839464	AARS	0.73	+	0.33	GCGGCCGACCTGACAATACG	0	0	0	0	0	0	0	0	0	0
AC_000175.1	1840105	1840125	AARS	0.85	-	0.34	GAGAGTATCGAACAGCCCGG	0	0	0	0	0	0	0	1	1	0
AC_000180.1	17672759	17672778	AARS2	0.75	+	0.31	AGAACCGCACAGCTCGACGG	0	0	0	1	0	0	0	0	0	3
AC_000180.1	17672314	17672333	AARS2	0.75	+	0.34	TCTGGGTAAGCATCTCCCTG	0	0	0	0	2	0	0	4	13	8
AC_000180.1	17675085	17675105	AARS2	0.76	-	0.09	TCAGGTCTATGGGATCCCTG	0	0	2	0	3	0	0	4	14	4
AC_000180.1	17673045	17673064	AARS2	0.76	+	0.27	GGATGTGATCAGCCACCACG	0	0	1	0	1	0	0	2	6	8
AC_000180.1	17673063	17673083	AARS2	0.82	-	0.27	CACAGACACAGCATACCGCG	0	0	0	0	0	0	0	0	0	4
AC_000176.1	43652570	43652589	AARSD1	0.53	+	0.16	CATCAGGATTCTTGCAGCTG	0	0	1	0	1	0	0	5	9	16
AC_000176.1	43652395	43652415	AARSD1	0.56	-	0.36	GACTCCCAAGATAAGCGCTC	0	0	0	1	0	0	0	0	2	3
AC_000176.1	43652522	43652542	AARSD1	0.66	-	0.31	CTATGCCAAGGTGAACTGCA	0	0	0	0	1	0	0	2	7	5
AC_000176.1	43652687	43652706	AARSD1	0.7	+	0.14	GTTACCTGAACACAATGCGG	0	0	0	0	2	0	0	2	8	2
AC_000163.1	73419223	73419243	AASDH	0.55	-	0.26	GAGATTCCTTGAAATCCATA	0	0	0	1	1	0	0	0	11	8
AC_000163.1	73421106	73421125	AASDH	0.6	+	0.14	TAACACAAGCTCATCTGGGA	0	0	0	0	0	0	0	2	9	12
AC_000163.1	73419177	73419196	AASDH	0.62	+	0.28	CAGGTACTGATGTGCCAACA	0	0	0	0	0	0	0	2	7	10
AC_000163.1	73421786	73421805	AASDH	0.67	+	0.01	TATAGTCACAAAGTCTCCTG	0	0	0	1	0	0	0	4	9	14
AC_000172.1	1800421	1800441	AASDHPPT	0.43	-	0.02	AGGCTGGTCGTCTGATGATA	1	0	0	0	1	0	0	0	3	4
AC_000172.1	1800368	1800387	AASDHPPT	0.49	+	0.07	TGCAAACGAATATTATTCCA	1	0	0	0	0	0	1	5	9	7
AC_000172.1	1800356	1800376	AASDHPPT	0.5	-	0.11	CGTTTGCAAAGAACTGCAAA	1	0	0	0	0	0	1	4	13	13
AC_000172.1	1800245	1800265	AASDHPPT	0.6	-	0.25	GCAGAATCTGAGCTACAAGT	1	0	0	0	0	0	1	2	11	21
AC_000172.1	1781203	1781223	AASDHPPT	0.69	-	0.75	GTAGCTCTTAGGAAACCCAA	1	0	0	0	0	0	0	7	11	10
AC_000161.1	87366373	87366393	AASS	0.66	-	0.05	CCACACAATAAAGGCTCAGG	0	0	0	1	0	0	0	7	13	15
AC_000161.1	87358498	87358517	AASS	0.69	+	0.2	TGTGGCTCCACATACTCACA	0	0	1	1	1	0	0	5	11	26
AC_000161.1	87356703	87356722	AASS	0.7	+	0.31	GCCTTCAACACCAGCAACTG	0	0	0	2	2	0	0	5	12	11
AC_000161.1	87363535	87363555	AASS	0.72	-	0.09	GGATCATAGAGGAATACGGG	0	0	0	2	0	0	0	2	3	4
AC_000161.1	87356757	87356776	AASS	0.75	+	0.29	TTGGCGGGTGAGTAGACGAG	0	0	1	1	2	0	0	2	1	3
AC_000176.1	13623346	13623365	AATF	0.64	+	0.05	GAACCCGCGACCGCGCGAGG	0	0	0	0	1	0	0	0	2	2
AC_000176.1	13623367	13623386	AATF	0.64	+	0.06	GGATCCTGAGGCCGACCCGG	0	0	1	2	2	0	0	1	4	10
AC_000176.1	13627484	13627503	AATF	0.66	+	0.42	AGACTCTGAAGATGCGAGTG	0	0	0	0	2	0	0	1	5	26
AC_000176.1	13627523	13627542	AATF	0.67	+	0.45	CAGGGCCAGTGAGGACGACG	0	0	0	1	2	0	0	3	9	23
AC_000176.1	13667942	13667962	AATF	0.72	-	0.77	GTTCCTATAGACAGTGAAGT	0	1	0	0	0	0	1	12	12	7
AC_000176.1	52190669	52190689	AATK	0.72	-	0.2	TCAGGTGCGATCCAGCGCAG	0	0	0	2	0	0	0	2	3	3
AC_000176.1	52184663	52184682	AATK	0.76	+	0.06	GTACGTCTTGCCACTCACCG	0	0	0	0	0	0	0	1	2	0
AC_000176.1	52193203	52193223	AATK	0.76	-	0.37	GAAGTACTCACTGCCCACCG	0	0	0	0	2	0	0	3	2	4
AC_000176.1	52193508	52193527	AATK	0.8	+	0.45	GGAGCCGAGGATATCGACTG	0	0	0	0	1	0	0	0	0	1
AC_000176.1	52193678	52193697	AATK	0.8	+	0.49	CGTTCTGCCAACAACAACAG	0	0	1	0	1	0	0	0	10	16
AC_000182.1	7669493	7669512	ABAT	0.66	+	0.22	TTCATCAACAGACCTGCCCT	0	0	0	1	0	0	0	1	9	20
AC_000182.1	7669513	7669533	ABAT	0.66	-	0.23	TCTCCGGAGGAAGGATTCCG	0	0	0	1	0	0	0	0	3	3
AC_000182.1	7658603	7658622	ABAT	0.67	+	0.13	GAGTCGAGGCAATTACCTGG	0	0	1	0	0	0	0	2	14	6
AC_000182.1	7671817	7671837	ABAT	0.71	-	0.41	TCTTACCCATGGTCCTCCCG	0	0	0	0	2	0	0	1	4	5
AC_000176.1	61962019	61962038	ABCA10	0.69	+	0.07	TACAGGCTGAAGTTCAGCTG	0	0	0	3	1	0	0	2	8	12
AC_000176.1	61976678	61976697	ABCA10	0.69	+	0.41	ACGGGAAACTCAGATGCGCA	0	0	0	0	1	0	0	0	3	6
AC_000176.1	61974312	61974331	ABCA10	0.7	+	0.37	ATCGCTAAAGAGTTAAGTGG	0	0	0	1	0	0	0	3	4	3
AC_000176.1	61974677	61974697	ABCA10	0.73	-	0.39	CCTTCAGGAAGTTCCACACG	0	0	0	0	2	0	0	2	4	10
AC_000176.1	61962426	61962446	ABCA10	0.84	-	0.08	CATCACGTAGAGCCCAACAG	0	0	0	0	1	0	0	1	3	4
AC_000165.1	96327753	96327773	ABCA1	0.75	-	0.14	CAAGTCCCTGAACTGGTACG	0	0	0	0	2	0	0	2	2	11
AC_000165.1	96366392	96366411	ABCA1	0.76	+	0.04	GAGTTGGATAACGGAAACAG	0	0	0	0	1	0	0	0	7	5
AC_000165.1	96325693	96325713	ABCA1	0.78	-	0.18	CTGACACTCCAGTCACAAGG	0	0	0	1	2	0	0	2	13	17
AC_000165.1	96315229	96315248	ABCA1	0.79	+	0.33	GCACTGCAGGATGGTCACCG	0	0	0	0	1	0	0	0	4	10
AC_000165.1	96319294	96319313	ABCA1	0.85	+	0.26	CATACCGCATATCTTCAAAG	0	0	0	0	0	0	0	1	2	6
AC_000159.1	103604554	103604573	ABCA12	0.73	+	0.25	GCAGAAATGTAAGTCCAATG	0	0	0	0	1	0	0	4	5	18
AC_000159.1	103609773	103609793	ABCA12	0.74	-	0.18	AATGTGCCAGCTGTCCAGTG	0	0	0	0	0	0	0	3	13	14
AC_000159.1	103587740	103587759	ABCA12	0.74	+	0.35	GTATGCTAAGTTGATCAATG	0	0	0	0	2	0	0	2	7	13
AC_000159.1	103574371	103574391	ABCA12	0.76	-	0.47	TCAGTACATTGCACGCTACG	0	0	0	0	0	0	0	0	0	2
AC_000159.1	103574221	103574240	ABCA12	0.8	+	0.48	AGTGGTGTCATCCTGAACTG	0	0	0	1	0	0	0	4	7	15
AC_000161.1	7134049	7134068	ABCA13	0.64	+	0.3	CTAGGTGGAGGCGTCTCACG	0	0	0	0	0	0	0	1	1	1
AC_000161.1	7194749	7194769	ABCA13	0.69	-	0.11	CCGTCGTCAGGACTCCCACA	0	0	0	2	1	0	0	1	4	2
AC_000161.1	7140228	7140247	ABCA13	0.72	+	0.17	GCTGCGGACAGTAGCCAATG	0	0	0	1	1	0	0	1	2	7
AC_000161.1	7134028	7134048	ABCA13	0.73	-	0.34	AGCCCACGTGGACAAACCCG	0	0	0	0	0	0	0	1	4	5
AC_000168.1	106212787	106212807	ABCA2	0.73	-	0.2	CGGGTGCGTACAGGATCTTG	0	0	0	1	0	0	0	0	5	1
AC_000168.1	106215134	106215153	ABCA2	0.73	+	0.34	GACCATGGGCCTGAACAACG	0	0	0	0	0	0	0	3	3	4
AC_000168.1	106215548	106215567	ABCA2	0.74	+	0.39	CGCCTTCGAGAAGTGCATCG	0	0	1	0	1	0	0	1	1	1
AC_000168.1	106216260	106216280	ABCA2	0.75	-	0.46	TTGTCCACGCAGACTACCAG	0	0	0	0	0	0	0	1	2	5
AC_000168.1	106213712	106213731	ABCA2	0.79	+	0.22	GGTGTGGCTCAACATCTCGG	0	0	0	1	0	0	0	0	1	2
AC_000182.1	1816018	1816038	ABCA3	0.71	-	0.26	CCTCCTGAGTCCCGTCAATG	0	0	0	1	1	0	0	1	0	6
AC_000182.1	1827727	1827747	ABCA3	0.72	-	0.06	GCGCTGGTGATCAACCTGCG	0	0	0	0	0	0	0	1	1	1
AC_000182.1	1812595	1812615	ABCA3	0.75	-	0.35	AGTGGACGAGCATACATCAG	0	0	0	0	0	0	0	0	2	0
AC_000182.1	1818161	1818180	ABCA3	0.77	+	0.23	AGCGTCATCCAGTTGTACCG	0	0	0	0	0	0	0	0	0	0
AC_000182.1	1813325	1813345	ABCA3	0.78	-	0.33	CTGAACCTGAACCTGTACGA	0	0	0	3	0	0	0	1	7	5
AC_000160.1	49562269	49562288	ABCA4	0.7	+	0.07	AAGAGGAATACGAATTCGGG	0	0	0	0	0	0	0	0	7	3
AC_000160.1	49567906	49567925	ABCA4	0.7	+	0.12	AGACACCCTGTACGCCAACG	0	0	0	2	1	0	0	1	1	2
AC_000160.1	49567923	49567943	ABCA4	0.71	-	0.12	GAGCTTGAAGAAGTCCACGT	0	0	0	3	1	0	0	2	8	8
AC_000160.1	49604927	49604946	ABCA4	0.73	+	0.3	TGGTTGAACATGGGATCACG	0	0	0	0	0	0	0	5	4	0
AC_000160.1	49541426	49541445	ABCA4	0.76	+	0.01	TGTGGAAGAACTGGACCCTG	0	0	0	1	4	0	0	8	28	21
AC_000176.1	61874530	61874549	ABCA5	0.7	+	0.07	CGCCCGCGACTAACATCACG	0	0	0	0	0	0	0	0	1	0
AC_000176.1	61882512	61882532	ABCA5	0.71	-	0.26	TTTCCATGAGGACTATCAAG	0	0	0	0	1	0	0	1	11	9
AC_000176.1	61889925	61889944	ABCA5	0.71	+	0.39	TTATCATTTGACATATACGA	0	0	0	0	2	0	0	4	9	6
AC_000176.1	61893338	61893357	ABCA5	0.72	+	0.44	CATACACTTTGATGTCCTGA	0	0	0	1	0	0	0	5	11	8
AC_000176.1	61882539	61882559	ABCA5	0.75	-	0.27	GGAGCCACACTAACGATGGG	0	0	0	0	0	0	0	2	2	5
AC_000176.1	62034807	62034826	ABCA6	0.68	+	0.08	GACACTTTCTCATACAGCGT	0	0	0	0	1	0	0	0	1	4
AC_000176.1	62057342	62057361	ABCA6	0.69	+	0.41	GCCAAAGGACGTGGAACAGG	0	0	0	1	2	0	0	2	13	8
AC_000176.1	62059789	62059809	ABCA6	0.7	-	0.45	GGTCTGCTTTGCGCTCCCTG	0	0	0	2	1	0	0	5	14	8
AC_000176.1	62047380	62047400	ABCA6	0.71	-	0.26	CATTCATAGTATAATCCAGG	0	0	0	0	1	0	0	1	17	4
AC_000176.1	62049032	62049052	ABCA6	0.78	-	0.32	GGGCTCACAGTAATCACCCG	0	0	0	0	0	0	0	0	2	7
AC_000164.1	45169272	45169292	ABCA7	0.71	-	0.21	ACGTATCGTCCACATAGCAG	0	0	0	0	1	0	0	0	1	1
AC_000164.1	45169143	45169163	ABCA7	0.74	-	0.19	CGTAGCGCAGGTCCGTCAGG	0	0	0	0	0	0	0	0	0	1
AC_000164.1	45169666	45169685	ABCA7	0.75	+	0.23	ACTGGCTTGGATCTACTCTG	0	0	0	2	1	0	0	4	14	6
AC_000164.1	45167985	45168004	ABCA7	0.76	+	0.11	GCTGTTGAAGGACATCCAGG	0	0	0	2	3	0	2	16	31	42
AC_000164.1	45169824	45169844	ABCA7	0.76	-	0.25	GAGTACCAGCACAAGCAGCG	0	0	1	1	2	0	0	0	6	6
AC_000176.1	62116755	62116774	ABCA9	0.75	+	0.22	ACGGGCATCCTCGGTCACAG	0	0	0	0	3	0	0	1	2	8
AC_000176.1	62116791	62116810	ABCA9	0.76	+	0.23	ACGCTGTTAAATATACTCAG	0	0	0	0	0	0	0	3	5	3
AC_000176.1	62118703	62118722	ABCA9	0.76	+	0.33	TGTTGGATGAGCCAACTGCG	0	0	0	0	1	0	0	0	2	1
AC_000176.1	62118785	62118805	ABCA9	0.76	-	0.35	GGGTGCTGAAGAGGACCACG	0	0	2	5	2	0	0	5	18	9
AC_000176.1	62126570	62126589	ABCA9	0.76	+	0.5	CTTCAGTGAAGCAAGCAGCA	0	0	0	0	1	0	2	3	16	26
AC_000185.1	507643	507663	ABCB10	0.7	-	0.45	GATGCAATTAGCAAGGAAAG	0	0	0	1	0	0	0	4	23	16
AC_000185.1	506404	506423	ABCB10	0.7	+	0.5	GAGTTCGCCCACTGTCATGT	0	0	0	0	0	0	0	1	6	7
AC_000185.1	514427	514446	ABCB10	0.71	+	0.2	CTGCATGAGGTAGACACGGA	0	0	0	3	1	0	0	1	3	10
AC_000185.1	508577	508596	ABCB10	0.74	+	0.34	ACAGCAATGATGGATACTGG	0	0	0	0	1	0	0	4	7	18
AC_000161.1	33050307	33050326	ABCB1	0.68	+	0.05	ACAGGCATCTCCAAACATTG	0	0	0	0	0	0	0	3	7	7
AC_000161.1	33050806	33050826	ABCB1	0.69	-	0.14	CCTCTGCATCAGCTGGACGG	0	0	1	2	1	0	0	2	6	34
AC_000161.1	33055397	33055417	ABCB1	0.72	-	0.35	TTTACTTAGGGATTCACCAG	0	0	0	0	2	0	0	1	13	21
AC_000161.1	33050997	33051016	ABCB1	0.73	+	0.17	GTATCTGCGGGAGATTATCG	0	0	0	0	0	0	0	0	0	0
AC_000161.1	33054200	33054220	ABCB1	0.73	-	0.3	GACATCAGCATTACGAACCG	0	0	0	0	0	0	0	1	0	2
AC_000159.1	27212069	27212089	ABCB11	0.68	-	0.26	TATTGTCTCAAAGATGCTGG	0	0	0	0	0	0	0	5	20	19
AC_000159.1	27214547	27214567	ABCB11	0.68	-	0.27	TCTGACATACAGTCAATGAG	0	0	0	1	1	0	0	3	13	11
AC_000159.1	27216936	27216955	ABCB11	0.7	+	0.31	ACAGCTATGGTAGGATCCAG	0	0	0	1	0	0	0	3	8	11
AC_000159.1	27201849	27201868	ABCB11	0.75	+	0.18	CATATCATCTATCCGAACAG	0	0	0	0	0	0	0	1	5	2
AC_000161.1	33162563	33162583	ABCB4	0.58	-	0.46	CAAAGCCATTCTGATACTGT	0	0	0	2	1	0	0	3	14	17
AC_000161.1	33144220	33144240	ABCB4	0.64	-	0.1	TAGAGTGGATCCATACCAGA	0	0	0	0	0	0	0	1	6	5
AC_000161.1	33152527	33152546	ABCB4	0.66	+	0.28	CGGCCGTGGAAATGTCACCA	0	0	2	0	1	0	0	1	4	1
AC_000161.1	33162505	33162525	ABCB4	0.68	-	0.44	TATGGGATGAGTCAAACCCA	0	0	0	1	0	0	0	3	8	5
AC_000161.1	29459400	29459419	ABCB5	0.65	+	0.03	ACTAGCATCACTAGTAAATG	0	0	0	0	0	0	0	2	13	13
AC_000161.1	29516337	29516357	ABCB5	0.65	-	0.46	CACTTCGAATAGTGGAAAGC	0	0	0	0	0	0	0	3	3	4
AC_000161.1	29519963	29519982	ABCB5	0.71	+	0.5	TGATGAACAGATAGAATCAG	0	0	0	0	0	0	0	3	33	20
AC_000161.1	29474330	29474349	ABCB5	0.72	+	0.15	GAAGGGCTGGAAACTCACAC	0	0	0	0	0	0	0	6	38	39
AC_000161.1	29479530	29479549	ABCB5	0.73	+	0.27	GAAACGTTCACTATAGCCAG	0	0	0	0	1	0	0	1	2	3
AC_000159.1	107889678	107889697	ABCB6	0.67	+	0.24	GCGCAGTTCCACCTGCCTCG	0	0	0	1	1	0	0	3	6	3
AC_000159.1	107888658	107888677	ABCB6	0.71	+	0.36	CCATGCACAGGAACACAATG	0	0	0	0	0	0	0	1	25	20
AC_000159.1	107887799	107887819	ABCB6	0.71	-	0.45	TGAAGTGGAACGCTATCGTG	0	0	0	0	0	0	0	0	0	2
AC_000159.1	107890363	107890382	ABCB6	0.72	+	0.08	TCTCGCCAGGTAGACCTCGG	0	0	1	1	1	0	0	3	2	2
AC_000159.1	107890698	107890717	ABCB6	0.74	+	0.04	AGACTGCGGTCGAAGTCCAG	0	0	0	1	1	0	0	2	5	9
AC_000187.1	81137681	81137700	ABCB7	0.65	+	0.31	TTATCAAAGGCTATTGACAG	0	0	0	0	2	0	0	3	26	15
AC_000187.1	81138851	81138871	ABCB7	0.68	-	0.37	GTATGCACCAAGCGTCCCAA	0	0	0	0	0	0	0	1	3	0
AC_000187.1	81139987	81140007	ABCB7	0.68	-	0.47	GTTCAGCATAGCCAGAGTAG	0	0	0	1	1	0	0	5	13	8
AC_000187.1	81106884	81106903	ABCB7	0.73	+	0.09	TATTAAGACATACTACATGG	0	0	0	0	0	0	0	7	23	8
AC_000187.1	81138881	81138900	ABCB7	0.75	+	0.39	CAGTTGCCATCACACAGTGG	0	0	0	0	1	0	0	4	11	12
AC_000161.1	114410663	114410682	ABCB8	0.67	+	0.29	GCATGGCCGTGGATCTACGG	0	0	0	0	0	0	0	0	1	2
AC_000161.1	114409966	114409986	ABCB8	0.76	-	0.16	AAGAGCGTCCAGTTAAAGCG	0	0	0	0	1	0	0	0	1	4
AC_000161.1	114410436	114410455	ABCB8	0.78	+	0.23	GATCGTGGCTAAGTACACGA	0	0	0	0	0	0	0	0	1	0
AC_000161.1	114410463	114410483	ABCB8	0.8	-	0.23	CCGTCAGGAAGCTACCCGCG	0	0	0	0	0	0	0	0	4	2
AC_000174.1	54835574	54835594	ABCB9	0.69	-	0.37	TCTCCTGAGACACCAGCGAG	0	0	0	0	1	0	0	3	10	20
AC_000174.1	54827435	54827455	ABCB9	0.7	-	0.07	GGTACACGCAGGCTGCCCAG	0	0	0	1	7	0	0	2	8	5
AC_000174.1	54836578	54836597	ABCB9	0.74	+	0.43	AGAACATCAACATCTTCCTG	0	0	1	5	5	0	0	2	24	13
AC_000174.1	54827530	54827550	ABCB9	0.77	-	0.11	GAGGGCGATGACTGTCCACG	0	0	1	1	0	0	0	3	5	2
AC_000174.1	54834844	54834863	ABCB9	0.77	+	0.32	AAGCATGGAGCAGTTCAGCG	0	0	1	0	2	0	0	2	9	8
AC_000180.1	16964647	16964667	ABCC10	0.72	-	0.05	AAAGACGGCGAGCAGGACAG	0	0	0	0	0	0	0	4	15	5
AC_000180.1	16965697	16965717	ABCC10	0.73	-	0.29	CAGGATCAGACCACCCACGA	0	0	0	0	1	0	0	3	8	7
AC_000180.1	16971155	16971175	ABCC10	0.73	-	0.49	TCACACTGAGGTCCTCATCG	0	0	0	0	2	0	0	3	3	7
AC_000180.1	16965394	16965413	ABCC10	0.74	+	0.23	ACGGCCTGCTATATGCCCTG	0	0	0	0	0	0	0	1	0	4
AC_000180.1	16967195	16967215	ABCC10	0.76	-	0.35	GGCAGCCCAGAGGTACACAC	0	0	1	2	1	0	1	2	9	14
AC_000182.1	14520112	14520132	ABCC1	0.72	-	0.34	GGTCACGTAGACGGCAAACG	0	0	0	0	1	0	0	0	1	0
AC_000182.1	14475019	14475039	ABCC1	0.74	-	0.04	GAAAGTGAGCATGATCCCTG	0	0	0	1	0	0	0	3	17	16
AC_000182.1	14524978	14524997	ABCC1	0.74	+	0.4	GAAGAACGCCACGTTCACGT	0	0	0	0	0	0	0	0	1	5
AC_000182.1	14503100	14503120	ABCC1	0.75	-	0.21	GAAGTACTGGTGCAGCACCA	0	0	1	0	1	0	0	2	6	3
AC_000182.1	14527892	14527911	ABCC1	0.75	+	0.43	CTTGGCCGAGATGGACAAGG	0	0	0	3	2	0	0	2	8	7
AC_000175.1	16716921	16716941	ABCC11	0.73	-	0.18	GTCTCTAACACACATCACCG	0	0	0	0	0	0	0	0	38	61
AC_000175.1	16697950	16697970	ABCC11	0.74	-	0.37	TTGCCCTGGGATCATCAATG	0	0	0	0	0	0	0	0	3	10
AC_000175.1	16710513	16710533	ABCC11	0.76	-	0.19	GATGTAAACTGCCTGTACGA	0	0	0	0	0	0	0	1	2	1
AC_000175.1	16697912	16697932	ABCC11	0.77	-	0.38	AGAACAGATACACTCCCGAG	0	0	0	0	0	0	0	2	4	2
AC_000175.1	16709010	16709029	ABCC11	0.78	+	0.28	GGCTAGGAACAAGATGACTG	0	0	0	0	3	0	0	2	6	10
AC_000175.1	16606708	16606727	ABCC12	0.7	+	0.03	TGAGTCGTACAGCGACAGCG	0	0	0	2	0	0	0	0	0	0
AC_000175.1	16578290	16578310	ABCC12	0.73	-	0.46	GCATTAAGAAGGCGCTCAGG	0	0	1	0	1	0	0	1	4	5
AC_000175.1	16574972	16574992	ABCC12	0.73	-	0.49	AACCCACAAGGAGTTAATGG	0	0	0	0	0	0	0	2	8	16
AC_000175.1	16580129	16580149	ABCC12	0.74	-	0.42	TCCTTATGGAGACCTGACCG	0	0	0	1	0	0	0	1	8	4
AC_000175.1	16601571	16601590	ABCC12	0.75	+	0.11	CCTTCAACCGGATTGCCGTG	0	0	0	0	0	0	0	0	1	0
AC_000183.1	20660268	20660287	ABCC2	0.71	+	0.48	CAGGGTATAAATCTCAGTGG	0	0	0	0	1	0	0	3	20	10
AC_000183.1	20638836	20638855	ABCC2	0.72	+	0.21	ATGACCGTGGAATCTATCTG	0	0	0	0	1	0	0	3	7	6
AC_000183.1	20651150	20651170	ABCC2	0.72	-	0.38	GTACTTCTCTAGCCGCTCTG	0	0	0	1	0	0	0	1	1	5
AC_000183.1	20644112	20644132	ABCC2	0.75	-	0.28	CCAACACCTGCTAAGACCGA	0	0	0	0	0	0	0	2	4	1
AC_000183.1	20631532	20631552	ABCC2	0.77	-	0.04	GTATCTAACAGCAGGAACCG	0	0	0	0	0	0	0	2	2	1
AC_000176.1	36712620	36712639	ABCC3	0.7	+	0.39	TAAACCACCAGAAAGATAGG	0	0	0	0	0	0	0	4	28	13
AC_000176.1	36711828	36711848	ABCC3	0.71	-	0.47	AGCAACAAGATCAGGCAGCG	0	0	0	0	1	0	0	1	10	3
AC_000176.1	36724466	36724485	ABCC3	0.72	+	0	AACCGCACAGAGCGTCCATG	0	0	0	0	0	0	0	0	3	6
AC_000176.1	36713915	36713934	ABCC3	0.72	+	0.21	CTCATACTGGATCAGCAGGG	0	0	1	2	1	0	0	4	9	13
AC_000176.1	36713873	36713892	ABCC3	0.76	+	0.24	GAAGATGATGAGAACACCCG	0	0	0	2	0	0	0	2	11	7
AC_000158.1	83760014	83760034	ABCC5	0.69	-	0.13	GGTCCACACAACCCTCCGGA	0	0	1	0	0	0	0	1	5	0
AC_000158.1	83783615	83783634	ABCC5	0.71	+	0.43	GAGCGAGGAGCCAACCTGAG	0	0	0	1	4	0	0	3	5	13
AC_000158.1	83764930	83764950	ABCC5	0.73	-	0.16	TGTCCTGGGTGTACTCCAGG	0	0	0	2	1	0	0	7	14	32
AC_000158.1	83781988	83782008	ABCC5	0.76	-	0.42	ACCTCTGTCAGATCACTGTG	0	0	0	2	0	0	0	4	4	10
AC_000158.1	83783714	83783733	ABCC5	0.79	+	0.45	AGTGCCTTAGACGCCCACGT	0	0	0	0	0	0	0	2	0	0
AC_000182.1	14640338	14640357	ABCC6	0.7	+	0.09	TTGTGGTGAGCCATACGGTG	0	0	0	0	0	0	0	1	5	3
AC_000182.1	14640155	14640175	ABCC6	0.71	-	0.1	TGTTCCTGATCCATGCCGAG	0	0	0	0	2	0	0	3	7	4
AC_000182.1	14622502	14622522	ABCC6	0.72	-	0.31	GCAGCACATGTACAGACTCA	0	0	0	1	1	0	0	3	10	14
AC_000182.1	14622545	14622564	ABCC6	0.74	+	0.3	GGCGGAGAGGAACATCAGCA	0	0	0	1	2	0	0	4	10	8
AC_000182.1	14612505	14612525	ABCC6	0.74	-	0.48	GGTTCTCAACATCCTCAACA	0	0	1	0	5	0	0	4	18	23
AC_000172.1	35599509	35599529	ABCC8	0.75	-	0.3	GGCCACGAAGTACTGGACAG	0	0	0	0	0	0	0	2	6	7
AC_000172.1	35580652	35580671	ABCC8	0.76	+	0.06	CATCTTGTTCAAGACACCAA	0	0	0	1	1	0	0	3	8	9
AC_000172.1	35610318	35610338	ABCC8	0.76	-	0.42	CCTGACCAGAGCCTTGACGG	0	0	0	0	1	0	0	1	4	8
AC_000172.1	35579011	35579031	ABCC8	0.77	-	0.04	TGATGACGTTGATCTCCACG	0	0	0	0	3	0	0	0	1	3
AC_000172.1	35612635	35612654	ABCC8	0.77	+	0.43	GTCCAGCGCAGAGATCCGTG	0	0	0	0	0	0	0	2	3	8
AC_000162.1	88713728	88713747	ABCC9	0.69	+	0.31	GTGACCCACGCATATGCCAG	0	0	0	1	0	0	0	1	5	3
AC_000162.1	88701598	88701618	ABCC9	0.7	-	0.18	GTACCAGCAAGGCTCCACGC	0	0	0	1	0	0	0	1	2	5
AC_000162.1	88702908	88702928	ABCC9	0.7	-	0.24	TGAAGTATTGAATTGGCGCG	0	0	0	0	0	0	0	0	1	2
AC_000162.1	88744080	88744100	ABCC9	0.71	-	0.43	CCAAGGTCTGCATCTCTCCG	0	0	0	0	0	0	0	3	12	14
AC_000162.1	88702171	88702191	ABCC9	0.72	-	0.2	CAAGTTATTGATCTGACCCA	0	0	0	0	0	0	0	6	13	41
AC_000187.1	39878674	39878693	ABCD1	0.65	+	0.17	GGCAGCCCAAGCGATGAAGG	0	0	0	2	1	0	0	1	4	9
AC_000187.1	39874641	39874660	ABCD1	0.69	+	0.06	TCATTCTGCTGGAACGCCTG	0	0	0	1	1	0	0	0	3	6
AC_000187.1	39879550	39879569	ABCD1	0.7	+	0.45	GGTGGCCAGTCTCAACATCA	0	0	0	1	3	0	0	2	6	15
AC_000187.1	39874680	39874699	ABCD1	0.71	+	0.09	AGTTCCTTATGAAGTACGTG	0	0	1	0	0	0	0	1	11	3
AC_000162.1	41697025	41697045	ABCD2	0.65	-	0.42	CCTTATTGCACTGTTGACAA	0	0	0	0	0	0	0	2	8	31
AC_000162.1	41696970	41696990	ABCD2	0.66	-	0.37	AACTTGATGATGAAAGTCCG	0	0	0	0	0	0	0	2	1	4
AC_000162.1	41696879	41696899	ABCD2	0.7	-	0.29	TTGAAATTAGAGCTACCGAG	0	0	0	0	0	0	0	4	4	2
AC_000162.1	41696738	41696757	ABCD2	0.75	+	0.18	AGAAATACTGCATTGCACCG	0	0	0	0	0	0	0	0	7	3
AC_000160.1	49168600	49168620	ABCD3	0.63	-	0.25	CCAGCTACTTACACAAGATG	0	0	0	0	1	0	0	2	29	6
AC_000160.1	49190394	49190414	ABCD3	0.7	-	0.02	ACCACCATTACAGAACAATG	0	0	0	0	0	0	0	2	10	12
AC_000160.1	49158121	49158140	ABCD3	0.71	+	0.46	GGTACCCGACTACAGTGGCG	0	0	0	0	0	0	0	0	1	1
AC_000160.1	49158061	49158081	ABCD3	0.75	-	0.5	ACACCTTAAGAGCTCACACT	0	0	0	1	0	0	0	3	6	6
AC_000167.1	86039731	86039751	ABCD4	0.5	-	0.12	ACTATGCCCGGAGCTGACCC	0	0	0	0	2	0	0	3	3	6
AC_000167.1	86039680	86039700	ABCD4	0.56	-	0.61	CCCTGTTCATGGCGATCCGG	0	0	0	0	0	0	0	1	2	1
AC_000167.1	86039692	86039711	ABCD4	0.59	+	0.37	GAACAGGGATCTGGCCGACG	0	0	0	0	1	0	0	1	3	5
AC_000167.1	86039729	86039749	ABCD4	0.68	-	0.14	TATGCCCGGAGCTGACCCGG	0	0	0	1	1	0	0	0	5	2
AC_000174.1	13350848	13350868	ABCE1	0.64	-	0.38	GTTGCAGAGATTTGCCTGTG	0	0	0	2	1	0	0	3	19	8
AC_000174.1	13351455	13351475	ABCE1	0.65	-	0.24	GAAATTCTGACTTACTTCCG	0	0	0	0	0	0	0	1	8	10
AC_000174.1	13351366	13351386	ABCE1	0.68	-	0.29	GTACGTAGACCAGATTCCCA	0	0	0	0	0	0	0	2	4	0
AC_000174.1	13353064	13353083	ABCE1	0.7	+	0.11	CAATTGATAAGGCGCCAAAG	0	0	0	0	0	0	0	1	4	5
AC_000180.1	28203338	28203358	ABCF1	0.68	-	0.43	CGTGCAGGCTGTCCTTCGAG	0	0	0	0	2	0	0	0	4	7
AC_000180.1	28204708	28204727	ABCF1	0.69	+	0.27	TCTTGCTAAGGTGAGCATAG	0	0	0	1	1	0	0	4	7	0
AC_000180.1	28205826	28205846	ABCF1	0.7	-	0.18	TATCTCAGGAACAACAGCCA	0	0	0	0	0	0	0	3	17	15
AC_000180.1	28204430	28204450	ABCF1	0.73	-	0.3	GATGGAGTATGAGCGCCAGG	0	0	0	0	1	0	0	4	5	8
AC_000180.1	28206943	28206963	ABCF1	0.74	-	0.11	GCCAGCGATGAGGAGGACGA	0	0	1	5	3	0	0	2	11	10
AC_000161.1	114601222	114601242	ABCF2	0.7	-	0.03	AAGCTGCCAAAGCCCGACAG	0	0	0	0	0	0	0	0	4	8
AC_000161.1	114595732	114595751	ABCF2	0.7	+	0.26	ACTTCCATCACACACTGCAG	0	0	0	3	4	0	0	3	12	20
AC_000161.1	114595561	114595581	ABCF2	0.73	-	0.31	AGCTCTTAGAGCTCTACGAG	0	0	0	0	0	0	0	1	4	2
AC_000161.1	114594211	114594230	ABCF2	0.74	+	0.42	CACAAGCATCGAGGTCCAGG	0	0	1	1	1	0	0	4	14	4
AC_000161.1	114595498	114595517	ABCF2	0.8	+	0.34	CAGTCCGTGCAAGATCCGCG	0	0	0	0	0	0	0	0	0	0
AC_000158.1	83580656	83580676	ABCF3	0.69	-	0.01	CGTCTTGCACAGCGGCAGTG	0	0	0	0	0	0	0	3	3	2
AC_000158.1	83580371	83580391	ABCF3	0.69	-	0.08	AGGGCGGAACCACAGACGCA	0	0	0	0	0	0	0	3	14	8
AC_000158.1	83577879	83577899	ABCF3	0.7	-	0.49	TGGATGTAAGGGCCATCCTG	0	0	1	3	0	0	0	5	5	11
AC_000158.1	83579086	83579106	ABCF3	0.72	-	0.26	GCAGATGTGAACCTAGCATG	0	0	0	0	3	0	0	1	8	10
AC_000158.1	144043222	144043242	ABCG1	0.65	-	0.34	AGTCCCTCAAATACGGTACA	0	0	0	1	0	0	0	1	4	7
AC_000158.1	144043204	144043224	ABCG1	0.69	-	0.33	CAAGGTTTGAGACTTTCCCT	0	0	0	0	0	0	0	2	13	13
AC_000158.1	144043180	144043200	ABCG1	0.75	-	0.32	ACACACACTGTCCTTGACTG	0	0	0	3	1	0	0	4	14	23
AC_000158.1	144049175	144049194	ABCG1	0.75	+	0.68	CTACCTGGCCAAGACCATGG	0	0	1	4	2	0	0	5	9	15
AC_000158.1	144041922	144041942	ABCG1	0.76	-	0.19	GCTTTCGCTGACCACCCGAG	0	0	0	0	0	0	0	0	3	4
AC_000163.1	37995042	37995062	ABCG2	0.65	-	0.13	CATAGTTGTTGGAAGCCGAA	0	0	0	1	0	0	0	3	3	4
AC_000163.1	37997766	37997785	ABCG2	0.66	+	0.19	GTTGGAACTCAGTTTATCCG	0	0	0	0	0	0	0	0	1	6
AC_000163.1	37993148	37993168	ABCG2	0.68	-	0.01	TGGGTCCCAGAATGGCATTG	0	0	0	0	2	0	0	4	9	14
AC_000163.1	38009075	38009094	ABCG2	0.77	+	0.5	GAAGCTTCCATCCTACAAGG	0	0	0	1	1	0	0	1	13	18
AC_000172.1	30258742	30258761	ABCG4	0.65	+	0.03	TGGACTACGACCTGGAGCTG	0	0	2	3	4	0	0	2	7	2
AC_000172.1	30258900	30258919	ABCG4	0.66	+	0.14	TGGAGCTGTCCTATTCTGTG	0	0	0	1	1	0	0	3	11	5
AC_000172.1	30258862	30258881	ABCG4	0.69	+	0.12	CCACCTACCCAAGCGCTCAG	0	0	0	1	1	0	0	1	8	8
AC_000172.1	30265065	30265085	ABCG4	0.69	-	0.46	CGTCAAAGAACATGACAGGT	0	0	0	3	0	0	0	3	5	10
AC_000172.1	30266876	30266895	ABCG4	0.76	+	0.71	GCCATGGCAGAGAAGAACAG	0	0	1	2	7	0	1	14	23	20
AC_000168.1	26155430	26155449	ABCG5	0.67	+	0.01	CGAGATGCGATGTCCCACCA	0	0	0	0	0	0	0	1	0	0
AC_000168.1	26144790	26144809	ABCG5	0.71	+	0.18	AGAAGCTCTGGGAACCGCGG	0	0	1	1	0	0	0	3	10	10
AC_000168.1	26140240	26140259	ABCG5	0.71	+	0.22	CAATCAGTTGATCTGCCACG	0	0	0	1	1	0	0	1	3	2
AC_000168.1	26144826	26144845	ABCG5	0.72	+	0.16	CCGTGTAGTTCAGCGTCTCG	0	0	0	2	2	0	0	1	0	0
AC_000168.1	26138325	26138344	ABCG5	0.77	+	0.32	GGATGGTGAGGATCACAATG	0	0	1	4	3	0	0	3	8	15
AC_000168.1	26168285	26168304	ABCG8	0.69	+	0.32	GTGGGCAACATCTACGTGCG	0	0	0	0	0	0	0	0	0	2
AC_000168.1	26168626	26168645	ABCG8	0.71	+	0.45	CTGGCACCACCATCTACCTG	0	0	1	2	5	0	0	3	18	27
AC_000168.1	26162983	26163003	ABCG8	0.73	-	0.09	CTTAAACCAAGGTACCTGGG	0	0	0	2	0	0	0	3	13	9
AC_000168.1	26162029	26162048	ABCG8	0.76	+	0.06	AGCCTGTACTTCACATACAG	0	0	0	1	0	0	0	2	14	13
AC_000168.1	26168700	26168720	ABCG8	0.77	-	0.48	TCAGCAGGGTTGCTGTACCG	0	0	1	0	0	0	0	1	3	8
AC_000158.1	57158992	57159011	ABHD10	0.6	+	0.07	TCGACCAGACCTCCCAAACC	0	0	1	0	0	0	0	2	8	7
AC_000158.1	57159124	57159143	ABHD10	0.61	+	0.23	AGGTCACGCCTATATAAGGT	0	0	0	0	0	0	0	1	1	1
AC_000158.1	57163422	57163441	ABHD10	0.61	+	0.45	TGTTTCATGCTGCAATCGCA	0	0	0	1	0	0	0	1	12	12
AC_000158.1	57159061	57159081	ABHD10	0.63	-	0.14	TCATATTAGAAATATAGCCA	0	0	0	0	2	0	0	4	18	17
AC_000158.1	57162910	57162929	ABHD10	0.81	+	0.3	TAACTTAGAAGAATGCACAG	0	0	0	1	0	0	2	11	20	9
AC_000168.1	72504142	72504162	ABHD1	0.67	-	0.1	CTTGGGCTACTACTGGACAT	0	0	0	0	0	0	0	1	10	6
AC_000168.1	72499834	72499854	ABHD1	0.67	-	0.27	GGCCGGTAGTCCCTTACTCG	0	0	0	0	0	0	0	0	2	3
AC_000168.1	72499200	72499219	ABHD1	0.71	+	0.27	GAGTTTCGAGAACTTCACTG	0	0	0	1	0	0	0	3	10	3
AC_000168.1	72498797	72498817	ABHD1	0.73	-	0.47	GCTGTTGTATTTAATAACCG	0	0	0	0	0	0	0	2	7	1
AC_000182.1	34041460	34041480	ABHD11	0.61	-	0.02	CCGTCCAAGCACGCGTCCAG	0	0	0	0	1	0	0	1	1	3
AC_000182.1	34041835	34041854	ABHD11	0.62	+	0.31	TAACTTCGTCGCCAAGACCC	0	0	0	0	0	0	0	0	2	1
AC_000182.1	34042951	34042970	ABHD11	0.64	+	0.46	CAAACTACATTGCAGCCATG	0	0	0	0	0	0	0	3	17	2
AC_000182.1	34041502	34041522	ABHD11	0.65	-	0.07	TGGAGAAGCTCGAATTGGAG	0	0	0	2	2	0	0	0	7	5
AC_000170.1	43200178	43200198	ABHD12	0.73	-	0.28	GAAGGACCAGATGTGGTACG	0	0	0	1	0	0	0	2	5	5
AC_000170.1	43196351	43196371	ABHD12	0.73	-	0.4	GAGTTCCCTCGGCTACCACG	0	0	0	1	0	0	0	2	4	2
AC_000170.1	43197724	43197743	ABHD12	0.75	+	0.36	CCTTGTAAAGCTCCACCCGG	0	0	1	0	1	0	0	0	3	3
AC_000170.1	43194170	43194190	ABHD12	0.75	-	0.45	TGACTCAGTAGGAACGCCGT	0	0	0	0	0	0	0	1	1	5
AC_000170.1	43196333	43196352	ABHD12	0.76	+	0.41	TGTAGTCAAAGGTGACCACG	0	0	0	2	0	0	0	1	4	5
AC_000167.1	43785922	43785941	ABHD12B	0.65	+	0.36	GCCGGGCGGAGGATGCTAAG	0	0	0	0	1	0	0	1	6	3
AC_000167.1	43777919	43777938	ABHD12B	0.66	+	0.06	ACATGGTCGTGCGGAACCTG	0	0	0	0	2	0	0	0	0	1
AC_000167.1	43786003	43786022	ABHD12B	0.66	+	0.45	TTCATGGCAGTGCTCAACAC	0	0	0	0	1	0	0	0	5	9
AC_000167.1	43785974	43785994	ABHD12B	0.75	-	0.41	CAATTGGGTTGCCATCACAG	0	0	0	0	1	0	0	4	13	5
AC_000167.1	43791534	43791553	ABHD12B	0.76	+	0.57	CTCAACGGGTACACCCACGG	0	0	0	1	0	0	0	0	2	3
AC_000169.1	87630857	87630876	ABHD13	0.58	+	0.37	CACGGGAACGCAGGCAACAT	0	0	0	0	0	0	0	0	1	8
AC_000169.1	87630734	87630754	ABHD13	0.6	-	0.24	TGTGGAATACCAGTGGGCAT	0	0	1	0	0	0	0	0	4	12
AC_000169.1	87630985	87631004	ABHD13	0.66	+	0.5	AGGACTCTACCTGGATTCTG	0	0	0	0	1	0	0	4	15	5
AC_000169.1	87630929	87630948	ABHD13	0.75	+	0.44	CTGCTGCTGGTCGACTACCG	0	0	0	1	1	0	0	0	0	1
AC_000179.1	49512643	49512663	ABHD14A	0.67	-	0.09	TCATGCTGCTGCTATATGTG	0	0	0	1	2	0	0	4	15	9
AC_000179.1	49512308	49512327	ABHD14A	0.69	+	0.3	GGGAGCTAAAGGCCTTTCCG	0	0	0	2	2	0	0	1	4	6
AC_000179.1	49510759	49510779	ABHD14A	0.7	-	0.46	GAACTCGGCACCTTCAAAGG	0	0	0	0	2	0	0	1	4	8
AC_000179.1	49512332	49512351	ABHD14A	0.71	+	0.27	GCAGCACCACATCCACCCTG	0	0	0	1	4	0	0	5	15	17
AC_000179.1	49517393	49517412	ABHD14B	0.48	+	0.05	GCAGCGCGAGGGCGCCATCC	0	0	0	3	3	0	0	1	5	7
AC_000179.1	49517512	49517532	ABHD14B	0.67	-	0.22	CAGGTTCTGCCAAGTCTCGG	0	0	0	0	2	0	0	2	9	4
AC_000179.1	49518906	49518926	ABHD14B	0.68	-	0.5	ATGGGCTGATCACGACTGGG	0	0	0	0	1	0	0	0	3	1
AC_000179.1	49519445	49519465	ABHD14B	0.68	-	0.78	CAAAGCTGGTCTGACCCATG	0	0	0	0	2	0	0	3	7	7
AC_000179.1	49517423	49517442	ABHD14B	0.7	+	0.1	CCAGAGCCTCTTCTTCCGAG	0	0	0	1	4	0	0	5	23	16
AC_000176.1	21382510	21382529	ABHD15	0.7	+	0.33	TCACCAGCAGTACCGCCGGG	0	0	0	0	0	0	0	2	5	4
AC_000176.1	21382348	21382368	ABHD15	0.72	-	0.46	GGACCCATCCGACCTCAAAG	0	0	0	0	1	0	0	0	3	6
AC_000176.1	21382416	21382436	ABHD15	0.74	-	0.41	CCGGTGATCTTCCACCGGCG	0	0	0	1	0	0	0	0	0	0
AC_000176.1	21382813	21382832	ABHD15	0.76	+	0.12	CGTCGCTGAACTGACCCGCG	0	0	0	0	1	0	0	0	0	0
AC_000180.1	27425666	27425685	ABHD16A	0.64	+	0.09	TTACTTGAGTTTGTCCAAAG	0	0	0	0	0	0	0	0	14	18
AC_000180.1	27428153	27428173	ABHD16A	0.66	-	0.15	TGATGAACTGCCGGTACTGG	0	0	0	1	3	0	0	1	6	9
AC_000180.1	27432174	27432193	ABHD16A	0.66	+	0.47	TCTAGGTGATCTGCTGTGAG	0	0	0	1	1	0	0	4	13	13
AC_000180.1	27431822	27431841	ABHD16A	0.69	+	0.44	CCATGTTTGTGGACCGACGA	0	0	0	0	1	0	0	0	1	3
AC_000180.1	27431549	27431568	ABHD16A	0.7	+	0.33	ACCTGGTAGCACACACCCTG	0	0	0	1	1	0	0	10	9	10
AC_000170.1	54430048	54430068	ABHD16B	0.66	-	0.29	CGCCTGGTGGAGCGCTACCG	0	0	0	2	2	0	0	1	0	0
AC_000170.1	54430387	54430407	ABHD16B	0.68	-	0.05	AACTACACCTACAACTTCCG	0	0	0	0	0	0	0	3	4	3
AC_000170.1	54430346	54430365	ABHD16B	0.68	+	0.07	CGGCGCGCACGTCATCCCAG	0	0	0	0	0	0	0	0	2	1
AC_000170.1	54430276	54430296	ABHD16B	0.69	-	0.13	GCGGGAGTGTGGCTACTGCG	0	0	0	1	0	0	0	0	4	5
AC_000164.1	45811864	45811884	ABHD17A	0.67	-	0.37	TACACAGTTCTCTTCTCGCA	0	0	2	2	2	0	0	1	8	6
AC_000164.1	45812995	45813014	ABHD17A	0.72	+	0.2	ATGGAGTTTCCAGCGCCCAG	0	0	0	1	1	0	0	1	8	11
AC_000164.1	45811764	45811783	ABHD17A	0.72	+	0.47	GCCATAACCAGAGTAGTCGT	0	0	1	0	0	0	0	0	2	1
AC_000164.1	45812943	45812963	ABHD17A	0.73	-	0.27	GCGTGAGCTGGACACCATCG	0	0	0	2	1	0	0	1	1	6
AC_000164.1	45809423	45809443	ABHD17A	0.73	-	0.61	GTACGGACAGAGCATCGGCA	0	0	1	0	0	0	0	0	3	1
AC_000165.1	48415958	48415977	ABHD17B	0.57	+	0.11	AGCGTATAAGTTGGATCAGG	0	0	0	0	0	0	0	2	7	0
AC_000165.1	48415720	48415740	ABHD17B	0.58	-	0.4	TTTACATAGGACTGGGATCA	0	0	0	0	0	0	0	3	17	13
AC_000165.1	48415807	48415826	ABHD17B	0.61	+	0.28	TGAGCAACGCACAAACATGC	0	0	0	0	0	0	0	0	5	10
AC_000165.1	48411979	48411999	ABHD17B	0.7	-	0.61	TATAGGGACAGTACCATCTG	0	0	0	0	1	0	0	1	6	7
AC_000165.1	48415914	48415933	ABHD17B	0.71	+	0.16	CTGATAGGTGTAAAGTCCAA	0	0	0	0	0	0	0	1	8	4
AC_000178.1	27055075	27055094	ABHD17C	0.56	+	0.15	GTGCTGGCGCCGGAGCAGCG	0	0	1	4	8	0	0	5	10	10
AC_000178.1	27055232	27055252	ABHD17C	0.62	-	0.29	GCGCTGCGAGTACTGCCAGT	0	0	0	0	2	0	0	0	5	3
AC_000178.1	27055289	27055309	ABHD17C	0.62	-	0.35	GCCTAGCCGGTTGTCCCGGG	0	0	0	0	0	0	0	1	2	1
AC_000178.1	27055350	27055369	ABHD17C	0.69	+	0.43	GCTCTTCTCGCACGGCAACG	0	0	1	1	1	0	0	0	0	1
AC_000178.1	27102863	27102883	ABHD17C	0.76	-	0.67	CGCAGCACATTCATACCTGG	0	0	0	0	1	0	0	7	3	5
AC_000174.1	30116160	30116179	ABHD18	0.6	+	0.28	AGGCCAGTTGGATACTGCTA	0	0	0	0	0	0	0	2	6	5
AC_000174.1	30110948	30110967	ABHD18	0.6	+	0.42	TTAGCTTGTCTGCACTGCTA	0	0	0	2	0	0	0	1	2	16
AC_000174.1	30116119	30116138	ABHD18	0.61	+	0.33	GCTGTGGACCACGACAGACA	0	0	0	0	2	0	0	1	7	7
AC_000174.1	30118742	30118762	ABHD18	0.73	-	0.25	ATGACCGGAATATCCATGGG	0	0	0	0	0	0	0	1	7	3
AC_000178.1	21030678	21030698	ABHD2	0.69	-	0.06	CCGGACGATCACGTACAGCA	0	0	0	0	1	0	0	0	0	0
AC_000178.1	21030728	21030748	ABHD2	0.69	-	0.1	TCCTGGAAGTAGAGGTCGGG	0	0	0	3	1	0	0	4	13	7
AC_000178.1	21069499	21069519	ABHD2	0.69	-	0.26	GAAGAGGTCAAAGGTCGAAG	0	0	1	1	2	0	0	3	15	13
AC_000178.1	21030627	21030647	ABHD2	0.7	-	0.02	AAATACGGCCGGGAGCTCGG	0	0	0	0	1	0	0	1	1	1
AC_000178.1	21087640	21087659	ABHD2	0.76	+	0.51	CATCGTGTGTAAATACTTGG	0	0	0	0	0	0	0	2	116	4
AC_000181.1	34929962	34929982	ABHD3	0.62	-	0.11	TCGACTCTCCCAGCACCAGA	0	0	0	1	1	0	0	3	10	11
AC_000181.1	34931327	34931346	ABHD3	0.64	+	0.34	TGGCCTCACTGGAACAAGCA	0	0	0	1	2	0	0	3	12	18
AC_000181.1	34947275	34947294	ABHD3	0.68	+	0.43	TTAACAACAGAGGAGTGGCG	0	0	0	1	0	0	0	3	4	5
AC_000181.1	34929927	34929947	ABHD3	0.71	-	0.07	TTTCTGTCACCACGGGACAG	0	0	0	1	1	0	0	3	7	10
AC_000167.1	22051321	22051340	ABHD4	0.67	+	0.26	GATCGAAGGTGTGCAATGTG	0	0	0	0	1	0	0	4	3	5
AC_000167.1	22051142	22051161	ABHD4	0.68	+	0.44	GTCAGGGTACTTGATCGAGT	0	0	0	0	2	0	0	1	2	4
AC_000167.1	22050974	22050994	ABHD4	0.68	-	0.48	AGTTAAACACCTCATCCTGG	0	0	0	0	0	0	0	1	15	9
AC_000167.1	22051397	22051416	ABHD4	0.72	+	0.19	GCCGTGCACCATCACCAGTG	0	0	1	0	2	0	0	1	8	6
AC_000167.1	22049070	22049089	ABHD4	0.73	+	0.64	ACTTGCGCTTGAAGTCCGGT	0	0	0	0	1	0	0	0	1	1
AC_000179.1	14475759	14475779	ABHD5	0.54	-	0.24	TCTGCGTCACTGTCAAATCT	0	0	0	0	0	0	0	3	6	17
AC_000179.1	14482891	14482911	ABHD5	0.63	-	0.47	TTGGTCTCTCTTGATCAGCA	0	0	1	0	0	0	0	5	13	13
AC_000179.1	14475878	14475898	ABHD5	0.66	-	0.37	TCAGTGAGTAACCAGCAGCC	0	0	0	0	0	0	0	4	11	22
AC_000179.1	14475846	14475865	ABHD5	0.7	+	0.35	ATCTTGCTTGGACACAACCT	0	0	0	0	1	0	0	2	6	4
AC_000179.1	14488071	14488091	ABHD5	0.75	-	0.68	TTGGAGTCTGGACATTACAG	0	0	0	0	0	0	1	3	11	14
AC_000179.1	43585101	43585120	ABHD6	0.62	+	0.11	CCTTGTGGGCAGAGAACCCG	0	0	0	0	0	0	0	3	13	14
AC_000179.1	43585160	43585180	ABHD6	0.65	-	0.06	CAGTTCTGCTACTCCTTCCG	0	0	0	0	2	0	0	4	8	5
AC_000179.1	43583599	43583619	ABHD6	0.65	-	0.27	CCATAGATGGGCAAGTCAAG	0	0	0	0	1	0	0	3	11	4
AC_000179.1	43583676	43583695	ABHD6	0.67	+	0.16	CCAGGTGCAGGTTCTTCGGG	0	0	0	1	2	0	0	4	8	23
AC_000179.1	43578911	43578930	ABHD6	0.76	+	0.59	GGGCACCTTGAAGCGTACGT	0	0	0	1	1	0	0	2	0	1
AC_000164.1	5746166	5746185	ABHD8	0.68	+	0.08	CGATGGCTACACATTTGTGG	0	0	0	1	0	0	0	2	4	2
AC_000164.1	5746649	5746668	ABHD8	0.69	+	0.45	TGTGCGTCTGGGCTACGAGG	0	0	0	0	0	0	0	0	5	3
AC_000164.1	5746312	5746331	ABHD8	0.71	+	0.19	TCACCGTGTACCGCAATGGG	0	0	0	1	1	0	0	0	0	2
AC_000164.1	5746726	5746746	ABHD8	0.74	-	0.5	CAGTGCATAGAAGGTGTAGG	0	0	0	0	2	0	0	3	10	11
AC_000164.1	5749041	5749060	ABHD8	0.76	+	0.62	AAGGTGATCATGATCAACGG	0	0	0	0	0	0	0	1	3	3
AC_000170.1	18095139	18095158	ABI1	0.62	+	0.04	CTAGAGGAGGAAATCCCGTC	0	0	0	1	1	0	0	3	6	16
AC_000170.1	18095186	18095205	ABI1	0.64	+	0.09	CCAGAACCTGACCCGGGTAG	0	0	1	2	2	0	0	1	9	2
AC_000170.1	18157256	18157275	ABI1	0.64	+	0.45	GTTCTGGATGATGTGGGCCA	0	0	2	3	1	0	0	2	13	8
AC_000170.1	18095123	18095142	ABI1	0.7	+	0.02	AGAGCTGCAGATGTTACTAG	0	0	0	4	0	0	0	1	11	9
AC_000170.1	18164619	18164638	ABI1	0.73	+	0.74	AGTGGCAGCCGAGAGAACAG	0	0	0	1	1	0	1	10	21	20
AC_000159.1	91960698	91960717	ABI2	0.67	+	0.03	GCTGGAGGAGGAAATCCCGG	0	0	1	3	7	0	0	5	17	39
AC_000159.1	92010171	92010190	ABI2	0.68	+	0.22	TCCAGGCATCCCAACTACGA	0	0	0	0	1	0	0	3	4	3
AC_000159.1	92027461	92027481	ABI2	0.71	-	0.45	TGTGTTGGTGGTGTTGTACG	0	0	0	1	0	0	0	2	7	16
AC_000159.1	91960743	91960762	ABI2	0.72	+	0.07	TTACACGAATCTGGAACGGG	0	0	0	0	0	0	0	0	6	1
AC_000176.1	37989249	37989268	ABI3	0.68	+	0.25	GCGATGATCTTCTGGCCGGG	0	0	0	3	1	0	0	2	1	0
AC_000176.1	37987651	37987671	ABI3	0.68	-	0.41	CTTGTCTCGTAAGAGCATCA	0	0	0	0	0	0	0	0	4	3
AC_000176.1	37987366	37987385	ABI3	0.7	+	0.49	TCTGCCGTCGGGCACCACGG	0	0	0	0	2	0	0	1	1	6
AC_000176.1	37989278	37989298	ABI3	0.74	-	0.24	GCACCTTAGCCACTGTCCAG	0	0	0	1	0	0	0	4	6	11
AC_000158.1	45742727	45742747	ABI3BP	0.67	-	0.06	ACTTCCCTCTTCCTGCCGAA	0	0	0	0	2	0	0	5	13	12
AC_000158.1	45687429	45687449	ABI3BP	0.7	-	0.2	GTGAAAGACAATGTAGAAGG	0	0	0	0	0	0	0	4	25	31
AC_000158.1	45596356	45596376	ABI3BP	0.7	-	0.48	GAATTGGCAAAGACAACTCA	0	0	0	0	0	0	0	7	19	14
AC_000158.1	45676342	45676361	ABI3BP	0.74	+	0.28	TAAGGCCTGGGATAACAAGG	0	0	0	0	0	0	0	4	13	8
AC_000158.1	45599219	45599239	ABI3BP	0.75	-	0.43	TCAGCTCCTTTAGAGACACG	0	0	0	1	0	0	0	5	8	4
AC_000168.1	101120260	101120279	ABL1	0.73	+	0.06	CTTAGGCTACAATCACAATG	0	0	0	0	0	0	0	1	3	2
AC_000168.1	101137741	101137761	ABL1	0.73	-	0.24	CGAGTAACTGTACTAAGTTG	0	0	0	0	0	0	0	3	6	2
AC_000168.1	101120400	101120420	ABL1	0.75	-	0.1	GCTGCTCAGAAGGTACTCGG	0	0	0	2	2	0	0	2	7	8
AC_000168.1	101140481	101140500	ABL1	0.75	+	0.33	CACCTACACAGCCCACGCCG	0	0	0	3	1	0	0	3	5	8
AC_000168.1	101128445	101128464	ABL1	0.76	+	0.22	GAAGAAATACAGCCTGACGG	0	0	1	1	2	0	0	4	7	6
AC_000173.1	61902941	61902960	ABL2	0.68	+	0.47	CTTCAGAAATGCTAGAGTCG	0	0	0	0	0	0	0	5	13	12
AC_000173.1	61905525	61905544	ABL2	0.7	+	0.33	TACGAGCTGCAAGATCCCTG	0	0	0	2	0	0	0	1	7	5
AC_000173.1	61912090	61912110	ABL2	0.71	-	0.07	GTTACAACCAGAATGGAGAG	0	0	0	0	1	0	0	5	43	28
AC_000173.1	61915940	61915959	ABL2	0.72	+	0.01	GTTCAACATCACAACCGTAG	0	0	1	0	0	0	0	0	1	1
AC_000173.1	61908600	61908620	ABL2	0.77	-	0.17	TGTTCACCATCACTCCACGG	0	0	0	0	2	0	0	1	3	10
AC_000183.1	35324457	35324476	ABLIM1	0.69	+	0.15	AACGTGACTCGGTCTCCGGG	0	0	0	0	0	0	0	2	0	2
AC_000183.1	35228320	35228340	ABLIM1	0.74	-	0.5	TCTGTCTCCTACTCCATCAG	0	0	0	2	1	0	0	2	15	22
AC_000183.1	35329366	35329385	ABLIM1	0.76	+	0.06	CAGGTCACAGCCGCACACTG	0	0	0	0	1	0	0	5	17	16
AC_000183.1	35245010	35245030	ABLIM1	0.76	-	0.34	TAAGCAATCAACCAAGACTG	0	0	0	0	0	0	0	1	9	7
AC_000183.1	35232075	35232094	ABLIM1	0.78	+	0.41	TACATAGATAGTATGACCCG	0	0	0	0	0	0	0	0	3	1
AC_000163.1	119188695	119188715	ABLIM2	0.66	-	0.38	GGCGAGGAGATGTACCTGCA	0	0	0	0	3	0	0	1	10	2
AC_000163.1	119202585	119202605	ABLIM2	0.71	-	0.18	CTGCGGCAAACAGCTGAACG	0	0	1	2	2	0	0	0	3	5
AC_000163.1	119202602	119202622	ABLIM2	0.73	-	0.16	TGTTTCAAGTGCAAGACCTG	0	0	0	1	4	0	0	2	13	9
AC_000163.1	119199617	119199636	ABLIM2	0.78	+	0.25	ACTTCTCACAGCTGTCACAG	0	0	0	4	1	0	0	6	22	31
AC_000163.1	119188737	119188756	ABLIM2	0.79	+	0.32	CGGACACAGAGCGCACACAG	0	0	0	3	2	0	0	5	9	17
AC_000164.1	62550071	62550091	ABLIM3	0.66	-	0.03	TCGGTAGCACTGGATGACAT	0	0	0	1	0	0	0	2	4	3
AC_000164.1	62567554	62567573	ABLIM3	0.71	+	0.25	AGTAAGCCCATCAAGATCCG	0	0	0	0	0	0	0	1	0	4
AC_000164.1	62567484	62567504	ABLIM3	0.75	-	0.2	AGGTCACCTTGTCTCCAATG	0	0	0	0	1	0	0	0	5	10
AC_000164.1	62607395	62607415	ABLIM3	0.75	-	0.5	GACCCGATGCTAGAGCCAGG	0	0	0	0	1	0	0	2	5	4
AC_000164.1	62581362	62581381	ABLIM3	0.77	+	0.38	ACTTGTGACCGATACATCAG	0	0	0	0	1	0	0	1	7	2
AC_000168.1	104232928	104232948	ABO	0.62	-	0.41	GCGGAGAAGTACTTCATGGT	0	0	1	1	1	0	0	0	1	4
AC_000168.1	104238495	104238514	ABO	0.7	+	0.33	GAACACGGTCAGCCCAATGG	0	0	0	0	0	0	0	0	4	3
AC_000168.1	104232832	104232852	ABO	0.7	-	0.49	CAGGTGGTGGTCCTCCACGT	0	0	0	4	3	0	0	4	4	10
AC_000168.1	104242589	104242609	ABO	0.76	-	0.19	GGACAGCTGCAGGATACCTG	0	0	0	1	1	0	1	0	5	20
AC_000168.1	104238567	104238586	ABO	0.79	+	0.27	GACGACGGGAGCAAACCAGG	0	0	0	0	2	0	0	4	3	1
AC_000176.1	22422443	22422463	ABR	0.68	-	0.06	CCCATTCATCTCAATCACAT	0	0	0	1	3	0	0	3	8	16
AC_000176.1	22423576	22423595	ABR	0.69	+	0.25	CCAAGGTGCCCTACATCGTG	0	0	0	1	0	0	0	3	5	1
AC_000176.1	22423640	22423659	ABR	0.72	+	0.33	TGGCATCTACCGGATATCAG	0	0	0	0	0	0	0	0	6	3
AC_000176.1	22422814	22422833	ABR	0.78	+	0.2	CTTCGGTGTGAAGATCAGCG	0	0	3	0	0	0	0	0	2	7
AC_000171.1	59974742	59974761	ABRA	0.65	+	0.31	GTCAGCAAGGCTTACGAGAG	0	0	0	0	2	0	0	0	2	17
AC_000171.1	59974669	59974688	ABRA	0.68	+	0.25	AGAAGATGGACGCGGCTCAG	0	0	0	3	0	0	0	2	9	7
AC_000171.1	59974948	59974967	ABRA	0.71	+	0.49	CAAGTGCAGGAGCGACAGTG	0	0	0	0	2	0	0	5	12	20
AC_000171.1	59974470	59974490	ABRA	0.74	-	0.06	GGCCAAGGTGATAACCAGGG	0	0	0	1	1	0	0	2	7	9
AC_000166.1	77802052	77802072	ABRACL	0.41	-	0.44	GGTTGGCACATTTGTCATCT	0	0	0	0	0	0	0	0	11	9
AC_000166.1	77802064	77802083	ABRACL	0.48	+	0.54	TGCCAACCTCTTTGAAGCAC	0	0	0	0	0	0	0	1	13	18
AC_000166.1	77792782	77792801	ABRACL	0.49	+	0.19	GTGGAGGAAATTCATCGTCT	0	0	0	0	2	0	1	2	4	10
AC_000166.1	77792766	77792785	ABRACL	0.66	+	0.13	TGAAGTTAAACTCTTAGTGG	0	0	0	0	0	0	1	3	6	8
AC_000180.1	31281171	31281191	ABT1	0.61	-	0.18	GTGCCGGGCATTGTGTACCT	0	0	0	0	0	0	0	0	4	2
AC_000180.1	31280339	31280359	ABT1	0.69	-	0.38	AAAGCGGTCCAAGTACAGCA	0	0	0	0	1	0	0	3	7	6
AC_000180.1	31280282	31280302	ABT1	0.69	-	0.45	GCGAGTAGCCAAGCGTGTGG	0	0	0	0	0	0	0	1	0	0
AC_000180.1	31281112	31281132	ABT1	0.73	-	0.25	GAACCTTCTCAGCGCCTACG	0	0	0	1	0	0	0	1	2	3
AC_000180.1	31279919	31279939	ABT1	0.74	-	0.7	TATCTTCGAAGTGTGGAGCG	0	0	0	1	0	0	1	1	1	0
AC_000179.1	60504993	60505013	ABTB1	0.68	-	0.1	CTGTTGCAGTACCTGTACAC	0	0	3	0	0	0	0	1	1	5
AC_000179.1	60504159	60504179	ABTB1	0.69	-	0.41	TTACGACTTCCTCTGTCACA	0	0	0	0	0	0	0	1	12	8
AC_000179.1	60504183	60504202	ABTB1	0.7	+	0.37	CCACACGGAAACAGACGTCA	0	0	0	0	2	0	0	1	6	4
AC_000179.1	60504045	60504064	ABTB1	0.73	+	0.44	GGGCCCGGAAGTACTCGCTG	0	0	0	0	3	0	0	1	2	2
AC_000172.1	65566480	65566500	ABTB2	0.71	-	0.39	GCTGCATGGACATATCTCTG	0	0	0	4	1	0	0	5	27	16
AC_000172.1	65567199	65567218	ABTB2	0.74	+	0.32	GCAGCACAGGCATACATGAG	0	0	0	0	2	0	0	2	6	16
AC_000172.1	65566496	65566515	ABTB2	0.76	+	0.38	CAGCACAGCAAACGTCAGCG	0	0	0	0	1	0	0	1	4	4
AC_000172.1	65564195	65564214	ABTB2	0.76	+	0.41	TCACTGCAGAGCCCTCCACG	0	0	0	1	0	0	0	6	16	20
AC_000172.1	65591138	65591158	ABTB2	0.77	-	0.13	ACACACTGTACTACTTCCTG	0	0	0	2	0	0	0	1	12	14
AC_000179.1	11642362	11642381	ACAA1	0.69	+	0.09	AGGCTGAAGCACGTTTCCTG	0	0	0	0	0	0	0	5	12	7
AC_000179.1	11643401	11643420	ACAA1	0.7	+	0.03	GAGAACCGCGGTCATGACGG	0	0	0	0	0	0	0	2	1	2
AC_000179.1	11625574	11625594	ACAA1	0.71	-	0.18	TCAATAGGCAGTGTTCGTCG	0	0	0	0	1	0	0	0	1	2
AC_000179.1	11621264	11621283	ACAA1	0.71	+	0.47	CTTGTCGTCACGGACCGTGG	0	0	0	0	0	0	0	0	0	0
AC_000179.1	11643358	11643378	ACAA1	0.73	-	0.08	CCAGCTGGGAGATATCTGCG	0	0	0	2	0	0	0	2	4	4
AC_000181.1	49933873	49933893	ACAA2	0.64	-	0.04	TGTTCATCGTCGCTGCTAAG	0	0	0	0	1	0	0	0	2	6
AC_000181.1	49933805	49933824	ACAA2	0.64	+	0.09	GCAAACTCAGCCATGTCAGT	0	0	0	0	2	0	0	1	13	4
AC_000181.1	49919358	49919378	ACAA2	0.67	-	0.33	ACGCCCTGCAATCACAGCAG	0	0	1	2	4	0	0	1	4	5
AC_000181.1	49933745	49933765	ACAA2	0.68	-	0.17	ACTGTCGACAGTGTCGTCGT	0	0	0	0	0	0	0	0	0	1
AC_000181.1	49917319	49917339	ACAA2	0.7	-	0.53	CGTTACTGCAGGGAATGCGT	0	0	0	0	1	0	1	1	3	0
AC_000176.1	13916520	13916540	ACACA	0.75	-	0.18	GGATATCCGAATGATGTACG	0	0	0	0	0	0	0	0	0	0
AC_000176.1	13885391	13885410	ACACA	0.75	+	0.44	TGAGTTGAGTTAGCTCCGTG	0	0	0	0	0	0	0	2	15	5
AC_000176.1	13943265	13943284	ACACA	0.77	+	0.03	ACATCTCATAAGACCACCGG	0	0	0	1	1	0	0	0	5	0
AC_000176.1	13909257	13909276	ACACA	0.77	+	0.27	GCCGTTCATGATCACCACGT	0	0	0	1	0	0	0	1	0	1
AC_000176.1	13908249	13908269	ACACA	0.78	-	0.3	GAAGTTGATCCAGTACATTG	0	0	0	0	1	0	0	0	10	7
AC_000174.1	66161251	66161271	ACACB	0.74	-	0.25	TGTGTGCGGAGCCTTGAACG	0	0	0	0	1	0	0	0	0	8
AC_000174.1	66173494	66173513	ACACB	0.77	+	0.02	GGAGCGCATGCATTTCACGG	0	0	0	0	0	0	0	1	3	0
AC_000174.1	66161484	66161503	ACACB	0.77	+	0.23	GTTGGTGAGATATTCCACGG	0	0	0	0	0	0	0	1	4	4
AC_000174.1	66159645	66159664	ACACB	0.78	+	0.26	TGTTCAGCAGAGAGTCTGCG	0	0	1	1	2	0	0	2	6	9
AC_000174.1	66173789	66173809	ACACB	0.81	-	0.01	CCTGCACAGAGACTTCACCG	0	0	1	2	2	0	0	1	23	48
AC_000174.1	57675283	57675302	ACAD10	0.67	+	0.33	GCGGACCACAGTGGTGCACG	0	0	0	1	0	0	0	2	1	4
AC_000174.1	57669240	57669260	ACAD10	0.68	-	0.18	AGGGACTCCAGCATTTCCAA	0	0	1	0	6	0	0	5	15	16
AC_000174.1	57676652	57676672	ACAD10	0.74	-	0.35	GTCCAGGACAGCAAGCACCT	0	0	0	0	1	0	0	4	14	9
AC_000174.1	57676698	57676718	ACAD10	0.8	-	0.37	TGTAGGCCACATCAGCAAGG	0	0	0	1	1	0	0	2	11	5
AC_000158.1	138015543	138015563	ACAD11	0.62	-	0.13	ATATGGCTGAACGTTCTGCT	0	0	0	0	0	0	0	1	10	4
AC_000158.1	138014403	138014423	ACAD11	0.64	-	0.07	ACAATAAAGGTTTGGGAACG	0	0	0	0	2	0	0	1	6	3
AC_000158.1	138015619	138015638	ACAD11	0.64	+	0.17	CAGCTGGAAGGATATGGTAG	0	0	0	0	0	0	0	5	17	14
AC_000158.1	138045458	138045478	ACAD11	0.65	-	0.29	AGATGAGCCAAGTCTGACAA	0	0	0	0	0	0	0	2	7	15
AC_000172.1	84865540	84865559	ACAD8	0.65	+	0.15	TATGTTCAAACAGATGTCGG	0	0	0	0	0	0	0	3	25	69
AC_000172.1	84866298	84866318	ACAD8	0.65	-	0.31	GTAGGAGGCGAACTTCTCCA	0	0	0	1	2	0	0	4	4	4
AC_000172.1	84867049	84867069	ACAD8	0.67	-	0.47	CTACGCAGGAGATGCCTCTG	0	0	0	3	2	0	0	1	13	6
AC_000172.1	84865487	84865506	ACAD8	0.7	+	0.11	TGTTCCCTGTGGACACGATG	0	0	0	0	0	0	0	3	7	12
AC_000179.1	59597013	59597033	ACAD9	0.68	-	0.17	CGCCAGAGTCACAGCAATGG	0	0	2	0	2	0	0	2	6	11
AC_000179.1	59578110	59578129	ACAD9	0.7	+	0.01	AGAAGCTTTCCCGTTTCCAG	0	0	0	0	2	0	0	13	14	16
AC_000179.1	59596962	59596981	ACAD9	0.71	+	0.15	TCTCCAACACCATGTACGCG	0	0	0	0	1	0	0	1	2	3
AC_000179.1	59598589	59598609	ACAD9	0.72	-	0.28	ACTCTTATCTGCACTCAGCG	0	0	1	0	0	0	0	1	5	3
AC_000179.1	59600409	59600428	ACAD9	0.72	+	0.44	AACGTCCTAGGAGAAGTCGG	0	0	0	0	0	0	0	1	5	1
AC_000159.1	98456819	98456838	ACADL	0.63	+	0.02	CCCACAAGCGCAGGGTCCCG	0	0	0	0	0	0	0	4	3	4
AC_000159.1	98444105	98444125	ACADL	0.63	-	0.37	TCATCCCTGAGATGGTTGCA	0	0	0	2	1	0	0	3	22	12
AC_000159.1	98440250	98440270	ACADL	0.66	-	0.47	AGGTATTTGTCACTAATGGG	0	0	0	0	0	0	0	1	8	7
AC_000159.1	98446719	98446739	ACADL	0.69	-	0.24	ATCAGTATTGCAGATCACCA	0	0	0	0	0	0	0	0	8	7
AC_000160.1	69361260	69361280	ACADM	0.42	-	0.41	TTTATTGGCTCGTTCTGATC	0	1	0	1	0	0	0	0	4	8
AC_000160.1	69382463	69382482	ACADM	0.52	+	0	TCGCCTAAACAGCGCGATCA	1	0	0	0	0	0	0	1	1	0
AC_000160.1	69363145	69363165	ACADM	0.59	-	0.36	TTATTAATGGTCAGAAGATG	0	0	1	0	0	0	0	6	24	15
AC_000160.1	69371712	69371732	ACADM	0.6	-	0.19	TATTGAAGCAAATTCTCTAG	0	0	0	0	1	0	0	9	18	18
AC_000174.1	65222257	65222277	ACADS	0.66	-	0.12	GCTCCTTCTCGGCAAAGTCG	0	0	0	0	1	0	0	0	2	2
AC_000174.1	65234418	65234437	ACADS	0.66	+	0.27	GGCCTACTCCATCGCCATGG	0	0	1	0	0	0	0	1	1	2
AC_000174.1	65235189	65235209	ACADS	0.67	-	0.45	GTCACCGTCTGCCCGCGCGG	0	0	0	0	0	0	0	0	1	2
AC_000174.1	65234465	65234485	ACADS	0.71	-	0.3	GACACTCATGATGACTCCCG	0	0	0	0	0	0	0	3	2	3
AC_000183.1	43168253	43168272	ACADSB	0.57	+	0.12	GAGATGATGATAAAGAGCGC	0	0	0	0	1	0	0	0	8	8
AC_000183.1	43172240	43172259	ACADSB	0.6	+	0.46	TCATCAATGGGTCAAAGATG	0	0	0	1	2	0	0	5	19	29
AC_000183.1	43171317	43171336	ACADSB	0.63	+	0.28	AGCCAAAGTTGATGCATCTG	0	0	0	1	1	0	0	3	4	12
AC_000183.1	43171295	43171315	ACADSB	0.68	-	0.26	CTCCTCTATCACTAGGACAG	0	0	1	0	0	0	0	3	11	10
AC_000176.1	27568365	27568384	ACADVL	0.7	+	0.03	CCGGCGACCCTATGCCAGTG	0	0	0	1	3	0	0	0	0	2
AC_000176.1	27570083	27570102	ACADVL	0.71	+	0.31	TGTCTAACGGAGCCCTCCAG	0	0	0	0	0	0	0	2	1	5
AC_000176.1	27570813	27570832	ACADVL	0.71	+	0.47	GCCAGCAGAGAACGTACTGG	0	0	0	0	1	0	0	3	4	10
AC_000176.1	27568837	27568857	ACADVL	0.72	-	0.1	GTATGGAAACACCTGATCGG	0	0	0	0	0	0	0	1	2	3
AC_000176.1	27569227	27569246	ACADVL	0.76	+	0.2	CAAGTACCCAATGAACTGGG	0	0	1	1	0	0	0	1	12	3
AC_000178.1	20833181	20833201	ACAN	0.73	-	0.07	AAAGTCCAGGGTGTAGCGCG	0	0	0	0	0	0	0	1	4	3
AC_000178.1	20834725	20834744	ACAN	0.74	+	0.11	TGACGTGTACTGCTTCGCGG	0	0	0	0	0	0	0	0	2	1
AC_000178.1	20840271	20840290	ACAN	0.74	+	0.25	CTACGATGTCTACTGCTACG	0	0	0	1	0	0	0	0	0	2
AC_000178.1	20835061	20835081	ACAN	0.75	-	0.11	TTGGAAGGTGAACTTCTCCG	0	0	1	1	0	0	0	1	3	8
AC_000178.1	20848598	20848618	ACAN	0.77	-	0.47	CTCCAGAAGGAATTCCACTG	0	0	3	5	4	0	0	0	16	13
AC_000176.1	27680249	27680269	ACAP1	0.65	-	0.34	GCTTCACTGTGCAGAGACGA	0	0	1	2	1	0	0	3	15	13
AC_000176.1	27678829	27678848	ACAP1	0.66	+	0.26	CCAGAGCCAAGCCTAAAGGA	0	0	0	0	0	0	0	5	20	20
AC_000176.1	27678122	27678141	ACAP1	0.69	+	0.14	GTTGCTCGAGCTGGGTACCG	0	0	0	0	0	0	0	3	2	1
AC_000176.1	27677986	27678005	ACAP1	0.71	+	0.07	AGGTCTCCGGAGCTTCCGAG	0	0	0	0	1	0	0	5	3	8
AC_000176.1	27680113	27680132	ACAP1	0.73	+	0.32	GGTCTATCAGAAGAGGTACA	0	0	0	0	0	0	0	6	3	10
AC_000158.1	72862586	72862606	ACAP2	0.37	-	0.47	GTTGTGCCTTAATTGATCTC	0	0	0	0	1	0	0	1	5	11
AC_000158.1	72830999	72831018	ACAP2	0.51	+	0.26	CATGAATGGGATTCGAGACC	0	0	0	1	0	0	0	0	3	5
AC_000158.1	72831020	72831040	ACAP2	0.54	-	0.27	CATTACTAGAATACTGTGCC	0	0	0	0	0	0	0	3	4	13
AC_000158.1	72822045	72822064	ACAP2	0.68	+	0.03	GCTGCTTTGGAAGAAGTGGA	0	0	1	1	1	0	2	9	29	20
AC_000173.1	52607518	52607537	ACAP3	0.7	+	0.16	GCACATAGTCCAGCGCCAGG	0	0	0	0	2	0	0	2	5	8
AC_000173.1	52605713	52605733	ACAP3	0.7	-	0.28	CTCCTACGATGAGCCCAAGG	0	0	1	2	1	0	0	3	5	3
AC_000173.1	52604524	52604543	ACAP3	0.7	+	0.5	CGATGCAGAGCAGCACACCC	0	0	0	1	3	0	0	0	5	12
AC_000173.1	52605225	52605244	ACAP3	0.72	+	0.34	ACCACAGTCAGCACGTCCTG	0	0	0	4	1	0	0	2	8	15
AC_000173.1	52605033	52605053	ACAP3	0.77	-	0.39	AAGCCGACTCAGAGAAACTG	0	0	0	2	2	0	0	2	12	11
AC_000172.1	18017357	18017377	ACAT1	0.58	-	0.07	ACTGCCTAGAAAGGATCCAA	0	0	0	0	0	0	0	3	10	7
AC_000172.1	18017752	18017771	ACAT1	0.59	+	0.18	AATGTTCTACAAGGAGGTGA	0	0	0	1	0	0	0	4	26	10
AC_000172.1	18021517	18021536	ACAT1	0.61	+	0.36	GAGGAGCAACACCATATGGT	0	0	0	0	1	0	0	2	7	16
AC_000172.1	18018091	18018111	ACAT1	0.7	-	0.28	TCCACACATAAGATTCTGAG	0	0	0	1	0	0	0	5	9	11
AC_000166.1	97472699	97472718	ACAT2	0.62	+	0.34	GCTGACAGTATACTTTGTGA	0	0	0	3	0	0	0	2	10	8
AC_000166.1	97471098	97471117	ACAT2	0.63	+	0.19	GGAGCTGCCAAATGATCTGT	0	0	0	1	0	0	0	4	11	11
AC_000166.1	97472665	97472684	ACAT2	0.71	+	0.31	GAGGACGGGAGTCAAGATTG	0	0	1	0	1	0	0	1	8	9
AC_000166.1	97472732	97472751	ACAT2	0.74	+	0.37	GCATTCCACAACTACCACAT	0	0	0	0	0	0	0	0	5	4
AC_000166.1	97467291	97467310	ACAT2	0.75	+	0.05	GGGCTCAACTGTCATCAGAG	0	0	0	0	0	0	1	14	15	14
AC_000173.1	29928707	29928726	ACBD3	0.66	+	0.15	GAGCTTGACGAACTCTACCA	0	0	0	0	0	0	0	0	2	8
AC_000173.1	29925584	29925604	ACBD3	0.66	-	0.32	GGCTAGAAGAAGAGAGACTT	0	0	0	0	1	0	0	5	28	24
AC_000173.1	29923747	29923766	ACBD3	0.69	+	0.42	AGTGTTGCTCCTGCAACTGG	0	0	0	2	0	0	0	1	7	11
AC_000173.1	29929515	29929535	ACBD3	0.73	-	0.08	TAATCCAGACACTTGTCCTG	0	0	0	0	1	0	0	2	12	9
AC_000176.1	45434833	45434853	ACBD4	0.66	-	0.15	GCAGCATCTCTTCGTAGGAG	0	0	0	0	1	0	0	1	2	7
AC_000176.1	45434523	45434542	ACBD4	0.67	+	0.13	GAACTTGCCTAAGAACGGTG	0	0	0	0	0	0	0	2	7	3
AC_000176.1	45435078	45435098	ACBD4	0.7	-	0.37	CTTCATCTCGGTAATGTAGG	0	0	0	1	1	0	0	1	5	2
AC_000176.1	45434507	45434527	ACBD4	0.73	-	0.08	GTTCTGAATGACGCTGACTG	0	0	0	0	1	0	0	1	5	5
AC_000170.1	18071517	18071537	ACBD5	0.54	-	0.09	GTTCTATAGCTTCTATAAGC	0	0	1	0	1	0	0	1	8	8
AC_000170.1	18067655	18067675	ACBD5	0.55	-	0.22	GAAGAATTGCTACATGTCAT	0	0	0	0	0	0	0	3	11	12
AC_000170.1	18061889	18061909	ACBD5	0.66	-	0.45	CCTGAATGGCCGATGCACTG	0	0	0	0	1	0	0	1	3	4
AC_000170.1	18069967	18069987	ACBD5	0.67	-	0.16	TTTGGGTGATATGACCAAAG	0	0	0	1	1	0	0	3	15	6
AC_000173.1	63117188	63117207	ACBD6	0.51	+	0.49	ATTCCTGCATTGCTTGGCTG	0	0	0	0	1	0	0	5	10	10
AC_000173.1	63127622	63127641	ACBD6	0.52	+	0.2	GCAGCCTTCTCAAACAGCTC	0	0	0	1	0	0	0	3	7	11
AC_000173.1	63127650	63127669	ACBD6	0.53	+	0.16	TCCTGGATGCCTCGATCTTG	0	0	0	1	1	0	0	3	7	8
AC_000173.1	63127561	63127581	ACBD6	0.54	-	0.31	AGCTCTTGTACCTGTATGCC	0	0	1	0	3	0	0	1	1	6
AC_000173.1	63061715	63061735	ACBD6	0.62	-	0.59	CTACAGTCACCAGAGAAGAA	0	0	3	2	0	0	3	11	57	26
AC_000170.1	29941869	29941888	ACBD7	0.38	+	0.14	TTTCAGCTTCCTCACGTCTT	0	0	0	0	4	0	1	3	6	27
AC_000170.1	29941845	29941864	ACBD7	0.46	+	0.23	TAATTCCTCATCATCTGGCC	0	0	1	0	1	0	0	2	6	9
AC_000170.1	29941795	29941815	ACBD7	0.47	-	0.46	GTAATTGGAGACATAGATAT	0	0	0	0	0	0	0	9	11	15
AC_000170.1	29941644	29941664	ACBD7	0.54	-	0.65	GAAAGGCTAAGTGGGAAGCC	0	0	0	1	1	0	2	13	26	17
AC_000170.1	29941881	29941901	ACBD7	0.66	-	0.14	ACAAGGCGGCCAAAGACGTG	0	0	0	1	1	0	0	0	6	4
AC_000172.1	75049450	75049469	ACCS	0.63	+	0.1	CTGCTGAAGTTCTATGGAGT	0	0	1	0	2	0	0	5	12	6
AC_000172.1	75061508	75061528	ACCS	0.66	-	0.39	TGTGATGGCTCCATAGTAAG	0	0	0	0	1	0	0	2	7	12
AC_000172.1	75049384	75049403	ACCS	0.68	+	0.05	CAGGACCTGCCCAGTAACAA	0	0	0	0	1	0	0	1	4	17
AC_000172.1	75059554	75059574	ACCS	0.81	-	0.36	TCCTGCCTCACACAGCACCG	0	0	0	1	3	0	0	4	9	12
AC_000172.1	75037673	75037693	ACCSL	0.68	-	0.49	CTTGACTTTCGCATACAGGT	0	0	0	1	0	0	0	2	6	3
AC_000172.1	75033429	75033449	ACCSL	0.69	-	0.26	AGGCAGAGATATCAATCCCA	0	0	0	1	0	0	0	3	16	9
AC_000172.1	75033410	75033429	ACCSL	0.69	+	0.26	GCTATGACCTGTCCAACCGT	0	0	0	0	0	0	0	1	2	2
AC_000172.1	75033295	75033315	ACCSL	0.75	-	0.19	GAGTCCGTGGACGTGCAAGG	0	0	0	1	0	0	0	4	7	2
AC_000172.1	75038437	75038457	ACCSL	0.78	-	0.58	TGGGAGTAGACATCTCCCAG	0	0	0	3	1	0	0	1	10	13
AC_000175.1	35333396	35333415	ACD	0.7	+	0.08	CCGAGCATCTCTCCAAGCAG	0	0	0	1	1	0	0	5	6	11
AC_000175.1	35332512	35332532	ACD	0.7	-	0.39	CGCGGAGTTCTACCTCCAGG	0	0	0	1	0	0	0	3	1	3
AC_000175.1	35328701	35328720	ACD	0.7	+	0.49	GTGTACACAGCTTCTCCCTG	0	0	0	1	0	0	0	10	15	11
AC_000175.1	35332883	35332903	ACD	0.72	-	0.29	TATCCGATGCCTAGTGACGG	0	0	0	0	0	0	0	0	0	0
AC_000175.1	35332457	35332476	ACD	0.72	+	0.42	CAACCAGTCACCTGTTCCCG	0	0	0	0	3	0	0	4	3	3
AC_000176.1	48449216	48449236	ACE	0.71	-	0.04	CAGCAGGGTGTAGCTTCGCG	0	0	0	0	0	0	0	0	0	4
AC_000176.1	48449773	48449792	ACE	0.73	+	0.09	TGACTCTCCCACCTTCACGG	0	0	0	0	1	0	0	5	6	12
AC_000176.1	48454296	48454315	ACE	0.73	+	0.47	CGTGTGGAACGAGTATGCCG	0	0	0	0	1	0	0	0	0	2
AC_000176.1	48452810	48452829	ACE	0.74	+	0.38	CATCTACCAGTCCACCCAGG	0	0	0	2	2	0	0	2	16	11
AC_000176.1	48453499	48453518	ACE	0.75	+	0.41	ACTTCCAGCCGGTCACACAG	0	0	0	1	3	0	0	4	12	12
AC_000187.1	135167368	135167387	ACE2	0.71	+	0.19	AACAGATTATGAGGACTACG	0	0	0	0	0	0	0	1	3	4
AC_000187.1	135176016	135176035	ACE2	0.71	+	0.42	CAGGATCAAGATGTGCACGA	0	0	1	3	1	0	0	2	7	5
AC_000187.1	135176133	135176152	ACE2	0.71	+	0.48	CGCTAATGAAGGTTTCCATG	0	0	0	0	1	0	0	2	3	2
AC_000187.1	135174129	135174148	ACE2	0.72	+	0.35	TGCAGAAAGGATATTCAAGG	0	0	0	0	0	0	0	7	18	28
AC_000187.1	135165900	135165919	ACE2	0.73	+	0.14	ACAGCAGAGACTACAATCGG	0	0	0	0	0	0	0	4	4	9
AC_000176.1	48479422	48479441	ACE3	0.67	+	0.43	TGGAAAGGCCAACTGACGGG	0	0	0	0	1	0	0	1	5	7
AC_000176.1	48478953	48478973	ACE3	0.7	-	0.29	GTAGAGGGACCTGCGCACGT	0	0	0	0	0	0	0	0	2	0
AC_000176.1	48477281	48477300	ACE3	0.71	+	0.08	ACACACTGTACTTTGGCACG	0	0	0	1	0	0	0	0	2	1
AC_000176.1	48477363	48477382	ACE3	0.74	+	0.12	GCTGCTGAACGTAGACAAGG	0	0	0	1	0	0	0	3	5	2
AC_000176.1	48476773	48476792	ACE3	0.77	+	0.04	TGTATGGAACCAGTTCATGG	0	0	0	0	1	0	0	2	5	8
AC_000164.1	19347394	19347414	ACER1	0.61	-	0.11	GAACAGCACGTAAAGGTAGC	0	0	0	0	0	0	0	4	4	4
AC_000164.1	19347523	19347543	ACER1	0.61	-	0.19	GAGCGTCATGTGAAAGTACA	0	0	0	0	0	0	0	1	12	3
AC_000164.1	19347352	19347372	ACER1	0.62	-	0.05	GCGCATCAGAAATGTCATGA	0	0	0	0	0	0	0	1	16	5
AC_000164.1	19347562	19347581	ACER1	0.74	+	0.26	TGGATGAGATCGCTATCCTG	0	0	0	0	1	0	0	1	3	7
AC_000164.1	19351957	19351977	ACER1	0.75	-	0.63	GGCGAGAGCCCATATAACTG	0	0	0	0	1	0	0	0	0	2
AC_000165.1	24846690	24846709	ACER2	0.57	+	0.21	AACAAGACGTTGCTGATCTG	0	0	0	0	0	0	0	2	6	4
AC_000165.1	24856843	24856863	ACER2	0.61	-	0.11	CTCGGAGGTGGACTGGTGCG	0	0	0	0	1	0	0	1	2	6
AC_000165.1	24856798	24856818	ACER2	0.69	-	0.2	CATCGCCGAGTTCTACAACA	0	0	0	0	2	0	0	0	1	2
AC_000165.1	24845749	24845768	ACER2	0.72	+	0.66	TCTTCGGTAGATACCTTCTG	0	0	0	0	0	0	1	2	2	5
AC_000165.1	24846630	24846650	ACER2	0.76	-	0.36	TATGCAACGTGCTTCAACAG	0	0	0	0	0	0	0	1	1	8
AC_000172.1	57106027	57106047	ACER3	0.53	-	0.29	CAGAGTCATGTGGAAGCACC	0	0	0	0	3	0	0	4	17	13
AC_000172.1	57028641	57028660	ACER3	0.61	+	0.06	GGGTCCAACGACCTCCACGC	0	0	0	0	0	0	0	1	4	3
AC_000172.1	57083580	57083599	ACER3	0.68	+	0.21	GCGATGCAGAGTGTTAGAAG	0	0	0	0	0	0	0	3	5	6
AC_000172.1	57028665	57028684	ACER3	0.8	+	0.09	CTGGTGCGAGGAGAACTACG	0	0	0	2	0	0	0	1	1	1
AC_000182.1	36301128	36301148	ACHE	0.72	-	0.15	CTGGTGGCAGAAAGCGACGG	0	0	0	1	2	0	0	3	7	19
AC_000182.1	36301210	36301229	ACHE	0.73	+	0.22	TATGTGGACACCTTGTACCC	0	0	1	0	0	0	0	1	8	8
AC_000182.1	36301382	36301402	ACHE	0.74	-	0.33	GCCATCGTACACATCCAGGG	0	0	0	0	0	0	0	1	3	4
AC_000182.1	36302619	36302639	ACHE	0.75	-	0.75	ATAGACACGAGCGCCCTGAG	0	0	0	1	0	0	0	4	0	0
AC_000182.1	36301334	36301354	ACHE	0.76	-	0.3	ATAGATCCAGACGAGGACAG	0	0	0	4	0	0	0	2	11	7
AC_000167.1	21628438	21628458	ACIN1	0.63	-	0.04	TTGGTCTGCAATAGGCATGG	0	0	0	0	6	0	0	1	14	3
AC_000167.1	21632983	21633002	ACIN1	0.65	+	0.19	CCACTGAATCACTCAAGGTG	0	0	0	0	0	0	0	2	8	11
AC_000167.1	21634649	21634669	ACIN1	0.65	-	0.44	GTCCCAACAACTCCTTCAGT	0	0	0	1	0	0	0	4	5	6
AC_000167.1	21633861	21633881	ACIN1	0.76	-	0.31	GCCACCTCTACTGAGACCTG	0	0	1	3	4	0	0	3	21	27
AC_000160.1	10648232	10648251	ACKR1	0.66	+	0.23	AAGGTCTGAGAAGCGCATAG	0	0	0	0	0	0	0	0	2	8
AC_000160.1	10648341	10648360	ACKR1	0.68	+	0.12	GGGTGCAGCTGCTTCCACGT	0	0	0	0	1	0	0	2	4	10
AC_000160.1	10648358	10648378	ACKR1	0.73	-	0.11	AGACTATAATGAGACCGACG	0	0	0	0	0	0	0	0	1	1
AC_000160.1	10648082	10648101	ACKR1	0.78	+	0.38	AGGCGACCAAGTGAGCCAGG	0	0	0	1	2	0	0	4	15	11
AC_000179.1	15560204	15560223	ACKR2	0.65	+	0.41	CTCGGCCCTACCACCGACTG	0	0	0	0	0	0	0	0	0	6
AC_000179.1	15560094	15560113	ACKR2	0.67	+	0.31	CGGGAGCGTCTTATGCAAGG	0	0	0	0	0	0	0	0	1	1
AC_000179.1	15560258	15560278	ACKR2	0.72	-	0.44	CAGGGCCATAGCCCACACAC	0	0	1	1	0	0	0	4	14	14
AC_000179.1	15560327	15560347	ACKR2	0.72	-	0.5	ATAGCACTCCCACACGCCCG	0	0	0	0	0	0	0	1	1	0
AC_000160.1	116661319	116661339	ACKR3	0.69	-	0.4	GGTGCTGGCGAAGTAGGCGA	0	0	1	0	1	0	0	5	5	3
AC_000160.1	116660896	116660915	ACKR3	0.71	+	0.03	TCTTGGACTACTCAGAGCCG	0	0	0	0	0	0	0	1	4	2
AC_000160.1	116661190	116661209	ACKR3	0.73	+	0.3	GCCTCGTGCAGCATAACCAG	0	0	0	0	2	0	0	2	3	8
AC_000160.1	116661073	116661093	ACKR3	0.74	-	0.18	GATGTTCACCCAGACCACCA	0	0	1	0	2	0	0	1	5	25
AC_000158.1	138070676	138070696	ACKR4	0.54	-	0.03	GTCAACAGATTACTATTATG	0	0	0	1	0	0	0	2	9	4
AC_000158.1	138070301	138070321	ACKR4	0.62	-	0.39	TATCAGCACAGACAGATACT	0	0	1	0	0	0	0	5	13	15
AC_000158.1	138070515	138070534	ACKR4	0.64	+	0.17	GGCATAAATCGCCACTACAG	0	0	0	0	0	0	0	0	2	4
AC_000158.1	138070267	138070287	ACKR4	0.65	-	0.42	GCTCCCAGTCAATCGGGAGT	0	0	0	0	0	0	0	1	3	0
AC_000176.1	42729697	42729717	ACLY	0.68	-	0.06	GACCAGCTGATCAAACGGCG	0	0	0	0	0	0	0	0	2	0
AC_000176.1	42722869	42722889	ACLY	0.71	-	0.32	CATCGCAAACTTCACCAACG	0	0	0	0	1	0	0	1	0	5
AC_000176.1	42720772	42720792	ACLY	0.71	-	0.33	AGAGCAATTCGAGATTACCA	0	0	0	0	0	0	0	2	4	5
AC_000176.1	42713643	42713662	ACLY	0.72	+	0.48	TCACGTGAACGGGTAGACCA	0	0	0	0	0	0	0	0	1	1
AC_000176.1	42723687	42723707	ACLY	0.75	-	0.28	CAACGAGCTGGCAAACTACG	0	0	0	0	0	0	0	1	1	0
AC_000159.1	62730094	62730114	ACMSD	0.63	-	0.42	CGAGTGGGACCTGAACGCAC	0	0	0	0	0	0	0	1	3	2
AC_000159.1	62730214	62730233	ACMSD	0.67	+	0.23	CCAGACCCACAAACCTCCTG	0	0	0	1	3	0	0	5	11	17
AC_000159.1	62736391	62736411	ACMSD	0.68	-	0.05	AGTGGTCCAAGAGAACTGCT	0	0	0	0	0	0	0	3	11	5
AC_000159.1	62730073	62730093	ACMSD	0.73	-	0.45	GGAACTCTTCCCAGTGTACG	0	0	0	0	0	0	0	1	10	2
AC_000159.1	62722272	62722292	ACMSD	0.76	-	0.73	AAAGTGTGCTTTGCACATGG	0	0	0	0	1	0	5	4	31	20
AC_000165.1	11503208	11503227	ACO1	0.67	+	0.33	GTTGGCAATTGTAGCTCGGT	0	0	0	1	0	0	0	1	7	2
AC_000165.1	11500560	11500579	ACO1	0.71	+	0.42	GACACGGCAACTTTGTCCTG	0	0	1	2	0	0	0	1	7	4
AC_000165.1	11505333	11505352	ACO1	0.72	+	0.29	ATGTCAGTGGATGTGACCAG	0	0	0	0	0	0	0	3	11	19
AC_000165.1	11505982	11506001	ACO1	0.74	+	0.24	ACCCAAACCATCAATCATGG	0	0	0	2	2	0	0	0	5	8
AC_000165.1	11506094	11506113	ACO1	0.75	+	0.19	TGGATGATTCCTGAGCCCGG	0	0	0	0	2	0	0	3	12	7
AC_000162.1	113127777	113127797	ACO2	0.7	-	0.33	AGGCCCGTGGTACTCCACGA	0	0	0	0	1	0	0	1	2	1
AC_000162.1	113131283	113131303	ACO2	0.7	-	0.47	TCACCAACTCGGATGTCCAA	0	0	0	0	0	0	0	1	7	6
AC_000162.1	113120578	113120598	ACO2	0.73	-	0.15	CCTCGATCAGATGGTCACAG	0	0	0	0	0	0	0	3	3	3
AC_000162.1	113127743	113127762	ACO2	0.73	+	0.32	GGTATCCTCACAGTGAAAGG	0	0	0	1	0	0	0	5	10	9
AC_000162.1	113129168	113129188	ACO2	0.74	-	0.37	GTTGTAAGGGAACACCGAAG	0	0	0	0	0	0	0	3	2	8
AC_000160.1	92283562	92283581	ACOT11	0.65	+	0.17	GGCTCATCTGCACCTCCGTG	0	0	0	0	1	0	0	1	13	14
AC_000160.1	92283610	92283630	ACOT11	0.66	-	0.11	ACGCACTGACAGCGACAACA	0	0	0	0	0	0	0	2	1	2
AC_000160.1	92283531	92283551	ACOT11	0.69	-	0.24	CCCTGCCACACCAACCAGCG	0	0	1	0	1	0	0	4	6	18
AC_000160.1	92277429	92277449	ACOT11	0.73	-	0.56	AGCCTTCAACTCTAGCATGG	0	0	0	1	1	0	0	1	9	3
AC_000160.1	92283647	92283666	ACOT11	0.79	+	0.02	CGTGCGGTTGGAGAACACGG	0	0	0	1	1	0	0	1	3	1
AC_000164.1	83636553	83636572	ACOT12	0.65	+	0.29	TTTCCATGATGGTTTGCGTG	0	0	1	0	0	0	0	2	5	9
AC_000164.1	83632918	83632938	ACOT12	0.68	-	0.45	CAGGAGTGGTCTAAGAGCCG	0	0	0	1	0	0	0	3	1	2
AC_000164.1	83634937	83634956	ACOT12	0.71	+	0.35	CAGGATGGGCTCGACACAGG	0	0	0	0	2	0	0	0	8	19
AC_000164.1	83646859	83646879	ACOT12	0.72	-	0.08	AGCGTTCAGCACAAGCATGG	0	0	0	0	1	0	0	4	6	2
AC_000180.1	32848870	32848890	ACOT13	0.51	-	0.1	CTGGAGTGGCTAACGCACTC	0	0	0	0	1	0	0	2	5	12
AC_000180.1	32836869	32836889	ACOT13	0.62	-	0.8	GATCTGATGAACAAGGCCAC	0	0	2	1	2	0	0	6	9	11
AC_000180.1	32839333	32839352	ACOT13	0.65	+	0.41	TGATATGACATCCACTAAGG	0	0	0	0	0	0	0	4	3	2
AC_000180.1	32839307	32839327	ACOT13	0.67	-	0.5	GCTCTGCTGTGCACAGAAAG	0	0	2	2	0	0	0	4	18	31
AC_000180.1	32848902	32848921	ACOT13	0.71	+	0	CTTCTTCACCCAGATCATCG	0	0	1	6	3	0	0	2	10	15
AC_000167.1	85364876	85364895	ACOT2	0.63	+	0.18	GGTGAGATTATGCCGCCTGT	0	0	1	0	1	0	0	0	2	2
AC_000167.1	85364824	85364843	ACOT2	0.64	+	0.15	CGTCATAATCAACGGCTCTG	0	0	0	0	1	0	0	1	2	0
AC_000167.1	85362462	85362482	ACOT2	0.65	-	0.03	GACTAGCTCGATATTCCAGA	0	0	1	0	0	0	0	0	5	1
AC_000167.1	85407624	85407644	ACOT2	0.7	-	0.41	TATGCACGCGCTCGTCCCAG	0	0	3	0	0	0	0	0	1	2
AC_000167.1	85379708	85379727	ACOT4	0.49	+	0.11	AGATAAAGGGCACACGCATT	0	0	0	0	0	0	0	0	4	13
AC_000167.1	85378769	85378788	ACOT4	0.63	+	0.08	CTACATGCTTCAACACAGCC	0	0	0	3	0	0	0	2	7	10
AC_000167.1	85379916	85379936	ACOT4	0.67	-	0.41	TTACATCCACAATGTCTAGG	0	0	1	1	0	0	0	3	8	5
AC_000167.1	85379854	85379873	ACOT4	0.68	+	0.34	GACAGCAACATTCCACCACT	0	0	0	0	0	0	0	3	5	3
AC_000167.1	85448833	85448852	ACOT6	0.62	+	0.12	AGGTGACCTGTGTCTCTCAA	0	0	0	0	0	0	0	5	10	21
AC_000167.1	85448884	85448903	ACOT6	0.65	+	0.2	TATAGTTATTAATGCCTGCG	0	0	0	0	1	0	0	3	1	6
AC_000167.1	85448859	85448879	ACOT6	0.67	-	0.14	TGTGATGCCCTTCAAGAAAG	0	0	0	0	1	0	0	5	13	13
AC_000167.1	85447141	85447160	ACOT6	0.68	+	0.02	CTTCATGCTACAGCATCCAA	0	0	0	1	1	0	0	1	10	7
AC_000173.1	47878070	47878089	ACOT7	0.73	+	0.04	GTGGCCGGCAATGTGCACGG	0	0	0	1	0	0	0	1	2	10
AC_000173.1	47894645	47894664	ACOT7	0.73	+	0.42	GGAGGGCCGGAAGCGCTACG	0	0	0	0	1	0	0	0	1	4
AC_000173.1	47894687	47894706	ACOT7	0.75	+	0.46	GGAGACCAAGTGGCGCAACG	0	0	1	0	1	0	0	1	5	9
AC_000173.1	47890041	47890060	ACOT7	0.81	+	0.31	TGACCAATAAGGCCACCCTG	0	0	0	0	0	0	0	3	6	5
AC_000170.1	75329226	75329246	ACOT8	0.67	-	0.28	CCGTACGAAGTAGCAGTGCA	0	0	0	0	0	0	0	0	0	1
AC_000170.1	75333247	75333266	ACOT8	0.72	+	0.34	GGTGCCGGTGCTGTACCAGG	0	0	1	0	3	0	0	3	6	5
AC_000170.1	75327626	75327646	ACOT8	0.74	-	0.12	CTGAAGAGATCCTCGTCCAG	0	0	0	1	2	0	0	1	6	8
AC_000170.1	75329124	75329143	ACOT8	0.77	+	0.18	ACTGGGTACCCTCAACTGAG	0	0	0	1	0	0	0	3	6	2
AC_000187.1	126522853	126522873	ACOT9	0.68	-	0.32	CTTACCAATCTTGTCCACCA	0	0	0	2	1	0	0	2	9	16
AC_000187.1	126517918	126517937	ACOT9	0.7	+	0.26	GAGGATCTTGACAGCCTAGG	0	0	0	0	0	0	0	5	5	11
AC_000187.1	126517566	126517586	ACOT9	0.72	-	0.17	CTGTCTTTCATGGTCCTAGG	0	0	1	1	0	0	0	3	9	15
AC_000187.1	126536078	126536097	ACOT9	0.77	+	0.5	ACTCATTCTTGAAAGCCCAG	0	0	0	2	0	0	0	2	19	10
AC_000176.1	56317073	56317093	ACOX1	0.7	-	0.34	GATGAACACCATGGTCCCGT	0	0	0	0	0	0	0	2	4	4
AC_000176.1	56314902	56314922	ACOX1	0.71	-	0.23	ACCAGGCCACCACTTGATGG	0	0	0	1	1	0	0	2	6	7
AC_000176.1	56317104	56317124	ACOX1	0.73	-	0.36	TCCGAGCGGATTCTCCCACG	0	0	0	0	0	0	0	1	0	1
AC_000176.1	56317148	56317167	ACOX1	0.74	+	0.39	CCGTCCGATACAGTGCTGTG	0	0	0	0	0	0	0	0	3	0
AC_000176.1	56319461	56319480	ACOX1	0.78	+	0.71	AGAGGCGTACAAGCTTCGAG	0	0	0	0	0	0	0	0	2	1
AC_000179.1	43381587	43381606	ACOX2	0.68	+	0.02	CAGTGCACCGAGTGTCAGCG	0	0	0	0	0	0	0	3	1	6
AC_000179.1	43381682	43381701	ACOX2	0.73	+	0.07	CTCACCAACATCCTTGACGG	0	0	0	1	0	0	0	0	4	5
AC_000179.1	43381654	43381673	ACOX2	0.76	+	0.05	GCACTCGCAGTCCTTCAACG	0	0	0	0	2	0	0	0	0	2
AC_000179.1	43387105	43387124	ACOX2	0.76	+	0.38	GAGTAACTACCTCAGCATGG	0	0	0	0	2	0	0	2	1	3
AC_000179.1	43383083	43383102	ACOX2	0.8	+	0.16	CATACGCCCAGACAGAACTG	0	0	0	1	0	0	1	1	3	5
AC_000163.1	106518369	106518389	ACOX3	0.67	-	0.42	GCGACATTGGGAAGAAGCTG	0	0	0	1	1	0	0	7	15	10
AC_000163.1	106526375	106526395	ACOX3	0.68	-	0.36	CAAGACCGCTACCCACGCAG	0	0	0	0	0	0	0	0	12	3
AC_000163.1	106529518	106529538	ACOX3	0.68	-	0.3	GAGTCATGGGAGTAACACCA	0	0	0	0	0	0	0	4	23	6
AC_000163.1	106526360	106526379	ACOX3	0.69	+	0.36	GCTGAGCAAACACCACTGCG	0	0	0	2	2	0	0	2	8	10
AC_000163.1	106511437	106511456	ACOX3	0.7	+	0.47	GGTGACGTAGGCGCCCTCAG	0	0	0	1	0	0	0	0	2	5
AC_000168.1	1482237	1482257	ACOXL	0.67	-	0.42	GAGATTCAATGCGATGCTGG	0	0	0	0	1	0	0	2	3	4
AC_000168.1	1488463	1488483	ACOXL	0.69	-	0.37	TGACAGTGTTCGGATACCAA	0	0	0	0	0	0	0	1	5	2
AC_000168.1	1482283	1482302	ACOXL	0.69	+	0.39	GTACTGCCCATCTGGACCCA	0	0	0	0	0	0	0	2	8	4
AC_000168.1	1496906	1496926	ACOXL	0.73	-	0.14	GCCCAGCACACGTAACTCAG	0	0	0	1	1	0	0	3	6	6
NW_003099170.1	38136	38156	ACP1	0.49	-	0.3	CAGCTCACAGCTCTTGGATC	0	0	1	3	2	0	0	2	7	22
NW_003099170.1	37773	37792	ACP1	0.51	+	0.06	TCGATCGCCCATCGCAGAAG	0	2	0	1	0	0	1	0	1	0
NW_003099170.1	38148	38167	ACP1	0.55	+	0.35	GTGAGCTGCCTAAGAAATCA	1	0	0	1	1	0	0	3	12	9
NW_003099170.1	38095	38114	ACP1	0.56	+	0.23	ACAGTGGCGCTGTTTCTGAC	1	0	0	0	0	0	0	1	3	2
AC_000172.1	78314964	78314983	ACP2	0.66	+	0.15	AAGCGCTGGATCCCGTCGGG	0	0	0	0	0	0	0	1	3	0
AC_000172.1	78314734	78314754	ACP2	0.69	-	0.28	AGCTGCAGAATGAGACCCGG	0	0	0	7	1	0	0	1	11	10
AC_000172.1	78314529	78314549	ACP2	0.7	-	0.4	CTACGACACGCTATTCTGCG	0	0	0	0	0	0	0	0	0	1
AC_000172.1	78315010	78315030	ACP2	0.72	-	0.12	CCGGACGCTTATGAGTGCGG	0	0	0	0	0	0	0	1	0	0
AC_000164.1	17135865	17135884	ACP5	0.63	+	0.45	GAAGATGGCCACGGACACGT	0	0	3	2	1	0	0	0	8	2
AC_000164.1	17136398	17136418	ACP5	0.64	-	0.26	TGCAGGATGTCAACGACAAG	0	0	1	0	5	0	0	0	3	6
AC_000164.1	17136559	17136578	ACP5	0.66	+	0.09	CAGCGACGAAGCGCAACATG	0	0	0	0	1	0	0	1	1	1
AC_000164.1	17136113	17136132	ACP5	0.69	+	0.32	TTGCCAGCCAGCACGTACCA	0	0	1	0	3	0	0	0	3	7
AC_000160.1	22072480	22072499	ACP6	0.63	+	0.15	TGCTGGACAGCTGACCAAGG	0	0	0	1	1	0	0	4	5	22
AC_000160.1	22078664	22078683	ACP6	0.65	+	0.49	CATTGCCAGTAGTGATGAAG	0	0	0	2	0	0	0	5	20	7
AC_000160.1	22072316	22072336	ACP6	0.68	-	0.1	TCGTGATACTGAGAGTCGAA	0	0	0	0	0	0	0	2	0	2
AC_000160.1	22072274	22072293	ACP6	0.7	+	0.07	ACAGTCACCAATCTCGCTGG	0	0	0	0	0	0	0	0	2	6
AC_000175.1	49094443	49094463	ACP7	0.68	-	0.02	AGATAGCAGCAGGTCCAGCA	0	0	0	0	2	0	0	3	12	15
AC_000175.1	49094524	49094543	ACP7	0.68	+	0.09	CAAGTGCACTTGTCCTACCC	0	0	0	0	0	0	0	2	3	7
AC_000175.1	49099170	49099190	ACP7	0.69	-	0.25	AGCCCTGAGCACTGCCACAG	0	0	0	1	2	0	0	7	22	35
AC_000175.1	49098794	49098814	ACP7	0.7	-	0.2	GGTGTATGTAGAGCTTCCGC	0	0	1	0	0	0	0	0	4	0
AC_000175.1	49100831	49100850	ACP7	0.73	+	0.5	AAGCTCGCTTCAGCATGCCG	0	0	0	0	0	0	0	2	0	1
AC_000158.1	138376277	138376296	ACPP	0.62	+	0.2	GCCAAATCCCTGTGGCCATG	0	0	0	0	1	0	0	2	12	12
AC_000158.1	138376295	138376315	ACPP	0.64	-	0.19	ATCCCATTAAGGAATCCTCA	0	0	0	1	0	0	0	2	12	5
AC_000158.1	138371685	138371705	ACPP	0.64	-	0.33	CTAGGTTCATGTTCGAAGCA	0	0	0	0	1	0	0	1	5	5
AC_000158.1	138371608	138371627	ACPP	0.66	+	0.4	CCAGATGCTGATACCCTCTG	0	0	1	1	0	0	0	4	17	10
AC_000158.1	138367115	138367134	ACPP	0.69	+	0.47	AAAGGTAGGTATAGCAACTG	0	0	0	1	2	0	1	0	7	9
AC_000175.1	57311110	57311129	ACPT	0.7	+	0.13	CTTCCTGAGGAGCCGCTACG	0	0	0	2	1	0	0	0	2	2
AC_000175.1	57311125	57311145	ACPT	0.7	-	0.13	GGCTCAGAAAGTCCTCGTAG	0	0	0	0	2	0	0	1	5	11
AC_000175.1	57312456	57312476	ACPT	0.7	-	0.35	CAAGGCGGTCTTGTACTCGG	0	0	0	0	0	0	0	0	0	0
AC_000175.1	57310957	57310976	ACPT	0.72	+	0.06	AGGAGGTTGCATCCACCCTG	0	0	0	1	1	0	0	0	10	4
AC_000175.1	57312056	57312075	ACPT	0.72	+	0.28	GCACACGGTGCCGGTCACTG	0	0	1	0	3	0	0	3	0	3
AC_000162.1	120223209	120223228	ACR	0.69	+	0.03	TTCCGGCAGAACCGTCAGGG	0	0	0	2	0	0	0	2	4	8
AC_000162.1	120223642	120223661	ACR	0.7	+	0.23	GAGCTAAGGAAGTTGAGTGG	0	0	0	1	1	0	0	4	9	16
AC_000162.1	120223824	120223844	ACR	0.72	-	0.39	GGTGGGCCTGCCCTAAACTG	0	0	0	0	1	0	0	1	11	91
AC_000162.1	120229000	120229020	ACR	0.74	-	0.69	AGGTAGACGTGTAGACTCCG	0	0	0	1	0	0	0	1	0	2
AC_000162.1	120223300	120223319	ACR	0.77	+	0.12	TCACATACCACAACAACCGG	0	0	0	0	0	0	0	1	0	4
AC_000162.1	104156201	104156220	ACRBP	0.67	+	0.38	GCGGTTGAACAGCAATGTGG	0	0	0	1	0	0	0	0	3	1
AC_000162.1	104154729	104154748	ACRBP	0.69	+	0.26	CAACCATGTCTACTACGCCA	0	0	0	0	0	0	0	2	2	1
AC_000162.1	104154360	104154380	ACRBP	0.71	-	0.09	AGAAGCGCTCATACTCCGTG	0	0	1	1	0	0	0	1	7	2
AC_000162.1	104154458	104154478	ACRBP	0.71	-	0.16	ATACTGGTCTAGCTGGACGA	0	0	0	0	0	0	0	0	4	0
AC_000162.1	104155229	104155248	ACRBP	0.74	+	0.29	CTCACCCAATACCCTCAAGG	0	0	0	0	2	0	0	1	7	8
AC_000187.1	84369195	84369214	ACRC	0.54	+	0.17	TCATCACTGATAACTATTGG	0	0	0	0	1	0	0	2	11	9
AC_000187.1	84369085	84369104	ACRC	0.54	+	0.25	CTGCAGAAGAGAACTTGTGC	0	0	1	3	0	0	0	2	16	16
AC_000187.1	84374188	84374208	ACRC	0.61	-	0.06	TGAAGATCAACAACGTCAGG	0	0	0	0	1	0	0	2	11	8
AC_000187.1	84368974	84368994	ACRC	0.71	-	0.34	TAATGAAGATCCTGTACCTG	0	0	0	1	2	0	0	1	12	14
AC_000187.1	84360179	84360198	ACRC	0.71	+	0.69	GATGCCATCGAGCAGCCAGG	0	0	0	1	0	0	0	6	15	7
AC_000186.1	29432823	29432843	ACRV1	0.61	-	0.45	TCCCGGTGAACAACTTTCTG	0	0	0	0	0	0	0	3	4	6
AC_000186.1	29432929	29432949	ACRV1	0.64	-	0.32	TGGCAGTTGAACACGCAAGT	0	0	0	0	0	0	0	4	1	2
AC_000186.1	29432902	29432921	ACRV1	0.69	+	0.34	AGTAGCGTGATCAACTGGAG	0	0	0	0	0	0	0	1	4	6
AC_000186.1	29432777	29432796	ACRV1	0.69	+	0.49	CCGACAGACTGTTCGCCTAG	0	0	0	0	0	0	0	0	1	0
AC_000186.1	29430498	29430517	ACRV1	0.73	+	0.8	GCACTGCTGGGAATTCTGAG	0	0	0	2	2	0	1	7	23	13
AC_000178.1	31088172	31088192	ACSBG1	0.71	-	0.43	CCGCCCAGATCTATGACCTG	0	0	1	0	1	0	0	3	6	9
AC_000178.1	31087126	31087145	ACSBG1	0.71	+	0.49	ATGATCTTCTCCCACACCCG	0	0	0	0	0	0	0	1	10	7
AC_000178.1	31088228	31088248	ACSBG1	0.71	-	0.4	ACCTGCGGAAATCCAACAGG	0	0	1	0	0	0	0	2	5	4
AC_000178.1	31098240	31098259	ACSBG1	0.75	+	0.18	TGCTGAGAAGAACCACTCCG	0	0	0	0	0	0	0	8	3	3
AC_000178.1	31097839	31097859	ACSBG1	0.75	-	0.24	CTGCCGTGCCAACATCATCG	0	0	0	0	1	0	0	0	1	2
AC_000164.1	19491409	19491429	ACSBG2	0.68	-	0.1	GAACTACAACCAGTACTATG	0	0	0	0	0	0	0	2	7	5
AC_000164.1	19490400	19490419	ACSBG2	0.7	+	0.13	ACCCAAGGATGCCAACTGAG	0	0	0	1	1	0	0	3	16	6
AC_000164.1	19474679	19474699	ACSBG2	0.71	-	0.35	TCTAGATCACGTGGACAGCG	0	0	1	0	0	0	0	0	3	2
AC_000164.1	19485252	19485272	ACSBG2	0.72	-	0.25	CGTTCAGTACAAGCCGCCCG	0	0	0	1	0	0	0	0	0	0
AC_000164.1	19471802	19471822	ACSBG2	0.73	-	0.48	GATGCATGAGAAGATAAAGG	0	0	0	1	0	0	0	7	25	40
AC_000176.1	36882187	36882206	ACSF2	0.65	+	0.46	AGCCCAGGCAGTGGTACAGG	0	0	0	1	3	0	0	3	9	39
AC_000176.1	36883357	36883376	ACSF2	0.66	+	0.23	TGAATTGCTTGGGAAATACG	0	0	0	0	0	0	0	5	7	7
AC_000176.1	36882421	36882440	ACSF2	0.68	+	0.4	AATGTTGTAATGGGAGAGTG	0	0	0	1	0	0	0	8	13	11
AC_000176.1	36883007	36883027	ACSF2	0.71	-	0.38	CATCAACATCCAGTTCACCT	0	0	0	1	2	0	0	2	13	21
AC_000176.1	36884585	36884605	ACSF2	0.76	-	0.05	ACCTCAGTAACAAGACCGTG	0	0	0	0	1	0	0	3	9	2
AC_000175.1	14260374	14260393	ACSF3	0.62	+	0.3	CGGGATGACGGAGATTGGCA	0	0	0	1	0	0	0	0	4	3
AC_000175.1	14282596	14282615	ACSF3	0.66	+	0.5	AGGGCGAACTCCTGGTCAGG	0	0	2	0	0	0	0	2	5	7
AC_000175.1	14260356	14260376	ACSF3	0.7	-	0.26	CGTACCTCTCCAGCAGAGTG	0	0	0	1	0	0	0	2	5	4
AC_000175.1	14264416	14264435	ACSF3	0.7	+	0.44	TATCCACGCAGAAGGAAGTG	0	0	0	2	1	0	0	5	9	8
AC_000184.1	14267517	14267536	ACSL1	0.67	+	0.07	CTTCAGGGCCCGTGGCCGCG	0	0	0	2	3	0	0	6	6	7
AC_000184.1	14245744	14245763	ACSL1	0.7	+	0.34	TTCCAGCAGATCACTGCCGT	0	0	0	0	0	0	0	3	9	6
AC_000184.1	14242820	14242839	ACSL1	0.7	+	0.39	GCAAGATCTTCAGGTACTGG	0	0	1	2	2	0	0	4	8	12
AC_000184.1	14252173	14252192	ACSL1	0.74	+	0.16	GTTTCCGAGAGCCTAAACAA	0	0	0	0	0	0	0	0	3	4
AC_000184.1	14252942	14252961	ACSL1	0.76	+	0.12	TCATCGTAGAAATACACCAG	0	0	0	1	0	0	0	1	6	6
AC_000159.1	111870517	111870536	ACSL3	0.68	+	0.4	GCAGTAATCATGTACACGAG	0	0	0	0	0	0	0	1	3	5
AC_000159.1	111871830	111871850	ACSL3	0.69	-	0.46	AATTCTAAGACGTGGGCCAG	0	0	0	0	0	0	0	1	3	6
AC_000159.1	111868821	111868840	ACSL3	0.71	+	0.35	CGTCATCGTGCACACCATGG	0	0	1	1	2	0	0	0	1	0
AC_000159.1	111867782	111867801	ACSL3	0.72	+	0.27	ACGCTGTATGCTACTCTAGG	0	0	0	0	0	0	0	0	1	2
AC_000159.1	111856573	111856593	ACSL3	0.74	-	0.11	ACATCCAGGGTATAATACGG	0	0	0	0	0	0	0	0	1	4
AC_000187.1	62503733	62503752	ACSL4	0.64	+	0.42	AACTCAAGCACATGAGCCAA	0	0	0	0	1	0	0	3	14	15
AC_000187.1	62502840	62502859	ACSL4	0.66	+	0.49	GGGACAGCAGCCATGAGTGT	0	0	0	1	3	0	0	5	10	159
AC_000187.1	62507637	62507656	ACSL4	0.68	+	0.14	TACCGAAGTTATTCACTCGG	0	0	0	4	0	0	0	0	2	0
AC_000187.1	62503928	62503947	ACSL4	0.69	+	0.39	GCCCAGGAATTCTCTCACAC	0	0	0	2	1	0	0	5	7	18
AC_000183.1	33218596	33218616	ACSL5	0.63	-	0.05	GGGTGTATCACAGATTACCA	0	0	0	0	0	0	0	0	1	7
AC_000183.1	33217548	33217568	ACSL5	0.66	-	0.01	GCTCCCAAGGTGTCATACAA	0	0	0	0	0	0	0	2	4	5
AC_000183.1	33225686	33225706	ACSL5	0.68	-	0.48	GTAACCGAACCTTCCCACCC	0	0	0	0	0	0	0	4	1	5
AC_000183.1	33223586	33223606	ACSL5	0.76	-	0.37	TAAGGAGTCGAGGCACTGTG	0	0	0	0	0	0	0	0	7	4
AC_000164.1	23796439	23796458	ACSL6	0.72	+	0.14	CGATGCCAGGACCATGTACG	0	0	0	0	0	0	0	0	2	1
AC_000164.1	23798847	23798866	ACSL6	0.72	+	0.31	GGATAAACCTCAGAAAGCTG	0	0	0	0	1	0	0	4	17	14
AC_000164.1	23861366	23861386	ACSL6	0.72	-	0.49	GGGCCTTCATGTCATCTGAG	0	0	0	0	0	0	0	3	7	5
AC_000164.1	23791322	23791342	ACSL6	0.73	-	0.05	TAGTGCACCCATACTCACGA	0	0	0	0	0	0	0	2	1	4
AC_000164.1	23796469	23796489	ACSL6	0.79	-	0.15	CTGAGATCCTAAGCCCACGG	0	0	0	0	0	0	0	1	6	3
AC_000182.1	18399642	18399661	ACSM1	0.67	+	0.49	TGCTTGAACCATGGACAGCG	0	0	0	1	1	0	0	0	6	5
AC_000182.1	18398765	18398785	ACSM1	0.69	-	0.42	AGGATCGTAAAGCGAATCCG	0	0	0	0	0	0	0	1	0	1
AC_000182.1	18393254	18393273	ACSM1	0.71	+	0.18	AACGTCCTGACACAGACCTG	0	0	0	1	1	0	0	2	11	7
AC_000182.1	18393178	18393197	ACSM1	0.72	+	0.14	GTGGTGGGTGAACGATCAAG	0	0	0	0	0	0	0	1	4	8
AC_000182.1	18282867	18282887	ACSM2B	0.62	-	0.12	AGGATCACCAGCCACCACTC	0	0	0	4	2	0	0	0	8	19
AC_000182.1	18290116	18290136	ACSM2B	0.63	-	0.45	GTGCATGCTCCTGACGTCCA	0	0	2	2	2	0	0	3	2	10
AC_000182.1	18290048	18290068	ACSM2B	0.64	-	0.4	TATAGGCCATATTATGTCAG	0	0	0	0	0	0	0	3	3	6
AC_000182.1	18285718	18285737	ACSM2B	0.75	+	0.28	TGGACTTCAAGACACTACTG	0	0	0	0	1	0	0	3	9	7
AC_000182.1	18639660	18639680	ACSM3	0.62	-	0.5	ACAAGCATTCTGTATGCAGT	0	0	1	1	1	0	0	2	9	9
AC_000182.1	18639086	18639105	ACSM3	0.64	+	0.45	TATTTGCACATTATTTGCCG	0	0	0	1	0	0	0	1	7	9
AC_000182.1	18638996	18639016	ACSM3	0.75	-	0.38	ATTCCACATGACATCCAAAG	0	0	0	1	1	0	0	3	12	21
AC_000182.1	18639106	18639126	ACSM3	0.75	-	0.45	ATGGAAGTTGGCTCAAACCG	0	0	0	0	0	0	0	1	1	0
AC_000182.1	18652941	18652960	ACSM3	0.77	+	0.75	AGGCAATTTCTATATCACTG	0	0	1	1	0	0	2	21	63	79
AC_000182.1	18550937	18550956	ACSM4	0.67	+	0.36	GGAATTGGGTATACCCTCTG	0	0	0	0	1	0	0	3	9	7
AC_000182.1	18554197	18554217	ACSM4	0.69	-	0.5	ACAAGCATCCGGTACACGGT	0	0	0	0	0	0	0	0	0	3
AC_000182.1	18545287	18545306	ACSM4	0.71	+	0.19	ATCTAAGGCCAAGTGCATCG	0	0	0	0	0	0	0	0	3	4
AC_000182.1	18551843	18551863	ACSM4	0.71	-	0.46	ACTTACATCCAGGAAAGTGT	0	0	0	0	1	0	0	5	18	12
AC_000182.1	18542059	18542078	ACSM4	0.74	+	0.12	AGAGTGGTGGCTTATAAACG	0	0	0	1	1	0	0	1	4	10
AC_000182.1	18216821	18216841	ACSM5	0.65	-	0.14	GCGCTAATGGCATCCACCCG	0	0	1	0	2	0	0	1	2	2
AC_000182.1	18219526	18219545	ACSM5	0.65	+	0.31	CAAGATGGTCGAGCACACCC	0	0	0	1	0	0	0	4	4	2
AC_000182.1	18219488	18219507	ACSM5	0.71	+	0.28	GTGGCCATCTACTTCACAAG	0	0	0	4	1	0	0	3	13	56
AC_000182.1	18221148	18221168	ACSM5	0.75	-	0.45	ATAAATTTGGCATCAAACCG	0	0	0	0	0	0	0	3	9	9
AC_000170.1	43049808	43049828	ACSS1	0.73	-	0.09	GAGGTATGGAGTCCGCCGAG	0	0	0	0	0	0	0	0	2	1
AC_000170.1	43043389	43043409	ACSS1	0.74	-	0.32	TCTTCCTCCTGTACACCTCG	0	0	3	1	3	0	0	1	7	5
AC_000170.1	43039420	43039439	ACSS1	0.74	+	0.41	CTGGTCGCTCCATTGCAGAG	0	0	0	0	1	0	0	1	1	10
AC_000170.1	43043859	43043879	ACSS1	0.75	-	0.25	CAGACAACAAGGTCCACATG	0	0	0	0	0	0	0	2	6	12
AC_000170.1	43043936	43043956	ACSS1	0.76	-	0.21	GGTACAGCTGAAGAAGATCG	0	0	2	1	2	0	0	0	5	4
AC_000170.1	64794775	64794794	ACSS2	0.68	+	0.01	TGATGGGACTTCCCGAAGAG	0	0	0	0	0	0	0	2	7	4
AC_000170.1	64827785	64827804	ACSS2	0.7	+	0.24	CATTTGCAAGGGTGACCGAG	0	0	0	1	0	0	0	2	4	5
AC_000170.1	64828756	64828776	ACSS2	0.7	-	0.41	GGGCATGGCCTCTTAATCGG	0	0	0	1	0	0	0	2	1	3
AC_000170.1	64834557	64834576	ACSS2	0.73	+	0.5	GGCGTGTTACACACAGTTGG	0	0	0	0	0	0	0	2	2	5
AC_000170.1	64828429	64828448	ACSS2	0.74	+	0.33	CAAAGATGCCTTCTACAGGG	0	0	1	1	1	0	0	5	12	6
AC_000162.1	10731521	10731540	ACSS3	0.64	+	0.1	CGAGTACAAGACCCACTTCG	0	0	0	0	0	0	0	2	1	2
AC_000162.1	10731602	10731621	ACSS3	0.65	+	0.15	CAAGCCCTGGACCAAGACGC	0	0	1	1	0	0	0	3	4	17
AC_000162.1	10805529	10805549	ACSS3	0.65	-	0.4	ATTACAGCGTATCCTCCAGT	0	0	0	0	0	0	0	0	5	2
AC_000162.1	10795258	10795277	ACSS3	0.7	+	0.38	TTTACACATCTGGAACGACG	0	0	0	0	0	0	0	2	2	1
AC_000185.1	420242	420261	ACTA1	0.67	+	0.49	TCAGGTAGTCGGTGAGATCG	0	0	1	1	0	0	0	2	1	0
AC_000185.1	420976	420995	ACTA1	0.69	+	0.03	AGAGCCATTGTCGCACACGA	0	0	1	1	0	0	0	1	2	3
AC_000185.1	420773	420792	ACTA1	0.69	+	0.11	ATGCCCACCATGACGCCCTG	0	0	2	2	1	0	0	1	4	7
AC_000185.1	420752	420772	ACTA1	0.7	-	0.14	GGGCAGAAAGATTCCTACGT	0	0	1	0	0	0	0	3	5	3
AC_000183.1	10669236	10669255	ACTA2	0.73	+	0.39	CCTACCAGTTGTGCGTCCAG	0	0	0	0	3	0	0	0	2	3
AC_000183.1	10671675	10671695	ACTA2	0.76	-	0.28	GCATCCAACCCTTCTCACCG	0	0	0	1	0	0	0	2	9	6
AC_000183.1	10676239	10676258	ACTA2	0.78	+	0.02	GCCATTGTCACACACCAAGG	0	0	0	0	6	0	0	1	7	15
AC_000183.1	10674767	10674787	ACTA2	0.78	-	0.14	GGGACAGAAAGACAGCTACG	0	0	1	1	0	0	0	4	17	24
AC_000182.1	39345639	39345659	ACTB	0.52	-	0.43	TCTTCATGAGGTAGTCCGTC	0	0	1	2	1	0	0	1	1	5
AC_000182.1	39345473	39345493	ACTB	0.6	-	0.27	GATGGCCACGTACATGGCAG	0	0	3	1	2	0	0	3	3	6
AC_000182.1	39344786	39344805	ACTB	0.64	+	0.03	GGCCAGAAGGACTCGTACGT	0	0	1	1	2	0	0	1	0	2
AC_000182.1	39344911	39344930	ACTB	0.71	+	0.16	CTTCTACAACGAGCTCCGTG	0	0	3	2	1	0	0	1	4	1
AC_000182.1	39346044	39346063	ACTB	0.74	+	0.76	CAAGGACCTCTACGCCAACA	0	0	2	3	4	0	0	0	5	2
AC_000177.1	21814539	21814558	ACTBL2	0.67	+	0.14	GGGCCAGAAGGACTGCTACG	0	0	3	0	4	0	0	1	3	3
AC_000177.1	21814608	21814628	ACTBL2	0.73	-	0.19	TGACCACTCCATGCTCAATG	0	0	0	1	1	0	0	2	13	18
AC_000177.1	21814683	21814703	ACTBL2	0.73	-	0.26	GATGCTCATCTGGAGCCACG	0	0	0	0	1	0	0	2	5	5
AC_000177.1	21814421	21814441	ACTBL2	0.74	-	0.03	TGACCCATTATCCACCACCA	0	0	0	0	0	0	0	3	10	7
AC_000167.1	30365083	30365102	ACTC1	0.53	+	0.04	CTGGGCTTCATCACCTACAT	0	0	1	1	3	0	0	2	7	14
AC_000167.1	30364004	30364023	ACTC1	0.59	+	0.4	AGCTAGATCCAGACGCATGA	0	0	2	3	0	0	0	1	3	2
AC_000167.1	30364816	30364835	ACTC1	0.61	+	0.3	GGTACGACCAGAAGCATACA	0	0	0	1	0	0	0	0	2	1
AC_000167.1	30363939	30363959	ACTC1	0.61	-	0.48	GGCTACTCCTTTGTCACCAC	0	0	0	2	1	0	0	3	3	13
AC_000167.1	30362708	30362727	ACTC1	0.74	+	0.79	AGCAATACCAGGGTACATGG	0	1	3	0	0	0	0	2	3	7
AC_000176.1	51869031	51869051	ACTG1	0.57	-	0.08	CCCAACGATGGACGGGAACA	0	0	2	0	1	0	0	0	4	3
AC_000176.1	51869057	51869077	ACTG1	0.59	-	0.1	ACCATGACGCCCTGGTGTCG	0	0	1	0	0	0	0	1	4	1
AC_000176.1	51868962	51868982	ACTG1	0.69	-	0.02	ACCATTGTCGATGACGAGGG	0	0	0	0	1	0	0	0	0	1
AC_000176.1	51870199	51870218	ACTG1	0.7	+	0.79	AAAGGACCTGTATGCCAACA	0	0	2	3	3	0	1	5	152	230
AC_000176.1	51869704	51869723	ACTG1	0.73	+	0.44	ACACGGTGCCCATCTACGAG	0	0	2	1	1	0	0	1	1	4
AC_000168.1	10724837	10724856	ACTG2	0.66	+	0.22	GAATGGCGACGTACATGGCG	0	0	3	2	0	0	0	1	3	0
AC_000168.1	10722991	10723010	ACTG2	0.66	+	0.36	TCAAGGCGCATGATGGCATG	0	0	0	4	0	0	0	0	3	6
AC_000168.1	10723028	10723048	ACTG2	0.67	-	0.33	CCACAATGTTCCTATCTACG	0	0	0	1	0	0	0	0	3	1
AC_000168.1	10722953	10722972	ACTG2	0.7	+	0.4	TCTTCATGAGGTAGTCCGTG	0	0	3	1	2	0	0	2	3	7
AC_000168.1	10720191	10720210	ACTG2	0.71	+	0.77	GGCAATGCCAGGGTACATGG	0	3	2	0	0	0	0	7	9	8
AC_000170.1	63696024	63696044	ACTL10	0.64	-	0.46	AGGTGGCCTTGTGCCACGAG	0	0	0	0	2	0	0	3	9	11
AC_000170.1	63695623	63695643	ACTL10	0.68	-	0.11	GAGCTCTTGAGTACCAGGCG	0	0	0	0	0	0	0	2	6	1
AC_000170.1	63695930	63695950	ACTL10	0.68	-	0.37	GGAGCAGAGCGCCAACAAGG	0	0	1	1	6	0	0	4	8	6
AC_000170.1	63696008	63696027	ACTL10	0.68	+	0.45	CCGTCTATGCAGGCCACTCG	0	0	0	0	2	0	0	0	2	3
AC_000158.1	88148536	88148556	ACTL6A	0.66	-	0.03	AGTACACTGATGGAAATCGA	0	0	0	0	0	0	0	3	10	5
AC_000158.1	88137866	88137886	ACTL6A	0.66	-	0.42	CTTTATCACTATGCAATGCA	0	0	0	1	0	0	0	3	7	16
AC_000158.1	88148481	88148501	ACTL6A	0.68	-	0.08	ACATAGATACTAATGCCCTG	0	0	0	0	0	0	0	0	6	6
AC_000158.1	88138205	88138225	ACTL6A	0.7	-	0.36	ACTGCAATTCCTGTTCACGA	0	0	0	0	3	0	0	1	2	2
AC_000182.1	36460215	36460234	ACTL6B	0.63	+	0.05	AGTCCGCGCTGGGTACGCTG	0	0	0	0	0	0	0	0	1	1
AC_000182.1	36460542	36460561	ACTL6B	0.64	+	0.16	CCACGTGCCTCGAGATGGAG	0	0	1	0	0	0	0	3	6	4
AC_000182.1	36464641	36464660	ACTL6B	0.64	+	0.43	CTACGTCCTGCAGCAAGGTG	0	0	0	0	1	0	0	2	3	6
AC_000182.1	36464808	36464828	ACTL6B	0.68	-	0.5	TGGCTGCGATCATGTAAGGT	0	0	0	0	0	0	0	1	1	3
AC_000165.1	100143060	100143079	ACTL7A	0.7	+	0.27	ATCGCAAGGAGACATTCGTG	0	0	0	0	0	0	0	0	2	3
AC_000165.1	100143334	100143354	ACTL7A	0.7	-	0.47	CGTAGGAGTACATGGACAGG	0	0	0	1	3	0	0	0	3	5
AC_000165.1	100142884	100142903	ACTL7A	0.76	+	0.14	AGAACCTACGACGTCACCTG	0	0	0	0	1	0	0	1	2	1
AC_000165.1	100143082	100143101	ACTL7A	0.78	+	0.29	GCACGAGCTTATCAACCCAG	0	0	0	1	0	0	0	0	8	7
AC_000165.1	100139294	100139313	ACTL7B	0.67	+	0.33	GGAGGATCTTCATGGCCGTG	0	0	1	5	4	0	0	2	14	9
AC_000165.1	100139522	100139542	ACTL7B	0.68	-	0.16	GTACTGCAAGTGTGGCTACG	0	0	0	0	1	0	0	1	0	0
AC_000165.1	100139409	100139428	ACTL7B	0.71	+	0.24	GAGCAGCTCATGGCCCACGT	0	0	2	3	6	0	0	3	2	9
AC_000165.1	100139425	100139445	ACTL7B	0.74	-	0.24	ACCCGCAAGGAGACCTACGT	0	0	1	0	0	0	0	1	1	2
AC_000159.1	135421878	135421897	ACTL8	0.63	+	0.12	CACGCCGCCGAGCGTAGCTG	0	0	0	1	1	0	0	0	0	0
AC_000159.1	135421919	135421938	ACTL8	0.66	+	0.08	GGGATGTAGTTCACGACACT	0	0	0	0	0	0	0	0	2	5
AC_000159.1	135422011	135422030	ACTL8	0.66	+	0	GATGGTTCTTGCAGACATGG	0	0	1	0	1	0	0	4	17	9
AC_000159.1	135419125	135419144	ACTL8	0.73	+	0.49	TCTTGAAGAGATAGACCGAG	0	0	0	0	0	0	0	3	15	8
AC_000164.1	18483561	18483581	ACTL9	0.69	-	0.18	GGCCCGGCCCACCTATACCG	0	0	1	1	0	0	0	0	1	1
AC_000164.1	18483165	18483184	ACTL9	0.71	+	0.48	GCACGGTGTAGGTGACTCCG	0	0	0	1	2	0	0	0	3	3
AC_000164.1	18483294	18483314	ACTL9	0.72	-	0.39	CAACCGCGAGAAGCTAGTGG	0	0	0	3	1	0	0	4	4	2
AC_000164.1	18483369	18483389	ACTL9	0.77	-	0.33	GCTGGAGCATGACCTCCGCG	0	0	0	0	2	0	0	1	5	5
AC_000167.1	81062617	81062637	ACTN1	0.67	-	0.02	CGTTTGGCCAAGCCCGAGAG	0	0	0	0	0	0	0	1	1	4
AC_000167.1	81051811	81051831	ACTN1	0.67	-	0.16	TGATCGACTATGGGAAGCTG	0	0	0	1	0	0	0	3	5	6
AC_000167.1	81033356	81033376	ACTN1	0.68	-	0.45	GCGGCAGAAGGATTACGAGA	0	0	2	0	1	0	0	2	3	7
AC_000167.1	81033326	81033345	ACTN1	0.72	+	0.45	GCAGGGCCTTGATCTCCGAG	0	0	1	2	3	0	0	3	6	7
AC_000167.1	81039974	81039994	ACTN1	0.74	-	0.26	GGAGAACGAGCAGCTCATGG	0	0	1	5	2	0	0	3	16	12
AC_000185.1	9430090	9430109	ACTN2	0.68	+	0.43	TTACGAGTCGTCAACCCTGA	0	0	0	0	0	0	0	0	3	0
AC_000185.1	9404193	9404212	ACTN2	0.72	+	0.01	AGGCTGCCCAAACCTGACCG	0	0	0	0	0	0	0	4	5	8
AC_000185.1	9414285	9414305	ACTN2	0.72	-	0.14	TCAGCTTTGAGTAGTCAATG	0	0	0	0	2	0	0	3	7	10
AC_000185.1	9430159	9430178	ACTN2	0.73	+	0.46	GGCTGCACACCAGGACCGCG	0	0	3	0	5	0	0	5	13	8
AC_000186.1	45230695	45230714	ACTN3	0.67	+	0.01	ATGATGGTTCTGCAGCCCGA	0	0	0	1	0	0	0	0	3	3
AC_000186.1	45238075	45238095	ACTN3	0.7	-	0.45	GGTCCAGGCTTCATGCAGGG	0	0	0	1	2	0	0	5	20	25
AC_000186.1	45234564	45234583	ACTN3	0.71	+	0.11	AGGCTGCCCAGACCAGACAA	0	0	1	1	1	0	0	5	16	22
AC_000186.1	45235759	45235779	ACTN3	0.71	-	0.21	GCAGTTTGGCATAGTCAATG	0	0	0	0	1	0	0	12	196	11
AC_000186.1	45235893	45235913	ACTN3	0.74	-	0.23	CTTCTCGGCCACCTCAAAGG	0	0	1	0	4	0	0	0	3	13
AC_000175.1	48722433	48722453	ACTN4	0.67	-	0.24	ATGGTAGAAGCTGGACACAT	0	0	0	3	2	0	0	2	11	8
AC_000175.1	48713537	48713556	ACTN4	0.68	+	0.02	ACAGATCGAGAACATTGATG	0	0	0	2	1	0	0	0	7	5
AC_000175.1	48733465	48733485	ACTN4	0.68	-	0.46	GAGGGCCTTGATGTCCGACA	0	0	1	0	1	0	0	0	5	5
AC_000175.1	48713909	48713928	ACTN4	0.7	+	0.08	GGACTTCATCGCCAGCAAAG	0	0	2	3	1	0	0	4	7	3
AC_000175.1	48713844	48713863	ACTN4	0.72	+	0.05	CGGTTACCTAAGCCAGAGCG	0	0	0	0	0	0	0	0	0	1
AC_000167.1	70770271	70770290	ACTR10	0.62	+	0.29	TCTGCCATGGTCCTAGATTG	0	0	0	1	1	0	0	2	5	3
AC_000167.1	70772638	70772657	ACTR10	0.65	+	0.41	GAACAATGTACTGTTGACAC	0	0	0	1	0	0	0	2	5	12
AC_000167.1	70780518	70780537	ACTR10	0.71	+	0.5	TTTGTTAGTGATCTGAAGCG	0	0	0	1	0	0	0	1	8	4
AC_000167.1	70768026	70768046	ACTR10	0.77	-	0.16	ACTCGATAACCACAACTCTG	0	0	0	0	1	0	0	1	5	4
AC_000183.1	22966190	22966209	ACTR1A	0.6	+	0.48	GAAGAAAGCGAGAGACGTCT	0	0	0	0	0	0	0	2	16	7
AC_000183.1	22966222	22966241	ACTR1A	0.68	+	0.45	TCGATGCGCATGATGGAGTG	0	0	1	0	0	0	0	0	2	3
AC_000183.1	22966258	22966278	ACTR1A	0.71	-	0.43	CATGCCGTGCCCATTTACGA	0	0	0	0	0	0	0	1	0	1
AC_000183.1	22966293	22966312	ACTR1A	0.73	+	0.38	AGAATCCAGCACCACACCCG	0	0	1	1	0	0	0	0	5	6
AC_000183.1	22964747	22964767	ACTR1A	0.76	-	0.7	CAGGCCGGACCTGATCGGCG	0	0	0	2	1	0	0	0	0	2
AC_000168.1	2938702	2938722	ACTR1B	0.67	-	0.22	GGGACTGGAACGACATGGAG	0	0	0	2	1	0	0	4	12	9
AC_000168.1	2938016	2938036	ACTR1B	0.67	-	0.34	GAGTAAGAATCGGGAGAAGG	0	0	1	1	3	0	0	5	30	15
AC_000168.1	2932144	2932163	ACTR1B	0.67	+	0.46	GACGACCTCAAACTCAGCCG	0	0	0	2	0	0	0	2	1	3
AC_000168.1	2939743	2939763	ACTR1B	0.68	-	0.14	CTTTATCGGACCGAAAGCAG	0	0	0	0	0	0	0	0	1	0
AC_000168.1	2940988	2941007	ACTR1B	0.71	+	0.01	AAAGCCAGCCTTGATCACCC	0	0	0	1	0	0	0	1	14	14
AC_000168.1	63567058	63567077	ACTR2	0.38	+	0.2	CACCTATGGGACTACACATT	0	0	0	0	0	0	0	2	1	2
AC_000168.1	63574130	63574149	ACTR2	0.48	+	0.47	TATTACCAGATATCTTATCA	0	0	0	0	0	0	0	4	13	13
AC_000168.1	63561209	63561229	ACTR2	0.59	-	0.04	AAAGCTGGGAAGATATGTTC	0	0	0	0	0	0	0	4	12	23
AC_000168.1	63570603	63570622	ACTR2	0.67	+	0.35	TGACTTTGTATGCTCAAGGT	0	0	0	1	0	0	0	1	11	8
AC_000159.1	65905640	65905659	ACTR3	0.53	+	0.42	ATTAAGCACATTCCCATCGC	0	0	0	1	0	0	0	0	8	5
AC_000159.1	65905655	65905675	ACTR3	0.56	-	0.42	GTTATATCTCGTCCTGCGAT	0	0	1	0	0	0	0	0	0	0
AC_000159.1	65902688	65902708	ACTR3	0.62	-	0.32	CCGTTCTCCTACTTGTCTAG	0	0	0	2	0	0	0	2	8	1
AC_000159.1	65907348	65907367	ACTR3	0.69	+	0.56	ATGATACAGATGGATCAAAG	0	1	0	1	0	0	1	8	18	17
AC_000159.1	65902714	65902733	ACTR3	0.73	+	0.36	ACCGGTACGGTAATAGACAG	0	0	0	0	0	0	0	0	1	1
AC_000161.1	115927241	115927261	ACTR3B	0.66	-	0.12	CTGGCGCGATGTCCACGAGG	0	0	0	2	1	0	0	1	4	0
AC_000161.1	115927262	115927281	ACTR3B	0.71	+	0.18	TGGGCGAACGCACGTTAACG	0	0	0	0	0	0	0	0	0	1
AC_000161.1	115930890	115930910	ACTR3B	0.71	-	0.47	TCTCCAGAGACTGCTCCGGG	0	0	1	2	0	0	0	1	10	9
AC_000161.1	115927308	115927327	ACTR3B	0.72	+	0.26	GGTCACCCACGCCATCCCAG	0	0	0	2	3	0	0	2	7	9
AC_000161.1	115933832	115933851	ACTR3B	0.83	+	0.68	GTGGATCAAACAGTACACGG	0	0	1	0	0	0	0	2	3	2
AC_000170.1	68211067	68211086	ACTR5	0.67	+	0.26	CGAGCACAGCTACATTGCTG	0	0	0	0	1	0	0	0	4	5
AC_000170.1	68211049	68211069	ACTR5	0.69	-	0.24	CGTGTAGGATCTCCTCCATG	0	0	0	0	0	0	0	1	5	1
AC_000170.1	68207801	68207821	ACTR5	0.71	-	0.08	GAAGAGGCTGTCTATCCCGT	0	0	0	1	1	0	0	3	2	5
AC_000170.1	68215023	68215042	ACTR5	0.73	+	0.53	TCAAGCAGAAGTCAGTCTCG	0	0	0	0	0	0	2	2	6	6
AC_000170.1	68207735	68207755	ACTR5	0.77	-	0.03	CATCTGTCGTGAATACAGTG	0	0	0	0	0	0	0	2	2	6
AC_000162.1	64515822	64515842	ACTR6	0.32	-	0.26	CTCTTAATACTGCTTGAAAC	0	0	0	0	1	0	0	5	10	9
AC_000162.1	64514811	64514830	ACTR6	0.35	+	0.14	GGATGTTCAAAGACAAGTTT	0	0	0	0	0	0	0	1	12	22
AC_000162.1	64517013	64517033	ACTR6	0.53	-	0.31	ATAACTCGGAAGGATTATCT	0	0	0	0	0	0	0	1	9	1
AC_000162.1	64517063	64517083	ACTR6	0.53	-	0.35	GTAAGGAACTATATGTGTAA	0	0	0	1	0	0	1	5	16	8
AC_000179.1	47599634	47599654	ACTR8	0.66	-	0.23	TGAATATTATAACAGTCCAA	0	0	0	0	0	0	0	3	34	11
AC_000179.1	47600639	47600659	ACTR8	0.69	-	0.39	GCTTAAGCCACTTCCAAAGG	0	0	0	0	0	0	0	3	7	8
AC_000179.1	47595973	47595992	ACTR8	0.71	+	0.03	ATCCAGGTTCCACAACTCTG	0	0	0	0	3	0	0	0	15	10
AC_000179.1	47600722	47600741	ACTR8	0.71	+	0.45	TCTCATCGGAACACTCGGTG	0	0	0	0	0	0	0	0	0	1
AC_000173.1	51278959	51278979	ACTRT2	0.7	-	0.13	GTTTAAGACGCCTTTGACAG	0	0	0	0	0	0	0	1	3	5
AC_000173.1	51278558	51278577	ACTRT2	0.7	+	0.47	ATAGAGCTTAGTGACAGCGT	0	0	0	2	0	0	0	1	1	5
AC_000173.1	51278989	51279008	ACTRT2	0.73	+	0.09	CCACGACAGAGCTGACAACG	0	0	0	1	0	0	0	2	5	2
AC_000173.1	51278714	51278733	ACTRT2	0.74	+	0.33	GAAGCTCTCGAACATCACCT	0	0	0	0	4	0	0	2	1	4
AC_000158.1	98397362	98397381	ACTRT3	0.75	+	0.31	CAATCGGCAACGGGTCACTG	0	0	0	1	0	0	0	0	0	1
AC_000158.1	98396462	98396481	ACTRT3	0.76	+	0.02	GAGCTACTACCAGCTACCAG	0	0	0	0	0	0	0	2	4	7
AC_000158.1	98396495	98396514	ACTRT3	0.78	+	0.05	CGGCTCAGGAGTGATCAAGG	0	0	0	0	1	0	0	0	9	2
AC_000158.1	98396541	98396561	ACTRT3	0.78	-	0.08	ATGTTCGAGTAGACAAACTG	0	0	0	1	1	0	0	0	2	3
AC_000159.1	39327249	39327268	ACVR1	0.67	+	0.11	GCTTCCAGGTCTACGAGCAG	0	0	0	2	3	0	0	2	5	8
AC_000159.1	39329715	39329734	ACVR1	0.68	+	0.31	GGACTCATCACCACCAACGT	0	0	0	0	0	0	0	0	5	6
AC_000159.1	39327207	39327227	ACVR1	0.7	-	0.07	GCCATCATTTATGCTCAGCG	0	0	0	0	1	0	0	2	4	0
AC_000159.1	39337576	39337596	ACVR1	0.74	-	0.45	CCACGACTTCTCATCCCGGG	0	0	1	1	0	0	0	2	1	3
AC_000162.1	28048350	28048370	ACVR1B	0.72	-	0.4	AGGGCCGGTTTGGAGAAGTG	0	0	1	0	0	0	0	4	17	6
AC_000162.1	28052237	28052257	ACVR1B	0.73	-	0.16	ATCGACCTGAGGGTGCCCAG	0	0	0	2	4	0	0	4	8	5
AC_000162.1	28051311	28051331	ACVR1B	0.73	-	0.27	GTGTCTATCACAACCGCCAG	0	0	0	0	0	0	0	1	3	7
AC_000162.1	28051271	28051290	ACVR1B	0.73	+	0.29	AGAGACACATCTCACACGAG	0	0	0	0	3	0	0	1	11	6
AC_000159.1	38573791	38573810	ACVR1C	0.67	+	0.09	CTGACAGTATGGGCATGCCA	0	0	0	0	0	0	0	0	7	5
AC_000159.1	38579772	38579792	ACVR1C	0.69	-	0.21	ATTGTTCTTTGAACCAACAG	0	0	0	2	1	0	0	3	11	24
AC_000159.1	38582628	38582647	ACVR1C	0.69	+	0.47	GAATAGAAACATAGTGACCG	0	0	0	0	0	0	0	0	4	7
AC_000159.1	38573772	38573792	ACVR1C	0.7	-	0.06	GCACTGAAGCTATGGACAGG	0	0	0	0	1	0	0	2	6	21
AC_000159.1	48395462	48395481	ACVR2A	0.66	+	0.48	CCAAAGATCCACATCAACAC	0	0	0	0	0	0	0	2	8	18
AC_000159.1	48395490	48395510	ACVR2A	0.7	-	0.47	TTCATTGGTGCAGAGAAACG	0	0	0	1	0	0	0	1	8	5
AC_000159.1	48411978	48411997	ACVR2A	0.71	+	0.31	GAGTTGGAACGAGCACAGGA	0	0	0	1	4	0	0	2	11	14
AC_000159.1	48418715	48418735	ACVR2A	0.8	-	0.08	ACGGTGACAAAGATAAACGG	0	0	0	1	0	0	0	0	3	6
AC_000179.1	11889172	11889191	ACVR2B	0.63	+	0.47	TTCATTGCCGCTGAGAAGCG	0	0	0	1	0	0	0	2	2	1
AC_000179.1	11888493	11888512	ACVR2B	0.67	+	0.36	TGCTGGAGATCAAGGCTCGG	0	0	0	1	2	0	0	2	11	6
AC_000179.1	11888301	11888321	ACVR2B	0.68	-	0.28	GTACATCCAGAAGGCCAGCA	0	0	1	3	3	0	0	1	16	9
AC_000179.1	11887978	11887998	ACVR2B	0.71	-	0.16	CAGCAGCAGAAGTACACCTG	0	0	0	3	3	0	0	6	29	74
AC_000179.1	11888341	11888360	ACVR2B	0.74	+	0.31	CGGCCACGTGGACATCCACG	0	0	0	2	3	0	0	0	6	3
AC_000162.1	28105978	28105998	ACVRL1	0.72	-	0.13	GGACACCTCCGGGAATACCG	0	0	0	0	0	0	0	0	1	1
AC_000162.1	28105955	28105975	ACVRL1	0.73	-	0.14	CTGCGGGAACATGCACCCAG	0	0	0	1	0	0	0	2	6	8
AC_000162.1	28105914	28105933	ACVRL1	0.74	+	0.16	GTAGTGGTTGACGAACTCCG	0	0	0	0	0	0	0	0	0	0
AC_000162.1	28105110	28105129	ACVRL1	0.75	+	0.41	CTCACCCACACACTCCACCA	0	1	0	3	4	0	1	12	35	46
AC_000162.1	28105597	28105616	ACVRL1	0.77	+	0.25	GCACTAGAAAGGCCAGCACG	0	0	0	1	1	0	0	1	5	1
AC_000179.1	49505430	49505449	ACY1	0.65	+	0.27	AGGTCAAATGGATGGTTCTG	0	0	2	3	0	0	0	3	9	12
AC_000179.1	49505834	49505853	ACY1	0.69	+	0.14	TCATGACTCCAATATTCCTG	0	0	0	1	0	0	0	3	18	17
AC_000179.1	49504689	49504709	ACY1	0.69	-	0.47	CCATGGCTCGCGATTCATCG	0	0	0	0	0	0	0	0	0	0
AC_000179.1	49507300	49507319	ACY1	0.73	+	0.04	GTACTGACGGAAGAGAGTCA	0	0	1	0	0	0	0	2	9	4
AC_000167.1	86712973	86712992	ACYP1	0.61	+	0.17	GGGCCGACACCGGAATCTTG	0	0	0	0	1	0	0	0	0	2
AC_000167.1	86712949	86712968	ACYP1	0.61	+	0.22	GCATGCCCACTCCCGCTAAG	0	0	0	0	0	0	0	1	3	1
AC_000167.1	86713054	86713074	ACYP1	0.63	-	0.03	AGCGATGCTCTCTGATCCTG	0	0	0	2	0	0	0	3	9	4
AC_000167.1	86712988	86713007	ACYP1	0.69	+	0.14	TCTTGCGGCAGAATGACCTG	0	0	0	1	2	0	0	2	7	8
AC_000167.1	86702466	86702486	ACYP1	0.73	-	0.65	TGGGTCCAGAACACTGACCA	0	1	0	2	0	0	1	6	21	25
AC_000168.1	36683047	36683066	ACYP2	0.47	+	0.04	GAACATCTGGGCCGAGCCTC	0	0	0	0	0	0	0	3	11	4
AC_000168.1	36683363	36683383	ACYP2	0.57	-	0.44	TGACTGCGGCGGCTGCGAGA	0	0	0	4	4	0	0	1	5	3
AC_000168.1	36700407	36700426	ACYP2	0.66	+	0.64	AGTACACTGAAGATGAGGCT	0	0	0	1	3	0	1	6	13	22
AC_000168.1	36683261	36683281	ACYP2	0.67	-	0.3	AGGTGGCAAATGAGACGGCG	0	0	0	1	0	0	0	3	3	3
AC_000168.1	36683103	36683123	ACYP2	0.71	-	0.1	CCCTGCGGCTTAATGGACCG	0	0	0	0	0	0	0	1	9	7
AC_000170.1	73755053	73755072	ADA	0.67	+	0.47	AGCCAGGTCAATGGCCACCA	0	0	0	3	1	0	0	1	11	12
AC_000170.1	73757227	73757247	ADA	0.69	-	0.24	GGACGGCGTGGTGTATGTGG	0	0	1	1	2	0	0	5	4	1
AC_000170.1	73756383	73756403	ADA	0.71	-	0.35	GTGGTGTCACTGGTGAACCA	0	0	0	1	1	0	0	2	8	15
AC_000170.1	73755073	73755093	ADA	0.79	-	0.46	GAAGTACCGAGAGCAGACCG	0	0	1	0	0	0	0	2	6	1
AC_000174.1	36119246	36119266	ADAD1	0.63	-	0.13	CCAGAACCATTGCTTTCCAA	0	0	0	0	0	0	0	5	27	11
AC_000174.1	36120078	36120098	ADAD1	0.67	-	0.07	CAGACGGTAACTACACCCAC	0	0	0	0	0	0	0	0	3	4
AC_000174.1	36097519	36097539	ADAD1	0.67	-	0.41	CTCACGCTGTTGTTACAGCA	0	0	0	1	0	0	0	0	6	7
AC_000174.1	36120059	36120078	ADAD1	0.69	+	0.07	ACTTTCCGAGGAATATCCTG	0	0	0	0	0	0	0	2	12	2
AC_000175.1	10484391	10484410	ADAD2	0.67	+	0.02	CCGAAGATTACCAGACATCG	0	0	0	0	0	0	0	2	6	1
AC_000175.1	10488006	10488026	ADAD2	0.67	-	0.16	CTGACGCCGGATGTAGTGGA	0	0	2	0	0	0	0	2	1	1
AC_000175.1	10489007	10489027	ADAD2	0.68	-	0.47	CGGACTTCTCCTTGCCCGTG	0	0	0	1	0	0	0	6	3	2
AC_000175.1	10484450	10484469	ADAD2	0.72	+	0.06	GGCCTCACTTACTCAGTACG	0	0	1	0	0	0	0	1	3	6
AC_000175.1	10488632	10488652	ADAD2	0.72	-	0.28	ACCTCGCTCCAGGATGACCG	0	0	0	0	1	0	0	0	3	2
AC_000178.1	55620697	55620716	ADAL	0.5	+	0.35	AGGTGGCTCTTCAGCGGCCA	0	0	0	1	7	0	0	1	6	11
AC_000178.1	55616939	55616958	ADAL	0.55	+	0.17	GTGTCAAGTATCTGGAACTA	0	0	0	1	1	0	0	1	9	4
AC_000178.1	55611856	55611876	ADAL	0.6	-	0.1	CACCATTAGAACATCTTCAG	0	0	0	0	1	0	0	1	16	6
AC_000178.1	55620767	55620786	ADAL	0.7	+	0.42	GTTCTTGGCCTCGACCTCAG	0	0	3	1	2	0	0	3	8	7
AC_000167.1	51703037	51703057	ADAM10	0.62	-	0.43	CTCCAACCCACGCCAGACCA	0	0	1	0	0	0	0	2	6	22
AC_000167.1	51664015	51664034	ADAM10	0.72	+	0.15	GGATTCATTCAGACTCATGG	0	0	0	0	0	0	0	5	14	14
AC_000167.1	51696053	51696072	ADAM10	0.75	+	0.26	TTAATGGTCCAGAACTCCTG	0	0	0	1	0	0	0	2	5	9
AC_000167.1	51710754	51710774	ADAM10	0.77	-	0.49	CGTAATGTGAGAGACTTTGG	0	0	0	0	0	0	0	3	5	1
AC_000176.1	45128074	45128093	ADAM11	0.66	+	0.49	CACGACGCCATGTGTAGCGA	0	0	1	0	0	0	0	0	0	0
AC_000176.1	45126040	45126059	ADAM11	0.69	+	0.15	GCTGGTTGCCATGGAAACGT	0	0	1	1	1	0	0	1	16	15
AC_000176.1	45125632	45125652	ADAM11	0.7	-	0.05	TCTCACTGTGCACTGTAGGG	0	0	2	0	1	0	0	2	9	10
AC_000176.1	45126719	45126738	ADAM11	0.7	+	0.24	TTTCCAGAGCACCAGCAGCG	0	0	0	2	4	0	0	6	16	15
AC_000176.1	45127674	45127694	ADAM11	0.7	-	0.36	CTGCAGCGCGAGAACTTGCG	0	0	0	1	0	0	0	0	2	0
AC_000183.1	45930973	45930993	ADAM12	0.67	-	0.4	AAGACGGCCGCCGACAAAGG	0	0	0	1	0	0	0	0	4	1
AC_000183.1	45940557	45940576	ADAM12	0.68	+	0.31	GCGTTGTCATGGGATTTGCG	0	0	0	0	0	0	0	1	0	0
AC_000183.1	45936247	45936267	ADAM12	0.72	-	0.35	TGCACAGCAGAGCAGTCCGG	0	0	1	2	1	0	0	3	11	10
AC_000183.1	45951866	45951886	ADAM12	0.74	-	0.23	CATCGTCGCCGATAACCGAG	0	0	0	0	1	0	0	0	0	0
AC_000160.1	15600239	15600258	ADAM15	0.69	+	0.22	TTGGATCCGGGAGACAACTG	0	0	0	1	0	0	0	0	5	4
AC_000160.1	15600715	15600734	ADAM15	0.7	+	0.12	GGTACCACACCAGAGTTGGG	0	0	0	1	2	0	0	3	24	22
AC_000160.1	15600697	15600717	ADAM15	0.7	-	0.14	CCAGCCTGATGGCACCCGGG	0	0	0	1	3	0	0	1	13	12
AC_000160.1	15600481	15600501	ADAM15	0.72	-	0.16	AGGAGAACTGCTGCTACGAG	0	0	0	1	5	0	0	1	6	8
AC_000160.1	15599030	15599050	ADAM15	0.72	-	0.34	CAGGCCTATGAACGTCCGGG	0	0	0	0	0	0	0	0	4	2
AC_000168.1	87919318	87919337	ADAM17	0.66	+	0.1	GAACACGTGTAAATTATTGG	0	0	0	0	0	0	0	4	12	28
AC_000168.1	87930393	87930412	ADAM17	0.71	+	0.48	GGGAACTCCAGGGTGGACGA	0	0	0	1	2	0	0	4	10	15
AC_000168.1	87925438	87925457	ADAM17	0.73	+	0.3	CCCAGAGCGAACAGTCACGG	0	0	0	2	0	0	0	1	3	1
AC_000168.1	87928410	87928430	ADAM17	0.77	-	0.36	CCAATTCGTGAGTTGTAACG	0	0	0	0	0	0	0	0	0	1
AC_000164.1	71183602	71183622	ADAM19	0.7	-	0.26	CTCTGAGAATGCCATCGGCG	0	0	0	0	0	0	0	0	3	5
AC_000164.1	71177156	71177175	ADAM19	0.7	+	0.45	TGCCCGTGCAGAACTCCGGG	0	0	1	1	1	0	0	2	4	4
AC_000164.1	71199696	71199715	ADAM19	0.71	+	0.06	TCGAATCCACAGTTCCCGAG	0	0	0	0	0	0	0	2	3	2
AC_000164.1	71186485	71186504	ADAM19	0.75	+	0.16	CCACACTTCCAAGCCCACGA	0	0	1	2	2	0	0	0	4	7
AC_000164.1	71199730	71199749	ADAM19	0.77	+	0.04	GTTCGGATCTGTAAATACGG	0	0	0	0	0	0	0	0	3	2
NW_003100469.1	1813	1832	ADAM1A	0.49	+	0.02	CCTCTGTACTGCCTTCTCTA	1	0	0	0	0	0	1	9	24	21
NW_003100469.1	2927	2946	ADAM1A	0.52	+	0.48	GGGTATTCAGCACGACCATC	0	2	0	0	1	0	0	0	3	2
NW_003100469.1	1783	1803	ADAM1A	0.57	-	0	CACAGACGCTGCCACTGACA	0	2	0	1	2	0	1	3	14	18
NW_003100469.1	2949	2969	ADAM1A	0.6	-	0.48	CGGTCTTTACACATGCAAGC	0	0	2	0	0	0	0	0	14	12
AC_000174.1	64493932	64493951	ADAM1B	0.49	+	0.09	ACTTCATAGGAAGAGTGATA	0	2	0	0	0	0	0	3	20	11
AC_000174.1	64494156	64494175	ADAM1B	0.55	+	0	CACAGATGCTGCCACTGACA	0	1	1	1	4	0	1	10	32	24
AC_000174.1	64493942	64493961	ADAM1B	0.57	+	0.09	AAGAGTGATATGGTGAGCCC	0	2	0	1	0	0	1	1	48	10
AC_000184.1	34329708	34329728	ADAM2	0.61	-	0.15	TCAGCACGTGTACTGGACTC	0	0	1	2	1	0	0	2	5	2
AC_000184.1	34306122	34306142	ADAM2	0.62	-	0.41	ATATTGGTGCAACCTTTCAA	0	0	0	1	0	0	0	2	10	3
AC_000184.1	34307473	34307492	ADAM2	0.69	+	0.38	ACGCCATATCATGTGGACGT	0	0	0	0	0	0	0	0	2	0
AC_000184.1	34352682	34352702	ADAM2	0.7	-	0.03	ATACGGTCAACATCAAGTGG	0	0	0	0	0	0	0	1	5	2
AC_000161.1	72699644	72699663	ADAM22	0.67	+	0.25	CAATACATACGCGAAATCTG	0	0	0	0	0	0	0	0	1	1
AC_000161.1	72533834	72533854	ADAM22	0.71	-	0.03	GAGCTGTAGATGAGTCGGAG	0	0	0	0	2	0	0	4	3	11
AC_000161.1	72655487	72655506	ADAM22	0.72	+	0.12	GAGAGACACATTGAACATGG	0	0	0	0	0	0	0	4	15	14
AC_000161.1	72704976	72704995	ADAM22	0.72	+	0.4	CTTAGGTGAGTGTAAATGTG	0	0	0	0	0	0	0	10	21	199
AC_000161.1	72691847	72691867	ADAM22	0.73	-	0.16	CCAGATGGAAGATCATCCAA	0	0	1	1	0	0	0	1	10	6
AC_000159.1	95260328	95260347	ADAM23	0.69	+	0.24	TACTACCATGGAAACATCAG	0	0	1	0	2	0	0	3	9	12
AC_000159.1	95261467	95261487	ADAM23	0.7	-	0.28	TCATTGTGAACCAGGTCCAG	0	0	0	2	3	0	0	3	13	5
AC_000159.1	95284180	95284199	ADAM23	0.7	+	0.44	TGTAGAGACCTGGACCGAGA	0	0	0	1	0	0	0	1	5	7
AC_000159.1	95145174	95145193	ADAM23	0.75	+	0.01	CACCCGGCAACAGCTCCCGG	0	0	0	1	2	0	0	3	6	4
AC_000165.1	7091342	7091362	ADAM29	0.61	-	0.41	GTACAGCATCTATTTCAACA	0	0	0	0	1	0	0	3	14	10
AC_000165.1	7090590	7090610	ADAM29	0.65	-	0.01	ACTCCAAGCCAGTGTAGCAA	0	0	0	2	0	0	0	2	7	8
AC_000165.1	7090921	7090941	ADAM29	0.65	-	0.19	GCCACCAAGACAGGTACTGA	0	0	0	0	1	0	0	1	13	10
AC_000165.1	7090812	7090831	ADAM29	0.66	+	0.14	GTGTTCACCTACTCAGAAGA	0	0	0	0	1	0	0	3	12	14
AC_000184.1	33926691	33926710	ADAM32	0.61	+	0.12	TAGGGTCAATGCTACTACCA	0	0	0	0	0	0	0	3	3	5
AC_000184.1	33945628	33945647	ADAM32	0.67	+	0.26	TTATCTAGAAATGCATATCG	0	0	0	1	0	0	0	13	15	8
AC_000184.1	33958750	33958770	ADAM32	0.67	-	0.37	AATAGATATGCAATATCATG	0	0	1	0	1	0	0	4	18	23
AC_000184.1	33977850	33977869	ADAM32	0.68	+	0.43	GTATCCCAAGGAGATGACTT	0	0	0	0	1	0	0	1	10	10
AC_000184.1	33926749	33926768	ADAM32	0.73	+	0.14	TTAGCACGTGCTCTGGACTG	0	0	0	1	0	0	0	3	11	9
AC_000170.1	51976910	51976929	ADAM33	0.67	+	0.36	CTCTGCTCAGCTACTCACGT	0	0	0	0	2	0	0	0	9	10
AC_000170.1	51977050	51977069	ADAM33	0.67	+	0.38	CGTCGAGGGCATGTGCCTCG	0	0	0	0	1	0	0	0	2	0
AC_000170.1	51976409	51976428	ADAM33	0.68	+	0.24	CCTGGAGCTGTACATAGTAG	0	0	0	1	4	0	0	0	2	13
AC_000170.1	51976020	51976039	ADAM33	0.7	+	0.18	GACCCATAGGATCTTCCGGG	0	0	0	0	0	0	0	3	6	3
AC_000170.1	51975505	51975524	ADAM33	0.71	+	0.09	CCCACTACAGCCCAGATGGG	0	0	0	1	3	0	0	7	16	13
AC_000184.1	34433489	34433508	ADAM3A	0.55	+	0.38	GCAAGTCCTGCAGCAAACTT	0	0	0	0	1	0	0	1	7	13
AC_000184.1	34482603	34482622	ADAM3A	0.6	+	0.02	GTGTTTGTCTCAATCTTCCG	0	0	0	0	0	0	0	1	3	5
AC_000184.1	34482623	34482643	ADAM3A	0.67	-	0.01	GTCTACAAATTACAGTGCCA	0	0	0	0	0	0	0	4	9	11
AC_000184.1	34462676	34462695	ADAM3A	0.7	+	0.08	TGTTGTATGAATACACCAGG	0	0	0	0	0	0	0	5	14	13
AC_000165.1	72580399	72580418	ADAM7	0.63	+	0.49	ATATTGTGGAAACAACAGGT	0	0	0	1	1	0	0	3	14	12
AC_000165.1	72576894	72576913	ADAM7	0.67	+	0.35	TGGAAAGTGGCTCTACACAC	0	0	0	0	0	0	0	0	7	8
AC_000165.1	72578668	72578688	ADAM7	0.67	-	0.41	AATCATCATGACTCATCCCA	0	0	1	0	1	0	0	3	14	16
AC_000165.1	72554289	72554308	ADAM7	0.71	+	0.04	AGATGTTTGGCACATCCATG	0	0	0	0	1	0	0	2	9	7
AC_000183.1	25963468	25963488	ADAM8	0.71	-	0.26	CTGAAGGCTGCAGACACCCG	0	0	0	1	0	0	0	4	8	27
AC_000183.1	25962790	25962809	ADAM8	0.72	+	0.09	GAGTGTGAGCTATGTCCTAG	0	0	0	0	2	0	0	4	5	3
AC_000183.1	25964011	25964030	ADAM8	0.72	+	0.33	GCTGGAGGTGGTCAACCACG	0	0	1	1	1	0	0	0	6	5
AC_000183.1	25964321	25964340	ADAM8	0.73	+	0.34	TCAGGAGCTCAATTTCCGCG	0	0	1	0	1	0	0	1	0	1
AC_000183.1	25963765	25963784	ADAM8	0.74	+	0.28	ACCCAGAGAGACCCGCTACG	0	0	0	2	0	0	0	0	5	4
AC_000184.1	33837012	33837032	ADAM9	0.67	-	0.34	CAATGAACAACTCTACATAG	0	0	0	0	0	0	0	4	7	6
AC_000184.1	33841063	33841082	ADAM9	0.67	+	0.45	TGTTGTCGAACTTTGTACAG	0	0	0	0	0	0	0	3	3	2
AC_000184.1	33804515	33804535	ADAM9	0.68	-	0.02	CCGGACGCGGAGAGTCTCAG	0	0	0	0	1	0	0	1	0	6
AC_000184.1	33841029	33841048	ADAM9	0.72	+	0.43	AATCTGATCAGTATGGCTGG	0	0	0	2	0	0	0	1	8	6
AC_000165.1	72420711	72420730	ADAMDEC1	0.67	+	0.18	AAGGCACAATCAAGATCAAG	0	0	0	3	0	0	0	2	15	13
AC_000165.1	72440485	72440505	ADAMDEC1	0.7	-	0.34	CAACTGGTTCCCACAGATCG	0	0	0	2	1	0	0	0	9	5
AC_000165.1	72460142	72460162	ADAMDEC1	0.75	-	0.46	ACAGAACAACTTCCCACACG	0	0	1	0	4	0	0	4	10	12
AC_000165.1	72455351	72455371	ADAMDEC1	0.75	-	0.4	TGATTTGGTATCGATCACTG	0	0	0	0	0	0	0	3	9	2
AC_000164.1	18407616	18407635	ADAMTS10	0.71	+	0.21	AGGAACGCTTATATACCACG	0	0	0	0	0	0	0	0	2	0
AC_000164.1	18403518	18403538	ADAMTS10	0.72	-	0.47	AGGTTTGGCATGAACCACGA	0	0	1	1	0	0	0	3	3	4
AC_000164.1	18404336	18404356	ADAMTS10	0.73	-	0.41	ACACGGCAGTGCTCATCACG	0	0	1	0	0	0	0	1	5	1
AC_000164.1	18403465	18403485	ADAMTS10	0.75	-	0.49	GGACCCAGCAAAGCTCATGG	0	0	0	1	0	0	0	4	17	26
AC_000164.1	18403895	18403915	ADAMTS10	0.81	-	0.42	ATCTACAAGAACAAACCCTG	0	0	0	0	1	0	0	7	13	16
AC_000158.1	8958261	8958281	ADAMTS1	0.71	-	0.14	TGTCATAGTGCTCTGCATCG	0	0	0	1	0	0	0	2	4	2
AC_000158.1	8958821	8958841	ADAMTS1	0.72	-	0.16	CACACGTCTGGGTACCACAC	0	0	0	0	0	0	1	1	4	8
AC_000158.1	8959460	8959480	ADAMTS1	0.72	-	0.28	GTAATCGAGGAGGCACTACA	0	0	0	0	0	0	0	1	4	5
AC_000158.1	8958194	8958213	ADAMTS1	0.75	+	0.12	CCAACGCTGCCCTCACACTG	0	0	1	0	0	0	0	3	13	17
AC_000158.1	8958147	8958166	ADAMTS1	0.77	+	0.1	AAAGATCCTGGTCATCTACG	0	0	0	0	1	0	0	1	2	4
AC_000177.1	40052706	40052725	ADAMTS12	0.73	+	0.1	ACCCACACGTCGTATACAGG	0	0	0	0	0	0	0	0	0	2
AC_000177.1	40171550	40171570	ADAMTS12	0.78	-	0.39	GTTGCCGCCTTCAAAGCAAG	0	0	0	0	0	0	0	1	4	4
AC_000177.1	40150924	40150944	ADAMTS12	0.79	-	0.28	CCTGGCAGAAGGTAGCATTG	0	0	0	2	0	0	0	0	13	11
AC_000177.1	40143867	40143887	ADAMTS12	0.79	-	0.2	GGTGATTGACACCTGCACAG	0	0	1	0	0	0	0	2	4	8
AC_000177.1	39926056	39926075	ADAMTS12	0.8	+	0.01	GGCCCTGCCAGAATACCACG	0	0	0	0	1	0	0	1	7	4
AC_000168.1	104379628	104379648	ADAMTS13	0.71	-	0.05	CAGGTGCAGGACGTGCCCGG	0	0	0	2	2	0	0	3	7	3
AC_000168.1	104394796	104394815	ADAMTS13	0.71	+	0.45	GGTTTACAGGCGCTACAGTG	0	0	0	0	2	0	0	1	7	10
AC_000168.1	104385758	104385777	ADAMTS13	0.74	+	0.22	GGTCGCCTGCACCTTCCGCG	0	0	1	1	2	0	0	2	3	3
AC_000168.1	104382608	104382628	ADAMTS13	0.75	-	0.1	ACAGACGCTCAGCAGCGACG	0	0	0	1	1	0	0	2	8	7
AC_000168.1	104392757	104392777	ADAMTS13	0.79	-	0.43	GGGTGACCCTGTACTCCACG	0	0	0	1	2	0	0	3	32	4
AC_000185.1	26987891	26987910	ADAMTS14	0.74	+	0.13	GAGAGAGTGTGTCTACACCG	0	0	0	0	0	0	0	4	4	8
AC_000185.1	27054772	27054791	ADAMTS14	0.74	+	0.34	AGGCTCGGCATGGAGCACGA	0	0	1	1	1	0	0	0	3	5
AC_000185.1	27058874	27058893	ADAMTS14	0.74	+	0.45	CAGACTTATGGCCAGGACGG	0	0	0	0	0	0	0	1	9	18
AC_000185.1	27049916	27049935	ADAMTS14	0.76	+	0.25	TTACCACGATGAGTCCCTGG	0	0	2	0	3	0	0	0	2	3
AC_000185.1	27060942	27060961	ADAMTS14	0.78	+	0.5	GTACCAGATCTGCAACAGCG	0	0	0	1	0	0	0	1	2	0
AC_000186.1	37156486	37156506	ADAMTS15	0.68	-	0.03	GTCACACATGGTGCCCACGT	0	0	2	0	0	0	0	2	2	7
AC_000186.1	37156801	37156821	ADAMTS15	0.68	-	0.08	CACACCTTCACGTTGTCGTG	0	0	0	1	0	0	0	1	3	1
AC_000186.1	37156825	37156844	ADAMTS15	0.68	+	0.1	GAGGTGTTCGGGAAGCTCCG	0	0	0	3	1	0	0	3	7	2
AC_000186.1	37157372	37157391	ADAMTS15	0.68	+	0.29	GGGCCGCTTCTGCCTCAAGG	0	0	0	1	3	0	0	3	7	7
AC_000177.1	68068316	68068335	ADAMTS16	0.75	+	0.22	GTTGAGAACTGTCAGCACGT	0	0	0	0	0	0	0	2	2	12
AC_000177.1	68063508	68063528	ADAMTS16	0.75	-	0.26	GTTGGTGATAAGCCATCACG	0	0	2	0	0	0	0	2	3	2
AC_000177.1	68126773	68126793	ADAMTS16	0.76	-	0.01	TGAGCTGGTGTCTCCCTACG	0	0	0	0	0	0	0	0	6	6
AC_000177.1	68029575	68029595	ADAMTS16	0.78	-	0.45	AGGACAGTGTGTGAAATACG	0	0	0	1	1	0	0	5	21	7
AC_000177.1	68074076	68074096	ADAMTS16	0.79	-	0.13	CCTGTACAAGAGATCCACCG	0	0	0	1	0	0	0	1	1	3
AC_000178.1	6515318	6515338	ADAMTS17	0.69	-	0.07	GCAGGCGCTGAGCGAGACGA	0	0	0	0	5	0	0	1	11	8
AC_000178.1	6618471	6618490	ADAMTS17	0.7	+	0.28	GATGAGCCTTGTGACACCGT	0	0	0	0	2	0	0	0	2	5
AC_000178.1	6587142	6587161	ADAMTS17	0.76	+	0.16	GCTGACCAGCGAACACACGG	0	0	1	0	1	0	0	1	10	4
AC_000178.1	6587187	6587206	ADAMTS17	0.77	+	0.17	CGACATGGTGCAGTACCACG	0	0	0	0	3	0	0	0	1	2
AC_000178.1	6610343	6610362	ADAMTS17	0.82	+	0.24	TGGCAGAATGAAGAGTACGG	0	0	0	0	1	0	0	9	8	9
AC_000175.1	4627844	4627864	ADAMTS18	0.68	-	0.14	TCGTTGGAAAGAATGGCAAG	0	0	0	0	1	0	0	3	21	9
AC_000175.1	4601363	4601383	ADAMTS18	0.68	-	0.45	CCGATGTAAACTGTACTGCA	0	0	0	1	1	0	0	2	3	4
AC_000175.1	4626872	4626892	ADAMTS18	0.7	-	0.18	CCGAAGCTGTACCATCAATG	0	0	0	1	2	0	0	1	2	3
AC_000175.1	4629878	4629898	ADAMTS18	0.71	-	0.05	GTCACAGAAGGGCCTCAACG	0	0	1	0	0	0	0	1	6	4
AC_000175.1	4629795	4629814	ADAMTS18	0.73	+	0.07	CATGACCGTGAGAATGTACG	0	0	0	0	0	0	0	2	2	3
AC_000164.1	25723895	25723914	ADAMTS19	0.67	+	0.4	GACCATCAGCACATGATGGG	0	0	0	0	0	0	0	3	16	7
AC_000164.1	25878651	25878671	ADAMTS19	0.7	-	0.19	CGCCGCCTGCTTCTACACCG	0	0	1	1	6	0	0	0	2	4
AC_000164.1	25707544	25707564	ADAMTS19	0.71	-	0.49	AACCAAACTAGATCCACCAA	0	0	0	0	0	0	0	3	8	12
AC_000164.1	25879194	25879213	ADAMTS19	0.75	+	0.03	ACACGACTTCCCACTCCTCG	0	0	0	0	0	0	0	1	4	1
AC_000164.1	25805138	25805157	ADAMTS19	0.76	+	0.34	AAGTATAGCTGCATCCACCG	0	0	0	0	0	0	0	1	3	2
AC_000162.1	37205312	37205332	ADAMTS20	0.68	-	0.09	TATTTACACATAGCCCATGG	0	0	0	0	1	0	0	2	8	7
AC_000162.1	37206757	37206776	ADAMTS20	0.71	+	0.17	GGTGGCTTCCAAAGTACAGT	0	0	0	0	3	0	0	3	3	15
AC_000162.1	37222841	37222861	ADAMTS20	0.73	-	0.39	AAGACACAATCACCATGGCA	0	0	0	0	2	0	0	0	11	14
AC_000162.1	37209883	37209902	ADAMTS20	0.75	+	0.21	AAGGCCAGGAGAGACAAGTG	0	0	1	2	1	0	0	5	22	41
AC_000162.1	37223095	37223115	ADAMTS20	0.75	-	0.41	ATTCTCTGTCAGCAAGACGG	0	0	0	0	1	0	0	1	11	9
AC_000164.1	2134080	2134100	ADAMTS2	0.73	-	0.45	GTACGCGAGCAGGAGCCGAA	0	0	0	1	0	0	0	1	3	0
AC_000164.1	2136793	2136813	ADAMTS2	0.74	-	0.5	ACTGCCGGCACTGCTCCTCG	0	0	1	3	5	0	0	0	1	3
AC_000164.1	2115353	2115373	ADAMTS2	0.76	-	0.38	TCATGGAGTAGTGCAGCCCG	0	0	0	0	3	0	0	3	3	3
AC_000164.1	2115401	2115420	ADAMTS2	0.77	+	0.39	TGGTTACATGATGTGTACCG	0	0	0	0	0	0	0	0	3	4
AC_000164.1	2067080	2067099	ADAMTS2	0.78	+	0.19	CGACGACGACTACAACATCG	0	0	0	1	2	0	0	1	1	4
AC_000163.1	89196582	89196602	ADAMTS3	0.67	-	0.33	GGGATGGAACACGATGGACA	0	0	0	0	0	0	0	4	11	12
AC_000163.1	89193650	89193669	ADAMTS3	0.68	+	0.42	ACATTCGGTTCCATCAAGTG	0	0	0	0	0	0	0	2	2	7
AC_000163.1	89191569	89191589	ADAMTS3	0.69	-	0.44	GCTATAAAGGCCATTGCATG	0	0	0	0	0	0	0	3	4	9
AC_000163.1	89314092	89314112	ADAMTS3	0.72	-	0.16	TCCCAAGACTTCCACTACAG	0	0	0	1	2	0	0	6	15	12
AC_000163.1	89197050	89197070	ADAMTS3	0.75	-	0.31	AAGCTGTACCCTGAATCACG	0	0	1	0	0	0	0	1	5	3
AC_000160.1	8326931	8326951	ADAMTS4	0.7	-	0.37	CAGCGTCGTAGTCCTTGCCG	0	0	0	1	0	0	0	1	0	0
AC_000160.1	8324688	8324708	ADAMTS4	0.71	-	0.01	CTCCACAAATCTGCTCAGTG	0	0	1	0	1	0	0	3	11	12
AC_000160.1	8325369	8325389	ADAMTS4	0.72	-	0.24	CTTACCCAGTTCATGAGCAG	0	0	1	1	1	0	0	5	12	5
AC_000160.1	8325278	8325297	ADAMTS4	0.73	+	0.2	ACTCTAGGCATGGCTGACGT	0	0	0	1	1	0	0	1	4	3
AC_000158.1	8850094	8850114	ADAMTS5	0.67	-	0.4	GCGCTGGGTTATTGCAGTGG	0	0	0	0	1	0	0	1	8	6
AC_000158.1	8850120	8850139	ADAMTS5	0.68	+	0.42	ACAACGGCCGCTATTGCACA	0	0	0	0	0	0	0	1	0	1
AC_000158.1	8848104	8848123	ADAMTS5	0.7	+	0.31	CCGTGGAAGGAACACCATGT	0	0	0	2	1	0	0	2	5	7
AC_000158.1	8850009	8850028	ADAMTS5	0.72	+	0.36	CATCAAGCCACGGCAACTGG	0	0	0	0	1	0	0	0	0	8
AC_000158.1	8850905	8850924	ADAMTS5	0.8	+	0.55	TAAGGGCACTGGCTACTACG	0	0	0	0	0	0	0	1	1	1
AC_000177.1	14032783	14032803	ADAMTS6	0.66	-	0.36	CGAGGGACTTGTCTGCATGG	0	0	1	1	0	0	0	1	7	3
AC_000177.1	14032800	14032820	ADAMTS6	0.66	-	0.37	CCATTTACAGAAGCTATCGA	0	0	0	0	1	0	0	1	8	5
AC_000177.1	14025055	14025074	ADAMTS6	0.67	+	0.24	ATATGATCACTCCCATTGTG	0	0	0	0	0	0	0	4	30	9
AC_000177.1	14032885	14032905	ADAMTS6	0.68	-	0.4	TAATAAGAACTGCATTATCG	0	0	0	0	0	0	0	1	4	4
AC_000177.1	14116702	14116722	ADAMTS6	0.79	-	0.43	CTCACACATTCCAGCCACAG	0	0	0	2	1	0	2	10	24	28
AC_000178.1	30855135	30855154	ADAMTS7	0.72	+	0.26	GGCTGGGAGGGACTTACTCG	0	0	0	0	0	0	0	0	5	10
AC_000178.1	30884086	30884106	ADAMTS7	0.73	-	0.41	GCCGGCAGTGCAGCTCACAG	0	0	0	0	3	0	0	2	8	19
AC_000178.1	30846978	30846997	ADAMTS7	0.74	+	0.15	TGTGTTCCAGCTCTCCAACG	0	0	0	1	0	0	0	2	5	8
AC_000178.1	30855096	30855115	ADAMTS7	0.74	+	0.26	CCGGCAGACCTAGACCTGAG	0	0	2	0	0	0	0	2	1	1
AC_000178.1	30880864	30880884	ADAMTS7	0.78	-	0.32	ACATCGTAGAGGACGCCAGG	0	0	0	1	1	0	0	0	0	3
AC_000186.1	37107850	37107870	ADAMTS8	0.69	-	0.17	TGCGCCGTGATCCAGGACCA	0	0	0	2	2	0	0	1	3	1
AC_000186.1	37104041	37104061	ADAMTS8	0.7	-	0.46	GGTGCATGTTCACGGACCTG	0	0	0	0	2	0	0	2	3	5
AC_000186.1	37108845	37108865	ADAMTS8	0.71	-	0.07	CCCGAGGTGTCAGACAACAG	0	0	0	0	0	0	0	1	9	7
AC_000186.1	37107275	37107294	ADAMTS8	0.72	+	0.21	CAAAGCTTGGAGTCGTCGTG	0	0	0	1	0	0	0	0	0	3
AC_000179.1	36923401	36923420	ADAMTS9	0.72	+	0.31	CCTGTGACTGATGGATCCTG	0	0	0	2	0	0	0	3	18	17
AC_000179.1	36905933	36905952	ADAMTS9	0.74	+	0.2	CATTCAAAGAACCATCCAGG	0	0	0	1	1	0	0	5	14	13
AC_000179.1	36934608	36934627	ADAMTS9	0.74	+	0.39	AGCCCGGAGAGATAAATGTG	0	0	0	1	0	0	0	2	6	6
AC_000179.1	36945564	36945584	ADAMTS9	0.75	-	0.46	TGAAAGAATAGCGCACATCG	0	0	0	0	0	0	0	1	1	1
AC_000179.1	36946309	36946328	ADAMTS9	0.77	+	0.49	GCACCCATTACTGAACCTTG	0	0	0	0	0	0	0	1	3	2
AC_000165.1	25592286	25592306	ADAMTSL1	0.72	-	0.23	CCAGGGCCTCAGGTACCGTG	0	0	0	3	4	0	0	1	6	21
AC_000165.1	25611651	25611670	ADAMTSL1	0.74	+	0.12	CGATGTTAGCTGGTAACCTG	0	0	0	0	0	0	0	0	0	1
AC_000165.1	25650771	25650791	ADAMTSL1	0.77	-	0.01	ACCATCAAGGAGGATAACTG	0	0	0	0	0	0	0	2	14	14
AC_000165.1	25567548	25567568	ADAMTSL1	0.8	-	0.33	TTACGCAGGACCATGCCACG	0	0	0	0	1	0	0	0	0	4
AC_000165.1	25522996	25523015	ADAMTSL1	0.84	+	0.44	GCGGTTACAAGCTTGCACCG	0	0	0	0	0	0	0	1	0	1
AC_000168.1	104475281	104475300	ADAMTSL2	0.73	+	0.04	CCCAACGTCCAACAACCTGG	0	0	0	0	0	0	0	3	5	6
AC_000168.1	104478136	104478155	ADAMTSL2	0.74	+	0.16	TGACCTGCACTGCACCACCG	0	0	1	2	1	0	0	2	9	8
AC_000168.1	104484798	104484817	ADAMTSL2	0.75	+	0.3	GAACCGTGGTCAAGTACCGG	0	0	0	0	0	0	0	0	1	0
AC_000168.1	104482451	104482470	ADAMTSL2	0.76	+	0.26	CGTGGAGCGGAAGAAGTCTG	0	0	0	1	0	0	0	4	6	4
AC_000168.1	104477530	104477549	ADAMTSL2	0.77	+	0.12	GGACGGGAGGAGCTTCCGCG	0	0	2	2	2	0	0	2	6	7
AC_000178.1	24798972	24798992	ADAMTSL3	0.67	-	0.22	GGACTGCCCTCCAGACGCAG	0	0	0	0	1	0	0	3	17	14
AC_000178.1	24836015	24836035	ADAMTSL3	0.7	-	0.14	GATAGCAACTGGGACGCCTG	0	0	0	0	2	0	0	0	4	13
AC_000178.1	24835960	24835980	ADAMTSL3	0.73	-	0.17	GAGGAGCCTCATATTCTCTG	0	0	1	1	0	0	0	2	11	14
AC_000178.1	24792259	24792279	ADAMTSL3	0.77	-	0.38	AACGCCAAGGAGGACAACTG	0	0	0	1	2	0	0	2	6	15
AC_000160.1	20192353	20192373	ADAMTSL4	0.68	-	0.41	TGGATCCCTGGACATCTGTG	0	0	0	1	0	0	0	8	17	16
AC_000160.1	20194477	20194497	ADAMTSL4	0.7	-	0.1	CTATACAGGCCACCACCTCG	0	0	0	3	1	0	0	0	2	2
AC_000160.1	20194737	20194756	ADAMTSL4	0.74	+	0.02	AGAGTGTCCAGACAACACCT	0	0	0	1	1	0	0	2	10	15
AC_000160.1	20191836	20191855	ADAMTSL4	0.74	+	0.46	AAGATCTTCTGATAACCCAG	0	0	0	0	0	0	0	5	14	10
AC_000160.1	20193842	20193861	ADAMTSL4	0.76	+	0.24	AAAGGAGCTACCTTCTCCCG	0	0	0	1	2	0	0	4	5	2
AC_000164.1	45529461	45529481	ADAMTSL5	0.56	-	0.34	ATTCGAGTTCTGGCTCCCTC	0	0	0	0	0	0	0	1	7	8
AC_000164.1	45529542	45529561	ADAMTSL5	0.62	+	0.22	TACACACTAGGGCACTGCCT	0	0	0	0	0	0	0	3	6	9
AC_000164.1	45529589	45529609	ADAMTSL5	0.63	-	0.18	AGGGTAGAGTGTGCGTGGCG	0	0	0	0	0	0	0	1	9	8
AC_000164.1	45529191	45529210	ADAMTSL5	0.72	+	0.58	GCAATAGTGGAGTAACCGGT	0	0	0	0	0	0	0	0	0	1
AC_000164.1	45529390	45529409	ADAMTSL5	0.74	+	0.42	TCGAGGCTGAGGCTGCCGCG	0	0	1	4	3	0	0	4	3	2
AC_000182.1	42359627	42359647	ADAP1	0.64	-	0.34	CAGGTGCTCGATCTTCATGA	0	0	0	1	1	0	0	2	5	7
AC_000182.1	42352496	42352516	ADAP1	0.65	-	0.04	GGGCACTCTGGACTCGAACG	0	0	0	0	1	0	0	0	0	1
AC_000182.1	42354490	42354509	ADAP1	0.69	+	0.14	GGATCCGGGCCAAGTATGAG	0	0	0	2	6	0	0	1	3	1
AC_000182.1	42359724	42359743	ADAP1	0.77	+	0.46	CAACATCTTCGTCTACCACG	0	0	0	1	1	0	0	2	3	1
AC_000176.1	18385270	18385289	ADAP2	0.66	+	0.2	ACATGCAGTCGTTGGCCTGG	0	0	0	1	0	0	0	1	7	5
AC_000176.1	18374345	18374364	ADAP2	0.66	+	0.5	AACGCGGCCATCTCTCCGGT	0	0	0	0	1	0	0	0	0	1
AC_000176.1	18387195	18387215	ADAP2	0.72	-	0.12	CTTCTGGGACGACAGTATCG	0	0	0	0	0	0	0	1	2	0
AC_000176.1	18380251	18380271	ADAP2	0.77	-	0.31	GTAACCGAGAAGGGTTCCTG	0	0	0	3	1	0	0	4	5	9
AC_000160.1	16046102	16046121	ADAR	0.64	+	0.47	TGCGCGCACAGCAAGAAGCA	0	0	0	0	0	0	0	2	6	3
AC_000160.1	16034273	16034293	ADAR	0.69	-	0.22	GGAACTCACCTGGTGCGGCG	0	0	1	1	2	0	0	0	2	3
AC_000160.1	16038043	16038062	ADAR	0.69	+	0.39	TGATGCCCAACAAGGTCAGG	0	0	0	7	6	0	0	3	12	7
AC_000160.1	16037996	16038015	ADAR	0.74	+	0.37	TCAGCCCGGAAGTACGAACA	0	0	0	0	0	0	0	0	0	4
AC_000160.1	16038083	16038102	ADAR	0.75	+	0.4	ATACCTGAACACCAACCCAG	0	0	0	0	1	0	0	4	18	9
AC_000158.1	145522030	145522049	ADARB1	0.7	+	0.11	AGTTCCGCCTGAAGAAGCGG	0	0	0	4	1	0	0	2	10	3
AC_000158.1	145522547	145522567	ADARB1	0.71	-	0.37	GCTCGTTCAAGATCATCACA	0	0	0	2	1	0	0	2	7	2
AC_000158.1	145522619	145522638	ADARB1	0.71	+	0.41	CAAGAACTTCGTCATGTCCG	0	0	0	0	1	0	0	0	2	1
AC_000158.1	145522654	145522673	ADARB1	0.71	+	0.43	AGTTCTTTGAAGGCTCTGGG	0	0	0	2	1	0	0	4	34	20
AC_000158.1	145526465	145526485	ADARB1	0.74	-	0.51	CAAACTTATCCAGCACCAGG	0	0	0	5	0	0	0	2	8	15
AC_000170.1	46609782	46609802	ADARB2	0.65	-	0.47	GAACTTCTGTGTGACCAGCT	0	0	1	1	1	0	0	8	12	27
AC_000170.1	46569493	46569512	ADARB2	0.71	+	0.18	GCACGCACCCATCTTCGCCG	0	0	0	0	0	0	0	1	0	2
AC_000170.1	46567523	46567542	ADARB2	0.72	+	0.02	CTTCAAACGCCTGAACCCTG	0	0	0	2	0	0	0	3	7	7
AC_000170.1	46569256	46569275	ADARB2	0.74	+	0.06	CCGCAATGTGAGCAACCTGG	0	0	1	1	1	0	0	1	6	1
AC_000170.1	46569862	46569882	ADARB2	0.75	-	0.34	GCTCGTTCAACAGCACCACA	0	0	0	1	3	0	0	3	4	6
AC_000175.1	2956320	2956340	ADAT1	0.68	-	0.2	CCTCAATGATAGCCATGCTG	0	0	0	0	0	0	0	3	9	8
AC_000175.1	2957686	2957705	ADAT1	0.71	+	0.09	TGTGGGTTGTATCTTCACCA	0	0	0	1	1	0	0	4	11	14
AC_000175.1	2956294	2956314	ADAT1	0.71	-	0.23	TAGCCAGAAGGAGTTTCCAA	0	0	0	0	0	0	0	4	15	17
AC_000175.1	2957785	2957804	ADAT1	0.72	+	0.01	CAGCCGGGCAATCTCATCCG	0	0	0	0	1	0	0	0	3	12
AC_000175.1	2948476	2948496	ADAT1	0.73	-	0.7	GCAGCGACAAGCTGGCACGG	0	0	1	1	2	0	0	4	7	4
AC_000166.1	81947672	81947691	ADAT2	0.68	+	0.47	GCAGCTGCACACATGATACA	0	0	0	0	1	0	0	3	16	10
AC_000166.1	81950965	81950985	ADAT2	0.69	-	0.15	ACAATGAAGTTGTGGGCAAG	0	0	0	3	3	0	0	5	14	17
AC_000166.1	81944957	81944976	ADAT2	0.69	+	0.69	AGTACTCGGTAGATCAGCAG	0	0	0	1	4	0	0	1	0	3
AC_000166.1	81947730	81947749	ADAT2	0.71	+	0.35	CTTCAGAAGGACTCCTGCCG	0	0	0	0	1	0	0	3	14	59
AC_000166.1	81947700	81947720	ADAT2	0.72	-	0.44	CACTGTGCTGTACGTCACCG	0	0	1	0	0	0	0	0	3	5
AC_000164.1	45843351	45843370	ADAT3	0.65	+	0.36	AGGCCGGATGTGGACACCCG	0	0	0	0	0	0	0	2	7	3
AC_000164.1	45843093	45843113	ADAT3	0.67	-	0.11	AGAATCGGGAGGGCTTGCCA	0	0	0	0	0	0	0	3	6	7
AC_000164.1	45843197	45843217	ADAT3	0.68	-	0.21	GGACTGCTGACACCTCCTTG	0	0	1	1	0	0	0	4	46	127
AC_000164.1	45842980	45843000	ADAT3	0.69	-	0.01	GGGAGACAGAGACCGGAGCA	0	0	0	2	2	0	0	10	24	64
AC_000164.1	45843073	45843092	ADAT3	0.7	+	0.11	GTCCTGAGCAAGAACCGCCG	0	0	0	0	2	0	0	0	3	4
AC_000167.1	90060039	90060058	ADCK1	0.65	+	0.2	CCGCGAGGACCTGGGCAAAG	0	0	1	4	0	0	0	5	7	11
AC_000167.1	90024551	90024571	ADCK1	0.69	-	0.04	GGTATTCCTCTGAGCCATAG	0	0	1	0	0	0	0	3	3	4
AC_000167.1	90060024	90060043	ADCK1	0.77	+	0.19	AGTCCGCCAGGTCATCCGCG	0	0	0	1	0	0	0	1	0	0
AC_000167.1	90111135	90111154	ADCK1	0.78	+	0.5	GAACAAGATTGACATCAACG	0	0	1	0	1	0	0	2	5	4
AC_000161.1	104832928	104832948	ADCK2	0.66	-	0.46	CCTTTCTACAAATGACTGGT	0	0	0	0	0	0	0	2	18	8
AC_000161.1	104832912	104832932	ADCK2	0.67	-	0.45	TGGTCGGCAAGACTCTCTTG	0	0	0	0	0	0	0	1	12	2
AC_000161.1	104832304	104832323	ADCK2	0.68	+	0.11	GGGCTCCGGAGAGCGTACGT	0	0	0	0	1	0	0	1	0	2
AC_000161.1	104832590	104832610	ADCK2	0.71	-	0.27	CCTCTGAGAAGAGATCCCGC	0	0	2	1	0	0	0	4	7	9
AC_000161.1	104838169	104838188	ADCK2	0.73	+	0.73	ACGTGAAGAGGAAGATTGCG	0	0	0	0	2	0	0	1	3	1
AC_000173.1	30683962	30683982	ADCK3	0.68	-	0.11	ATGCTCCTTCTGGGTCATCG	0	0	0	1	1	0	0	5	18	32
AC_000173.1	30695147	30695167	ADCK3	0.69	-	0.36	GAGGCTCTTCTTGGCAACCT	0	0	0	1	3	0	0	2	8	20
AC_000173.1	30684604	30684623	ADCK3	0.7	+	0.33	TACCAGTTACACGTATTGGG	0	0	0	0	0	0	0	1	5	6
AC_000173.1	30684577	30684596	ADCK3	0.72	+	0.31	TCAGTGAGCATGCTCGTGAG	0	0	0	0	0	0	0	5	3	9
AC_000173.1	30680535	30680554	ADCK3	0.75	+	0.03	CTTTGTCAAGCTGACCCAGG	0	0	0	0	2	0	0	3	7	13
AC_000175.1	50263928	50263947	ADCK4	0.68	+	0.36	CTCACCAGCATCTGCCAGCG	0	0	0	1	3	0	0	3	9	22
AC_000175.1	50264201	50264221	ADCK4	0.7	-	0.28	AGACCTTGTGTACAGTTCGG	0	0	0	0	0	0	0	1	5	4
AC_000175.1	50263950	50263969	ADCK4	0.7	+	0.34	GCATGAAGTCGGCGCTCTGG	0	0	0	2	0	0	0	2	5	5
AC_000175.1	50262677	50262697	ADCK4	0.73	-	0.38	TCTCGAAGAGGAGCTCGGCG	0	0	0	1	1	0	0	0	0	3
AC_000171.1	1745036	1745056	ADCK5	0.65	-	0.02	GTCTGCGTGTCATCAGCGGG	0	0	0	0	1	0	0	2	2	6
AC_000171.1	1744974	1744994	ADCK5	0.65	-	0.08	TGTACGTGAAGCTGGGCCAG	0	0	0	3	3	0	0	4	4	7
AC_000171.1	1744570	1744590	ADCK5	0.66	-	0.34	AGGTGCAGTACATCGATCTG	0	0	0	0	1	0	0	1	1	5
AC_000171.1	1744924	1744943	ADCK5	0.7	+	0.12	AATGTCCTGATGTACTCGGG	0	0	0	0	0	0	0	1	6	1
AC_000171.1	1744674	1744694	ADCK5	0.71	-	0.31	CAGGCTGCACGATGGCACCG	0	0	0	1	0	0	1	2	8	5
AC_000160.1	826164	826183	ADCY10	0.69	+	0.01	ACAGCCATGTACATGGACCG	0	0	0	3	0	0	0	1	5	8
AC_000160.1	859347	859366	ADCY10	0.72	+	0.3	AGTCAAGTCCTGATGTACGA	0	0	0	0	0	0	0	1	0	0
AC_000160.1	845130	845149	ADCY10	0.77	+	0.22	GAATCGTTGGACACTCTGTG	0	0	0	0	0	0	0	1	5	1
AC_000160.1	829409	829428	ADCY10	0.78	+	0.03	GTGATGCACTGCTAGCCCTG	0	0	0	0	0	0	0	1	21	27
AC_000160.1	872684	872703	ADCY10	0.79	+	0.46	GAACTTTGCTAAGCCAACAG	0	0	0	0	2	0	0	4	8	9
AC_000161.1	76910359	76910378	ADCY1	0.7	+	0.32	CTGCACCAGCAGGTAGCACA	0	0	0	0	4	0	0	8	15	13
AC_000161.1	76912236	76912256	ADCY1	0.72	-	0.25	TCACATCACAAAGACCACCC	0	0	0	0	2	0	0	2	20	14
AC_000161.1	76954756	76954775	ADCY1	0.73	+	0.01	TGCCATACACGTTCACACCG	0	0	1	0	0	0	0	1	2	2
AC_000161.1	76903362	76903382	ADCY1	0.73	-	0.43	CGAGTATTTCACCAGCGCCG	0	0	0	0	0	0	0	0	0	1
AC_000161.1	76903689	76903708	ADCY1	0.75	+	0.37	CGTTTGTAGAGAAAGACGAG	0	0	0	1	2	0	0	3	2	5
AC_000177.1	65725337	65725356	ADCY2	0.7	+	0.12	GCAGATGAAGATGATCACGT	0	0	0	1	1	0	0	2	6	2
AC_000177.1	65839102	65839121	ADCY2	0.7	+	0.1	CAGGCAGACGCTCAGCACGA	0	0	0	1	0	0	0	3	5	7
AC_000177.1	65634787	65634806	ADCY2	0.71	+	0.41	ACTCCAGGTACCGGGTCATG	0	0	0	0	2	0	0	2	16	11
AC_000177.1	65942538	65942558	ADCY2	0.72	-	0.05	GGTGATATGGATCTGCCTCG	0	0	1	0	0	0	0	2	1	2
AC_000177.1	65648340	65648359	ADCY2	0.74	+	0.23	CATATGGACGAGCTCTCCAG	0	0	0	1	1	0	0	3	5	3
AC_000168.1	74444975	74444995	ADCY3	0.68	-	0.34	TGAGGATGGAGCAGACGGCG	0	0	0	1	2	0	0	6	10	18
AC_000168.1	74446245	74446264	ADCY3	0.71	+	0.38	GTGGTCCACCGACGTCACCG	0	0	0	1	0	0	0	0	1	3
AC_000168.1	74450764	74450783	ADCY3	0.72	+	0.47	AACGGGAGCATTCACACCAG	0	0	0	0	0	0	0	3	3	1
AC_000168.1	74447072	74447091	ADCY3	0.74	+	0.41	CCTGAAAGGAGAGTTCGACG	0	0	0	0	1	0	0	1	0	5
AC_000168.1	74382567	74382587	ADCY3	0.77	-	0.01	GTACTCGGCCGAGTACTCCG	0	0	0	0	1	0	0	0	1	0
AC_000167.1	20673613	20673632	ADCY4	0.71	+	0.16	TTAGTTCCCTGCACTCGCGG	0	0	0	1	0	0	0	1	0	5
AC_000167.1	20676636	20676655	ADCY4	0.71	+	0.38	ACGAGAAGGGTACTGCAGGA	0	0	0	0	0	0	0	3	4	5
AC_000167.1	20676760	20676780	ADCY4	0.71	-	0.41	TGGACACAGGGCTCTCTACG	0	0	0	1	2	0	0	3	11	5
AC_000167.1	20674136	20674155	ADCY4	0.73	+	0.19	CCTGGCCCGAGAGATGAAGG	0	0	0	0	2	0	0	3	16	21
AC_000167.1	20679460	20679479	ADCY4	0.75	+	0.45	TGATGAGGAACTAGACACTG	0	0	0	0	2	0	0	6	19	14
AC_000158.1	68325138	68325158	ADCY5	0.68	-	0.09	CGACATCAACGCCAAACAGG	0	0	0	1	2	0	0	0	1	1
AC_000158.1	68295661	68295681	ADCY5	0.68	-	0.46	TGACCGATTCGGTGCCTACG	0	0	0	0	0	0	0	0	0	0
AC_000158.1	68328963	68328983	ADCY5	0.69	-	0.03	ACCCGGCTGAGGTCTCGCAG	0	0	0	2	2	0	0	2	5	2
AC_000158.1	68305630	68305650	ADCY5	0.76	-	0.27	TAGACGCATCCACATCACCA	0	0	0	1	0	0	0	3	9	8
AC_000158.1	68297070	68297090	ADCY5	0.76	-	0.4	CCAGGAAAGTTCGAACCCTG	0	0	0	0	0	0	0	0	12	5
AC_000162.1	31160819	31160839	ADCY6	0.72	-	0.04	TGGAGGCAGCTCATGTAGCG	0	0	0	0	0	0	0	2	3	4
AC_000162.1	31161389	31161409	ADCY6	0.72	-	0.2	AGGCCTGCAGACGGACTACG	0	0	0	0	0	0	0	0	2	5
AC_000162.1	31166890	31166909	ADCY6	0.72	+	0.41	ATGCGCGTGGGCATCCACAG	0	0	1	0	1	0	0	0	1	7
AC_000162.1	31161313	31161332	ADCY6	0.75	+	0.18	CATGTGGGTGGTGAGCTACG	0	0	0	1	0	0	0	2	4	5
AC_000162.1	31165112	31165131	ADCY6	0.77	+	0.27	CAGGCATTTCAAGAGACCCG	0	0	1	0	2	0	0	3	4	6
AC_000175.1	18795765	18795785	ADCY7	0.7	-	0.48	CCTCCGCCCATGGGACACAA	0	0	0	1	1	0	0	2	10	46
AC_000175.1	18785360	18785379	ADCY7	0.71	+	0.27	GAGGCACCAGAATGTCAGGT	0	0	0	2	0	0	0	2	6	13
AC_000175.1	18784893	18784913	ADCY7	0.71	-	0.2	TGTGTAGGTGAAGAGGTCGT	0	0	0	0	0	0	0	4	8	10
AC_000175.1	18782714	18782734	ADCY7	0.73	-	0.09	CAACGTACACCAGAGCGTAG	0	0	0	0	0	0	0	0	2	1
AC_000175.1	18780448	18780467	ADCY7	0.74	+	0.03	GGGCGCTACTTCCTCAACGA	0	0	0	0	0	0	0	1	5	1
AC_000171.1	10822262	10822282	ADCY8	0.69	-	0.01	GCTCAAGTGGAGAACCAGGA	0	0	2	2	1	0	0	5	13	8
AC_000171.1	10939801	10939820	ADCY8	0.7	+	0.39	CTATTTAATTAAGCAGCCTG	0	0	0	0	0	0	0	12	11	10
AC_000171.1	10822574	10822594	ADCY8	0.71	-	0.11	GAGGACCACCTGCATCAAAG	0	0	1	2	2	0	0	4	14	18
AC_000171.1	10935266	10935285	ADCY8	0.71	+	0.31	CAAAGCACGATGTTGACATG	0	0	0	0	0	0	0	1	6	6
AC_000171.1	10960018	10960037	ADCY8	0.72	+	0.48	CATACCATCGACTTGCGGAG	0	0	0	0	0	0	0	0	1	0
AC_000182.1	3343203	3343222	ADCY9	0.71	+	0.22	GGTGCTCCTGGATCTCACCT	0	0	1	1	1	0	0	5	10	16
AC_000182.1	3342443	3342462	ADCY9	0.71	+	0.41	ACTGGTCAGCAACAACACTC	0	0	0	0	0	0	0	5	13	10
AC_000182.1	3267195	3267215	ADCY9	0.71	-	0.49	GGAGCCCAAGAACAGCGCCA	0	0	1	0	2	0	0	4	6	15
AC_000182.1	3342854	3342873	ADCY9	0.73	+	0.31	AGCGGCCGAACAGATCGTTG	0	0	0	0	1	0	0	0	0	0
AC_000182.1	3277086	3277106	ADCY9	0.75	-	0.42	GATAGCGGGTCAGAGAGCGA	0	0	0	0	1	0	1	3	3	6
AC_000181.1	36115488	36115507	ADCYAP1	0.66	+	0.03	TGACCATGTGTAGCGGAGCG	0	0	0	0	0	0	0	0	1	1
AC_000181.1	36117745	36117765	ADCYAP1	0.66	-	0.29	GAATCGTAGAAGTCCTGCTG	0	0	0	0	1	0	0	2	5	0
AC_000181.1	36118249	36118269	ADCYAP1	0.68	-	0.49	GGCCTTATTAAGGATCCCGT	0	0	0	0	0	0	0	0	0	2
AC_000181.1	36117711	36117730	ADCYAP1	0.75	+	0.25	GGAGAACGAGGTGTACGACG	0	0	2	1	3	0	0	1	0	1
AC_000161.1	65692486	65692505	ADCYAP1R1	0.68	+	0.39	GAAACGACACAGGATGACCA	0	0	0	0	1	0	0	2	7	8
AC_000161.1	65699141	65699160	ADCYAP1R1	0.69	+	0.18	CCAGGACCATCTCACCCACG	0	0	0	2	2	0	0	1	11	10
AC_000161.1	65714946	65714965	ADCYAP1R1	0.76	+	0.08	GATGCAGTCGGAATGCATGG	0	0	0	0	1	0	0	2	3	2
AC_000161.1	65693296	65693316	ADCYAP1R1	0.77	-	0.28	GGTGAGCCGGAATTGCACGG	0	0	0	0	2	0	0	0	2	3
AC_000161.1	65693224	65693244	ADCYAP1R1	0.78	-	0.33	GGAGTACGAATCTGAGACTG	0	0	0	0	0	0	0	4	7	2
AC_000163.1	107960661	107960680	ADD1	0.66	+	0.19	GGAGTCACCATACCAAGACC	0	0	0	0	0	0	0	2	5	2
AC_000163.1	107971374	107971393	ADD1	0.67	+	0.03	GAAATACCGCTCTTTGTGAG	0	0	0	0	2	0	0	3	21	6
AC_000163.1	107949483	107949503	ADD1	0.68	-	0.41	TAGGTCTCTGCGATGAAGTG	0	0	0	2	0	0	0	1	2	6
AC_000163.1	107951887	107951907	ADD1	0.73	-	0.34	AAGGAGACATAGTGGACCGT	0	0	0	1	1	0	0	1	7	2
AC_000168.1	13715935	13715955	ADD2	0.7	-	0.2	CCCAGCCATACAGGTCCAGG	0	0	0	2	0	0	0	2	12	10
AC_000168.1	13704399	13704418	ADD2	0.71	+	0.03	GTACTTCGACCGCTTCTCTG	0	0	0	0	0	0	0	2	3	1
AC_000168.1	13723028	13723047	ADD2	0.71	+	0.41	GGTTGCTCTGGGTGATACCG	0	0	0	0	0	0	0	3	5	3
AC_000168.1	13719740	13719760	ADD2	0.72	-	0.28	AGAAGCCCGTGGTGTCCACG	0	0	1	2	4	0	0	0	13	8
AC_000168.1	13704435	13704454	ADD2	0.75	+	0.05	CCTGCGCCTTCGCAGCCGCG	0	0	0	3	8	0	0	1	8	17
AC_000183.1	30941964	30941983	ADD3	0.66	+	0.01	ATGAGTTCAGATGCTAGCCA	0	0	0	0	0	0	0	1	11	22
AC_000183.1	30955519	30955539	ADD3	0.68	-	0.12	CTAGTAATCCAGTTGGATTG	0	0	1	0	0	0	0	2	5	3
AC_000183.1	30960329	30960348	ADD3	0.7	+	0.39	TCGCCTATTATGACTACCAA	0	0	0	0	1	0	0	1	2	1
AC_000183.1	30960556	30960575	ADD3	0.7	+	0.45	ACTTGGAGAAACAGTCGAGG	0	0	1	1	5	0	0	2	11	32
AC_000183.1	30959736	30959756	ADD3	0.75	-	0.32	AGGACGTGTTGAATATATCG	0	0	0	0	0	0	0	1	2	2
AC_000166.1	85111408	85111428	ADGB	0.7	-	0.28	AGTTTCCAAGGAGGTACAGG	0	0	0	0	1	0	0	4	15	16
AC_000166.1	85096044	85096064	ADGB	0.71	-	0.17	TCAGCTGACAGCTTAAACTC	0	0	0	0	0	0	0	1	9	13
AC_000166.1	85061966	85061985	ADGB	0.73	+	0.08	TCAGCGAAATCTATGCCGTG	0	0	0	0	0	0	0	0	3	2
AC_000166.1	85136740	85136760	ADGB	0.73	-	0.44	GTGTATGGAGTGGCCCACGG	0	0	0	1	0	0	0	1	3	7
AC_000166.1	85059829	85059848	ADGB	0.74	+	0.07	TGAGCATTTACTCTGCAGTG	0	0	0	1	1	0	0	3	15	23
AC_000183.1	50855772	50855791	ADGRA1	0.68	+	0.43	CACGAACAGGAAGAGCGTGA	0	0	0	0	2	0	0	2	7	5
AC_000183.1	50879901	50879921	ADGRA1	0.69	-	0.1	GTTCCCGACCCTGTGCCAGG	0	0	2	1	4	0	0	4	16	6
AC_000183.1	50881008	50881027	ADGRA1	0.71	+	0.02	CCTCTGGTGGACGATGTAGG	0	0	0	1	3	0	0	3	7	6
AC_000183.1	50875557	50875576	ADGRA1	0.73	+	0.13	CACTCCGATCCACAGCAGAG	0	0	0	1	0	0	0	7	12	5
AC_000183.1	50855991	50856010	ADGRA1	0.73	+	0.3	GAAGTACACGCAGGTGACCA	0	0	0	1	1	0	0	4	9	6
AC_000163.1	43515397	43515417	ADGRA3	0.69	-	0.05	CTGAATGCAGATATATTCCG	0	0	0	0	0	0	0	0	13	7
AC_000163.1	43483723	43483743	ADGRA3	0.7	-	0.33	TGGCTGATGAACGCGTCCTG	0	0	0	2	1	0	0	0	1	3
AC_000163.1	43498989	43499009	ADGRA3	0.73	-	0.2	GCCACGTCCAGACCAAACGT	0	0	0	0	1	0	0	0	4	2
AC_000163.1	43496004	43496023	ADGRA3	0.74	+	0.23	CCGAGTACACTGCAGATACG	0	0	0	0	0	0	0	1	4	0
AC_000163.1	43494564	43494584	ADGRA3	0.8	-	0.29	ACAGTTATTAGCTTACACTG	0	0	0	0	0	0	0	3	17	7
AC_000171.1	3014137	3014157	ADGRB1	0.71	-	0.05	CTACACGCTCTACATGAAGG	0	0	0	1	0	0	0	0	3	4
AC_000171.1	2998976	2998996	ADGRB1	0.74	-	0.43	GGACGGGACCAGCTACAGCG	0	0	0	3	1	0	0	3	15	8
AC_000171.1	2997826	2997845	ADGRB1	0.79	+	0.47	CGTCCCGCAAGTCTTTCATG	0	0	0	0	0	0	0	0	3	1
AC_000171.1	3001551	3001570	ADGRB1	0.8	+	0.32	AGTCTCGCGTCTCTACCCAG	0	0	0	0	0	0	0	2	1	4
AC_000171.1	2999302	2999321	ADGRB1	0.82	+	0.4	GGTAGTCAATCGACACACAG	0	0	0	0	0	0	0	1	4	5
AC_000159.1	122503923	122503942	ADGRB2	0.72	+	0.01	TGGTCAACTTCACCTGCCTG	0	0	0	1	7	0	0	3	14	15
AC_000159.1	122504227	122504246	ADGRB2	0.72	+	0.07	GAGTGAGGAGTGCAGCCGCG	0	0	1	0	1	0	0	2	12	13
AC_000159.1	122521053	122521072	ADGRB2	0.72	+	0.45	GGACTGGGTGCGGTACTCAG	0	0	0	0	1	0	0	2	8	6
AC_000159.1	122516296	122516316	ADGRB2	0.73	-	0.15	CAGGGAACACACGCTCCACG	0	0	0	0	0	0	0	1	4	8
AC_000159.1	122520112	122520131	ADGRB2	0.75	+	0.36	CCGGCGCACTTACTACAGCG	0	0	1	0	0	0	0	0	0	5
AC_000174.1	47166560	47166579	ADGRD1	0.72	+	0.29	GGTGTCACGGAGAAGCTGGG	0	0	0	4	1	0	0	5	25	15
AC_000174.1	47162470	47162490	ADGRD1	0.72	-	0.37	TAGACTTTCTTAAACACCGT	0	0	0	0	0	0	0	0	3	5
AC_000174.1	47157990	47158010	ADGRD1	0.72	-	0.46	ATTACCGCTTCCCGGCCCGG	0	0	0	0	1	0	0	0	0	1
AC_000174.1	47169736	47169756	ADGRD1	0.73	-	0.2	CCTGTTTACATGGAAGTCCG	0	0	0	1	0	0	0	3	2	3
AC_000174.1	47165669	47165689	ADGRD1	0.75	-	0.36	GACGGCATTCAACCTCACCA	0	0	0	4	0	0	0	0	2	1
AC_000168.1	95484869	95484888	ADGRD2	0.69	+	0.09	CTTTCGCGCTGCCTTCCGAG	0	0	0	0	0	0	0	0	2	4
AC_000168.1	95484638	95484657	ADGRD2	0.71	+	0.01	GATGTTCAGCGAGAGATCCG	0	0	0	0	1	0	0	1	2	2
AC_000168.1	95486713	95486732	ADGRD2	0.73	+	0.39	TGTGTGGCTGTCAGTCAGTG	0	0	0	1	0	0	0	9	29	18
AC_000168.1	95487990	95488009	ADGRD2	0.73	+	0.42	ACTCCGTGCTGACCTCCGAG	0	0	0	1	0	0	0	3	3	7
AC_000168.1	95489376	95489396	ADGRD2	0.76	-	0.48	GGATCACGGTGACTCCAGAG	0	0	0	0	2	0	0	3	14	9
AC_000164.1	12226905	12226925	ADGRE3	0.63	-	0.18	GCTGTTGGTTGTCTTTGAGG	0	0	0	0	0	0	0	4	13	11
AC_000164.1	12235330	12235349	ADGRE3	0.64	+	0.21	GATATCGAATCTCATCTCAC	0	0	0	1	0	0	0	1	2	3
AC_000164.1	12235468	12235487	ADGRE3	0.66	+	0.29	AAAGTCCAATACAGCACTGT	0	0	0	0	0	0	0	4	11	13
AC_000164.1	12257429	12257449	ADGRE3	0.67	-	0.48	CACAGCCATCCTTGGACCAG	0	0	0	1	0	0	0	8	12	17
AC_000164.1	12222706	12222726	ADGRE3	0.71	-	0.11	CCACAATATACACTAATGGG	0	0	0	2	0	0	0	1	5	3
AC_000164.1	12455831	12455850	ADGRE5	0.67	+	0.36	TGTGTTGTCAAGCGAACGGT	0	0	0	0	0	0	0	0	0	2
AC_000164.1	12455991	12456010	ADGRE5	0.68	+	0.29	ACTGACCCGACAAGGTCCTG	0	0	0	1	1	0	0	0	4	10
AC_000164.1	12455150	12455169	ADGRE5	0.69	+	0.45	CTCGGAGTCCAGTTTCAAAG	0	0	1	1	2	0	0	2	6	6
AC_000164.1	12458439	12458458	ADGRE5	0.73	+	0.19	CACAGTGTTGAAGCAGACGG	0	0	2	2	1	0	1	2	8	11
AC_000164.1	12455118	12455138	ADGRE5	0.74	-	0.47	ACCTACAAGAGTCCTGTCCG	0	0	0	0	0	0	0	3	3	0
AC_000180.1	20220028	20220047	ADGRF1	0.65	+	0.3	CCGATGTAGCCGAGGCTGCA	0	0	1	0	2	0	0	1	1	1
AC_000180.1	20229839	20229858	ADGRF1	0.69	+	0.14	GAATGACAGTCACAGGTCTG	0	0	0	2	1	0	0	5	22	10
AC_000180.1	20217794	20217814	ADGRF1	0.7	-	0.35	CCGCAACAGTACTGACGCAG	0	0	0	0	0	0	0	0	3	0
AC_000180.1	20235771	20235791	ADGRF1	0.71	-	0.02	GGGCCGAGATGGCTTCCTAG	0	0	0	2	2	0	0	11	17	8
AC_000180.1	20217644	20217664	ADGRF1	0.72	-	0.41	GGTGTCCAATTCAACAATGG	0	0	0	0	1	0	0	0	7	3
AC_000180.1	20711827	20711846	ADGRF2	0.68	+	0.06	CAGGTGTCTACCAGGCCACA	0	0	1	1	2	0	0	5	12	10
AC_000180.1	20717557	20717576	ADGRF2	0.68	+	0.41	CATCGCATTTCCAACTCTCG	0	0	0	0	0	0	0	0	3	0
AC_000180.1	20717423	20717442	ADGRF2	0.7	+	0.35	ATCCTCTCTAGAGACAACGC	0	0	0	0	0	0	0	0	4	7
AC_000180.1	20713329	20713348	ADGRF2	0.75	+	0.09	TTGCCCTCCAGACACTCCAG	0	0	1	2	2	0	0	3	13	14
AC_000168.1	73204977	73204997	ADGRF3	0.68	-	0.35	CAGCAATTGAAGAGTCCTCA	0	0	0	0	0	0	0	3	15	16
AC_000168.1	73204641	73204661	ADGRF3	0.69	-	0.29	GTCCGGCTTGTTGAATACGG	0	0	0	0	0	0	0	0	0	0
AC_000168.1	73205105	73205124	ADGRF3	0.71	+	0.39	ACAGCAACTGCACAGACGCG	0	0	0	0	2	0	0	1	7	7
AC_000168.1	73205631	73205651	ADGRF3	0.71	-	0.44	CAGGGCCAGTAAGTCAGAGG	0	0	0	0	2	0	0	8	22	29
AC_000168.1	73202652	73202672	ADGRF3	0.74	-	0.11	CTCAGAACAAGACAGCCACA	0	0	0	0	1	0	0	5	20	17
AC_000180.1	20752761	20752780	ADGRF4	0.69	+	0.38	GAGCTTGAACAACACAGTGG	0	0	0	2	0	0	0	4	14	14
AC_000180.1	20749725	20749745	ADGRF4	0.71	-	0.08	CAGTTAGAAGAAGTGCTGCA	0	0	0	1	2	0	0	8	22	12
AC_000180.1	20750816	20750835	ADGRF4	0.71	+	0.15	CAGTGCATCACGCCTCTCTG	0	0	0	1	2	0	0	1	5	2
AC_000180.1	20750831	20750851	ADGRF4	0.71	-	0.15	TAGACGGTGCTGCCACAGAG	0	0	0	0	1	0	0	1	7	6
AC_000180.1	20752551	20752570	ADGRF4	0.8	+	0.28	CAACCACATCCTCGACCCAG	0	0	0	1	1	0	0	1	8	15
AC_000180.1	20081505	20081525	ADGRF5	0.74	-	0.29	ACTGGCAAGCGAAGCCACGG	0	0	0	0	0	0	0	1	8	4
AC_000180.1	20074995	20075015	ADGRF5	0.76	-	0.33	CTGCAGCAGATACACCCTCG	0	0	0	0	0	0	0	2	4	8
AC_000180.1	20069605	20069625	ADGRF5	0.77	-	0.45	TCACATCAGATGCTGCATTG	0	0	0	1	0	0	0	3	7	11
AC_000180.1	20073276	20073296	ADGRF5	0.78	-	0.41	GACAGTCAAGACCTCAACCA	0	0	0	0	0	0	0	3	4	10
AC_000180.1	20074950	20074970	ADGRF5	0.8	-	0.34	CGGGTCGTCTGGAACGACAG	0	0	0	0	0	0	0	0	0	2
AC_000175.1	25708157	25708177	ADGRG1	0.68	-	0.06	GGGACGCCTGCTTATAATGG	0	0	0	0	0	0	0	0	7	2
AC_000175.1	25710108	25710127	ADGRG1	0.69	+	0.33	GGCCTCCCACAATGTCTCGG	0	0	0	0	1	0	0	2	1	5
AC_000175.1	25708111	25708130	ADGRG1	0.71	+	0.03	ACTTCCGCTTCTGCGGCCAG	0	0	0	0	2	0	0	5	3	3
AC_000175.1	25708307	25708327	ADGRG1	0.71	-	0.16	GATGCAATTTCCCTGCATGG	0	0	0	1	0	0	0	2	11	12
AC_000175.1	25711116	25711135	ADGRG1	0.81	+	0.43	GGCCTCTGTGAACTTCACAG	0	0	1	1	1	0	1	4	18	10
AC_000187.1	131692127	131692147	ADGRG2	0.67	-	0.26	TGGGACACAATGGTGGCCGG	0	0	0	0	2	0	0	1	5	6
AC_000187.1	131692178	131692198	ADGRG2	0.68	-	0.28	GTTACAACTGGATGAGCTAG	0	0	1	1	1	0	0	3	2	5
AC_000187.1	131686229	131686248	ADGRG2	0.7	+	0.16	AACTCTGGAAACCTTAAGTG	0	0	0	0	1	0	0	2	9	23
AC_000187.1	131689043	131689062	ADGRG2	0.72	+	0.23	AGGAGGTAAAGAAACTGCAG	0	0	0	3	4	0	8	13	67	66
AC_000187.1	131692389	131692409	ADGRG2	0.83	-	0.35	GGTCGTGTTGACGTTCACAG	0	0	0	0	0	0	0	0	1	1
AC_000175.1	25742704	25742723	ADGRG3	0.65	+	0.15	TCGAGACCTATCTGGTGGAG	0	0	0	3	0	0	0	2	2	3
AC_000175.1	25734024	25734043	ADGRG3	0.67	+	0.06	GAGCCAAGAAATGTCTGCCA	0	0	0	1	0	0	0	1	18	43
AC_000175.1	25745405	25745425	ADGRG3	0.67	-	0.37	TGGGAGAAGGTGATCTCCAA	0	0	0	0	1	0	0	9	17	15
AC_000175.1	25746422	25746441	ADGRG3	0.67	+	0.48	TCTTGGATGAGGCCACCGTG	0	0	1	3	4	0	0	2	5	2
AC_000175.1	25746437	25746457	ADGRG3	0.7	-	0.48	GTGTATGAGGGCCCTCACGG	0	0	3	0	0	0	0	3	2	2
AC_000187.1	19942147	19942166	ADGRG4	0.73	+	0.23	GCATAGAATATACCCACAGG	0	0	0	0	0	0	0	1	2	9
AC_000187.1	19940469	19940489	ADGRG4	0.76	-	0.17	AGTTGAAGTCGGATCCACTG	0	0	0	0	0	0	0	1	4	4
AC_000187.1	19942588	19942607	ADGRG4	0.76	+	0.28	TGAACTTCTTCCCACACCAA	0	0	0	0	1	0	0	4	7	14
AC_000187.1	19940452	19940471	ADGRG4	0.79	+	0.17	AAGTGTACGTCAGTCCACAG	0	0	0	0	0	0	0	0	4	6
AC_000187.1	19943143	19943162	ADGRG4	0.79	+	0.34	CTCAACCACGAGTAACACAG	0	0	0	0	0	0	0	0	5	4
AC_000175.1	25627979	25627999	ADGRG5	0.68	-	0.24	ACCAGGGAGATGTAGGTGAG	0	0	1	2	2	0	0	4	21	24
AC_000175.1	25628472	25628492	ADGRG5	0.68	-	0.44	GAGCAGCGCGTAGTGCAGGG	0	0	1	1	4	0	0	4	3	2
AC_000175.1	25627995	25628015	ADGRG5	0.69	-	0.25	GGAGATGCTGCAACCCACCA	0	0	0	0	0	0	0	3	10	43
AC_000175.1	25627960	25627980	ADGRG5	0.7	-	0.22	GAGGCGCCAGCAATTCTGCA	0	0	0	0	1	0	0	0	5	8
AC_000175.1	25625240	25625260	ADGRG5	0.77	-	0.16	TGATGTTCACTGGTTCACTG	0	0	0	1	0	0	0	7	12	37
AC_000166.1	80875852	80875871	ADGRG6	0.7	+	0.06	CCAACAGCCAGGCTTGCATG	0	0	0	2	1	0	0	3	13	18
AC_000166.1	80889663	80889683	ADGRG6	0.7	-	0.32	TGCTGGGAGTGGAATCAGGT	0	0	1	1	1	0	0	4	16	21
AC_000166.1	80902194	80902213	ADGRG6	0.72	+	0.39	GAAGCGTTGTGACTGACCAA	0	0	0	0	1	0	0	1	3	5
AC_000166.1	80878530	80878550	ADGRG6	0.74	-	0.14	TGGTAAGAATCAAGCGACTG	0	0	0	0	0	0	0	0	3	8
AC_000158.1	45454053	45454073	ADGRG7	0.58	-	0.17	ATTCCAATAGACGCAGGCAT	0	0	0	0	0	0	0	2	3	4
AC_000158.1	45454144	45454164	ADGRG7	0.64	-	0.24	AGTTAGTAGTATGGTTGCAG	0	0	0	0	0	0	0	1	6	3
AC_000158.1	45457348	45457368	ADGRG7	0.64	-	0.29	GGACAGTGCACATCCAAATG	0	0	0	2	2	0	0	2	7	10
AC_000158.1	45462556	45462576	ADGRG7	0.76	-	0.35	ACACAGACTAACCAACACCC	0	0	0	1	1	0	0	2	18	20
AC_000164.1	12650067	12650087	ADGRL1	0.7	-	0.28	GGCTGGTAGACACTGGAAGG	0	0	0	1	2	0	0	9	25	26
AC_000164.1	12652187	12652207	ADGRL1	0.75	-	0.46	TTCACCCGCCAGCTTCACCG	0	0	0	1	0	0	0	1	2	4
AC_000164.1	12651227	12651247	ADGRL1	0.76	-	0.39	CAGGACGTCTAGCAGCATGG	0	0	0	1	1	0	0	1	3	1
AC_000164.1	12647892	12647912	ADGRL1	0.77	-	0.18	GCGAGGGTTATAGTCGACAG	0	0	0	0	0	0	0	0	0	2
AC_000164.1	12652238	12652258	ADGRL1	0.77	-	0.47	GACCTGCGAGTTCACCACCA	0	0	1	0	0	0	0	1	1	2
AC_000160.1	62687414	62687433	ADGRL2	0.67	+	0.26	AGAAGTTATTGTCACAGCTG	0	0	0	2	0	0	0	7	12	13
AC_000160.1	62694066	62694086	ADGRL2	0.69	-	0.19	TCTTCGATTTGAAGCAACGT	0	0	0	0	0	0	0	1	0	4
AC_000160.1	62669038	62669057	ADGRL2	0.69	+	0.47	ACACCAACTTTGCAAGACCT	0	0	0	0	1	0	0	4	8	11
AC_000160.1	62693833	62693853	ADGRL2	0.7	-	0.25	GAGATAACCAACTCTATGTG	0	0	0	0	0	0	0	1	5	3
AC_000160.1	62681617	62681637	ADGRL2	0.78	-	0.44	CAACCTCGTAGAACCAACCA	0	0	0	0	1	0	0	0	4	2
AC_000163.1	79125400	79125420	ADGRL3	0.7	-	0.36	GTGGTACTTCCCGTGCCAAG	0	0	0	0	0	0	0	2	1	4
AC_000163.1	78992088	78992107	ADGRL3	0.71	+	0.17	CTACAAGCTCCCTCACAGGG	0	0	0	0	0	0	0	5	12	4
AC_000163.1	78992605	78992625	ADGRL3	0.73	-	0.31	ACATAAAGAAGGTTGTCCCG	0	0	0	0	0	0	0	2	4	2
AC_000163.1	79140542	79140562	ADGRL3	0.74	-	0.5	TCCGGAGCTGTACATCTAGG	0	0	1	0	0	0	0	0	5	2
AC_000163.1	78825908	78825928	ADGRL3	0.75	-	0.03	CTGGACAGCGAAGCTCAATG	0	0	0	1	0	0	0	1	13	5
AC_000160.1	66010757	66010777	ADGRL4	0.57	-	0.11	CTGTTCATATAACCCAATAG	0	0	0	0	0	0	0	2	18	8
AC_000160.1	66016289	66016309	ADGRL4	0.58	-	0.41	CAAGTTCGTATAATGTGGGT	0	0	0	1	1	0	0	1	3	2
AC_000160.1	66010661	66010681	ADGRL4	0.67	-	0.06	ACTTCTCGTAGCAAAGCCAC	0	0	0	1	0	0	0	4	4	4
AC_000160.1	66023111	66023131	ADGRL4	0.7	-	0.5	CAGATGGTTACAGCGGCACG	0	0	0	0	0	0	0	0	3	1
AC_000164.1	92612888	92612908	ADGRV1	0.76	-	0.45	GTAACATTTCCTCGACCAGG	0	0	0	1	0	0	0	1	5	4
AC_000164.1	92539616	92539635	ADGRV1	0.77	+	0.14	AAGATTGGATGGGATACCAG	0	0	0	0	0	0	0	3	10	12
AC_000164.1	92622499	92622518	ADGRV1	0.77	+	0.49	GTCTAACGTTGGTAGCCCAG	0	0	0	0	0	0	0	0	1	0
AC_000164.1	92598923	92598943	ADGRV1	0.77	-	0.4	AAAGTGGCACACGTATCCTG	0	0	0	0	1	0	0	3	4	3
AC_000164.1	92615181	92615200	ADGRV1	0.79	+	0.47	GAAGCCAGTGATGAACCACA	0	0	0	0	1	0	0	7	21	15
AC_000163.1	26660328	26660347	ADH1C	0.59	+	0.35	GATCCATGCAGACTCACCAC	0	0	0	0	0	0	0	1	7	9
AC_000163.1	26657113	26657133	ADH1C	0.63	-	0.08	CGAACTTCATGGGCCTTAGG	0	0	1	1	1	0	0	4	10	1
AC_000163.1	26660009	26660029	ADH1C	0.74	-	0.11	TGGGATGACTTTATCACCTG	0	0	0	0	0	0	0	3	8	14
AC_000163.1	26660283	26660302	ADH1C	0.83	+	0.31	CACCTTCACCCAGTACACAG	0	0	0	0	2	0	0	2	16	20
AC_000163.1	26869551	26869570	ADH4	0.67	+	0.42	TGTCAACCTTGCCAAACTAG	0	0	0	0	0	0	0	0	3	4
AC_000163.1	26857270	26857289	ADH4	0.68	+	0.21	GGAGTGACCAACTTCAAACC	0	0	0	1	0	0	0	1	6	9
AC_000163.1	26856137	26856157	ADH4	0.72	-	0.04	TCAACCTCTTCAATGCTGAG	0	0	0	1	0	0	0	3	16	15
AC_000163.1	26869521	26869540	ADH4	0.78	+	0.4	TACCTTCAGTCAGTACACTG	0	0	2	1	0	0	0	0	9	17
AC_000163.1	26906009	26906028	ADH5	0.63	+	0.21	TGAAGGAGTTACTAAGCTGA	0	0	0	0	1	0	0	1	7	10
AC_000163.1	26904300	26904320	ADH5	0.66	-	0.07	CGAACTTCATGAGCCTTTGG	0	0	1	4	0	0	0	3	12	2
AC_000163.1	26905962	26905981	ADH5	0.67	+	0.17	CCAGTGATCTTGGGACACGA	0	0	0	0	0	0	0	3	3	7
AC_000163.1	26913620	26913640	ADH5	0.72	-	0.79	AGTGGCGATTTCTTCACCAG	0	0	0	0	0	0	0	4	11	28
AC_000163.1	26905916	26905936	ADH5	0.73	-	0.12	TCAGTGTATAGGCGTCAGTG	0	0	0	0	0	0	0	3	1	3
AC_000163.1	26703436	26703456	ADH6	0.67	-	0.09	GGATGAAGGGATACTTCAGT	0	0	0	0	0	0	0	2	15	14
AC_000163.1	26709720	26709740	ADH6	0.67	-	0.28	TCCAAGTCCAAAGACCACAC	0	0	0	0	1	0	0	5	18	148
AC_000163.1	26709057	26709077	ADH6	0.7	-	0.13	ACTGTGGAACAATGAGTGTG	0	0	0	0	0	0	0	2	16	15
AC_000163.1	26709370	26709390	ADH6	0.71	-	0.2	ATTCGGAGAATGTACTTGTG	0	0	0	0	0	0	0	5	5	1
AC_000163.1	26709394	26709413	ADH6	0.72	+	0.22	TGTTGTGCCTGAGATTTCGG	0	0	0	1	0	0	0	1	5	4
AC_000163.1	26551224	26551243	ADH7	0.6	+	0.34	CAGCACCAGATTTACATGCA	0	0	0	2	1	0	0	2	13	22
AC_000163.1	26551087	26551107	ADH7	0.63	-	0.29	CCTACTCTGTCCTTATACAA	0	0	0	0	1	0	0	0	9	15
AC_000163.1	26551379	26551399	ADH7	0.7	-	0.47	AATAGTGGCCCTGTATCCAG	0	0	0	0	0	0	0	1	7	4
AC_000163.1	26556719	26556738	ADH7	0.74	+	0.66	CTTCACCAAGCCCATCAGTG	0	0	1	2	2	0	1	1	15	12
AC_000163.1	26551278	26551297	ADH7	0.78	+	0.39	TACATTCATTGAGTACACGG	0	0	0	0	0	0	0	3	8	3
AC_000171.1	32702933	32702953	ADHFE1	0.64	-	0.01	CACTACCCGAGAGCGAGCGG	0	0	1	0	0	0	0	0	3	3
AC_000171.1	32709795	32709814	ADHFE1	0.65	+	0.28	GAGTGGAACCAACTGATACA	0	0	0	1	0	0	0	3	13	10
AC_000171.1	32709727	32709747	ADHFE1	0.67	-	0.22	CCATCACTGTCTGTACAGGA	0	0	0	5	1	0	0	3	13	8
AC_000171.1	32710185	32710205	ADHFE1	0.67	-	0.34	TATGGTGGAACCGCCACCCA	0	0	0	0	0	0	0	1	3	2
AC_000165.1	112948331	112948351	ADI1	0.57	-	0.13	TCCAGGCCGACAGGGCGCGC	0	0	0	2	1	0	0	4	3	8
AC_000165.1	112948287	112948306	ADI1	0.59	+	0.07	ACGAGGCGGCCGACGACCCG	0	0	0	1	2	0	0	0	1	1
AC_000165.1	112948266	112948286	ADI1	0.66	-	0.01	CATGTACCAGGCCTCCACCA	0	0	0	0	3	0	0	2	8	10
AC_000165.1	112952804	112952823	ADI1	0.68	+	0.61	CTTTGACGTGCGGGACCAGG	0	0	0	0	1	0	0	2	2	2
AC_000165.1	112950270	112950289	ADI1	0.74	+	0.42	AGACAAACTACCGAATTACG	0	0	0	0	0	0	0	0	2	4
AC_000170.1	68119688	68119707	ADIG	0.41	+	0.26	TGTTGTTCTTGCTGATCATC	0	0	0	3	0	0	0	5	14	22
AC_000170.1	68128809	68128828	ADIG	0.45	+	0.39	CGTTTCACTACTTCCGAGCC	0	0	1	1	0	0	0	0	0	0
AC_000170.1	68119711	68119730	ADIG	0.64	+	0.32	CTACGCTTCTTACTCAGCCA	0	0	0	0	0	0	0	0	4	3
AC_000170.1	68119627	68119647	ADIG	0.71	-	0.07	AATGTCAGCTCGTTCACCAG	0	0	0	0	0	0	0	1	5	4
AC_000158.1	81008410	81008430	ADIPOQ	0.6	-	0.16	GTTGGATGGCAGGCATTCCA	0	0	0	1	0	0	0	3	13	19
AC_000158.1	81007406	81007426	ADIPOQ	0.63	-	0.3	GTTGGTCCTAAGGGTGACAC	0	0	0	3	1	0	0	1	3	4
AC_000158.1	81008475	81008495	ADIPOQ	0.67	-	0.07	AGCCTTACCCAGTCATGGCG	0	0	0	0	0	0	0	2	3	1
AC_000158.1	81007290	81007309	ADIPOQ	0.73	+	0.45	GTCCCACACTGAATGCTGAG	0	0	0	1	0	0	0	3	13	17
AC_000173.1	55524855	55524874	ADIPOR1	0.63	+	0.33	GTACATGTTTGGCCTCAGCA	0	0	0	0	0	0	0	2	7	4
AC_000173.1	55525308	55525327	ADIPOR1	0.65	+	0.26	AGATGTTGCCGGTCTCCGTG	0	0	1	2	2	0	0	0	3	3
AC_000173.1	55525326	55525346	ADIPOR1	0.66	-	0.26	GAGCATCTTCCGCATCCACA	0	0	0	0	3	0	0	2	6	19
AC_000173.1	55525431	55525450	ADIPOR1	0.74	+	0.14	CGTACGGGATGACCCTCCAG	0	0	0	0	1	0	0	1	1	1
AC_000173.1	55522608	55522628	ADIPOR1	0.75	-	0.75	GGGCTTCGTCAAGGCCACCA	0	1	0	2	2	0	0	1	11	8
AC_000162.1	108705522	108705541	ADIPOR2	0.65	+	0.07	GGCACCAGCTCGATGGCGCG	0	0	0	1	1	0	0	0	3	51
AC_000162.1	108705568	108705588	ADIPOR2	0.66	-	0.1	CAAGAGGCTCCCGACCTCCG	0	0	0	0	0	0	0	3	4	7
AC_000162.1	108719282	108719301	ADIPOR2	0.67	+	0.29	CTCACGACGTGCTACCTGAG	0	0	0	0	0	0	0	0	2	3
AC_000162.1	108705548	108705567	ADIPOR2	0.68	+	0.1	GGTGACAGTGGCGTCCACCA	0	0	0	0	2	0	0	4	11	10
AC_000162.1	108723195	108723215	ADIPOR2	0.73	-	0.76	CGAGATGACGTAGTGCAAGG	0	0	0	0	0	0	0	1	1	0
AC_000185.1	41912387	41912406	ADIRF	0.39	+	0.07	CATGGCCAGCAAGGGCTTGC	0	0	1	2	1	0	0	4	14	5
AC_000185.1	41914136	41914155	ADIRF	0.67	+	0.39	AACAGCGGTTCAGCAAGTGG	0	0	0	1	0	0	2	1	9	2
AC_000185.1	41914381	41914400	ADIRF	0.67	+	0.64	CCAGGTTGCCAAGACTACCC	0	0	1	0	3	0	1	3	12	13
AC_000185.1	41914156	41914175	ADIRF	0.68	+	0.48	TGGATCAGGCCACAGAAGCA	0	0	0	3	2	0	0	8	15	27
AC_000185.1	41914121	41914140	ADIRF	0.71	+	0.33	AGTGACATCGGCCGGAACAG	0	0	1	0	0	0	0	0	2	0
AC_000185.1	30455998	30456017	ADK	0.3	+	0.26	GCATTGGGATAGATAAATTT	0	0	0	0	1	0	0	1	12	17
AC_000185.1	30366983	30367002	ADK	0.47	+	0.2	GAATTCAATTAAAGTGGCCC	0	0	0	1	0	0	0	0	6	11
AC_000185.1	30366951	30366970	ADK	0.66	+	0.17	AAAGTTGAATATCATGCTGG	0	0	0	1	2	0	2	2	10	21
AC_000185.1	30456099	30456118	ADK	0.7	+	0.36	TGTGCTGCGTGCATCACCGG	0	0	1	0	1	0	0	3	0	7
AC_000185.1	30566187	30566207	ADK	0.73	-	0.49	CCGACTCTGGAGAAACTGTG	0	1	0	1	1	0	1	9	13	5
AC_000172.1	42912478	42912498	ADM	0.65	-	0.21	AATAAGTGGGCTCTAAGTCG	0	0	0	0	0	0	0	0	2	4
AC_000172.1	42912717	42912737	ADM	0.67	-	0.05	CCGTCGCCCTCCTGTACCTG	0	0	0	3	5	0	0	0	5	13
AC_000172.1	42912370	42912389	ADM	0.69	+	0.38	GAGGCGCCCTTTACATCCTG	0	0	0	0	0	0	0	3	3	2
AC_000172.1	42912078	42912097	ADM	0.69	+	0.49	TCTGGCGGTAGCGCTTGACT	0	0	0	1	1	0	0	1	1	0
AC_000162.1	119999005	119999024	ADM2	0.51	+	0.41	CTGCAGCCCTTCCTGCAGTC	0	0	1	4	9	0	0	4	26	36
AC_000162.1	119998200	119998220	ADM2	0.52	-	0.18	CCGGCTCCCGGCCAGACTGA	0	0	1	0	3	0	0	4	8	15
AC_000162.1	119998126	119998146	ADM2	0.6	-	0.01	CCGTCAGGAGCCGGGCCATG	0	0	1	4	3	0	0	3	5	11
AC_000162.1	119998223	119998243	ADM2	0.61	-	0.23	GCTCACCTGTGTCCCGTGGG	0	0	2	1	6	0	0	2	15	22
AC_000175.1	56546514	56546534	ADM5	0.5	-	0.19	CTCACCTGCCCGCCGAGTCC	0	0	1	2	3	0	0	2	11	15
AC_000175.1	56546780	56546800	ADM5	0.51	-	0.38	GTGGGTCTGGCACGTGCCCA	0	0	0	0	2	0	0	2	7	14
AC_000175.1	56546756	56546776	ADM5	0.52	-	0.3	ACAGAGGCGCCCGCGCTGCT	0	0	0	1	2	0	0	1	4	5
AC_000175.1	56546798	56546818	ADM5	0.59	-	0.43	TATGATCTCTGGCAGGCGGT	0	0	0	0	1	0	0	1	5	3
AC_000170.1	79554321	79554340	ADNP	0.66	+	0.06	CCTGGTTCTTCGTAAGCGAG	0	0	0	0	0	0	0	0	1	4
AC_000170.1	79551025	79551044	ADNP	0.66	+	0.1	CTGCATTGAACGTACAGTAG	0	0	1	0	1	0	0	2	3	5
AC_000170.1	79550593	79550613	ADNP	0.67	-	0.23	GATTGGTCACACAAATGTGG	0	0	1	1	1	0	0	0	5	3
AC_000170.1	79550485	79550504	ADNP	0.69	+	0.26	ACCGTACGTTTCCAGAAGCG	0	0	0	0	0	0	0	3	0	1
AC_000170.1	79550725	79550745	ADNP	0.71	-	0.19	CTTAGGCACAAATGCCCGGG	0	0	0	1	0	0	0	1	6	0
AC_000181.1	682667	682687	ADNP2	0.69	-	0.4	GAGTCGGACAGTCCCGTCAG	0	0	0	0	1	0	0	0	1	7
AC_000181.1	688463	688483	ADNP2	0.7	-	0.06	GGAACCTTCTGGAAAGAAAG	0	0	2	5	1	1	5	13	39	41
AC_000181.1	683147	683167	ADNP2	0.73	-	0.26	GAATGGCCAGAGCCAGACCG	0	0	0	0	1	0	0	2	5	16
AC_000181.1	682844	682864	ADNP2	0.73	-	0.35	AAACCAGACCATCCGCCCGG	0	0	0	1	1	0	0	0	2	0
AC_000181.1	682700	682720	ADNP2	0.74	-	0.39	GCTTCAGGCAGTCTCACCAG	0	0	0	1	2	0	0	3	8	15
AC_000185.1	19005054	19005073	ADO	0.71	+	0.23	CCTGCTGACCCAGGTCCGCG	0	0	1	2	5	0	0	0	12	12
AC_000185.1	19005180	19005200	ADO	0.71	-	0.37	TCTTGAGCAGGAACACGCCG	0	0	1	0	1	0	0	0	1	4
AC_000185.1	19005136	19005156	ADO	0.72	-	0.31	ATGTGCATATAGGTGACGGG	0	0	0	0	0	0	0	1	4	5
AC_000185.1	19005072	19005092	ADO	0.75	-	0.23	AGATGTTCAGGTCCTCCGCG	0	0	0	1	1	0	0	0	4	2
AC_000173.1	718867	718887	ADORA1	0.65	-	0.06	TCCGTGGCCCAATGTTGATG	0	0	0	1	0	0	0	1	2	4
AC_000173.1	718883	718903	ADORA1	0.68	-	0.08	CAGGTGTGGAAGTAGGTCCG	0	0	0	0	0	0	0	5	11	3
AC_000173.1	757833	757852	ADORA1	0.71	+	0.36	CTGGAACAACCTGAGCGCGG	0	0	0	0	3	0	0	1	12	17
AC_000173.1	718984	719004	ADORA1	0.77	-	0.2	TGAGTGGGATCTTGACACGG	0	0	0	0	0	0	0	1	6	6
AC_000174.1	73576755	73576775	ADORA2A	0.67	-	0.39	GAACAGCTCCCAGGTCTGCG	0	0	1	1	3	0	0	3	4	7
AC_000174.1	73576621	73576641	ADORA2A	0.68	-	0.5	TGCGCATCTTCCTGGCGGCG	0	0	0	1	2	0	0	1	5	7
AC_000174.1	73576795	73576814	ADORA2A	0.69	+	0.34	GTTGTTCCAGCCCAGCATGG	0	0	1	1	5	0	0	4	16	7
AC_000174.1	73583159	73583179	ADORA2A	0.79	-	0.02	CGGCTTCTCAGTGTACATCG	0	0	0	0	0	0	0	1	5	6
AC_000176.1	34085647	34085666	ADORA2B	0.65	+	0.29	TTTCGAAGAGACACCTGATG	0	0	0	0	1	0	0	2	6	10
AC_000176.1	34085570	34085589	ADORA2B	0.68	+	0.42	GACCAGCATGATGAGCAGTG	0	0	1	2	1	0	0	5	12	12
AC_000176.1	34085548	34085568	ADORA2B	0.72	-	0.48	CTACGTCAAGATCTTCCTGG	0	0	2	0	0	0	0	2	3	4
AC_000176.1	34085812	34085832	ADORA2B	0.77	-	0.03	GTATAAGAGTCTGGTCACTG	0	0	0	1	0	0	0	4	9	8
AC_000160.1	31968359	31968379	ADORA3	0.67	-	0.16	CAAGGACATGATGGATGCGT	0	0	0	2	1	0	0	0	5	1
AC_000160.1	31968284	31968304	ADORA3	0.68	-	0.06	GACACCCAGGCTGATGACAA	0	0	1	0	0	0	0	4	7	13
AC_000160.1	31970726	31970746	ADORA3	0.68	-	0.42	ATGACCGAACGGAATTGGCA	0	0	0	0	0	0	0	1	3	4
AC_000160.1	31970667	31970687	ADORA3	0.71	-	0.35	CATGTTCCAGCCAAACATGG	0	0	1	1	1	0	0	1	11	11
AC_000167.1	19401293	19401313	ADPGK	0.65	-	0.24	AAGCCTTCGTTCACTTCATG	0	0	0	0	2	0	0	3	4	9
AC_000167.1	19409757	19409777	ADPGK	0.66	-	0.08	TGTGGAGTTCGCTGCAGCTG	0	0	2	1	1	0	0	4	8	11
AC_000167.1	19384511	19384531	ADPGK	0.69	-	0.47	CTCCCACGACCTCTCCAACG	0	0	0	0	1	0	0	1	1	9
AC_000167.1	19401398	19401417	ADPGK	0.72	+	0.17	TGACAGCACTACGTCTACAC	0	0	0	0	0	0	0	3	2	5
AC_000158.1	64935371	64935390	ADPRH	0.65	+	0.48	ATGACCCATCACCATCCCAC	0	0	0	0	1	0	0	1	11	10
AC_000158.1	64933716	64933735	ADPRH	0.67	+	0.15	TGGATGCCATAGATGTGGAG	0	0	0	0	0	0	0	4	13	13
AC_000158.1	64933657	64933676	ADPRH	0.69	+	0.09	GTGGGAGTTCCTCCAGAATG	0	0	0	0	1	0	0	3	8	10
AC_000158.1	64933834	64933854	ADPRH	0.69	-	0.25	CCTGGTAATGCTTAGCAAGG	0	0	0	0	0	0	0	1	5	3
AC_000158.1	64936899	64936919	ADPRH	0.72	-	0.79	GGCATCATAGGCAATCATGG	0	0	1	0	1	0	0	2	6	5
AC_000169.1	90672356	90672376	ADPRHL1	0.63	-	0.15	GAAGCCAGACAACTACCTCC	0	0	1	1	0	0	0	1	12	11
AC_000169.1	90672443	90672463	ADPRHL1	0.67	-	0.05	TGAGATGGTGCGGCGCTACG	0	0	0	1	0	0	0	1	0	3
AC_000169.1	90672338	90672357	ADPRHL1	0.7	+	0.16	ACGGCGTGTGCCATGCCAGG	0	0	0	1	0	0	0	5	4	5
AC_000169.1	90666711	90666730	ADPRHL1	0.73	+	0.37	AGCGTATGATGCAAACAGGG	0	0	0	0	0	0	0	2	5	3
AC_000169.1	90665952	90665972	ADPRHL1	0.76	-	0.56	TAAGTGGCAGTTCTACCTGG	0	0	0	0	0	0	0	3	7	5
AC_000160.1	110308801	110308821	ADPRHL2	0.68	-	0.03	CTACACGGACGACACAGCCA	0	0	0	1	0	0	0	0	3	4
AC_000160.1	110308350	110308370	ADPRHL2	0.68	-	0.27	AAAGGCTCCTACGGCAACGG	0	0	0	0	1	0	0	1	2	0
AC_000160.1	110307941	110307960	ADPRHL2	0.69	+	0.39	GGCACCATTGTAACCCAGGG	0	0	0	0	1	0	0	2	10	6
AC_000160.1	110308464	110308484	ADPRHL2	0.74	-	0.14	TACAAGAAGGACCCTGACCG	0	0	0	0	0	0	0	2	2	5
AC_000176.1	30298959	30298978	ADPRM	0.67	+	0.31	AGTCCCTGTTCATCACACGT	0	0	0	0	0	0	0	1	5	9
AC_000176.1	30299087	30299107	ADPRM	0.7	-	0.43	ATACGCGTAATAATCCTCCG	0	0	0	0	0	0	0	0	0	0
AC_000176.1	30298855	30298875	ADPRM	0.73	-	0.2	CCAAGCTGAAGCACACAACG	0	0	0	1	0	0	0	3	7	6
AC_000176.1	30303264	30303283	ADPRM	0.75	+	0.77	GAATTACAGAGACGCCCTGG	0	0	0	1	0	0	0	3	8	9
AC_000176.1	30298686	30298706	ADPRM	0.8	-	0.03	GACGTTCTGAGCTCTCACTG	0	0	0	0	0	0	0	2	9	12
AC_000165.1	75258440	75258459	ADRA1A	0.62	+	0.46	TGCGTGCAGCGTGTAGCCCA	0	0	0	0	1	0	0	3	5	0
AC_000165.1	75258497	75258516	ADRA1A	0.64	+	0.36	GATTCTCAAGACATTCTGAA	0	0	0	0	2	0	0	4	36	19
AC_000165.1	75258538	75258557	ADRA1A	0.64	+	0.3	TGGAGCATGGGTATATAATG	0	0	0	0	1	0	0	5	7	13
AC_000165.1	75258459	75258479	ADRA1A	0.66	-	0.45	CAGTCCTCCAAACACACCCT	0	0	1	1	2	0	0	3	15	20
AC_000164.1	73611595	73611614	ADRA1B	0.68	+	0.24	CTGTGACATCTGGGCCGCCG	0	0	1	0	0	0	0	4	8	6
AC_000164.1	73611453	73611472	ADRA1B	0.7	+	0.15	TGGCCTGCAACCGTCACCTG	0	0	0	0	1	0	0	1	2	11
AC_000164.1	73611919	73611939	ADRA1B	0.74	-	0.44	TCTTGGCAACGATGTATACG	0	0	0	0	1	0	0	0	0	1
AC_000164.1	73612009	73612028	ADRA1B	0.74	+	0.5	CCACTCCAAGAACTTTCACG	0	0	0	0	0	0	0	0	4	5
AC_000170.1	51371213	51371233	ADRA1D	0.71	-	0.19	CGTTGCCTGCCACAGCTGTG	0	0	0	1	1	0	0	1	11	4
AC_000170.1	51371410	51371430	ADRA1D	0.72	-	0.31	GCAGCACAGCACGTCCACGG	0	0	1	2	4	0	0	1	4	13
AC_000170.1	51371708	51371727	ADRA1D	0.73	+	0.49	GTACTGCCGTGTGTACGTGG	0	0	0	1	0	0	0	1	2	2
AC_000170.1	51371618	51371637	ADRA1D	0.74	+	0.44	GAGCTTCTGCGGCATCACAG	0	0	0	0	3	0	0	2	7	10
AC_000183.1	31870725	31870745	ADRA2A	0.66	-	0.37	TCTCGAAGGAAATGAGCGGG	0	0	1	1	0	0	0	4	2	3
AC_000183.1	31870614	31870633	ADRA2A	0.66	+	0.3	TCGTTACTGGTCCATCACCC	0	0	0	0	0	0	0	2	2	3
AC_000183.1	31870475	31870495	ADRA2A	0.72	-	0.19	CGAGAAAGGGATGACAAGCG	0	0	0	0	2	0	0	4	10	8
AC_000183.1	31870783	31870803	ADRA2A	0.72	-	0.41	TGGTCGTTGATCTCACAGCG	0	0	1	0	0	0	0	0	4	1
AC_000183.1	31871120	31871139	ADRA2A	0.73	+	0.67	CCTCGTCTGAGCATGCTGAG	0	0	0	1	2	0	0	3	9	13
AC_000168.1	2221939	2221958	ADRA2B	0.68	+	0.33	TGGTCGCCCTTGTAGATGAG	0	0	0	1	0	0	0	0	3	7
AC_000168.1	2221979	2221998	ADRA2B	0.68	+	0.3	CTGCGATGAGCCATACGATG	0	0	0	0	0	0	0	0	1	1
AC_000168.1	2222363	2222383	ADRA2B	0.7	-	0.02	CTACTCGGTGCAGGCCACTG	0	0	0	3	1	0	0	0	6	7
AC_000168.1	2222244	2222263	ADRA2B	0.73	+	0.1	CACTAGGAACAGGTTCTGCG	0	0	0	1	0	0	0	3	3	4
AC_000163.1	107013664	107013683	ADRA2C	0.65	+	0.02	GCCCGGCGGAGGATGCGACG	0	0	0	3	6	0	0	3	2	11
AC_000163.1	107011120	107011140	ADRA2C	0.68	-	0.33	GGCGCCGCCTACCCGCAGTG	0	0	2	0	4	0	0	0	4	5
AC_000163.1	107011208	107011228	ADRA2C	0.69	-	0.26	CCGCGTCAAGGCCATCATCG	0	0	0	0	0	0	0	0	0	0
AC_000163.1	107011019	107011039	ADRA2C	0.72	-	0.42	TTACGCGCGCATCTACCGGG	0	0	0	0	0	0	0	0	0	0
AC_000163.1	107011105	107011124	ADRA2C	0.75	+	0.34	TCGTCGTTGAGGCCACACTG	0	0	0	1	2	0	0	2	3	1
AC_000183.1	34805278	34805297	ADRB1	0.69	+	0.15	ATTCATCGTGCTACTCATCG	0	0	0	1	0	0	0	1	1	1
AC_000183.1	34805719	34805739	ADRB1	0.7	-	0.46	TGATGAAGTCGCAGCACTCG	0	0	0	0	2	0	0	0	0	2
AC_000183.1	34805322	34805341	ADRB1	0.73	+	0.18	TGGCCATCGCCAAGACACCG	0	0	0	0	0	0	0	0	4	1
AC_000183.1	34805487	34805507	ADRB1	0.8	-	0.29	CACGCACAGTACGTCCACCG	0	0	1	1	0	0	0	0	3	2
AC_000164.1	62229556	62229576	ADRB2	0.65	-	0.3	ATCCACAGCGATCACGCACA	0	0	0	0	0	0	0	0	1	2
AC_000164.1	62229520	62229540	ADRB2	0.66	-	0.27	CGTGACGCATAACACGTCAA	0	0	0	0	0	0	0	0	2	1
AC_000164.1	62229302	62229322	ADRB2	0.7	-	0.1	CCAGGACAATAAGCGACATG	0	0	0	0	0	0	0	1	3	6
AC_000164.1	62229325	62229345	ADRB2	0.75	-	0.11	TAGCACGTTTCCAAACACGA	0	0	0	0	1	0	0	0	3	3
AC_000184.1	32915392	32915411	ADRB3	0.72	+	0.13	CAGCAGGTTGCCTCCCACGG	0	0	0	1	2	0	0	3	9	7
AC_000184.1	32915044	32915063	ADRB3	0.73	+	0.42	GATGGGCGCAAACGACACCG	0	0	0	1	0	0	0	0	0	1
AC_000184.1	32914945	32914964	ADRB3	0.73	+	0.5	CAGCGCGTAGGGCATGTTGG	0	0	0	1	1	0	0	4	2	3
AC_000184.1	32915200	32915219	ADRB3	0.8	+	0.29	CACACACAGCACGTCCACTG	0	0	1	3	6	0	0	2	17	29
AC_000186.1	45847133	45847152	ADRBK1	0.69	+	0.15	GAAATTTGCCAGAACCTCCG	0	0	0	1	0	0	0	3	5	5
AC_000186.1	45846981	45847001	ADRBK1	0.72	-	0.13	CACACCTGGAAGAGATCCGG	0	0	1	6	0	0	0	3	15	9
AC_000186.1	45848577	45848596	ADRBK1	0.75	+	0.29	GCTGTCGCTCGTCAGCACCG	0	0	0	1	1	0	0	1	0	2
AC_000186.1	45846574	45846593	ADRBK1	0.77	+	0.04	GCCCTTGGTAGAGTTCTACG	0	0	0	1	0	0	0	0	2	0
AC_000186.1	45848959	45848979	ADRBK1	0.79	-	0.4	GGTCCCGGTAGACCACGAAG	0	0	0	0	1	0	0	0	1	1
AC_000174.1	67721160	67721179	ADRBK2	0.64	+	0.25	CATCGGATCATTGGACGAGG	0	0	0	0	0	0	0	0	6	0
AC_000174.1	67731559	67731578	ADRBK2	0.66	+	0.38	CTATCACCTTTCGCAGCACG	0	0	1	1	0	0	0	0	1	1
AC_000174.1	67733882	67733902	ADRBK2	0.71	-	0.44	CATGTCCGTGCTCATCCAGG	0	0	1	1	3	0	0	2	9	11
AC_000174.1	67731609	67731628	ADRBK2	0.72	+	0.41	ACGCCACAGAAATCATCCTG	0	0	0	0	3	0	0	2	8	5
AC_000170.1	55434885	55434905	ADRM1	0.6	-	0.4	CAGCAAGCAGCTCTTCATCC	0	0	1	0	2	0	0	5	15	17
AC_000170.1	55436053	55436073	ADRM1	0.62	-	0.13	ACAGGAGCCCAAGACGGACC	0	0	0	2	3	0	0	1	4	13
AC_000170.1	55437455	55437475	ADRM1	0.69	-	0.08	ACGTGCTCAAGTTTAAGGCA	0	0	0	1	8	0	0	1	4	7
AC_000170.1	55437505	55437524	ADRM1	0.75	+	0.02	GCTTGAACTCACAGTCATCG	0	0	0	1	1	0	0	1	1	5
AC_000162.1	112202290	112202309	ADSL	0.62	+	0.35	GAAGGGTACCACTGGCACCC	0	0	2	1	2	0	0	4	12	9
AC_000162.1	112196978	112196997	ADSL	0.63	+	0.05	GGACAACATTGACTTCAGGA	0	0	0	2	3	0	0	5	9	9
AC_000162.1	112197111	112197130	ADSL	0.67	+	0.16	TATGTGGGAGACAATACGGT	0	0	0	0	0	0	0	2	2	2
AC_000162.1	112197043	112197063	ADSL	0.71	-	0.09	GTGGGCAAACGTGTGCACGT	0	0	0	2	0	0	0	3	5	13
AC_000162.1	112204099	112204118	ADSL	0.74	+	0.58	GGAACCCTATGCGCTCAGAG	0	0	0	0	0	0	0	3	2	3
AC_000173.1	33542820	33542840	ADSS	0.53	-	0.02	CAGAATCTACAACAACTGTA	0	0	0	1	0	0	0	1	15	18
AC_000173.1	33550926	33550946	ADSS	0.54	-	0.45	GTCCATGGAGAGCTTCATAC	0	0	0	0	0	0	0	3	4	16
AC_000173.1	33547011	33547030	ADSS	0.57	+	0.3	AAGCTGCTCGGAGTGGACTC	0	0	0	0	0	0	0	3	3	5
AC_000173.1	33550900	33550920	ADSS	0.59	-	0.43	TAAACTCCATCTCTCACCAT	0	0	0	0	1	0	0	2	12	18
AC_000178.1	70845994	70846013	ADSSL1	0.65	+	0.02	GGACCCGAGCCTCTAACGAT	0	0	0	0	0	0	0	0	0	1
AC_000178.1	70852042	70852061	ADSSL1	0.71	+	0.16	CAACAATGCTGGCCACACCG	0	0	0	1	2	0	0	1	8	6
AC_000178.1	70857697	70857717	ADSSL1	0.73	-	0.47	CAACGTCCACTTCCAAACTG	0	0	0	1	0	0	0	1	1	7
AC_000178.1	70857527	70857547	ADSSL1	0.74	-	0.42	ACTCGTCGAAGTCAGACAGG	0	0	1	0	1	0	0	2	3	3
AC_000180.1	44481656	44481675	ADTRP	0.5	+	0.37	TAAGTTTGTAACGGCCTTCA	0	0	0	0	0	0	0	4	4	1
AC_000180.1	44481613	44481633	ADTRP	0.57	-	0.29	TTTCAGCACATCTTCCAGGC	0	0	0	0	3	0	0	5	16	15
AC_000180.1	44469122	44469142	ADTRP	0.59	-	0.01	ACACGTAGATGTCCTGGTCA	0	0	0	2	3	0	0	0	5	4
AC_000180.1	44469194	44469213	ADTRP	0.68	+	0.14	CACGAGAAGGAGAGGATCCG	0	0	1	1	0	0	0	2	5	8
AC_000180.1	44511166	44511185	ADTRP	0.74	+	0.68	GACCACACTGCTACCCACTG	0	0	0	0	1	0	1	5	16	15
AC_000161.1	77889585	77889605	AEBP1	0.7	-	0.06	GCCTAAGGAGAAGCAGCCCA	0	0	0	1	9	0	0	8	21	17
AC_000161.1	77885932	77885952	AEBP1	0.73	-	0.34	TGAGGACGACTACTACGATG	0	0	0	0	3	0	0	0	0	4
AC_000161.1	77886099	77886118	AEBP1	0.74	+	0.31	GGATCTGGTTGTCCTCAATG	0	0	0	0	0	0	0	1	11	4
AC_000161.1	77887672	77887691	AEBP1	0.77	+	0.23	CCGGAAGTAATAGTCCACTG	0	0	0	1	1	0	0	0	5	4
AC_000161.1	77885509	77885528	AEBP1	0.77	+	0.37	AGGTCACAAAGTCGTCACTG	0	0	0	0	2	0	0	3	4	7
AC_000162.1	90938057	90938076	AEBP2	0.55	+	0.05	TGCTGGAGTTGAACGCCCAC	0	0	0	0	0	0	0	0	5	8
AC_000162.1	90938075	90938095	AEBP2	0.68	-	0.04	TAGACAGCACAATTTCCAGT	0	0	0	0	0	0	0	2	10	4
AC_000162.1	90930432	90930452	AEBP2	0.68	-	0.31	CCAGCCAGAGTTGGTTACAG	0	0	0	0	1	0	0	4	10	12
AC_000162.1	90911062	90911081	AEBP2	0.71	+	0.58	TGTGCATCGAAGAAATCATG	0	0	0	1	2	0	0	1	6	7
AC_000162.1	90937917	90937937	AEBP2	0.73	-	0.22	ATACATGTAGATGGTCAGCG	0	0	0	0	0	0	0	2	2	5
AC_000178.1	20002988	20003007	AEN	0.64	+	0.27	CGTCCGCGGGCTGAACCTGG	0	0	0	1	2	0	0	0	5	6
AC_000178.1	20003182	20003201	AEN	0.68	+	0.47	CCGGCCTGAGATGCCCATCG	0	0	0	0	2	0	0	2	3	8
AC_000178.1	20006170	20006189	AEN	0.7	+	0.64	CTCAAGTACATCCACCCTCG	0	0	0	0	1	0	0	0	1	0
AC_000178.1	20003155	20003175	AEN	0.73	-	0.43	TGTCGTAGAGGACCTCGCCG	0	0	0	0	0	0	0	0	1	1
AC_000178.1	20003140	20003159	AEN	0.75	+	0.43	CGTGGTGAGCTACCACGGCG	0	0	0	0	1	0	0	1	1	1
AC_000164.1	21982994	21983013	AES	0.52	+	0.45	AGCCATTGAGAGGGCTAAGC	0	0	0	0	0	0	0	0	5	13
AC_000164.1	21981737	21981757	AES	0.6	-	0.35	ACTCACCTCTTGGGACAGGT	0	0	1	2	3	0	0	2	8	12
AC_000164.1	21979689	21979708	AES	0.62	+	0.13	AATGCAGCGTCATTACGTGA	0	0	0	3	0	0	0	0	2	2
AC_000164.1	21981026	21981046	AES	0.63	-	0.18	CATCTCGATGTTCAAGCCAT	0	0	1	0	2	0	0	0	5	7
AC_000163.1	118978161	118978181	AFAP1	0.66	-	0.48	CAACAAGCTCATCCTGCACA	0	0	1	5	1	0	0	2	11	14
AC_000163.1	119012563	119012583	AFAP1	0.7	-	0.24	CAACATCACCTACATCCCGA	0	0	0	0	2	0	0	0	1	5
AC_000163.1	119015278	119015298	AFAP1	0.71	-	0.12	CTCTTACGAATCCTACGATG	0	0	0	2	0	0	0	2	4	3
AC_000163.1	119023605	119023625	AFAP1	0.82	-	0.07	TCTCCCGGAAGGCTACTACG	0	0	0	0	0	0	0	1	0	0
AC_000164.1	62704037	62704057	AFAP1L1	0.7	-	0.19	GTAGCCGTCCATAAGCGAGT	0	0	0	0	0	0	0	1	1	1
AC_000164.1	62704825	62704844	AFAP1L1	0.71	+	0.25	CTCCTACGAGTCGTACGATG	0	0	1	1	1	0	0	1	0	0
AC_000164.1	62698692	62698711	AFAP1L1	0.74	+	0.11	CGGCCTTCAAGATATGCCAG	0	0	0	1	0	0	0	0	7	4
AC_000164.1	62699794	62699814	AFAP1L1	0.78	-	0.18	GTGGGAGCTGATGTACTCAG	0	0	0	1	1	0	0	4	16	19
AC_000164.1	62697839	62697858	AFAP1L1	0.8	+	0.07	CTACCTGTATGTGAACACAG	0	0	1	0	0	0	0	5	11	13
AC_000183.1	35064596	35064615	AFAP1L2	0.7	+	0.39	CCTGTCCGGAGGCTCCAGCG	0	0	0	0	4	0	0	7	9	34
AC_000183.1	35069498	35069518	AFAP1L2	0.71	-	0.12	CTCCTACGAGTCCTACGACG	0	0	1	1	0	0	0	0	2	0
AC_000183.1	35061965	35061984	AFAP1L2	0.71	+	0.42	GTACAGGTGACTGTCCCTGA	0	0	0	2	0	0	0	3	8	6
AC_000183.1	35068034	35068053	AFAP1L2	0.73	+	0.25	CAGGCCCAGCACGATCACGT	0	0	1	2	2	0	0	0	3	8
AC_000183.1	35061844	35061864	AFAP1L2	0.74	-	0.48	CCGCATCCTCCACAACGGCG	0	0	0	0	3	0	0	0	2	1
AC_000163.1	103729491	103729511	AFF1	0.71	-	0.17	GAATGTACAGGTGACAAAGG	0	0	0	0	3	0	0	2	16	15
AC_000163.1	103729592	103729611	AFF1	0.73	+	0.2	CAAGTCTCCCAAGGACCTAG	0	0	0	0	0	0	0	3	9	10
AC_000163.1	103793463	103793483	AFF1	0.74	-	0.36	TGCGAAAGGAGGCTTCTCTG	0	0	0	0	0	0	0	5	14	14
AC_000163.1	103801482	103801501	AFF1	0.75	+	0.45	CCGGACACTAAGGGCAAGGG	0	0	0	0	0	0	0	3	9	7
AC_000187.1	31929497	31929517	AFF2	0.69	-	0.44	CTTTCTCCCTGATAAGACCA	0	0	0	1	0	0	0	3	12	17
AC_000187.1	31836267	31836286	AFF2	0.7	+	0.33	GCCACTGAGCTCTACCAGGT	0	0	0	1	2	0	0	2	12	8
AC_000187.1	31929646	31929666	AFF2	0.7	-	0.47	CCAGGTAAATTCCTCAACGC	0	0	0	1	1	0	0	2	6	5
AC_000187.1	31929466	31929485	AFF2	0.71	+	0.43	TCCTGCCTGAACCCAAAGAG	0	0	0	0	1	0	0	3	18	22
AC_000187.1	31603950	31603970	AFF2	0.73	-	0.2	GCTGGGAGCTAATAGAGACG	0	0	0	0	0	0	1	2	3	7
AC_000168.1	5110887	5110907	AFF3	0.7	-	0.12	CCTGGGCAGCAGAGTAAGCG	0	0	0	7	0	0	0	1	10	20
AC_000168.1	5110398	5110418	AFF3	0.71	-	0.21	GGCGTGCACTGCTTGTACAG	0	0	0	0	0	0	0	0	2	3
AC_000168.1	4725250	4725269	AFF3	0.71	+	0.32	ACCTGTCAGACAGAGCATGG	0	0	0	0	2	0	0	3	14	10
AC_000168.1	4677777	4677797	AFF3	0.71	-	0.38	AACCAGCGTCCTCTAACAAG	0	0	0	0	0	0	0	2	3	5
AC_000168.1	5112306	5112326	AFF3	0.75	-	0.02	CGGATAGAAACGTGTTACGG	0	0	0	0	0	0	0	0	0	1
AC_000164.1	46105035	46105055	AFF4	0.68	-	0.33	TGCCAAGGAGTACACCAGGA	0	0	0	1	0	0	0	1	4	12
AC_000164.1	46132636	46132656	AFF4	0.72	-	0.01	GTATGAAAGAACGGGAAAGG	0	0	0	2	1	0	0	4	29	6
AC_000164.1	46104538	46104557	AFF4	0.74	+	0.36	AGCTGCTTTCAGATCCACTG	0	0	0	1	3	0	0	4	13	21
AC_000164.1	46129150	46129169	AFF4	0.75	+	0.11	GTGTCCACTCTGTAAGCCCG	0	0	0	1	1	0	0	1	7	17
AC_000164.1	46103628	46103647	AFF4	0.75	+	0.49	TCTATCTTCAGGCCTCCACG	0	0	0	0	1	0	0	1	8	5
AC_000181.1	43261278	43261297	AFG3L2	0.67	+	0.34	TCACGTCAATCTCATCCTTG	0	0	0	1	0	0	0	2	3	2
AC_000181.1	43259631	43259650	AFG3L2	0.68	+	0.44	CAAGAACTCAGACCCGCTAA	0	0	0	0	0	0	0	1	3	7
AC_000181.1	43266646	43266666	AFG3L2	0.69	-	0.11	AGAAAGATGACTCTCACTGG	0	0	0	0	1	0	0	6	17	26
AC_000181.1	43261396	43261415	AFG3L2	0.73	+	0.29	GAAGGCGATGATGAGCACGG	0	0	0	3	4	0	0	0	4	4
AC_000181.1	43266373	43266393	AFG3L2	0.74	-	0.17	GCTCCGGGAGAGAAATCACG	0	0	0	1	0	0	0	4	5	2
AC_000163.1	90298760	90298779	AFM	0.58	+	0.42	GACGTTGTGCAGTGCATCCG	0	0	0	1	1	0	0	0	2	2
AC_000163.1	90297107	90297126	AFM	0.59	+	0.29	AGCTAACTGCTTTCAAACAA	0	0	0	2	1	0	0	4	15	17
AC_000163.1	90298737	90298756	AFM	0.59	+	0.41	AATATGATGGATGCTGTGAA	0	0	0	0	1	0	0	3	25	21
AC_000163.1	90298687	90298707	AFM	0.65	-	0.37	GTTGCTTAAATCCAATCTTG	0	0	0	0	0	0	0	0	3	9
AC_000163.1	90304495	90304515	AFM	0.72	-	0.62	GCATGACGGTAACACTCAGG	0	0	0	0	0	0	0	1	5	5
AC_000176.1	54579782	54579802	AFMID	0.61	-	0.46	GCTGAGTGGAGTCTACGACC	0	0	0	0	0	0	0	1	3	7
AC_000176.1	54580557	54580577	AFMID	0.68	-	0.06	GTCAACCCACTGACAGCACA	0	0	1	0	2	0	0	4	14	5
AC_000176.1	54580102	54580121	AFMID	0.69	+	0.33	CCAGGAGCATCATGGCAGCG	0	0	0	1	2	0	0	3	7	12
AC_000176.1	54580526	54580545	AFMID	0.75	+	0.09	GTCATAAGCCACTATCACCA	0	0	0	0	0	0	0	2	3	3
AC_000163.1	90264759	90264779	AFP	0.68	-	0.25	TTGTTGGTGCATACAGGACA	0	0	0	0	0	0	0	4	6	9
AC_000163.1	90269314	90269333	AFP	0.68	+	0.41	GGATGTGGCCCACATACATG	0	0	0	1	0	0	0	3	22	17
AC_000163.1	90266300	90266320	AFP	0.69	-	0.35	TACATGGCTCGGAAGGTCCG	0	0	0	0	0	0	0	2	3	1
AC_000163.1	90260619	90260638	AFP	0.75	+	0.05	TGTTCAAGGAGCCACTTACG	0	0	0	0	0	0	0	1	3	1
AC_000168.1	62911560	62911579	AFTPH	0.67	+	0.06	ACCAGATTACACTCGTCCCA	0	0	0	0	0	0	0	1	1	3
AC_000168.1	62911936	62911956	AFTPH	0.69	-	0.19	GTTAGAATCTCCAGACAAGG	0	0	0	0	0	0	0	0	11	11
AC_000168.1	62912673	62912692	AFTPH	0.7	+	0.47	GACTTGCAACGATACCATTG	0	0	0	1	0	0	0	2	2	0
AC_000168.1	62912305	62912324	AFTPH	0.75	+	0.33	ATAAGCGTAGCGAGTGACAG	0	0	0	0	0	0	0	0	7	1
AC_000184.1	7677128	7677148	AGA	0.6	-	0.12	ACGACACACACGCTGTTGGC	0	0	0	0	1	0	0	0	2	1
AC_000184.1	7676186	7676206	AGA	0.61	-	0.16	ACTAAGTTTGCCGAAAGCAT	0	0	0	1	0	0	0	1	9	1
AC_000184.1	7674543	7674562	AGA	0.63	+	0.4	ACTCTGTGCTGTATCTTCGT	0	0	0	0	0	0	0	4	10	6
AC_000184.1	7676137	7676156	AGA	0.71	+	0.21	ATGAAGAGCCTGAGAAACGT	0	0	0	0	0	0	0	5	10	11
AC_000160.1	115883794	115883814	AGAP1	0.66	-	0.43	CTCCACGTTCAGCCCGTACG	0	0	0	1	1	0	0	0	1	2
AC_000160.1	115878071	115878090	AGAP1	0.68	+	0.22	TTACCACTACTACAGCCGCA	0	0	0	2	0	0	0	1	2	0
AC_000160.1	115883698	115883717	AGAP1	0.69	+	0.32	CCATCAGCTCCACCAACCCG	0	0	1	0	7	0	0	1	11	14
AC_000160.1	115914956	115914975	AGAP1	0.71	+	0.5	CCCAGAAGATTGTCGCCACG	0	0	0	1	2	0	0	1	1	2
AC_000162.1	56058089	56058108	AGAP2	0.67	+	0.35	AAACGGAGCTTGGACAGTCG	0	0	0	0	0	0	0	0	1	4
AC_000162.1	56058812	56058831	AGAP2	0.68	+	0.44	CAGTCAAAGTCCCTGGCAAG	0	0	0	0	2	0	0	3	11	10
AC_000162.1	56055345	56055364	AGAP2	0.73	+	0.09	TCATCTGGTGTTGATCCGAG	0	0	0	2	0	0	0	3	1	2
AC_000162.1	56057851	56057870	AGAP2	0.73	+	0.31	TGGCCGGATTGAGCACACCA	0	0	0	0	0	0	0	1	0	4
AC_000161.1	114492727	114492746	AGAP3	0.6	+	0.15	CCATCAGTGCCGCGAACCCG	0	0	0	1	0	0	0	0	0	2
AC_000161.1	114492746	114492765	AGAP3	0.61	+	0.21	GCGGGTCATCGGTGACAGCA	0	0	0	0	0	0	0	1	5	0
AC_000161.1	114492784	114492804	AGAP3	0.62	-	0.3	GGTGCACCGCTTCAAGTCTG	0	0	0	0	1	0	0	2	0	1
AC_000161.1	114492990	114493009	AGAP3	0.65	+	0.62	CCCAGAAGGTAGTGGCCTTG	0	0	0	1	1	0	1	7	24	8
AC_000161.1	114492818	114492837	AGAP3	0.7	+	0.47	TGCCACCTACGGGCTCAACG	0	0	1	1	0	0	0	0	1	0
AC_000172.1	78670538	78670558	AGBL2	0.35	-	0.17	CTGCTACGCACCAGCACATT	0	0	0	0	0	0	0	0	1	6
AC_000172.1	78670462	78670482	AGBL2	0.53	-	0.3	GATACCGGACCGCTTGCAAA	0	0	0	0	0	0	0	0	1	2
AC_000172.1	78671656	78671675	AGBL2	0.65	+	0.07	TATAGTAGCCATAGTACTGG	0	0	0	0	0	0	0	2	3	4
AC_000172.1	78670503	78670522	AGBL2	0.67	+	0.21	GAGCCATTCAACAGGTATCG	0	0	0	0	0	0	0	0	1	2
AC_000172.1	78667145	78667165	AGBL2	0.71	-	0.41	CAGACAGGAGCTATGAGCAG	0	0	0	1	1	0	3	6	10	22
AC_000161.1	99632848	99632867	AGBL3	0.74	+	0.17	GACACCCTTGAAGCAGCCTG	0	0	0	0	0	0	0	3	2	10
AC_000161.1	99634891	99634910	AGBL3	0.75	+	0.48	ATACCCGGAACATGATCCGG	0	0	0	0	0	0	0	0	1	1
AC_000161.1	99608212	99608232	AGBL3	0.77	-	0.06	ACAGTATCTGTGTAGTCCGG	0	0	0	0	0	0	0	1	2	4
AC_000161.1	99608320	99608339	AGBL3	0.78	+	0.1	ACGGTGGCCATACCACTGTG	0	0	1	0	0	0	0	2	1	3
AC_000160.1	97533394	97533414	AGBL4	0.62	-	0.06	TCTGAGTACCACACTTGCCT	0	0	0	0	0	0	0	1	5	16
AC_000160.1	97759467	97759486	AGBL4	0.62	+	0.11	ACTACCGCTGCCCGGACCAT	0	0	0	0	0	0	0	0	0	2
AC_000160.1	97759564	97759584	AGBL4	0.63	-	0.18	GAAAGCGAGTGTACGTGTAA	0	0	0	0	0	0	0	0	5	0
AC_000160.1	98179336	98179355	AGBL4	0.67	+	0.33	TCACAGGACGAGTCCACCCA	0	0	0	0	0	0	0	1	7	8
AC_000160.1	98211004	98211024	AGBL4	0.67	-	0.49	ATGGAGAGGGATCCAGCCAG	0	0	0	0	2	0	0	6	30	23
AC_000168.1	72572017	72572037	AGBL5	0.66	-	0.04	AGAATCTGTGTCTAATGATG	0	0	0	0	1	0	0	9	33	61
AC_000168.1	72570354	72570373	AGBL5	0.71	+	0.27	GGTAATAGATGGTATCCAGG	0	0	0	0	0	0	0	2	12	5
AC_000168.1	72571611	72571631	AGBL5	0.72	-	0.12	GCGTCCGAGGAGGAACTCCA	0	0	0	0	0	0	0	1	2	3
AC_000168.1	72570333	72570352	AGBL5	0.74	+	0.28	AATAGCAGAGGGTCTCCCGG	0	0	0	2	2	0	0	3	7	5
AC_000168.1	72569902	72569922	AGBL5	0.75	-	0.36	AAGCAGTAGGGTACATCCCG	0	0	0	1	0	0	0	0	4	4
AC_000180.1	27009103	27009122	AGER	0.63	+	0.08	AGCCCGGATCGGGAAGCCAG	0	0	0	1	0	0	0	0	7	5
AC_000180.1	27009493	27009513	AGER	0.64	-	0.28	CCTTACGATAGACTCGGACT	0	0	0	0	0	0	0	0	1	1
AC_000180.1	27009119	27009138	AGER	0.65	+	0.09	CCAGTGGTGCTGAACTGCAA	0	0	0	3	0	0	0	5	13	15
AC_000180.1	27009364	27009384	AGER	0.71	-	0.17	CCCGAGCCACGCTATCCCAG	0	0	0	1	0	0	0	0	1	6
AC_000180.1	27010606	27010625	AGER	0.75	+	0.6	TTGGTGGTAGAGCCAGAAGG	0	0	0	0	0	0	3	7	30	106
AC_000159.1	116464869	116464888	AGFG1	0.72	+	0.13	AGGGTTAAATCCACCACACA	0	0	0	1	1	0	0	1	8	8
AC_000159.1	116442303	116442322	AGFG1	0.73	+	0.07	TGCTTCGACTGCGACCAGCG	0	0	0	1	0	0	0	1	4	1
AC_000159.1	116442334	116442354	AGFG1	0.74	-	0.08	GCCGACCGTCATGTTCACGT	0	0	0	0	0	0	0	0	0	0
AC_000159.1	116494756	116494776	AGFG1	0.76	-	0.37	TTGGGAGCGTCCTACAACAG	0	0	0	0	0	0	0	0	1	1
AC_000182.1	36535950	36535969	AGFG2	0.64	+	0.44	ACTACCGAAGGCATCGAAGT	0	0	0	0	0	0	0	0	0	1
AC_000182.1	36539553	36539573	AGFG2	0.66	-	0.04	CCTGCAAGCCCGTGGAAACG	0	0	0	0	0	0	0	1	0	3
AC_000182.1	36535981	36536001	AGFG2	0.66	-	0.43	GGCCAAACGCCTTCCCATGG	0	0	0	0	0	0	0	2	7	5
AC_000182.1	36536730	36536749	AGFG2	0.7	+	0.33	AGTACTGGCTTTCTTGACCG	0	0	1	0	1	0	0	1	3	8
AC_000167.1	8117482	8117502	AGGF1	0.63	-	0.16	TCTGTTGCTAACGCAGACGC	0	0	0	1	0	0	0	2	2	0
AC_000167.1	8119949	8119969	AGGF1	0.65	-	0.26	GTAGTAATAAATTCCAGTGG	0	0	0	0	0	0	0	3	10	12
AC_000167.1	8115171	8115191	AGGF1	0.73	-	0.05	ATACCTGAGATTGACCAAGG	0	0	0	0	0	0	0	5	7	11
AC_000167.1	8136238	8136257	AGGF1	0.77	+	0.47	AATTACAGACTCTCAGACCG	0	0	0	1	0	0	0	2	7	12
AC_000161.1	105693582	105693601	AGK	0.64	+	0.35	ACCTTCAGTAAGATTCCCAT	0	0	0	0	1	0	0	2	7	9
AC_000161.1	105717117	105717137	AGK	0.66	-	0.48	AGGCCGGTGAGTGCAAACAC	0	0	0	0	2	0	0	2	2	6
AC_000161.1	105693615	105693635	AGK	0.67	-	0.37	AAACTACTGGTCTGGCCCAG	0	0	0	0	0	0	0	5	7	5
AC_000161.1	105645362	105645381	AGK	0.69	+	0.08	ACTGGGTCTATGGCAAACAC	0	0	0	0	0	0	0	1	6	3
AC_000160.1	43585007	43585027	AGL	0.69	-	0.02	ACCCTCTTCAGACTTGAACA	0	0	0	1	0	0	0	1	4	11
AC_000160.1	43550542	43550562	AGL	0.73	-	0.38	GCATACGATAGCCATGAAGA	0	0	0	0	0	0	0	2	5	1
AC_000160.1	43550518	43550538	AGL	0.73	-	0.39	AGATTAGTTTACCGATACGG	0	0	0	0	0	0	0	0	0	0
AC_000160.1	43550062	43550081	AGL	0.73	+	0.42	ACACGCCATGGAGACAATTG	0	0	0	0	2	0	0	0	3	6
AC_000160.1	43569169	43569188	AGL	0.8	+	0.11	TAGTCCAAGAGTCTGCAGTG	0	0	0	0	0	0	0	3	37	8
AC_000173.1	53204237	53204257	AGMAT	0.6	-	0.29	TATCGCTTGCAATATAGGAT	0	0	0	0	0	0	0	0	3	3
AC_000173.1	53205442	53205461	AGMAT	0.65	+	0.48	ACTCCTGGACTGCAAGCGTG	0	0	0	0	0	0	0	3	9	11
AC_000173.1	53205424	53205444	AGMAT	0.68	-	0.44	GTCCCTCATCCACGCACCGG	0	0	0	0	1	0	0	0	1	4
AC_000173.1	53201413	53201432	AGMAT	0.69	+	0.19	CAGCTGCCGCCTGATTCGAG	0	0	1	0	1	0	0	2	3	0
AC_000173.1	53201351	53201371	AGMAT	0.72	-	0.1	GCAACCCTAAGGAACTGGAA	0	0	0	0	1	0	0	1	15	7
AC_000161.1	23760592	23760611	AGMO	0.63	+	0.38	GACGGATTGTCTCAGTGCTG	0	0	0	1	0	0	0	4	5	3
AC_000161.1	23888546	23888565	AGMO	0.64	+	0.19	CGGAAGCCGAGACATAATGC	0	0	0	0	1	0	0	0	3	2
AC_000161.1	23731554	23731573	AGMO	0.64	+	0.43	TGAACAGCATATACTGAAGG	0	0	0	1	0	0	0	3	16	15
AC_000161.1	23711270	23711289	AGMO	0.66	+	0.5	GTATTAAGAATCAGTTCCAA	0	0	0	1	0	0	0	4	11	6
AC_000160.1	110487193	110487213	AGO1	0.73	-	0.35	GCTGGAGAGTGGACAGACTG	0	0	0	1	1	0	0	13	31	42
AC_000160.1	110482621	110482641	AGO1	0.73	-	0.47	GGTGAAGGATGACATGACGG	0	0	0	0	0	0	0	0	8	8
AC_000160.1	110488664	110488683	AGO1	0.74	+	0.2	GAAGAAGGAGCGGCCCACAG	0	0	1	2	3	0	0	3	16	27
AC_000160.1	110489248	110489268	AGO1	0.77	-	0.14	CTTTGAGGTGACAATCCCTG	0	0	0	2	2	0	0	3	5	11
AC_000160.1	110487949	110487969	AGO1	0.77	-	0.31	AAGGTGGAAGTGACCCACTG	0	0	0	1	2	0	0	3	11	22
AC_000171.1	4143441	4143461	AGO2	0.7	-	0.08	TAACGCCTGTAAGCTCACGC	0	0	0	0	0	0	0	0	3	0
AC_000171.1	4148013	4148033	AGO2	0.7	-	0.32	GTCCGACTTGTAAACATGGG	0	0	0	0	1	0	0	0	4	4
AC_000171.1	4149113	4149132	AGO2	0.71	+	0.44	CCGCCCTCCATCCTCTACGG	0	0	0	0	1	0	0	0	7	4
AC_000171.1	4151720	4151739	AGO2	0.71	+	0.47	AGGAACAAGCAGTTCCACAC	0	0	0	2	1	0	0	3	6	21
AC_000171.1	4146597	4146616	AGO2	0.76	+	0.25	AAGGTGGAGATAACGCACTG	0	0	0	0	1	0	0	2	8	10
AC_000160.1	110407218	110407237	AGO3	0.68	+	0.18	CCACGTCAACGGCATGGACA	0	0	0	0	3	0	0	0	1	1
AC_000160.1	110375583	110375603	AGO3	0.68	-	0.31	AAGGTTGAAGTGACTCATTG	0	0	0	3	0	0	0	4	21	16
AC_000160.1	110374760	110374780	AGO3	0.68	-	0.41	ACGATGTATCAAGAAGCTAA	0	0	0	1	1	0	0	3	9	2
AC_000160.1	110412170	110412190	AGO3	0.71	-	0.11	ACTTCCTGTGGCAACTACAG	0	0	0	1	1	0	0	4	10	18
AC_000160.1	110547913	110547933	AGO4	0.66	-	0.38	AAAGTTGAGGTGACCCATTG	0	0	0	0	3	0	0	1	6	7
AC_000160.1	110547870	110547890	AGO4	0.66	-	0.4	GAGTGTGTAATGTGACGAGA	0	0	0	0	0	0	0	0	6	5
AC_000160.1	110558173	110558192	AGO4	0.68	+	0.03	GTTCCAAGGCCAGGACGACG	0	0	0	1	0	0	0	1	3	6
AC_000160.1	110552401	110552421	AGO4	0.7	-	0.1	AGGTAGTAGATACAATGGTG	0	0	0	0	1	0	0	7	14	20
AC_000160.1	110549179	110549198	AGO4	0.74	+	0.26	GGGTGGTAGTAACCTTCAGG	0	0	1	2	1	0	0	3	7	6
AC_000180.1	27021524	27021544	AGPAT1	0.66	-	0.19	GTCCTCGCACGGCACACACA	0	0	0	0	0	0	0	2	7	9
AC_000180.1	27021891	27021911	AGPAT1	0.67	-	0.34	GTGGTTGGAGACAACGACGT	0	0	0	0	0	0	0	1	0	7
AC_000180.1	27021546	27021565	AGPAT1	0.73	+	0.23	AACGTCGAGAACATGAAGTG	0	0	0	0	1	0	0	2	2	1
AC_000180.1	27021829	27021848	AGPAT1	0.73	+	0.29	ATACCTGTACGGGATCCGAG	0	0	0	0	0	0	0	0	1	1
AC_000180.1	27022548	27022567	AGPAT1	0.77	+	0.63	GAGGGCACGAGAAACCACAA	0	0	0	0	0	0	0	2	12	15
AC_000168.1	104138261	104138280	AGPAT2	0.65	+	0.3	TGGTTGGAGATGATGACGCA	0	0	0	2	1	0	0	0	6	16
AC_000168.1	104146302	104146321	AGPAT2	0.66	+	0.13	GCGCAGCAGGCAGACGACCG	0	0	1	0	5	0	0	0	2	9
AC_000168.1	104138355	104138374	AGPAT2	0.68	+	0.18	CGAACCAACTGATGATCCTG	0	0	0	1	1	0	0	3	1	3
AC_000168.1	104137788	104137808	AGPAT2	0.7	-	0.46	GGCCTGATCATGTACCTGGG	0	0	0	2	1	0	0	2	11	5
AC_000158.1	146726033	146726053	AGPAT3	0.7	-	0.49	GCCGCGGAGGCACTGCACTG	0	0	0	2	1	0	0	1	7	8
AC_000158.1	146725908	146725928	AGPAT3	0.71	-	0.36	GTGTGCCCTCACAGTACAGG	0	0	0	0	2	0	0	2	6	18
AC_000158.1	146724191	146724211	AGPAT3	0.72	-	0.14	CGCACATGGTCCACCCACAG	0	0	0	0	1	0	0	3	3	8
AC_000158.1	146724124	146724144	AGPAT3	0.73	-	0.07	CTTCCCAAAGGTGTCCACCG	0	0	0	2	0	0	0	3	11	3
AC_000158.1	146726601	146726620	AGPAT3	0.77	+	0.6	CTATGGGAAGAAGTACGAGG	0	0	1	1	0	0	1	2	8	6
AC_000166.1	98269722	98269742	AGPAT4	0.63	-	0.2	TACGGAGTGTGTCATCTACA	0	0	0	0	0	0	0	2	8	6
AC_000166.1	98253734	98253754	AGPAT4	0.63	-	0.46	TCAGTTCCTGATTCACTGCG	0	0	0	0	0	0	0	3	5	12
AC_000166.1	98323593	98323612	AGPAT4	0.66	+	0.15	CTTACGGCTGGAGACGCAGT	0	0	1	1	0	0	0	1	0	2
AC_000166.1	98269660	98269679	AGPAT4	0.69	+	0.24	CTTGTGGTTCAGAACGACAA	0	0	0	1	0	0	0	0	7	8
AC_000184.1	4679890	4679909	AGPAT5	0.59	+	0.2	CTACTGCGTCTATCAGAGCA	0	0	0	0	3	0	0	1	0	5
AC_000184.1	4705209	4705228	AGPAT5	0.67	+	0.55	CTGCAGCGCTACATCAACGC	0	0	0	0	1	0	0	0	0	1
AC_000184.1	4679854	4679873	AGPAT5	0.68	+	0.16	GCCCTCGCGCTTCTACCAGG	0	0	1	0	0	0	0	1	3	4
AC_000184.1	4701737	4701757	AGPAT5	0.7	-	0.39	CACATAGCGCACATGTCCGA	0	0	0	0	0	0	0	0	0	1
AC_000184.1	4679920	4679939	AGPAT5	0.78	+	0.24	CTTCTTCGAGAACTACACCG	0	0	0	1	2	0	0	1	1	0
AC_000159.1	19415516	19415536	AGPS	0.61	-	0.33	CAATCTGACAGCTCATGTAG	0	0	0	0	0	0	0	5	17	12
AC_000159.1	19424670	19424689	AGPS	0.62	+	0.05	TGCCACTAAGAGGGTACCTA	0	0	0	0	0	0	0	1	7	4
AC_000159.1	19416912	19416932	AGPS	0.64	-	0.27	GGAGGAACAAGTGTTTCGTA	0	0	1	0	0	0	0	1	9	6
AC_000159.1	19421820	19421839	AGPS	0.68	+	0.11	TGTATCACTAGGATTTAAGG	0	0	0	0	0	0	0	2	19	7
AC_000161.1	25268384	25268403	AGR2	0.5	+	0.16	TTCGTGTCCTTCTTAGCTCC	0	0	0	0	1	0	0	1	7	19
AC_000161.1	25267874	25267893	AGR2	0.54	+	0.41	AAGTGGTGAATAATCATCAA	0	0	1	0	3	0	0	1	16	26
AC_000161.1	25264498	25264517	AGR2	0.66	+	0.67	CATACTGGCCATCAGGAGAG	0	0	1	6	1	0	0	9	10	13
AC_000161.1	25268422	25268441	AGR2	0.67	+	0.09	TTTGGCCAGAGTGTAGGAGA	0	0	0	2	0	0	0	5	28	31
AC_000161.1	25268405	25268425	AGR2	0.69	-	0.14	AAAGACACCACAGTCAAACC	0	0	0	1	0	0	0	4	15	32
AC_000161.1	25319436	25319456	AGR3	0.54	-	0.23	ACTGATGGTTATTCATCACT	0	0	0	0	0	0	0	4	17	19
AC_000161.1	25318814	25318834	AGR3	0.54	-	0.48	TTTCATCATGCTGAATCTCA	0	0	0	1	2	0	2	10	20	20
AC_000161.1	25319414	25319434	AGR3	0.66	-	0.28	GAGGACTGTCAGTACTGCCA	0	0	0	0	0	0	0	5	10	7
AC_000161.1	25323137	25323157	AGR3	0.67	-	0.09	TGGGTGCAGACTTATGAGGA	0	0	0	0	0	0	1	0	15	14
AC_000173.1	52684688	52684708	AGRN	0.75	-	0.27	GCAGCAAACACAGATCGAGG	0	0	0	0	1	0	0	3	7	9
AC_000173.1	52681895	52681914	AGRN	0.75	+	0.5	CCTTTCCATGGGTAGCCCAG	0	0	0	0	0	0	0	4	5	7
AC_000173.1	52682323	52682342	AGRN	0.76	+	0.44	ACAGATGCGGATGTCACACG	0	0	0	0	0	0	0	0	1	2
AC_000173.1	52685124	52685143	AGRN	0.77	+	0.2	CAAAGCGGCACTGCCCACAG	0	0	1	2	1	0	0	2	17	22
AC_000173.1	52687079	52687098	AGRN	0.79	+	0.09	AGGTACGGCTCAGGTCACTG	0	0	1	0	0	0	0	1	12	6
AC_000175.1	35206615	35206634	AGRP	0.58	+	0.01	CAGCAGTACTGCGGTCAGCA	0	0	0	3	0	0	0	5	12	9
AC_000175.1	35206331	35206350	AGRP	0.6	+	0.32	ACGGTTGCAGGCTTAGGCCT	0	0	0	1	0	0	0	0	0	2
AC_000175.1	35206508	35206528	AGRP	0.65	-	0.31	GCCTTATTCCTAGAGCTCCA	0	0	0	2	0	0	0	2	7	8
AC_000175.1	35206054	35206074	AGRP	0.69	-	0.57	CTGTAGGTGCTAGATCCGGA	0	0	0	0	0	0	0	1	1	3
AC_000175.1	35206313	35206333	AGRP	0.8	-	0.4	GTCGCTGAAGAGGATAACGG	0	0	0	1	0	0	0	1	3	2
AC_000185.1	46151891	46151911	AGT	0.64	-	0.18	TCGAACCAGCTGTTCCCACA	0	0	0	1	2	0	0	0	6	6
AC_000185.1	46151772	46151792	AGT	0.66	-	0.08	AGTTGCTCTTGCTGTAGACG	0	0	0	1	2	0	0	1	1	7
AC_000185.1	46152000	46152019	AGT	0.69	+	0.27	ACTGAGCGAGACATGGAGTG	0	0	0	0	0	0	0	2	10	12
AC_000185.1	46152257	46152277	AGT	0.73	-	0.47	TGTGAAGAGGCCAACCACCG	0	0	0	0	1	0	0	0	3	12
AC_000165.1	80375827	80375846	AGTPBP1	0.66	+	0.04	ACCATTAACTCCTCATTCAG	0	0	0	0	0	0	0	5	11	9
AC_000165.1	80323646	80323666	AGTPBP1	0.69	-	0.37	TAATGAGAAACCTGCCTCTG	0	0	0	1	3	0	0	5	26	13
AC_000165.1	80323256	80323275	AGTPBP1	0.69	+	0.48	CATGGAGTGTTGGTACATCA	0	0	0	0	0	0	0	3	7	10
AC_000165.1	80357488	80357508	AGTPBP1	0.73	-	0.24	TATTCCTGTGACTGGACCTG	0	0	0	1	3	0	1	8	14	10
AC_000165.1	80323430	80323449	AGTPBP1	0.73	+	0.43	TGCACGTAAGGACAGTGACA	0	0	0	0	0	0	0	2	4	7
AC_000158.1	120403656	120403675	AGTR1	0.62	+	0.39	CCACAAGCATTGTGCGCCGG	0	0	0	0	0	0	0	0	0	2
AC_000158.1	120403810	120403830	AGTR1	0.63	-	0.25	ACACTGCTATGGAATACCGC	0	0	0	0	0	0	0	0	2	1
AC_000158.1	120403692	120403711	AGTR1	0.64	+	0.35	GGTGAACAATAGCCAGGTAG	0	0	0	1	0	0	0	1	9	4
AC_000158.1	120403784	120403803	AGTR1	0.7	+	0.27	TTACATAGGTAATTGCCGAA	0	0	0	0	0	0	0	0	5	2
AC_000187.1	1026418	1026437	AGTR2	0.62	+	0.24	TTACATCTTCAACCTAGCTG	0	0	1	0	1	0	0	3	4	9
AC_000187.1	1026274	1026293	AGTR2	0.65	+	0.1	TAATTGCTCACATAAGCCAT	0	0	0	0	0	0	0	4	1	18
AC_000187.1	1026470	1026490	AGTR2	0.67	-	0.27	GAATAATAGGTTGCCCAGAG	0	0	0	0	0	0	0	3	9	7
AC_000187.1	1026647	1026667	AGTR2	0.67	-	0.43	ACTATATAAGATGCTTGCCA	0	0	0	0	0	0	0	4	5	3
AC_000173.1	42809542	42809561	AGTRAP	0.54	+	0.3	AACAGAGTCCCGCTGCGCCA	0	0	0	0	0	0	0	0	2	2
AC_000173.1	42809568	42809587	AGTRAP	0.57	+	0.25	ACACGCCCAAGGCCAGGATG	0	0	1	3	2	0	0	4	13	7
AC_000173.1	42825828	42825848	AGTRAP	0.67	-	0.05	GCCAGCCGTGAACCTGAAGG	0	0	0	1	0	0	0	4	10	18
AC_000173.1	42812173	42812192	AGTRAP	0.73	+	0.06	TGAACCAGGAGGATTGCCTG	0	0	0	1	2	0	0	2	41	119
AC_000160.1	120637412	120637432	AGXT	0.61	-	0.3	CGCCGGTGGACGACTCTCCG	0	0	0	0	0	0	0	0	0	1
AC_000160.1	120636691	120636711	AGXT	0.65	-	0.2	CTTGACCATCGGGTACACGC	0	0	0	1	0	0	0	0	1	0
AC_000160.1	120638828	120638847	AGXT	0.68	+	0.42	CCCGTCTACATGGACCAGCA	0	0	0	1	1	0	0	3	1	2
AC_000160.1	120639684	120639704	AGXT	0.72	-	0.47	GAGATGAGCGAGGTGCCCGG	0	0	1	1	2	0	0	5	7	2
AC_000177.1	39166312	39166331	AGXT2	0.64	+	0.13	GTTGCTCCACCAGGGACACG	0	0	2	1	3	0	0	4	4	7
AC_000177.1	39166334	39166353	AGXT2	0.69	+	0.14	GAGTGGCTCTTTGATCATGA	0	0	0	1	1	0	0	1	9	10
AC_000177.1	39165102	39165122	AGXT2	0.72	-	0.04	TCGGGTGTGAAGTCACATGG	0	0	0	0	2	0	0	0	6	4
AC_000177.1	39169700	39169720	AGXT2	0.73	-	0.22	CAGAACTTGTATGCCACAGG	0	0	0	0	0	0	0	0	7	12
AC_000173.1	31187534	31187553	AHCTF1	0.69	+	0.06	GAACCTATAATTAATCATGG	0	0	0	0	0	0	0	3	12	1
AC_000173.1	31214111	31214130	AHCTF1	0.69	+	0.33	TTGTGGAAACGGGACGAAGG	0	0	0	0	0	0	0	1	6	12
AC_000173.1	31198179	31198198	AHCTF1	0.73	+	0.15	TACACACTGGACCTCACAGG	0	0	1	0	1	0	0	4	18	44
AC_000173.1	31200449	31200469	AHCTF1	0.73	-	0.2	TCAGGAGGTGGATATGAGGG	0	0	0	3	2	0	0	10	26	26
AC_000173.1	31212449	31212469	AHCTF1	0.75	-	0.31	TGTAGTAATTCTGAATTACG	0	0	0	0	0	0	0	4	8	10
AC_000170.1	64264175	64264195	AHCY	0.69	-	0.5	GTTGCAGGCTATGGCGACGT	0	0	0	0	1	0	0	0	1	3
AC_000170.1	64265710	64265730	AHCY	0.73	-	0.29	AACATGATTCTGGACGACGG	0	0	0	0	0	0	0	1	0	4
AC_000170.1	64264818	64264838	AHCY	0.75	-	0.35	CTCTGAAGAGACCACAACGG	0	0	1	2	1	0	0	1	4	7
AC_000170.1	64265753	64265772	AHCY	0.76	+	0.24	GCGTCTGTTCAATGCACCAC	0	0	0	0	1	0	0	1	1	1
AC_000170.1	64268694	64268713	AHCY	0.77	+	0.12	GAGGGTCTCAATGAGGACGG	0	0	1	0	0	0	0	0	6	3
AC_000160.1	33528989	33529008	AHCYL1	0.66	+	0.04	TAGAGCGAGACAAAGATCGT	0	0	0	1	0	0	0	1	3	2
AC_000160.1	33521925	33521945	AHCYL1	0.67	-	0.42	AACGTGTTTAAGAAGATCCG	0	0	1	0	1	0	0	2	1	3
AC_000160.1	33524601	33524620	AHCYL1	0.69	+	0.27	AGATGTTGCAGGCAGACCAA	0	0	0	0	3	0	0	4	9	17
AC_000160.1	33521982	33522002	AHCYL1	0.71	-	0.38	CTATAGATCCTGGATGATGG	0	0	1	0	0	0	0	4	4	10
AC_000160.1	33526631	33526651	AHCYL1	0.73	-	0.12	AAGCAGCAAACCAACTCCAA	0	0	0	4	2	0	0	4	16	31
AC_000161.1	94107913	94107932	AHCYL2	0.61	+	0.03	GCTTTGCGGAAGAGAGCTCA	0	0	0	1	4	0	0	2	9	8
AC_000161.1	94130147	94130166	AHCYL2	0.61	+	0.45	CAACAGACATGATGTTTGGT	0	0	0	3	1	0	0	3	15	21
AC_000161.1	94116289	94116309	AHCYL2	0.66	-	0.14	AGCAGCCACTTCGTTGAGGG	0	0	0	4	0	0	0	0	4	5
[truncated: 92,002 more rows]

## Sheet: CRISPR_sequences_and_controls
20ALPHA-HSD:AC_000170.1:44139773-44139793:(-)	ACCCAACCTCTATAGCCAAT
20ALPHA-HSD:AC_000170.1:44139755-44139774:(+)	AGCTCTGGAGATCACCCAAT
20ALPHA-HSD:AC_000170.1:44139832-44139851:(+)	GGCAAGTTGGACAAGCCATT
20ALPHA-HSD:AC_000170.1:44140752-44140772:(-)	CAACTCTGGTTGAAGGCAAG
20ALPHA-HSD:AC_000170.1:44149796-44149816:(-)	AGGGTAGTTCGGGTTCACCC
A1BG:AC_000175.1:65830236-65830256:(-)	GATCAGCCCGAGCAACCTGG
A1BG:AC_000175.1:65830295-65830315:(-)	CCAGTGACCAGCACCACCCG
A1BG:AC_000175.1:65829368-65829388:(-)	CTGCAGCTACCGGACCCACG
A1BG:AC_000175.1:65828157-65828177:(-)	GAGGCCCAATTCGAGCTGCG
A1BG:AC_000175.1:65829491-65829510:(+)	TCACACCTCGAAGTCCCGAG
A1CF:AC_000183.1:8547432-8547452:(-)	CAATCGGCAGTTGTCCACAC
A1CF:AC_000183.1:8547574-8547594:(-)	ATTCCACGAAGGCAAAGCCG
A1CF:AC_000183.1:8572703-8572723:(-)	TAAAGTGACAGGATTCATCG
A1CF:AC_000183.1:8570322-8570341:(+)	AGTGACCCTAGCCAAACCAG
A1CF:AC_000183.1:8570353-8570372:(+)	AGTTACGTTAGGTACACCCG
A2M:AC_000162.1:101319927-101319946:(+)	CTCAAGTGTAAATCAACAGG
A2M:AC_000162.1:101309926-101309945:(+)	GTGGACTCAAACCTTAGACG
A2M:AC_000162.1:101313477-101313497:(-)	GCCACTGGTAGCCGTAACAG
A2M:AC_000162.1:101313577-101313596:(+)	TTGCCTCGTGAACTGCCCTG
A2M:AC_000162.1:101304756-101304775:(+)	TGGTACAGAAGGGATCAGGT
A2ML1:AC_000162.1:101526147-101526166:(+)	ACAGCGTAGACCACCAGGGA
A2ML1:AC_000162.1:101537354-101537374:(-)	GATTGCACAGTGGCTGAACG
A2ML1:AC_000162.1:101537282-101537302:(-)	AACGCTGGGCACCTACAGTG
A2ML1:AC_000162.1:101536025-101536045:(-)	GGAACCCAAAGAGTTATCAG
A2ML1:AC_000162.1:101533366-101533385:(+)	AGAAATGTATATATCCCGAG
A3GALT2:AC_000159.1:121236026-121236045:(+)	CATCATGGTGGGCCAGCGCG
A3GALT2:AC_000159.1:121236079-121236099:(-)	CAGCGGCACGCGGCGTACCG
A3GALT2:AC_000159.1:121232812-121232831:(+)	TGGCACCTTCGACCCAGACG
A3GALT2:AC_000159.1:121236041-121236061:(-)	ACACGTAGTACACCACGCGC
A3GALT2:AC_000159.1:121236386-121236405:(+)	GGGCGACTTCTACTACCACG
A4GALT:AC_000162.1:114072532-114072552:(-)	CTTCCTGTTCATGTGCTCCG
A4GALT:AC_000162.1:114072335-114072354:(+)	CTGCACAGCCGCGTACCAGG
A4GALT:AC_000162.1:114072687-114072707:(-)	CACGTCGTGGGAGAGCCGGG
A4GALT:AC_000162.1:114072479-114072498:(+)	CTTCATCAGGACCACCACTG
A4GNT:AC_000158.1:132063671-132063691:(-)	GAACTGGTAGAGGAAGCCAC
A4GNT:AC_000158.1:132063725-132063744:(+)	CTTCCTACAAGTCCCATCAG
A4GNT:AC_000158.1:132063948-132063968:(-)	AAACGTTGTCAATTGCTGAG
A4GNT:AC_000158.1:132063647-132063667:(-)	AAACAGCAGGGTGACCGACA
AAAS:AC_000162.1:26862994-26863014:(-)	TCTTCCACACTTGCTCCCGG
AAAS:AC_000162.1:26871471-26871490:(+)	GCACCGGCTGCAGCGCAATG
AAAS:AC_000162.1:26871577-26871597:(-)	CACCGGGTAGACAAGGACGT
AAAS:AC_000162.1:26862179-26862199:(-)	AAGGTGATTTGTCCTCTAGG
AACS:AC_000174.1:53017970-53017989:(+)	GTGCGACATAAAGGGCCACT
AACS:AC_000174.1:53016409-53016429:(-)	AGGCAAGGAGGAGATCGTGA
AACS:AC_000174.1:53002058-53002078:(-)	GCCGAAGCTCATCTTCTCTG
AACS:AC_000174.1:53011285-53011304:(+)	GCTGTTGGGCAAGTAGCCTG
AACS:AC_000174.1:53018043-53018062:(+)	TTTGAACCACTCAGGCACGT
AADAC:AC_000158.1:116983218-116983237:(+)	GTGCCATCGATTTCATGAAA
AADAC:AC_000158.1:116980092-116980112:(-)	CCTGGAAGAATCGGTATCTC
AADAC:AC_000158.1:116983249-116983269:(-)	CCCTGTTTGGTGAAATATTG
AADAC:AC_000158.1:116980110-116980130:(-)	GAAAGCTATGGTGTAGATCC
AADAC:AC_000158.1:116974648-116974668:(-)	GCTGATGACAGCAAGTTGCG
AADACL2:AC_000158.1:117152470-117152489:(+)	TTTGGCAAGTACAAACGTAC
AADACL2:AC_000158.1:117146484-117146503:(+)	GATATTCAGGAGCTAGTCTA
AADACL2:AC_000158.1:117146379-117146398:(+)	CTGAAATACAAATTCGATTG
AADACL2:AC_000158.1:117149029-117149048:(+)	TTGCCGTCCATCTATTCAGG
AADACL3:AC_000173.1:56240452-56240472:(-)	CAGCCCAAGGCACCCGCGAG
AADACL3:AC_000173.1:56240483-56240502:(+)	CCGGGATCGTCCCAAACTGG
AADACL3:AC_000173.1:56240419-56240439:(-)	GGCATTGTGTTCTACCATGG
AADACL3:AC_000173.1:56236809-56236828:(+)	ATACAGTGCTTATCCAGGAG
AADACL3:AC_000173.1:56237109-56237129:(-)	GATACTAACAGACTGCATGG
AADACL4:AC_000173.1:41945736-41945755:(+)	AGAAGATGATGCCTCGCTGG
AADACL4:AC_000173.1:41951977-41951997:(-)	GCACTGCATATTCGTCTACG
AADACL4:AC_000173.1:41940849-41940868:(+)	CCCAGGCTAGAGAACCACAC
AADACL4:AC_000173.1:41933588-41933607:(+)	TCCACAGAGCACAACCCGGG
AADAT:AC_000165.1:1814371-1814390:(+)	ACATATGTCCATCTGTCCTT
AADAT:AC_000165.1:1815965-1815985:(-)	TGTAGCTGAAATATTGAGCA
AADAT:AC_000165.1:1815932-1815952:(-)	TGTCATCTCCTTGGCAACTG
AADAT:AC_000165.1:1814390-1814410:(-)	ATCCATTATGCACCCACCCA
AADAT:AC_000165.1:1802579-1802599:(-)	TCACAGCTTCTATACCAATG
AAED1:AC_000165.1:84815818-84815838:(-)	AGCCTTTCTGTAAACTAACT
AAED1:AC_000165.1:84816178-84816198:(-)	AATGTCACTCTCATAGTGAT
AAED1:AC_000165.1:84815732-84815752:(-)	GGTGAAGAAATTGCCTCCTC
AAED1:AC_000165.1:84817117-84817136:(+)	ATTCCTTGCAGATGTAACAC
AAGAB:AC_000167.1:14054274-14054294:(-)	TGCGATAGAGTATCCGAGAA
AAGAB:AC_000167.1:14054579-14054599:(-)	AGCAGATATCAATCTGTGCG
AAGAB:AC_000167.1:14074846-14074865:(+)	ACGTTGCACTAGCCGGTCTG
AAGAB:AC_000167.1:14053925-14053945:(-)	ACCGACAGAAAGCTCAAGAG
AAK1:AC_000168.1:67860111-67860130:(+)	CAAAGTCACACAGGACATAG
AAK1:AC_000168.1:67872388-67872408:(-)	AGTATCAATAGTGTGAGTAG
AAK1:AC_000168.1:67858651-67858671:(-)	TGGCAAGGTCATCACGACGA
AAK1:AC_000168.1:67964318-67964338:(-)	TGGGCGACAGCAGGTCACTG
AAK1:AC_000168.1:67858671-67858691:(-)	GAGATGGTCAACCTGTACAG
AAMDC:AC_000186.1:18275376-18275396:(-)	GAAATTGCTTCGCTCTCATG
AAMDC:AC_000186.1:18252505-18252524:(+)	ACATCTGCAGGCTGCACACC
AAMDC:AC_000186.1:18275316-18275336:(-)	GATTGCAAAGTGTGGCCAGG
AAMDC:AC_000186.1:18250650-18250669:(+)	AGGTACTCTACGGTTGATGG
AAMDC:AC_000186.1:18275278-18275298:(-)	TTGGAGAGAAACAGGAACTG
AAMP:AC_000159.1:107017686-107017705:(+)	AAGGTCTTGCAGTCACCAGT
AAMP:AC_000159.1:107020193-107020212:(+)	TCTCCGATTCGGACTCCATG
AAMP:AC_000159.1:107018127-107018147:(-)	CAGCCATGACTCTACCCTAG
AAMP:AC_000159.1:107020149-107020168:(+)	GAAGCTTAGAGTCTCCAACG
AANAT:AC_000176.1:55917830-55917849:(+)	CCACAGGGAGCCAATGATGA
AANAT:AC_000176.1:55917881-55917900:(+)	CAGGGACAGCTCGGGACACA
AANAT:AC_000176.1:55917841-55917860:(+)	CAATGATGAAGGCCACGAGG
AANAT:AC_000176.1:55917863-55917882:(+)	GCCCTCCACGAACCAGCCCA
AANAT:AC_000176.1:55918390-55918409:(+)	CAGGCAGTGGATGCTCGGCG
AAR2:AC_000170.1:66026236-66026256:(-)	GAGGCTGTGGTGCTTCACCA
AAR2:AC_000170.1:66021274-66021294:(-)	TAAGGAAGAAGCCCATGCGA
AAR2:AC_000170.1:66021486-66021506:(-)	AGGCTGCAGCTTCTCTACGG
AAR2:AC_000170.1:66021605-66021624:(+)	GAGTGCAAGAGCTACCAGGA
AAR2:AC_000170.1:66021460-66021479:(+)	CCTCACCAACTTCATCAGCG
AARD:AC_000171.1:49503992-49504012:(-)	GGCTGGACGAGCTCAAGCGG
AARD:AC_000171.1:49504147-49504167:(-)	GGACTCCGGCCGCCGCAGAG
AARD:AC_000171.1:49504059-49504079:(-)	TCACGAGGCTTCCTCGAAGG
AARD:AC_000171.1:49504107-49504126:(+)	GCCGCGTGGAGGATGTTGTG
AARS:AC_000175.1:1838342-1838362:(-)	TCGTAGTGGATCTCACTGCA
AARS:AC_000175.1:1841343-1841363:(-)	GGAACCCGTAGGTGTCATAG
AARS:AC_000175.1:1838365-1838385:(-)	CTGCATCCCGACCACCGATG
AARS:AC_000175.1:1839445-1839464:(+)	GCGGCCGACCTGACAATACG
AARS:AC_000175.1:1840105-1840125:(-)	GAGAGTATCGAACAGCCCGG
AARS2:AC_000180.1:17672759-17672778:(+)	AGAACCGCACAGCTCGACGG
AARS2:AC_000180.1:17672314-17672333:(+)	TCTGGGTAAGCATCTCCCTG
AARS2:AC_000180.1:17675085-17675105:(-)	TCAGGTCTATGGGATCCCTG
AARS2:AC_000180.1:17673045-17673064:(+)	GGATGTGATCAGCCACCACG
AARS2:AC_000180.1:17673063-17673083:(-)	CACAGACACAGCATACCGCG
AARSD1:AC_000176.1:43652570-43652589:(+)	CATCAGGATTCTTGCAGCTG
AARSD1:AC_000176.1:43652395-43652415:(-)	GACTCCCAAGATAAGCGCTC
AARSD1:AC_000176.1:43652522-43652542:(-)	CTATGCCAAGGTGAACTGCA
AARSD1:AC_000176.1:43652687-43652706:(+)	GTTACCTGAACACAATGCGG
AASDH:AC_000163.1:73419223-73419243:(-)	GAGATTCCTTGAAATCCATA
AASDH:AC_000163.1:73421106-73421125:(+)	TAACACAAGCTCATCTGGGA
AASDH:AC_000163.1:73419177-73419196:(+)	CAGGTACTGATGTGCCAACA
AASDH:AC_000163.1:73421786-73421805:(+)	TATAGTCACAAAGTCTCCTG
AASDHPPT:AC_000172.1:1800421-1800441:(-)	AGGCTGGTCGTCTGATGATA
AASDHPPT:AC_000172.1:1800368-1800387:(+)	TGCAAACGAATATTATTCCA
AASDHPPT:AC_000172.1:1800356-1800376:(-)	CGTTTGCAAAGAACTGCAAA
AASDHPPT:AC_000172.1:1800245-1800265:(-)	GCAGAATCTGAGCTACAAGT
AASDHPPT:AC_000172.1:1781203-1781223:(-)	GTAGCTCTTAGGAAACCCAA
AASS:AC_000161.1:87366373-87366393:(-)	CCACACAATAAAGGCTCAGG
AASS:AC_000161.1:87358498-87358517:(+)	TGTGGCTCCACATACTCACA
AASS:AC_000161.1:87356703-87356722:(+)	GCCTTCAACACCAGCAACTG
AASS:AC_000161.1:87363535-87363555:(-)	GGATCATAGAGGAATACGGG
AASS:AC_000161.1:87356757-87356776:(+)	TTGGCGGGTGAGTAGACGAG
AATF:AC_000176.1:13623346-13623365:(+)	GAACCCGCGACCGCGCGAGG
AATF:AC_000176.1:13623367-13623386:(+)	GGATCCTGAGGCCGACCCGG
AATF:AC_000176.1:13627484-13627503:(+)	AGACTCTGAAGATGCGAGTG
AATF:AC_000176.1:13627523-13627542:(+)	CAGGGCCAGTGAGGACGACG
AATF:AC_000176.1:13667942-13667962:(-)	GTTCCTATAGACAGTGAAGT
AATK:AC_000176.1:52190669-52190689:(-)	TCAGGTGCGATCCAGCGCAG
AATK:AC_000176.1:52184663-52184682:(+)	GTACGTCTTGCCACTCACCG
AATK:AC_000176.1:52193203-52193223:(-)	GAAGTACTCACTGCCCACCG
AATK:AC_000176.1:52193508-52193527:(+)	GGAGCCGAGGATATCGACTG
AATK:AC_000176.1:52193678-52193697:(+)	CGTTCTGCCAACAACAACAG
ABAT:AC_000182.1:7669493-7669512:(+)	TTCATCAACAGACCTGCCCT
ABAT:AC_000182.1:7669513-7669533:(-)	TCTCCGGAGGAAGGATTCCG
ABAT:AC_000182.1:7658603-7658622:(+)	GAGTCGAGGCAATTACCTGG
ABAT:AC_000182.1:7671817-7671837:(-)	TCTTACCCATGGTCCTCCCG
ABCA10:AC_000176.1:61962019-61962038:(+)	TACAGGCTGAAGTTCAGCTG
ABCA10:AC_000176.1:61976678-61976697:(+)	ACGGGAAACTCAGATGCGCA
ABCA10:AC_000176.1:61974312-61974331:(+)	ATCGCTAAAGAGTTAAGTGG
ABCA10:AC_000176.1:61974677-61974697:(-)	CCTTCAGGAAGTTCCACACG
ABCA10:AC_000176.1:61962426-61962446:(-)	CATCACGTAGAGCCCAACAG
ABCA1:AC_000165.1:96327753-96327773:(-)	CAAGTCCCTGAACTGGTACG
ABCA1:AC_000165.1:96366392-96366411:(+)	GAGTTGGATAACGGAAACAG
ABCA1:AC_000165.1:96325693-96325713:(-)	CTGACACTCCAGTCACAAGG
ABCA1:AC_000165.1:96315229-96315248:(+)	GCACTGCAGGATGGTCACCG
ABCA1:AC_000165.1:96319294-96319313:(+)	CATACCGCATATCTTCAAAG
ABCA12:AC_000159.1:103604554-103604573:(+)	GCAGAAATGTAAGTCCAATG
ABCA12:AC_000159.1:103609773-103609793:(-)	AATGTGCCAGCTGTCCAGTG
ABCA12:AC_000159.1:103587740-103587759:(+)	GTATGCTAAGTTGATCAATG
ABCA12:AC_000159.1:103574371-103574391:(-)	TCAGTACATTGCACGCTACG
ABCA12:AC_000159.1:103574221-103574240:(+)	AGTGGTGTCATCCTGAACTG
ABCA13:AC_000161.1:7134049-7134068:(+)	CTAGGTGGAGGCGTCTCACG
ABCA13:AC_000161.1:7194749-7194769:(-)	CCGTCGTCAGGACTCCCACA
ABCA13:AC_000161.1:7140228-7140247:(+)	GCTGCGGACAGTAGCCAATG
ABCA13:AC_000161.1:7134028-7134048:(-)	AGCCCACGTGGACAAACCCG
ABCA2:AC_000168.1:106212787-106212807:(-)	CGGGTGCGTACAGGATCTTG
ABCA2:AC_000168.1:106215134-106215153:(+)	GACCATGGGCCTGAACAACG
ABCA2:AC_000168.1:106215548-106215567:(+)	CGCCTTCGAGAAGTGCATCG
ABCA2:AC_000168.1:106216260-106216280:(-)	TTGTCCACGCAGACTACCAG
ABCA2:AC_000168.1:106213712-106213731:(+)	GGTGTGGCTCAACATCTCGG
ABCA3:AC_000182.1:1816018-1816038:(-)	CCTCCTGAGTCCCGTCAATG
ABCA3:AC_000182.1:1827727-1827747:(-)	GCGCTGGTGATCAACCTGCG
ABCA3:AC_000182.1:1812595-1812615:(-)	AGTGGACGAGCATACATCAG
ABCA3:AC_000182.1:1818161-1818180:(+)	AGCGTCATCCAGTTGTACCG
ABCA3:AC_000182.1:1813325-1813345:(-)	CTGAACCTGAACCTGTACGA
ABCA4:AC_000160.1:49562269-49562288:(+)	AAGAGGAATACGAATTCGGG
ABCA4:AC_000160.1:49567906-49567925:(+)	AGACACCCTGTACGCCAACG
ABCA4:AC_000160.1:49567923-49567943:(-)	GAGCTTGAAGAAGTCCACGT
ABCA4:AC_000160.1:49604927-49604946:(+)	TGGTTGAACATGGGATCACG
ABCA4:AC_000160.1:49541426-49541445:(+)	TGTGGAAGAACTGGACCCTG
ABCA5:AC_000176.1:61874530-61874549:(+)	CGCCCGCGACTAACATCACG
ABCA5:AC_000176.1:61882512-61882532:(-)	TTTCCATGAGGACTATCAAG
ABCA5:AC_000176.1:61889925-61889944:(+)	TTATCATTTGACATATACGA
ABCA5:AC_000176.1:61893338-61893357:(+)	CATACACTTTGATGTCCTGA
ABCA5:AC_000176.1:61882539-61882559:(-)	GGAGCCACACTAACGATGGG
ABCA6:AC_000176.1:62034807-62034826:(+)	GACACTTTCTCATACAGCGT
ABCA6:AC_000176.1:62057342-62057361:(+)	GCCAAAGGACGTGGAACAGG
ABCA6:AC_000176.1:62059789-62059809:(-)	GGTCTGCTTTGCGCTCCCTG
ABCA6:AC_000176.1:62047380-62047400:(-)	CATTCATAGTATAATCCAGG
ABCA6:AC_000176.1:62049032-62049052:(-)	GGGCTCACAGTAATCACCCG
ABCA7:AC_000164.1:45169272-45169292:(-)	ACGTATCGTCCACATAGCAG
ABCA7:AC_000164.1:45169143-45169163:(-)	CGTAGCGCAGGTCCGTCAGG
ABCA7:AC_000164.1:45169666-45169685:(+)	ACTGGCTTGGATCTACTCTG
ABCA7:AC_000164.1:45167985-45168004:(+)	GCTGTTGAAGGACATCCAGG
ABCA7:AC_000164.1:45169824-45169844:(-)	GAGTACCAGCACAAGCAGCG
ABCA9:AC_000176.1:62116755-62116774:(+)	ACGGGCATCCTCGGTCACAG
ABCA9:AC_000176.1:62116791-62116810:(+)	ACGCTGTTAAATATACTCAG
ABCA9:AC_000176.1:62118703-62118722:(+)	TGTTGGATGAGCCAACTGCG
ABCA9:AC_000176.1:62118785-62118805:(-)	GGGTGCTGAAGAGGACCACG
ABCA9:AC_000176.1:62126570-62126589:(+)	CTTCAGTGAAGCAAGCAGCA
ABCB10:AC_000185.1:507643-507663:(-)	GATGCAATTAGCAAGGAAAG
ABCB10:AC_000185.1:506404-506423:(+)	GAGTTCGCCCACTGTCATGT
ABCB10:AC_000185.1:514427-514446:(+)	CTGCATGAGGTAGACACGGA
ABCB10:AC_000185.1:508577-508596:(+)	ACAGCAATGATGGATACTGG
ABCB1:AC_000161.1:33050307-33050326:(+)	ACAGGCATCTCCAAACATTG
ABCB1:AC_000161.1:33050806-33050826:(-)	CCTCTGCATCAGCTGGACGG
ABCB1:AC_000161.1:33055397-33055417:(-)	TTTACTTAGGGATTCACCAG
ABCB1:AC_000161.1:33050997-33051016:(+)	GTATCTGCGGGAGATTATCG
ABCB1:AC_000161.1:33054200-33054220:(-)	GACATCAGCATTACGAACCG
ABCB11:AC_000159.1:27212069-27212089:(-)	TATTGTCTCAAAGATGCTGG
ABCB11:AC_000159.1:27214547-27214567:(-)	TCTGACATACAGTCAATGAG
ABCB11:AC_000159.1:27216936-27216955:(+)	ACAGCTATGGTAGGATCCAG
ABCB11:AC_000159.1:27201849-27201868:(+)	CATATCATCTATCCGAACAG
ABCB4:AC_000161.1:33162563-33162583:(-)	CAAAGCCATTCTGATACTGT
ABCB4:AC_000161.1:33144220-33144240:(-)	TAGAGTGGATCCATACCAGA
ABCB4:AC_000161.1:33152527-33152546:(+)	CGGCCGTGGAAATGTCACCA
ABCB4:AC_000161.1:33162505-33162525:(-)	TATGGGATGAGTCAAACCCA
ABCB5:AC_000161.1:29459400-29459419:(+)	ACTAGCATCACTAGTAAATG
ABCB5:AC_000161.1:29516337-29516357:(-)	CACTTCGAATAGTGGAAAGC
ABCB5:AC_000161.1:29519963-29519982:(+)	TGATGAACAGATAGAATCAG
ABCB5:AC_000161.1:29474330-29474349:(+)	GAAGGGCTGGAAACTCACAC
ABCB5:AC_000161.1:29479530-29479549:(+)	GAAACGTTCACTATAGCCAG
ABCB6:AC_000159.1:107889678-107889697:(+)	GCGCAGTTCCACCTGCCTCG
ABCB6:AC_000159.1:107888658-107888677:(+)	CCATGCACAGGAACACAATG
ABCB6:AC_000159.1:107887799-107887819:(-)	TGAAGTGGAACGCTATCGTG
ABCB6:AC_000159.1:107890363-107890382:(+)	TCTCGCCAGGTAGACCTCGG
ABCB6:AC_000159.1:107890698-107890717:(+)	AGACTGCGGTCGAAGTCCAG
ABCB7:AC_000187.1:81137681-81137700:(+)	TTATCAAAGGCTATTGACAG
ABCB7:AC_000187.1:81138851-81138871:(-)	GTATGCACCAAGCGTCCCAA
ABCB7:AC_000187.1:81139987-81140007:(-)	GTTCAGCATAGCCAGAGTAG
ABCB7:AC_000187.1:81106884-81106903:(+)	TATTAAGACATACTACATGG
ABCB7:AC_000187.1:81138881-81138900:(+)	CAGTTGCCATCACACAGTGG
ABCB8:AC_000161.1:114410663-114410682:(+)	GCATGGCCGTGGATCTACGG
ABCB8:AC_000161.1:114409966-114409986:(-)	AAGAGCGTCCAGTTAAAGCG
ABCB8:AC_000161.1:114410436-114410455:(+)	GATCGTGGCTAAGTACACGA
ABCB8:AC_000161.1:114410463-114410483:(-)	CCGTCAGGAAGCTACCCGCG
ABCB9:AC_000174.1:54835574-54835594:(-)	TCTCCTGAGACACCAGCGAG
ABCB9:AC_000174.1:54827435-54827455:(-)	GGTACACGCAGGCTGCCCAG
ABCB9:AC_000174.1:54836578-54836597:(+)	AGAACATCAACATCTTCCTG
ABCB9:AC_000174.1:54827530-54827550:(-)	GAGGGCGATGACTGTCCACG
ABCB9:AC_000174.1:54834844-54834863:(+)	AAGCATGGAGCAGTTCAGCG
ABCC10:AC_000180.1:16964647-16964667:(-)	AAAGACGGCGAGCAGGACAG
ABCC10:AC_000180.1:16965697-16965717:(-)	CAGGATCAGACCACCCACGA
ABCC10:AC_000180.1:16971155-16971175:(-)	TCACACTGAGGTCCTCATCG
ABCC10:AC_000180.1:16965394-16965413:(+)	ACGGCCTGCTATATGCCCTG
ABCC10:AC_000180.1:16967195-16967215:(-)	GGCAGCCCAGAGGTACACAC
ABCC1:AC_000182.1:14520112-14520132:(-)	GGTCACGTAGACGGCAAACG
ABCC1:AC_000182.1:14475019-14475039:(-)	GAAAGTGAGCATGATCCCTG
ABCC1:AC_000182.1:14524978-14524997:(+)	GAAGAACGCCACGTTCACGT
ABCC1:AC_000182.1:14503100-14503120:(-)	GAAGTACTGGTGCAGCACCA
ABCC1:AC_000182.1:14527892-14527911:(+)	CTTGGCCGAGATGGACAAGG
ABCC11:AC_000175.1:16716921-16716941:(-)	GTCTCTAACACACATCACCG
ABCC11:AC_000175.1:16697950-16697970:(-)	TTGCCCTGGGATCATCAATG
ABCC11:AC_000175.1:16710513-16710533:(-)	GATGTAAACTGCCTGTACGA
ABCC11:AC_000175.1:16697912-16697932:(-)	AGAACAGATACACTCCCGAG
ABCC11:AC_000175.1:16709010-16709029:(+)	GGCTAGGAACAAGATGACTG
ABCC12:AC_000175.1:16606708-16606727:(+)	TGAGTCGTACAGCGACAGCG
ABCC12:AC_000175.1:16578290-16578310:(-)	GCATTAAGAAGGCGCTCAGG
ABCC12:AC_000175.1:16574972-16574992:(-)	AACCCACAAGGAGTTAATGG
ABCC12:AC_000175.1:16580129-16580149:(-)	TCCTTATGGAGACCTGACCG
ABCC12:AC_000175.1:16601571-16601590:(+)	CCTTCAACCGGATTGCCGTG
ABCC2:AC_000183.1:20660268-20660287:(+)	CAGGGTATAAATCTCAGTGG
ABCC2:AC_000183.1:20638836-20638855:(+)	ATGACCGTGGAATCTATCTG
ABCC2:AC_000183.1:20651150-20651170:(-)	GTACTTCTCTAGCCGCTCTG
ABCC2:AC_000183.1:20644112-20644132:(-)	CCAACACCTGCTAAGACCGA
ABCC2:AC_000183.1:20631532-20631552:(-)	GTATCTAACAGCAGGAACCG
ABCC3:AC_000176.1:36712620-36712639:(+)	TAAACCACCAGAAAGATAGG
ABCC3:AC_000176.1:36711828-36711848:(-)	AGCAACAAGATCAGGCAGCG
ABCC3:AC_000176.1:36724466-36724485:(+)	AACCGCACAGAGCGTCCATG
ABCC3:AC_000176.1:36713915-36713934:(+)	CTCATACTGGATCAGCAGGG
ABCC3:AC_000176.1:36713873-36713892:(+)	GAAGATGATGAGAACACCCG
ABCC5:AC_000158.1:83760014-83760034:(-)	GGTCCACACAACCCTCCGGA
ABCC5:AC_000158.1:83783615-83783634:(+)	GAGCGAGGAGCCAACCTGAG
ABCC5:AC_000158.1:83764930-83764950:(-)	TGTCCTGGGTGTACTCCAGG
ABCC5:AC_000158.1:83781988-83782008:(-)	ACCTCTGTCAGATCACTGTG
ABCC5:AC_000158.1:83783714-83783733:(+)	AGTGCCTTAGACGCCCACGT
ABCC6:AC_000182.1:14640338-14640357:(+)	TTGTGGTGAGCCATACGGTG
ABCC6:AC_000182.1:14640155-14640175:(-)	TGTTCCTGATCCATGCCGAG
ABCC6:AC_000182.1:14622502-14622522:(-)	GCAGCACATGTACAGACTCA
ABCC6:AC_000182.1:14622545-14622564:(+)	GGCGGAGAGGAACATCAGCA
ABCC6:AC_000182.1:14612505-14612525:(-)	GGTTCTCAACATCCTCAACA
ABCC8:AC_000172.1:35599509-35599529:(-)	GGCCACGAAGTACTGGACAG
ABCC8:AC_000172.1:35580652-35580671:(+)	CATCTTGTTCAAGACACCAA
ABCC8:AC_000172.1:35610318-35610338:(-)	CCTGACCAGAGCCTTGACGG
ABCC8:AC_000172.1:35579011-35579031:(-)	TGATGACGTTGATCTCCACG
ABCC8:AC_000172.1:35612635-35612654:(+)	GTCCAGCGCAGAGATCCGTG
ABCC9:AC_000162.1:88713728-88713747:(+)	GTGACCCACGCATATGCCAG
ABCC9:AC_000162.1:88701598-88701618:(-)	GTACCAGCAAGGCTCCACGC
ABCC9:AC_000162.1:88702908-88702928:(-)	TGAAGTATTGAATTGGCGCG
ABCC9:AC_000162.1:88744080-88744100:(-)	CCAAGGTCTGCATCTCTCCG
ABCC9:AC_000162.1:88702171-88702191:(-)	CAAGTTATTGATCTGACCCA
ABCD1:AC_000187.1:39878674-39878693:(+)	GGCAGCCCAAGCGATGAAGG
ABCD1:AC_000187.1:39874641-39874660:(+)	TCATTCTGCTGGAACGCCTG
ABCD1:AC_000187.1:39879550-39879569:(+)	GGTGGCCAGTCTCAACATCA
ABCD1:AC_000187.1:39874680-39874699:(+)	AGTTCCTTATGAAGTACGTG
ABCD2:AC_000162.1:41697025-41697045:(-)	CCTTATTGCACTGTTGACAA
ABCD2:AC_000162.1:41696970-41696990:(-)	AACTTGATGATGAAAGTCCG
ABCD2:AC_000162.1:41696879-41696899:(-)	TTGAAATTAGAGCTACCGAG
ABCD2:AC_000162.1:41696738-41696757:(+)	AGAAATACTGCATTGCACCG
ABCD3:AC_000160.1:49168600-49168620:(-)	CCAGCTACTTACACAAGATG
ABCD3:AC_000160.1:49190394-49190414:(-)	ACCACCATTACAGAACAATG
ABCD3:AC_000160.1:49158121-49158140:(+)	GGTACCCGACTACAGTGGCG
ABCD3:AC_000160.1:49158061-49158081:(-)	ACACCTTAAGAGCTCACACT
ABCD4:AC_000167.1:86039731-86039751:(-)	ACTATGCCCGGAGCTGACCC
ABCD4:AC_000167.1:86039680-86039700:(-)	CCCTGTTCATGGCGATCCGG
ABCD4:AC_000167.1:86039692-86039711:(+)	GAACAGGGATCTGGCCGACG
ABCD4:AC_000167.1:86039729-86039749:(-)	TATGCCCGGAGCTGACCCGG
ABCE1:AC_000174.1:13350848-13350868:(-)	GTTGCAGAGATTTGCCTGTG
ABCE1:AC_000174.1:13351455-13351475:(-)	GAAATTCTGACTTACTTCCG
ABCE1:AC_000174.1:13351366-13351386:(-)	GTACGTAGACCAGATTCCCA
ABCE1:AC_000174.1:13353064-13353083:(+)	CAATTGATAAGGCGCCAAAG
ABCF1:AC_000180.1:28203338-28203358:(-)	CGTGCAGGCTGTCCTTCGAG
ABCF1:AC_000180.1:28204708-28204727:(+)	TCTTGCTAAGGTGAGCATAG
ABCF1:AC_000180.1:28205826-28205846:(-)	TATCTCAGGAACAACAGCCA
ABCF1:AC_000180.1:28204430-28204450:(-)	GATGGAGTATGAGCGCCAGG
ABCF1:AC_000180.1:28206943-28206963:(-)	GCCAGCGATGAGGAGGACGA
ABCF2:AC_000161.1:114601222-114601242:(-)	AAGCTGCCAAAGCCCGACAG
ABCF2:AC_000161.1:114595732-114595751:(+)	ACTTCCATCACACACTGCAG
ABCF2:AC_000161.1:114595561-114595581:(-)	AGCTCTTAGAGCTCTACGAG
ABCF2:AC_000161.1:114594211-114594230:(+)	CACAAGCATCGAGGTCCAGG
ABCF2:AC_000161.1:114595498-114595517:(+)	CAGTCCGTGCAAGATCCGCG
ABCF3:AC_000158.1:83580656-83580676:(-)	CGTCTTGCACAGCGGCAGTG
ABCF3:AC_000158.1:83580371-83580391:(-)	AGGGCGGAACCACAGACGCA
ABCF3:AC_000158.1:83577879-83577899:(-)	TGGATGTAAGGGCCATCCTG
ABCF3:AC_000158.1:83579086-83579106:(-)	GCAGATGTGAACCTAGCATG
ABCG1:AC_000158.1:144043222-144043242:(-)	AGTCCCTCAAATACGGTACA
ABCG1:AC_000158.1:144043204-144043224:(-)	CAAGGTTTGAGACTTTCCCT
ABCG1:AC_000158.1:144043180-144043200:(-)	ACACACACTGTCCTTGACTG
ABCG1:AC_000158.1:144049175-144049194:(+)	CTACCTGGCCAAGACCATGG
ABCG1:AC_000158.1:144041922-144041942:(-)	GCTTTCGCTGACCACCCGAG
ABCG2:AC_000163.1:37995042-37995062:(-)	CATAGTTGTTGGAAGCCGAA
ABCG2:AC_000163.1:37997766-37997785:(+)	GTTGGAACTCAGTTTATCCG
ABCG2:AC_000163.1:37993148-37993168:(-)	TGGGTCCCAGAATGGCATTG
ABCG2:AC_000163.1:38009075-38009094:(+)	GAAGCTTCCATCCTACAAGG
ABCG4:AC_000172.1:30258742-30258761:(+)	TGGACTACGACCTGGAGCTG
ABCG4:AC_000172.1:30258900-30258919:(+)	TGGAGCTGTCCTATTCTGTG
ABCG4:AC_000172.1:30258862-30258881:(+)	CCACCTACCCAAGCGCTCAG
ABCG4:AC_000172.1:30265065-30265085:(-)	CGTCAAAGAACATGACAGGT
ABCG4:AC_000172.1:30266876-30266895:(+)	GCCATGGCAGAGAAGAACAG
ABCG5:AC_000168.1:26155430-26155449:(+)	CGAGATGCGATGTCCCACCA
ABCG5:AC_000168.1:26144790-26144809:(+)	AGAAGCTCTGGGAACCGCGG
ABCG5:AC_000168.1:26140240-26140259:(+)	CAATCAGTTGATCTGCCACG
ABCG5:AC_000168.1:26144826-26144845:(+)	CCGTGTAGTTCAGCGTCTCG
ABCG5:AC_000168.1:26138325-26138344:(+)	GGATGGTGAGGATCACAATG
ABCG8:AC_000168.1:26168285-26168304:(+)	GTGGGCAACATCTACGTGCG
ABCG8:AC_000168.1:26168626-26168645:(+)	CTGGCACCACCATCTACCTG
ABCG8:AC_000168.1:26162983-26163003:(-)	CTTAAACCAAGGTACCTGGG
ABCG8:AC_000168.1:26162029-26162048:(+)	AGCCTGTACTTCACATACAG
ABCG8:AC_000168.1:26168700-26168720:(-)	TCAGCAGGGTTGCTGTACCG
ABHD10:AC_000158.1:57158992-57159011:(+)	TCGACCAGACCTCCCAAACC
ABHD10:AC_000158.1:57159124-57159143:(+)	AGGTCACGCCTATATAAGGT
ABHD10:AC_000158.1:57163422-57163441:(+)	TGTTTCATGCTGCAATCGCA
ABHD10:AC_000158.1:57159061-57159081:(-)	TCATATTAGAAATATAGCCA
ABHD10:AC_000158.1:57162910-57162929:(+)	TAACTTAGAAGAATGCACAG
ABHD1:AC_000168.1:72504142-72504162:(-)	CTTGGGCTACTACTGGACAT
ABHD1:AC_000168.1:72499834-72499854:(-)	GGCCGGTAGTCCCTTACTCG
ABHD1:AC_000168.1:72499200-72499219:(+)	GAGTTTCGAGAACTTCACTG
ABHD1:AC_000168.1:72498797-72498817:(-)	GCTGTTGTATTTAATAACCG
ABHD11:AC_000182.1:34041460-34041480:(-)	CCGTCCAAGCACGCGTCCAG
ABHD11:AC_000182.1:34041835-34041854:(+)	TAACTTCGTCGCCAAGACCC
ABHD11:AC_000182.1:34042951-34042970:(+)	CAAACTACATTGCAGCCATG
ABHD11:AC_000182.1:34041502-34041522:(-)	TGGAGAAGCTCGAATTGGAG
ABHD12:AC_000170.1:43200178-43200198:(-)	GAAGGACCAGATGTGGTACG
ABHD12:AC_000170.1:43196351-43196371:(-)	GAGTTCCCTCGGCTACCACG
ABHD12:AC_000170.1:43197724-43197743:(+)	CCTTGTAAAGCTCCACCCGG
ABHD12:AC_000170.1:43194170-43194190:(-)	TGACTCAGTAGGAACGCCGT
ABHD12:AC_000170.1:43196333-43196352:(+)	TGTAGTCAAAGGTGACCACG
ABHD12B:AC_000167.1:43785922-43785941:(+)	GCCGGGCGGAGGATGCTAAG
ABHD12B:AC_000167.1:43777919-43777938:(+)	ACATGGTCGTGCGGAACCTG
ABHD12B:AC_000167.1:43786003-43786022:(+)	TTCATGGCAGTGCTCAACAC
ABHD12B:AC_000167.1:43785974-43785994:(-)	CAATTGGGTTGCCATCACAG
ABHD12B:AC_000167.1:43791534-43791553:(+)	CTCAACGGGTACACCCACGG
ABHD13:AC_000169.1:87630857-87630876:(+)	CACGGGAACGCAGGCAACAT
ABHD13:AC_000169.1:87630734-87630754:(-)	TGTGGAATACCAGTGGGCAT
ABHD13:AC_000169.1:87630985-87631004:(+)	AGGACTCTACCTGGATTCTG
ABHD13:AC_000169.1:87630929-87630948:(+)	CTGCTGCTGGTCGACTACCG
ABHD14A:AC_000179.1:49512643-49512663:(-)	TCATGCTGCTGCTATATGTG
ABHD14A:AC_000179.1:49512308-49512327:(+)	GGGAGCTAAAGGCCTTTCCG
ABHD14A:AC_000179.1:49510759-49510779:(-)	GAACTCGGCACCTTCAAAGG
ABHD14A:AC_000179.1:49512332-49512351:(+)	GCAGCACCACATCCACCCTG
ABHD14B:AC_000179.1:49517393-49517412:(+)	GCAGCGCGAGGGCGCCATCC
ABHD14B:AC_000179.1:49517512-49517532:(-)	CAGGTTCTGCCAAGTCTCGG
ABHD14B:AC_000179.1:49518906-49518926:(-)	ATGGGCTGATCACGACTGGG
ABHD14B:AC_000179.1:49519445-49519465:(-)	CAAAGCTGGTCTGACCCATG
ABHD14B:AC_000179.1:49517423-49517442:(+)	CCAGAGCCTCTTCTTCCGAG
ABHD15:AC_000176.1:21382510-21382529:(+)	TCACCAGCAGTACCGCCGGG
ABHD15:AC_000176.1:21382348-21382368:(-)	GGACCCATCCGACCTCAAAG
ABHD15:AC_000176.1:21382416-21382436:(-)	CCGGTGATCTTCCACCGGCG
ABHD15:AC_000176.1:21382813-21382832:(+)	CGTCGCTGAACTGACCCGCG
ABHD16A:AC_000180.1:27425666-27425685:(+)	TTACTTGAGTTTGTCCAAAG
ABHD16A:AC_000180.1:27428153-27428173:(-)	TGATGAACTGCCGGTACTGG
ABHD16A:AC_000180.1:27432174-27432193:(+)	TCTAGGTGATCTGCTGTGAG
ABHD16A:AC_000180.1:27431822-27431841:(+)	CCATGTTTGTGGACCGACGA
ABHD16A:AC_000180.1:27431549-27431568:(+)	ACCTGGTAGCACACACCCTG
ABHD16B:AC_000170.1:54430048-54430068:(-)	CGCCTGGTGGAGCGCTACCG
ABHD16B:AC_000170.1:54430387-54430407:(-)	AACTACACCTACAACTTCCG
ABHD16B:AC_000170.1:54430346-54430365:(+)	CGGCGCGCACGTCATCCCAG
ABHD16B:AC_000170.1:54430276-54430296:(-)	GCGGGAGTGTGGCTACTGCG
ABHD17A:AC_000164.1:45811864-45811884:(-)	TACACAGTTCTCTTCTCGCA
ABHD17A:AC_000164.1:45812995-45813014:(+)	ATGGAGTTTCCAGCGCCCAG
ABHD17A:AC_000164.1:45811764-45811783:(+)	GCCATAACCAGAGTAGTCGT
ABHD17A:AC_000164.1:45812943-45812963:(-)	GCGTGAGCTGGACACCATCG
ABHD17A:AC_000164.1:45809423-45809443:(-)	GTACGGACAGAGCATCGGCA
ABHD17B:AC_000165.1:48415958-48415977:(+)	AGCGTATAAGTTGGATCAGG
ABHD17B:AC_000165.1:48415720-48415740:(-)	TTTACATAGGACTGGGATCA
ABHD17B:AC_000165.1:48415807-48415826:(+)	TGAGCAACGCACAAACATGC
ABHD17B:AC_000165.1:48411979-48411999:(-)	TATAGGGACAGTACCATCTG
ABHD17B:AC_000165.1:48415914-48415933:(+)	CTGATAGGTGTAAAGTCCAA
ABHD17C:AC_000178.1:27055075-27055094:(+)	GTGCTGGCGCCGGAGCAGCG
ABHD17C:AC_000178.1:27055232-27055252:(-)	GCGCTGCGAGTACTGCCAGT
ABHD17C:AC_000178.1:27055289-27055309:(-)	GCCTAGCCGGTTGTCCCGGG
ABHD17C:AC_000178.1:27055350-27055369:(+)	GCTCTTCTCGCACGGCAACG
ABHD17C:AC_000178.1:27102863-27102883:(-)	CGCAGCACATTCATACCTGG
ABHD18:AC_000174.1:30116160-30116179:(+)	AGGCCAGTTGGATACTGCTA
ABHD18:AC_000174.1:30110948-30110967:(+)	TTAGCTTGTCTGCACTGCTA
ABHD18:AC_000174.1:30116119-30116138:(+)	GCTGTGGACCACGACAGACA
ABHD18:AC_000174.1:30118742-30118762:(-)	ATGACCGGAATATCCATGGG
ABHD2:AC_000178.1:21030678-21030698:(-)	CCGGACGATCACGTACAGCA
ABHD2:AC_000178.1:21030728-21030748:(-)	TCCTGGAAGTAGAGGTCGGG
ABHD2:AC_000178.1:21069499-21069519:(-)	GAAGAGGTCAAAGGTCGAAG
ABHD2:AC_000178.1:21030627-21030647:(-)	AAATACGGCCGGGAGCTCGG
ABHD2:AC_000178.1:21087640-21087659:(+)	CATCGTGTGTAAATACTTGG
ABHD3:AC_000181.1:34929962-34929982:(-)	TCGACTCTCCCAGCACCAGA
ABHD3:AC_000181.1:34931327-34931346:(+)	TGGCCTCACTGGAACAAGCA
ABHD3:AC_000181.1:34947275-34947294:(+)	TTAACAACAGAGGAGTGGCG
ABHD3:AC_000181.1:34929927-34929947:(-)	TTTCTGTCACCACGGGACAG
ABHD4:AC_000167.1:22051321-22051340:(+)	GATCGAAGGTGTGCAATGTG
ABHD4:AC_000167.1:22051142-22051161:(+)	GTCAGGGTACTTGATCGAGT
ABHD4:AC_000167.1:22050974-22050994:(-)	AGTTAAACACCTCATCCTGG
ABHD4:AC_000167.1:22051397-22051416:(+)	GCCGTGCACCATCACCAGTG
ABHD4:AC_000167.1:22049070-22049089:(+)	ACTTGCGCTTGAAGTCCGGT
ABHD5:AC_000179.1:14475759-14475779:(-)	TCTGCGTCACTGTCAAATCT
ABHD5:AC_000179.1:14482891-14482911:(-)	TTGGTCTCTCTTGATCAGCA
ABHD5:AC_000179.1:14475878-14475898:(-)	TCAGTGAGTAACCAGCAGCC
ABHD5:AC_000179.1:14475846-14475865:(+)	ATCTTGCTTGGACACAACCT
ABHD5:AC_000179.1:14488071-14488091:(-)	TTGGAGTCTGGACATTACAG
ABHD6:AC_000179.1:43585101-43585120:(+)	CCTTGTGGGCAGAGAACCCG
ABHD6:AC_000179.1:43585160-43585180:(-)	CAGTTCTGCTACTCCTTCCG
ABHD6:AC_000179.1:43583599-43583619:(-)	CCATAGATGGGCAAGTCAAG
ABHD6:AC_000179.1:43583676-43583695:(+)	CCAGGTGCAGGTTCTTCGGG
ABHD6:AC_000179.1:43578911-43578930:(+)	GGGCACCTTGAAGCGTACGT
ABHD8:AC_000164.1:5746166-5746185:(+)	CGATGGCTACACATTTGTGG
ABHD8:AC_000164.1:5746649-5746668:(+)	TGTGCGTCTGGGCTACGAGG
ABHD8:AC_000164.1:5746312-5746331:(+)	TCACCGTGTACCGCAATGGG
ABHD8:AC_000164.1:5746726-5746746:(-)	CAGTGCATAGAAGGTGTAGG
ABHD8:AC_000164.1:5749041-5749060:(+)	AAGGTGATCATGATCAACGG
ABI1:AC_000170.1:18095139-18095158:(+)	CTAGAGGAGGAAATCCCGTC
ABI1:AC_000170.1:18095186-18095205:(+)	CCAGAACCTGACCCGGGTAG
ABI1:AC_000170.1:18157256-18157275:(+)	GTTCTGGATGATGTGGGCCA
ABI1:AC_000170.1:18095123-18095142:(+)	AGAGCTGCAGATGTTACTAG
ABI1:AC_000170.1:18164619-18164638:(+)	AGTGGCAGCCGAGAGAACAG
ABI2:AC_000159.1:91960698-91960717:(+)	GCTGGAGGAGGAAATCCCGG
ABI2:AC_000159.1:92010171-92010190:(+)	TCCAGGCATCCCAACTACGA
ABI2:AC_000159.1:92027461-92027481:(-)	TGTGTTGGTGGTGTTGTACG
ABI2:AC_000159.1:91960743-91960762:(+)	TTACACGAATCTGGAACGGG
ABI3:AC_000176.1:37989249-37989268:(+)	GCGATGATCTTCTGGCCGGG
ABI3:AC_000176.1:37987651-37987671:(-)	CTTGTCTCGTAAGAGCATCA
ABI3:AC_000176.1:37987366-37987385:(+)	TCTGCCGTCGGGCACCACGG
ABI3:AC_000176.1:37989278-37989298:(-)	GCACCTTAGCCACTGTCCAG
ABI3BP:AC_000158.1:45742727-45742747:(-)	ACTTCCCTCTTCCTGCCGAA
ABI3BP:AC_000158.1:45687429-45687449:(-)	GTGAAAGACAATGTAGAAGG
ABI3BP:AC_000158.1:45596356-45596376:(-)	GAATTGGCAAAGACAACTCA
ABI3BP:AC_000158.1:45676342-45676361:(+)	TAAGGCCTGGGATAACAAGG
ABI3BP:AC_000158.1:45599219-45599239:(-)	TCAGCTCCTTTAGAGACACG
ABL1:AC_000168.1:101120260-101120279:(+)	CTTAGGCTACAATCACAATG
ABL1:AC_000168.1:101137741-101137761:(-)	CGAGTAACTGTACTAAGTTG
ABL1:AC_000168.1:101120400-101120420:(-)	GCTGCTCAGAAGGTACTCGG
ABL1:AC_000168.1:101140481-101140500:(+)	CACCTACACAGCCCACGCCG
ABL1:AC_000168.1:101128445-101128464:(+)	GAAGAAATACAGCCTGACGG
ABL2:AC_000173.1:61902941-61902960:(+)	CTTCAGAAATGCTAGAGTCG
ABL2:AC_000173.1:61905525-61905544:(+)	TACGAGCTGCAAGATCCCTG
ABL2:AC_000173.1:61912090-61912110:(-)	GTTACAACCAGAATGGAGAG
ABL2:AC_000173.1:61915940-61915959:(+)	GTTCAACATCACAACCGTAG
ABL2:AC_000173.1:61908600-61908620:(-)	TGTTCACCATCACTCCACGG
ABLIM1:AC_000183.1:35324457-35324476:(+)	AACGTGACTCGGTCTCCGGG
ABLIM1:AC_000183.1:35228320-35228340:(-)	TCTGTCTCCTACTCCATCAG
ABLIM1:AC_000183.1:35329366-35329385:(+)	CAGGTCACAGCCGCACACTG
ABLIM1:AC_000183.1:35245010-35245030:(-)	TAAGCAATCAACCAAGACTG
ABLIM1:AC_000183.1:35232075-35232094:(+)	TACATAGATAGTATGACCCG
ABLIM2:AC_000163.1:119188695-119188715:(-)	GGCGAGGAGATGTACCTGCA
ABLIM2:AC_000163.1:119202585-119202605:(-)	CTGCGGCAAACAGCTGAACG
ABLIM2:AC_000163.1:119202602-119202622:(-)	TGTTTCAAGTGCAAGACCTG
ABLIM2:AC_000163.1:119199617-119199636:(+)	ACTTCTCACAGCTGTCACAG
ABLIM2:AC_000163.1:119188737-119188756:(+)	CGGACACAGAGCGCACACAG
ABLIM3:AC_000164.1:62550071-62550091:(-)	TCGGTAGCACTGGATGACAT
ABLIM3:AC_000164.1:62567554-62567573:(+)	AGTAAGCCCATCAAGATCCG
ABLIM3:AC_000164.1:62567484-62567504:(-)	AGGTCACCTTGTCTCCAATG
ABLIM3:AC_000164.1:62607395-62607415:(-)	GACCCGATGCTAGAGCCAGG
ABLIM3:AC_000164.1:62581362-62581381:(+)	ACTTGTGACCGATACATCAG
ABO:AC_000168.1:104232928-104232948:(-)	GCGGAGAAGTACTTCATGGT
ABO:AC_000168.1:104238495-104238514:(+)	GAACACGGTCAGCCCAATGG
ABO:AC_000168.1:104232832-104232852:(-)	CAGGTGGTGGTCCTCCACGT
ABO:AC_000168.1:104242589-104242609:(-)	GGACAGCTGCAGGATACCTG
ABO:AC_000168.1:104238567-104238586:(+)	GACGACGGGAGCAAACCAGG
ABR:AC_000176.1:22422443-22422463:(-)	CCCATTCATCTCAATCACAT
ABR:AC_000176.1:22423576-22423595:(+)	CCAAGGTGCCCTACATCGTG
ABR:AC_000176.1:22423640-22423659:(+)	TGGCATCTACCGGATATCAG
ABR:AC_000176.1:22422814-22422833:(+)	CTTCGGTGTGAAGATCAGCG
ABRA:AC_000171.1:59974742-59974761:(+)	GTCAGCAAGGCTTACGAGAG
ABRA:AC_000171.1:59974669-59974688:(+)	AGAAGATGGACGCGGCTCAG
ABRA:AC_000171.1:59974948-59974967:(+)	CAAGTGCAGGAGCGACAGTG
ABRA:AC_000171.1:59974470-59974490:(-)	GGCCAAGGTGATAACCAGGG
ABRACL:AC_000166.1:77802052-77802072:(-)	GGTTGGCACATTTGTCATCT
ABRACL:AC_000166.1:77802064-77802083:(+)	TGCCAACCTCTTTGAAGCAC
ABRACL:AC_000166.1:77792782-77792801:(+)	GTGGAGGAAATTCATCGTCT
ABRACL:AC_000166.1:77792766-77792785:(+)	TGAAGTTAAACTCTTAGTGG
ABT1:AC_000180.1:31281171-31281191:(-)	GTGCCGGGCATTGTGTACCT
ABT1:AC_000180.1:31280339-31280359:(-)	AAAGCGGTCCAAGTACAGCA
ABT1:AC_000180.1:31280282-31280302:(-)	GCGAGTAGCCAAGCGTGTGG
ABT1:AC_000180.1:31281112-31281132:(-)	GAACCTTCTCAGCGCCTACG
ABT1:AC_000180.1:31279919-31279939:(-)	TATCTTCGAAGTGTGGAGCG
ABTB1:AC_000179.1:60504993-60505013:(-)	CTGTTGCAGTACCTGTACAC
ABTB1:AC_000179.1:60504159-60504179:(-)	TTACGACTTCCTCTGTCACA
ABTB1:AC_000179.1:60504183-60504202:(+)	CCACACGGAAACAGACGTCA
ABTB1:AC_000179.1:60504045-60504064:(+)	GGGCCCGGAAGTACTCGCTG
ABTB2:AC_000172.1:65566480-65566500:(-)	GCTGCATGGACATATCTCTG
ABTB2:AC_000172.1:65567199-65567218:(+)	GCAGCACAGGCATACATGAG
ABTB2:AC_000172.1:65566496-65566515:(+)	CAGCACAGCAAACGTCAGCG
ABTB2:AC_000172.1:65564195-65564214:(+)	TCACTGCAGAGCCCTCCACG
ABTB2:AC_000172.1:65591138-65591158:(-)	ACACACTGTACTACTTCCTG
ACAA1:AC_000179.1:11642362-11642381:(+)	AGGCTGAAGCACGTTTCCTG
ACAA1:AC_000179.1:11643401-11643420:(+)	GAGAACCGCGGTCATGACGG
ACAA1:AC_000179.1:11625574-11625594:(-)	TCAATAGGCAGTGTTCGTCG
ACAA1:AC_000179.1:11621264-11621283:(+)	CTTGTCGTCACGGACCGTGG
ACAA1:AC_000179.1:11643358-11643378:(-)	CCAGCTGGGAGATATCTGCG
ACAA2:AC_000181.1:49933873-49933893:(-)	TGTTCATCGTCGCTGCTAAG
ACAA2:AC_000181.1:49933805-49933824:(+)	GCAAACTCAGCCATGTCAGT
ACAA2:AC_000181.1:49919358-49919378:(-)	ACGCCCTGCAATCACAGCAG
ACAA2:AC_000181.1:49933745-49933765:(-)	ACTGTCGACAGTGTCGTCGT
ACAA2:AC_000181.1:49917319-49917339:(-)	CGTTACTGCAGGGAATGCGT
ACACA:AC_000176.1:13916520-13916540:(-)	GGATATCCGAATGATGTACG
ACACA:AC_000176.1:13885391-13885410:(+)	TGAGTTGAGTTAGCTCCGTG
ACACA:AC_000176.1:13943265-13943284:(+)	ACATCTCATAAGACCACCGG
ACACA:AC_000176.1:13909257-13909276:(+)	GCCGTTCATGATCACCACGT
ACACA:AC_000176.1:13908249-13908269:(-)	GAAGTTGATCCAGTACATTG
ACACB:AC_000174.1:66161251-66161271:(-)	TGTGTGCGGAGCCTTGAACG
ACACB:AC_000174.1:66173494-66173513:(+)	GGAGCGCATGCATTTCACGG
ACACB:AC_000174.1:66161484-66161503:(+)	GTTGGTGAGATATTCCACGG
ACACB:AC_000174.1:66159645-66159664:(+)	TGTTCAGCAGAGAGTCTGCG
ACACB:AC_000174.1:66173789-66173809:(-)	CCTGCACAGAGACTTCACCG
ACAD10:AC_000174.1:57675283-57675302:(+)	GCGGACCACAGTGGTGCACG
ACAD10:AC_000174.1:57669240-57669260:(-)	AGGGACTCCAGCATTTCCAA
ACAD10:AC_000174.1:57676652-57676672:(-)	GTCCAGGACAGCAAGCACCT
ACAD10:AC_000174.1:57676698-57676718:(-)	TGTAGGCCACATCAGCAAGG
ACAD11:AC_000158.1:138015543-138015563:(-)	ATATGGCTGAACGTTCTGCT
ACAD11:AC_000158.1:138014403-138014423:(-)	ACAATAAAGGTTTGGGAACG
ACAD11:AC_000158.1:138015619-138015638:(+)	CAGCTGGAAGGATATGGTAG
ACAD11:AC_000158.1:138045458-138045478:(-)	AGATGAGCCAAGTCTGACAA
ACAD8:AC_000172.1:84865540-84865559:(+)	TATGTTCAAACAGATGTCGG
ACAD8:AC_000172.1:84866298-84866318:(-)	GTAGGAGGCGAACTTCTCCA
ACAD8:AC_000172.1:84867049-84867069:(-)	CTACGCAGGAGATGCCTCTG
ACAD8:AC_000172.1:84865487-84865506:(+)	TGTTCCCTGTGGACACGATG
ACAD9:AC_000179.1:59597013-59597033:(-)	CGCCAGAGTCACAGCAATGG
ACAD9:AC_000179.1:59578110-59578129:(+)	AGAAGCTTTCCCGTTTCCAG
ACAD9:AC_000179.1:59596962-59596981:(+)	TCTCCAACACCATGTACGCG
ACAD9:AC_000179.1:59598589-59598609:(-)	ACTCTTATCTGCACTCAGCG
ACAD9:AC_000179.1:59600409-59600428:(+)	AACGTCCTAGGAGAAGTCGG
ACADL:AC_000159.1:98456819-98456838:(+)	CCCACAAGCGCAGGGTCCCG
ACADL:AC_000159.1:98444105-98444125:(-)	TCATCCCTGAGATGGTTGCA
ACADL:AC_000159.1:98440250-98440270:(-)	AGGTATTTGTCACTAATGGG
ACADL:AC_000159.1:98446719-98446739:(-)	ATCAGTATTGCAGATCACCA
ACADM:AC_000160.1:69361260-69361280:(-)	TTTATTGGCTCGTTCTGATC
ACADM:AC_000160.1:69382463-69382482:(+)	TCGCCTAAACAGCGCGATCA
ACADM:AC_000160.1:69363145-69363165:(-)	TTATTAATGGTCAGAAGATG
ACADM:AC_000160.1:69371712-69371732:(-)	TATTGAAGCAAATTCTCTAG
ACADS:AC_000174.1:65222257-65222277:(-)	GCTCCTTCTCGGCAAAGTCG
ACADS:AC_000174.1:65234418-65234437:(+)	GGCCTACTCCATCGCCATGG
ACADS:AC_000174.1:65235189-65235209:(-)	GTCACCGTCTGCCCGCGCGG
ACADS:AC_000174.1:65234465-65234485:(-)	GACACTCATGATGACTCCCG
ACADSB:AC_000183.1:43168253-43168272:(+)	GAGATGATGATAAAGAGCGC
ACADSB:AC_000183.1:43172240-43172259:(+)	TCATCAATGGGTCAAAGATG
ACADSB:AC_000183.1:43171317-43171336:(+)	AGCCAAAGTTGATGCATCTG
ACADSB:AC_000183.1:43171295-43171315:(-)	CTCCTCTATCACTAGGACAG
ACADVL:AC_000176.1:27568365-27568384:(+)	CCGGCGACCCTATGCCAGTG
ACADVL:AC_000176.1:27570083-27570102:(+)	TGTCTAACGGAGCCCTCCAG
ACADVL:AC_000176.1:27570813-27570832:(+)	GCCAGCAGAGAACGTACTGG
ACADVL:AC_000176.1:27568837-27568857:(-)	GTATGGAAACACCTGATCGG
ACADVL:AC_000176.1:27569227-27569246:(+)	CAAGTACCCAATGAACTGGG
ACAN:AC_000178.1:20833181-20833201:(-)	AAAGTCCAGGGTGTAGCGCG
ACAN:AC_000178.1:20834725-20834744:(+)	TGACGTGTACTGCTTCGCGG
ACAN:AC_000178.1:20840271-20840290:(+)	CTACGATGTCTACTGCTACG
ACAN:AC_000178.1:20835061-20835081:(-)	TTGGAAGGTGAACTTCTCCG
ACAN:AC_000178.1:20848598-20848618:(-)	CTCCAGAAGGAATTCCACTG
ACAP1:AC_000176.1:27680249-27680269:(-)	GCTTCACTGTGCAGAGACGA
ACAP1:AC_000176.1:27678829-27678848:(+)	CCAGAGCCAAGCCTAAAGGA
ACAP1:AC_000176.1:27678122-27678141:(+)	GTTGCTCGAGCTGGGTACCG
ACAP1:AC_000176.1:27677986-27678005:(+)	AGGTCTCCGGAGCTTCCGAG
ACAP1:AC_000176.1:27680113-27680132:(+)	GGTCTATCAGAAGAGGTACA
ACAP2:AC_000158.1:72862586-72862606:(-)	GTTGTGCCTTAATTGATCTC
ACAP2:AC_000158.1:72830999-72831018:(+)	CATGAATGGGATTCGAGACC
ACAP2:AC_000158.1:72831020-72831040:(-)	CATTACTAGAATACTGTGCC
ACAP2:AC_000158.1:72822045-72822064:(+)	GCTGCTTTGGAAGAAGTGGA
ACAP3:AC_000173.1:52607518-52607537:(+)	GCACATAGTCCAGCGCCAGG
ACAP3:AC_000173.1:52605713-52605733:(-)	CTCCTACGATGAGCCCAAGG
ACAP3:AC_000173.1:52604524-52604543:(+)	CGATGCAGAGCAGCACACCC
ACAP3:AC_000173.1:52605225-52605244:(+)	ACCACAGTCAGCACGTCCTG
ACAP3:AC_000173.1:52605033-52605053:(-)	AAGCCGACTCAGAGAAACTG
ACAT1:AC_000172.1:18017357-18017377:(-)	ACTGCCTAGAAAGGATCCAA
ACAT1:AC_000172.1:18017752-18017771:(+)	AATGTTCTACAAGGAGGTGA
ACAT1:AC_000172.1:18021517-18021536:(+)	GAGGAGCAACACCATATGGT
ACAT1:AC_000172.1:18018091-18018111:(-)	TCCACACATAAGATTCTGAG
ACAT2:AC_000166.1:97472699-97472718:(+)	GCTGACAGTATACTTTGTGA
ACAT2:AC_000166.1:97471098-97471117:(+)	GGAGCTGCCAAATGATCTGT
ACAT2:AC_000166.1:97472665-97472684:(+)	GAGGACGGGAGTCAAGATTG
ACAT2:AC_000166.1:97472732-97472751:(+)	GCATTCCACAACTACCACAT
ACAT2:AC_000166.1:97467291-97467310:(+)	GGGCTCAACTGTCATCAGAG
ACBD3:AC_000173.1:29928707-29928726:(+)	GAGCTTGACGAACTCTACCA
ACBD3:AC_000173.1:29925584-29925604:(-)	GGCTAGAAGAAGAGAGACTT
ACBD3:AC_000173.1:29923747-29923766:(+)	AGTGTTGCTCCTGCAACTGG
ACBD3:AC_000173.1:29929515-29929535:(-)	TAATCCAGACACTTGTCCTG
ACBD4:AC_000176.1:45434833-45434853:(-)	GCAGCATCTCTTCGTAGGAG
ACBD4:AC_000176.1:45434523-45434542:(+)	GAACTTGCCTAAGAACGGTG
ACBD4:AC_000176.1:45435078-45435098:(-)	CTTCATCTCGGTAATGTAGG
ACBD4:AC_000176.1:45434507-45434527:(-)	GTTCTGAATGACGCTGACTG
ACBD5:AC_000170.1:18071517-18071537:(-)	GTTCTATAGCTTCTATAAGC
ACBD5:AC_000170.1:18067655-18067675:(-)	GAAGAATTGCTACATGTCAT
ACBD5:AC_000170.1:18061889-18061909:(-)	CCTGAATGGCCGATGCACTG
ACBD5:AC_000170.1:18069967-18069987:(-)	TTTGGGTGATATGACCAAAG
ACBD6:AC_000173.1:63117188-63117207:(+)	ATTCCTGCATTGCTTGGCTG
ACBD6:AC_000173.1:63127622-63127641:(+)	GCAGCCTTCTCAAACAGCTC
ACBD6:AC_000173.1:63127650-63127669:(+)	TCCTGGATGCCTCGATCTTG
ACBD6:AC_000173.1:63127561-63127581:(-)	AGCTCTTGTACCTGTATGCC
ACBD6:AC_000173.1:63061715-63061735:(-)	CTACAGTCACCAGAGAAGAA
ACBD7:AC_000170.1:29941869-29941888:(+)	TTTCAGCTTCCTCACGTCTT
ACBD7:AC_000170.1:29941845-29941864:(+)	TAATTCCTCATCATCTGGCC
ACBD7:AC_000170.1:29941795-29941815:(-)	GTAATTGGAGACATAGATAT
ACBD7:AC_000170.1:29941644-29941664:(-)	GAAAGGCTAAGTGGGAAGCC
ACBD7:AC_000170.1:29941881-29941901:(-)	ACAAGGCGGCCAAAGACGTG
ACCS:AC_000172.1:75049450-75049469:(+)	CTGCTGAAGTTCTATGGAGT
ACCS:AC_000172.1:75061508-75061528:(-)	TGTGATGGCTCCATAGTAAG
ACCS:AC_000172.1:75049384-75049403:(+)	CAGGACCTGCCCAGTAACAA
ACCS:AC_000172.1:75059554-75059574:(-)	TCCTGCCTCACACAGCACCG
ACCSL:AC_000172.1:75037673-75037693:(-)	CTTGACTTTCGCATACAGGT
ACCSL:AC_000172.1:75033429-75033449:(-)	AGGCAGAGATATCAATCCCA
ACCSL:AC_000172.1:75033410-75033429:(+)	GCTATGACCTGTCCAACCGT
ACCSL:AC_000172.1:75033295-75033315:(-)	GAGTCCGTGGACGTGCAAGG
ACCSL:AC_000172.1:75038437-75038457:(-)	TGGGAGTAGACATCTCCCAG
ACD:AC_000175.1:35333396-35333415:(+)	CCGAGCATCTCTCCAAGCAG
ACD:AC_000175.1:35332512-35332532:(-)	CGCGGAGTTCTACCTCCAGG
ACD:AC_000175.1:35328701-35328720:(+)	GTGTACACAGCTTCTCCCTG
ACD:AC_000175.1:35332883-35332903:(-)	TATCCGATGCCTAGTGACGG
ACD:AC_000175.1:35332457-35332476:(+)	CAACCAGTCACCTGTTCCCG
ACE:AC_000176.1:48449216-48449236:(-)	CAGCAGGGTGTAGCTTCGCG
ACE:AC_000176.1:48449773-48449792:(+)	TGACTCTCCCACCTTCACGG
ACE:AC_000176.1:48454296-48454315:(+)	CGTGTGGAACGAGTATGCCG
ACE:AC_000176.1:48452810-48452829:(+)	CATCTACCAGTCCACCCAGG
ACE:AC_000176.1:48453499-48453518:(+)	ACTTCCAGCCGGTCACACAG
ACE2:AC_000187.1:135167368-135167387:(+)	AACAGATTATGAGGACTACG
ACE2:AC_000187.1:135176016-135176035:(+)	CAGGATCAAGATGTGCACGA
ACE2:AC_000187.1:135176133-135176152:(+)	CGCTAATGAAGGTTTCCATG
ACE2:AC_000187.1:135174129-135174148:(+)	TGCAGAAAGGATATTCAAGG
ACE2:AC_000187.1:135165900-135165919:(+)	ACAGCAGAGACTACAATCGG
ACE3:AC_000176.1:48479422-48479441:(+)	TGGAAAGGCCAACTGACGGG
ACE3:AC_000176.1:48478953-48478973:(-)	GTAGAGGGACCTGCGCACGT
ACE3:AC_000176.1:48477281-48477300:(+)	ACACACTGTACTTTGGCACG
ACE3:AC_000176.1:48477363-48477382:(+)	GCTGCTGAACGTAGACAAGG
ACE3:AC_000176.1:48476773-48476792:(+)	TGTATGGAACCAGTTCATGG
ACER1:AC_000164.1:19347394-19347414:(-)	GAACAGCACGTAAAGGTAGC
ACER1:AC_000164.1:19347523-19347543:(-)	GAGCGTCATGTGAAAGTACA
ACER1:AC_000164.1:19347352-19347372:(-)	GCGCATCAGAAATGTCATGA
ACER1:AC_000164.1:19347562-19347581:(+)	TGGATGAGATCGCTATCCTG
ACER1:AC_000164.1:19351957-19351977:(-)	GGCGAGAGCCCATATAACTG
ACER2:AC_000165.1:24846690-24846709:(+)	AACAAGACGTTGCTGATCTG
ACER2:AC_000165.1:24856843-24856863:(-)	CTCGGAGGTGGACTGGTGCG
ACER2:AC_000165.1:24856798-24856818:(-)	CATCGCCGAGTTCTACAACA
ACER2:AC_000165.1:24845749-24845768:(+)	TCTTCGGTAGATACCTTCTG
ACER2:AC_000165.1:24846630-24846650:(-)	TATGCAACGTGCTTCAACAG
ACER3:AC_000172.1:57106027-57106047:(-)	CAGAGTCATGTGGAAGCACC
ACER3:AC_000172.1:57028641-57028660:(+)	GGGTCCAACGACCTCCACGC
ACER3:AC_000172.1:57083580-57083599:(+)	GCGATGCAGAGTGTTAGAAG
ACER3:AC_000172.1:57028665-57028684:(+)	CTGGTGCGAGGAGAACTACG
ACHE:AC_000182.1:36301128-36301148:(-)	CTGGTGGCAGAAAGCGACGG
ACHE:AC_000182.1:36301210-36301229:(+)	TATGTGGACACCTTGTACCC
ACHE:AC_000182.1:36301382-36301402:(-)	GCCATCGTACACATCCAGGG
ACHE:AC_000182.1:36302619-36302639:(-)	ATAGACACGAGCGCCCTGAG
ACHE:AC_000182.1:36301334-36301354:(-)	ATAGATCCAGACGAGGACAG
ACIN1:AC_000167.1:21628438-21628458:(-)	TTGGTCTGCAATAGGCATGG
ACIN1:AC_000167.1:21632983-21633002:(+)	CCACTGAATCACTCAAGGTG
ACIN1:AC_000167.1:21634649-21634669:(-)	GTCCCAACAACTCCTTCAGT
ACIN1:AC_000167.1:21633861-21633881:(-)	GCCACCTCTACTGAGACCTG
ACKR1:AC_000160.1:10648232-10648251:(+)	AAGGTCTGAGAAGCGCATAG
ACKR1:AC_000160.1:10648341-10648360:(+)	GGGTGCAGCTGCTTCCACGT
ACKR1:AC_000160.1:10648358-10648378:(-)	AGACTATAATGAGACCGACG
ACKR1:AC_000160.1:10648082-10648101:(+)	AGGCGACCAAGTGAGCCAGG
ACKR2:AC_000179.1:15560204-15560223:(+)	CTCGGCCCTACCACCGACTG
ACKR2:AC_000179.1:15560094-15560113:(+)	CGGGAGCGTCTTATGCAAGG
ACKR2:AC_000179.1:15560258-15560278:(-)	CAGGGCCATAGCCCACACAC
ACKR2:AC_000179.1:15560327-15560347:(-)	ATAGCACTCCCACACGCCCG
ACKR3:AC_000160.1:116661319-116661339:(-)	GGTGCTGGCGAAGTAGGCGA
ACKR3:AC_000160.1:116660896-116660915:(+)	TCTTGGACTACTCAGAGCCG
ACKR3:AC_000160.1:116661190-116661209:(+)	GCCTCGTGCAGCATAACCAG
ACKR3:AC_000160.1:116661073-116661093:(-)	GATGTTCACCCAGACCACCA
ACKR4:AC_000158.1:138070676-138070696:(-)	GTCAACAGATTACTATTATG
ACKR4:AC_000158.1:138070301-138070321:(-)	TATCAGCACAGACAGATACT
ACKR4:AC_000158.1:138070515-138070534:(+)	GGCATAAATCGCCACTACAG
ACKR4:AC_000158.1:138070267-138070287:(-)	GCTCCCAGTCAATCGGGAGT
ACLY:AC_000176.1:42729697-42729717:(-)	GACCAGCTGATCAAACGGCG
ACLY:AC_000176.1:42722869-42722889:(-)	CATCGCAAACTTCACCAACG
ACLY:AC_000176.1:42720772-42720792:(-)	AGAGCAATTCGAGATTACCA
ACLY:AC_000176.1:42713643-42713662:(+)	TCACGTGAACGGGTAGACCA
ACLY:AC_000176.1:42723687-42723707:(-)	CAACGAGCTGGCAAACTACG
ACMSD:AC_000159.1:62730094-62730114:(-)	CGAGTGGGACCTGAACGCAC
ACMSD:AC_000159.1:62730214-62730233:(+)	CCAGACCCACAAACCTCCTG
ACMSD:AC_000159.1:62736391-62736411:(-)	AGTGGTCCAAGAGAACTGCT
ACMSD:AC_000159.1:62730073-62730093:(-)	GGAACTCTTCCCAGTGTACG
ACMSD:AC_000159.1:62722272-62722292:(-)	AAAGTGTGCTTTGCACATGG
ACO1:AC_000165.1:11503208-11503227:(+)	GTTGGCAATTGTAGCTCGGT
ACO1:AC_000165.1:11500560-11500579:(+)	GACACGGCAACTTTGTCCTG
ACO1:AC_000165.1:11505333-11505352:(+)	ATGTCAGTGGATGTGACCAG
ACO1:AC_000165.1:11505982-11506001:(+)	ACCCAAACCATCAATCATGG
ACO1:AC_000165.1:11506094-11506113:(+)	TGGATGATTCCTGAGCCCGG
ACO2:AC_000162.1:113127777-113127797:(-)	AGGCCCGTGGTACTCCACGA
ACO2:AC_000162.1:113131283-113131303:(-)	TCACCAACTCGGATGTCCAA
ACO2:AC_000162.1:113120578-113120598:(-)	CCTCGATCAGATGGTCACAG
ACO2:AC_000162.1:113127743-113127762:(+)	GGTATCCTCACAGTGAAAGG
ACO2:AC_000162.1:113129168-113129188:(-)	GTTGTAAGGGAACACCGAAG
ACOT11:AC_000160.1:92283562-92283581:(+)	GGCTCATCTGCACCTCCGTG
ACOT11:AC_000160.1:92283610-92283630:(-)	ACGCACTGACAGCGACAACA
ACOT11:AC_000160.1:92283531-92283551:(-)	CCCTGCCACACCAACCAGCG
ACOT11:AC_000160.1:92277429-92277449:(-)	AGCCTTCAACTCTAGCATGG
ACOT11:AC_000160.1:92283647-92283666:(+)	CGTGCGGTTGGAGAACACGG
ACOT12:AC_000164.1:83636553-83636572:(+)	TTTCCATGATGGTTTGCGTG
ACOT12:AC_000164.1:83632918-83632938:(-)	CAGGAGTGGTCTAAGAGCCG
ACOT12:AC_000164.1:83634937-83634956:(+)	CAGGATGGGCTCGACACAGG
ACOT12:AC_000164.1:83646859-83646879:(-)	AGCGTTCAGCACAAGCATGG
ACOT13:AC_000180.1:32848870-32848890:(-)	CTGGAGTGGCTAACGCACTC
ACOT13:AC_000180.1:32836869-32836889:(-)	GATCTGATGAACAAGGCCAC
ACOT13:AC_000180.1:32839333-32839352:(+)	TGATATGACATCCACTAAGG
ACOT13:AC_000180.1:32839307-32839327:(-)	GCTCTGCTGTGCACAGAAAG
ACOT13:AC_000180.1:32848902-32848921:(+)	CTTCTTCACCCAGATCATCG
ACOT2:AC_000167.1:85364876-85364895:(+)	GGTGAGATTATGCCGCCTGT
ACOT2:AC_000167.1:85364824-85364843:(+)	CGTCATAATCAACGGCTCTG
ACOT2:AC_000167.1:85362462-85362482:(-)	GACTAGCTCGATATTCCAGA
ACOT2:AC_000167.1:85407624-85407644:(-)	TATGCACGCGCTCGTCCCAG
ACOT4:AC_000167.1:85379708-85379727:(+)	AGATAAAGGGCACACGCATT
ACOT4:AC_000167.1:85378769-85378788:(+)	CTACATGCTTCAACACAGCC
ACOT4:AC_000167.1:85379916-85379936:(-)	TTACATCCACAATGTCTAGG
ACOT4:AC_000167.1:85379854-85379873:(+)	GACAGCAACATTCCACCACT
ACOT6:AC_000167.1:85448833-85448852:(+)	AGGTGACCTGTGTCTCTCAA
ACOT6:AC_000167.1:85448884-85448903:(+)	TATAGTTATTAATGCCTGCG
ACOT6:AC_000167.1:85448859-85448879:(-)	TGTGATGCCCTTCAAGAAAG
ACOT6:AC_000167.1:85447141-85447160:(+)	CTTCATGCTACAGCATCCAA
ACOT7:AC_000173.1:47878070-47878089:(+)	GTGGCCGGCAATGTGCACGG
ACOT7:AC_000173.1:47894645-47894664:(+)	GGAGGGCCGGAAGCGCTACG
ACOT7:AC_000173.1:47894687-47894706:(+)	GGAGACCAAGTGGCGCAACG
ACOT7:AC_000173.1:47890041-47890060:(+)	TGACCAATAAGGCCACCCTG
ACOT8:AC_000170.1:75329226-75329246:(-)	CCGTACGAAGTAGCAGTGCA
ACOT8:AC_000170.1:75333247-75333266:(+)	GGTGCCGGTGCTGTACCAGG
ACOT8:AC_000170.1:75327626-75327646:(-)	CTGAAGAGATCCTCGTCCAG
ACOT8:AC_000170.1:75329124-75329143:(+)	ACTGGGTACCCTCAACTGAG
ACOT9:AC_000187.1:126522853-126522873:(-)	CTTACCAATCTTGTCCACCA
ACOT9:AC_000187.1:126517918-126517937:(+)	GAGGATCTTGACAGCCTAGG
ACOT9:AC_000187.1:126517566-126517586:(-)	CTGTCTTTCATGGTCCTAGG
ACOT9:AC_000187.1:126536078-126536097:(+)	ACTCATTCTTGAAAGCCCAG
ACOX1:AC_000176.1:56317073-56317093:(-)	GATGAACACCATGGTCCCGT
ACOX1:AC_000176.1:56314902-56314922:(-)	ACCAGGCCACCACTTGATGG
ACOX1:AC_000176.1:56317104-56317124:(-)	TCCGAGCGGATTCTCCCACG
ACOX1:AC_000176.1:56317148-56317167:(+)	CCGTCCGATACAGTGCTGTG
ACOX1:AC_000176.1:56319461-56319480:(+)	AGAGGCGTACAAGCTTCGAG
ACOX2:AC_000179.1:43381587-43381606:(+)	CAGTGCACCGAGTGTCAGCG
ACOX2:AC_000179.1:43381682-43381701:(+)	CTCACCAACATCCTTGACGG
ACOX2:AC_000179.1:43381654-43381673:(+)	GCACTCGCAGTCCTTCAACG
ACOX2:AC_000179.1:43387105-43387124:(+)	GAGTAACTACCTCAGCATGG
ACOX2:AC_000179.1:43383083-43383102:(+)	CATACGCCCAGACAGAACTG
ACOX3:AC_000163.1:106518369-106518389:(-)	GCGACATTGGGAAGAAGCTG
ACOX3:AC_000163.1:106526375-106526395:(-)	CAAGACCGCTACCCACGCAG
ACOX3:AC_000163.1:106529518-106529538:(-)	GAGTCATGGGAGTAACACCA
ACOX3:AC_000163.1:106526360-106526379:(+)	GCTGAGCAAACACCACTGCG
ACOX3:AC_000163.1:106511437-106511456:(+)	GGTGACGTAGGCGCCCTCAG
ACOXL:AC_000168.1:1482237-1482257:(-)	GAGATTCAATGCGATGCTGG
ACOXL:AC_000168.1:1488463-1488483:(-)	TGACAGTGTTCGGATACCAA
ACOXL:AC_000168.1:1482283-1482302:(+)	GTACTGCCCATCTGGACCCA
ACOXL:AC_000168.1:1496906-1496926:(-)	GCCCAGCACACGTAACTCAG
ACP1:NW_003099170.1:38136-38156:(-)	CAGCTCACAGCTCTTGGATC
ACP1:NW_003099170.1:37773-37792:(+)	TCGATCGCCCATCGCAGAAG
ACP1:NW_003099170.1:38148-38167:(+)	GTGAGCTGCCTAAGAAATCA
ACP1:NW_003099170.1:38095-38114:(+)	ACAGTGGCGCTGTTTCTGAC
ACP2:AC_000172.1:78314964-78314983:(+)	AAGCGCTGGATCCCGTCGGG
ACP2:AC_000172.1:78314734-78314754:(-)	AGCTGCAGAATGAGACCCGG
ACP2:AC_000172.1:78314529-78314549:(-)	CTACGACACGCTATTCTGCG
ACP2:AC_000172.1:78315010-78315030:(-)	CCGGACGCTTATGAGTGCGG
ACP5:AC_000164.1:17135865-17135884:(+)	GAAGATGGCCACGGACACGT
ACP5:AC_000164.1:17136398-17136418:(-)	TGCAGGATGTCAACGACAAG
ACP5:AC_000164.1:17136559-17136578:(+)	CAGCGACGAAGCGCAACATG
ACP5:AC_000164.1:17136113-17136132:(+)	TTGCCAGCCAGCACGTACCA
ACP6:AC_000160.1:22072480-22072499:(+)	TGCTGGACAGCTGACCAAGG
ACP6:AC_000160.1:22078664-22078683:(+)	CATTGCCAGTAGTGATGAAG
ACP6:AC_000160.1:22072316-22072336:(-)	TCGTGATACTGAGAGTCGAA
ACP6:AC_000160.1:22072274-22072293:(+)	ACAGTCACCAATCTCGCTGG
ACP7:AC_000175.1:49094443-49094463:(-)	AGATAGCAGCAGGTCCAGCA
ACP7:AC_000175.1:49094524-49094543:(+)	CAAGTGCACTTGTCCTACCC
ACP7:AC_000175.1:49099170-49099190:(-)	AGCCCTGAGCACTGCCACAG
ACP7:AC_000175.1:49098794-49098814:(-)	GGTGTATGTAGAGCTTCCGC
ACP7:AC_000175.1:49100831-49100850:(+)	AAGCTCGCTTCAGCATGCCG
ACPP:AC_000158.1:138376277-138376296:(+)	GCCAAATCCCTGTGGCCATG
ACPP:AC_000158.1:138376295-138376315:(-)	ATCCCATTAAGGAATCCTCA
ACPP:AC_000158.1:138371685-138371705:(-)	CTAGGTTCATGTTCGAAGCA
ACPP:AC_000158.1:138371608-138371627:(+)	CCAGATGCTGATACCCTCTG
ACPP:AC_000158.1:138367115-138367134:(+)	AAAGGTAGGTATAGCAACTG
ACPT:AC_000175.1:57311110-57311129:(+)	CTTCCTGAGGAGCCGCTACG
ACPT:AC_000175.1:57311125-57311145:(-)	GGCTCAGAAAGTCCTCGTAG
ACPT:AC_000175.1:57312456-57312476:(-)	CAAGGCGGTCTTGTACTCGG
ACPT:AC_000175.1:57310957-57310976:(+)	AGGAGGTTGCATCCACCCTG
ACPT:AC_000175.1:57312056-57312075:(+)	GCACACGGTGCCGGTCACTG
ACR:AC_000162.1:120223209-120223228:(+)	TTCCGGCAGAACCGTCAGGG
ACR:AC_000162.1:120223642-120223661:(+)	GAGCTAAGGAAGTTGAGTGG
ACR:AC_000162.1:120223824-120223844:(-)	GGTGGGCCTGCCCTAAACTG
ACR:AC_000162.1:120229000-120229020:(-)	AGGTAGACGTGTAGACTCCG
ACR:AC_000162.1:120223300-120223319:(+)	TCACATACCACAACAACCGG
ACRBP:AC_000162.1:104156201-104156220:(+)	GCGGTTGAACAGCAATGTGG
ACRBP:AC_000162.1:104154729-104154748:(+)	CAACCATGTCTACTACGCCA
ACRBP:AC_000162.1:104154360-104154380:(-)	AGAAGCGCTCATACTCCGTG
ACRBP:AC_000162.1:104154458-104154478:(-)	ATACTGGTCTAGCTGGACGA
ACRBP:AC_000162.1:104155229-104155248:(+)	CTCACCCAATACCCTCAAGG
ACRC:AC_000187.1:84369195-84369214:(+)	TCATCACTGATAACTATTGG
ACRC:AC_000187.1:84369085-84369104:(+)	CTGCAGAAGAGAACTTGTGC
ACRC:AC_000187.1:84374188-84374208:(-)	TGAAGATCAACAACGTCAGG
ACRC:AC_000187.1:84368974-84368994:(-)	TAATGAAGATCCTGTACCTG
ACRC:AC_000187.1:84360179-84360198:(+)	GATGCCATCGAGCAGCCAGG
ACRV1:AC_000186.1:29432823-29432843:(-)	TCCCGGTGAACAACTTTCTG
ACRV1:AC_000186.1:29432929-29432949:(-)	TGGCAGTTGAACACGCAAGT
ACRV1:AC_000186.1:29432902-29432921:(+)	AGTAGCGTGATCAACTGGAG
ACRV1:AC_000186.1:29432777-29432796:(+)	CCGACAGACTGTTCGCCTAG
ACRV1:AC_000186.1:29430498-29430517:(+)	GCACTGCTGGGAATTCTGAG
ACSBG1:AC_000178.1:31088172-31088192:(-)	CCGCCCAGATCTATGACCTG
ACSBG1:AC_000178.1:31087126-31087145:(+)	ATGATCTTCTCCCACACCCG
ACSBG1:AC_000178.1:31088228-31088248:(-)	ACCTGCGGAAATCCAACAGG
ACSBG1:AC_000178.1:31098240-31098259:(+)	TGCTGAGAAGAACCACTCCG
ACSBG1:AC_000178.1:31097839-31097859:(-)	CTGCCGTGCCAACATCATCG
ACSBG2:AC_000164.1:19491409-19491429:(-)	GAACTACAACCAGTACTATG
ACSBG2:AC_000164.1:19490400-19490419:(+)	ACCCAAGGATGCCAACTGAG
ACSBG2:AC_000164.1:19474679-19474699:(-)	TCTAGATCACGTGGACAGCG
ACSBG2:AC_000164.1:19485252-19485272:(-)	CGTTCAGTACAAGCCGCCCG
ACSBG2:AC_000164.1:19471802-19471822:(-)	GATGCATGAGAAGATAAAGG
ACSF2:AC_000176.1:36882187-36882206:(+)	AGCCCAGGCAGTGGTACAGG
ACSF2:AC_000176.1:36883357-36883376:(+)	TGAATTGCTTGGGAAATACG
ACSF2:AC_000176.1:36882421-36882440:(+)	AATGTTGTAATGGGAGAGTG
ACSF2:AC_000176.1:36883007-36883027:(-)	CATCAACATCCAGTTCACCT
ACSF2:AC_000176.1:36884585-36884605:(-)	ACCTCAGTAACAAGACCGTG
ACSF3:AC_000175.1:14260374-14260393:(+)	CGGGATGACGGAGATTGGCA
ACSF3:AC_000175.1:14282596-14282615:(+)	AGGGCGAACTCCTGGTCAGG
ACSF3:AC_000175.1:14260356-14260376:(-)	CGTACCTCTCCAGCAGAGTG
ACSF3:AC_000175.1:14264416-14264435:(+)	TATCCACGCAGAAGGAAGTG
ACSL1:AC_000184.1:14267517-14267536:(+)	CTTCAGGGCCCGTGGCCGCG
ACSL1:AC_000184.1:14245744-14245763:(+)	TTCCAGCAGATCACTGCCGT
ACSL1:AC_000184.1:14242820-14242839:(+)	GCAAGATCTTCAGGTACTGG
ACSL1:AC_000184.1:14252173-14252192:(+)	GTTTCCGAGAGCCTAAACAA
ACSL1:AC_000184.1:14252942-14252961:(+)	TCATCGTAGAAATACACCAG
ACSL3:AC_000159.1:111870517-111870536:(+)	GCAGTAATCATGTACACGAG
ACSL3:AC_000159.1:111871830-111871850:(-)	AATTCTAAGACGTGGGCCAG
ACSL3:AC_000159.1:111868821-111868840:(+)	CGTCATCGTGCACACCATGG
ACSL3:AC_000159.1:111867782-111867801:(+)	ACGCTGTATGCTACTCTAGG
ACSL3:AC_000159.1:111856573-111856593:(-)	ACATCCAGGGTATAATACGG
ACSL4:AC_000187.1:62503733-62503752:(+)	AACTCAAGCACATGAGCCAA
ACSL4:AC_000187.1:62502840-62502859:(+)	GGGACAGCAGCCATGAGTGT
ACSL4:AC_000187.1:62507637-62507656:(+)	TACCGAAGTTATTCACTCGG
ACSL4:AC_000187.1:62503928-62503947:(+)	GCCCAGGAATTCTCTCACAC
ACSL5:AC_000183.1:33218596-33218616:(-)	GGGTGTATCACAGATTACCA
ACSL5:AC_000183.1:33217548-33217568:(-)	GCTCCCAAGGTGTCATACAA
ACSL5:AC_000183.1:33225686-33225706:(-)	GTAACCGAACCTTCCCACCC
ACSL5:AC_000183.1:33223586-33223606:(-)	TAAGGAGTCGAGGCACTGTG
ACSL6:AC_000164.1:23796439-23796458:(+)	CGATGCCAGGACCATGTACG
ACSL6:AC_000164.1:23798847-23798866:(+)	GGATAAACCTCAGAAAGCTG
ACSL6:AC_000164.1:23861366-23861386:(-)	GGGCCTTCATGTCATCTGAG
ACSL6:AC_000164.1:23791322-23791342:(-)	TAGTGCACCCATACTCACGA
ACSL6:AC_000164.1:23796469-23796489:(-)	CTGAGATCCTAAGCCCACGG
ACSM1:AC_000182.1:18399642-18399661:(+)	TGCTTGAACCATGGACAGCG
ACSM1:AC_000182.1:18398765-18398785:(-)	AGGATCGTAAAGCGAATCCG
ACSM1:AC_000182.1:18393254-18393273:(+)	AACGTCCTGACACAGACCTG
ACSM1:AC_000182.1:18393178-18393197:(+)	GTGGTGGGTGAACGATCAAG
ACSM2B:AC_000182.1:18282867-18282887:(-)	AGGATCACCAGCCACCACTC
ACSM2B:AC_000182.1:18290116-18290136:(-)	GTGCATGCTCCTGACGTCCA
ACSM2B:AC_000182.1:18290048-18290068:(-)	TATAGGCCATATTATGTCAG
ACSM2B:AC_000182.1:18285718-18285737:(+)	TGGACTTCAAGACACTACTG
ACSM3:AC_000182.1:18639660-18639680:(-)	ACAAGCATTCTGTATGCAGT
ACSM3:AC_000182.1:18639086-18639105:(+)	TATTTGCACATTATTTGCCG
ACSM3:AC_000182.1:18638996-18639016:(-)	ATTCCACATGACATCCAAAG
ACSM3:AC_000182.1:18639106-18639126:(-)	ATGGAAGTTGGCTCAAACCG
ACSM3:AC_000182.1:18652941-18652960:(+)	AGGCAATTTCTATATCACTG
ACSM4:AC_000182.1:18550937-18550956:(+)	GGAATTGGGTATACCCTCTG
ACSM4:AC_000182.1:18554197-18554217:(-)	ACAAGCATCCGGTACACGGT
ACSM4:AC_000182.1:18545287-18545306:(+)	ATCTAAGGCCAAGTGCATCG
ACSM4:AC_000182.1:18551843-18551863:(-)	ACTTACATCCAGGAAAGTGT
ACSM4:AC_000182.1:18542059-18542078:(+)	AGAGTGGTGGCTTATAAACG
ACSM5:AC_000182.1:18216821-18216841:(-)	GCGCTAATGGCATCCACCCG
ACSM5:AC_000182.1:18219526-18219545:(+)	CAAGATGGTCGAGCACACCC
ACSM5:AC_000182.1:18219488-18219507:(+)	GTGGCCATCTACTTCACAAG
ACSM5:AC_000182.1:18221148-18221168:(-)	ATAAATTTGGCATCAAACCG
ACSS1:AC_000170.1:43049808-43049828:(-)	GAGGTATGGAGTCCGCCGAG
ACSS1:AC_000170.1:43043389-43043409:(-)	TCTTCCTCCTGTACACCTCG
ACSS1:AC_000170.1:43039420-43039439:(+)	CTGGTCGCTCCATTGCAGAG
ACSS1:AC_000170.1:43043859-43043879:(-)	CAGACAACAAGGTCCACATG
ACSS1:AC_000170.1:43043936-43043956:(-)	GGTACAGCTGAAGAAGATCG
ACSS2:AC_000170.1:64794775-64794794:(+)	TGATGGGACTTCCCGAAGAG
ACSS2:AC_000170.1:64827785-64827804:(+)	CATTTGCAAGGGTGACCGAG
ACSS2:AC_000170.1:64828756-64828776:(-)	GGGCATGGCCTCTTAATCGG
ACSS2:AC_000170.1:64834557-64834576:(+)	GGCGTGTTACACACAGTTGG
ACSS2:AC_000170.1:64828429-64828448:(+)	CAAAGATGCCTTCTACAGGG
ACSS3:AC_000162.1:10731521-10731540:(+)	CGAGTACAAGACCCACTTCG
ACSS3:AC_000162.1:10731602-10731621:(+)	CAAGCCCTGGACCAAGACGC
ACSS3:AC_000162.1:10805529-10805549:(-)	ATTACAGCGTATCCTCCAGT
ACSS3:AC_000162.1:10795258-10795277:(+)	TTTACACATCTGGAACGACG
ACTA1:AC_000185.1:420242-420261:(+)	TCAGGTAGTCGGTGAGATCG
ACTA1:AC_000185.1:420976-420995:(+)	AGAGCCATTGTCGCACACGA
ACTA1:AC_000185.1:420773-420792:(+)	ATGCCCACCATGACGCCCTG
ACTA1:AC_000185.1:420752-420772:(-)	GGGCAGAAAGATTCCTACGT
ACTA2:AC_000183.1:10669236-10669255:(+)	CCTACCAGTTGTGCGTCCAG
ACTA2:AC_000183.1:10671675-10671695:(-)	GCATCCAACCCTTCTCACCG
ACTA2:AC_000183.1:10676239-10676258:(+)	GCCATTGTCACACACCAAGG
ACTA2:AC_000183.1:10674767-10674787:(-)	GGGACAGAAAGACAGCTACG
ACTB:AC_000182.1:39345639-39345659:(-)	TCTTCATGAGGTAGTCCGTC
ACTB:AC_000182.1:39345473-39345493:(-)	GATGGCCACGTACATGGCAG
ACTB:AC_000182.1:39344786-39344805:(+)	GGCCAGAAGGACTCGTACGT
ACTB:AC_000182.1:39344911-39344930:(+)	CTTCTACAACGAGCTCCGTG
ACTB:AC_000182.1:39346044-39346063:(+)	CAAGGACCTCTACGCCAACA
ACTBL2:AC_000177.1:21814539-21814558:(+)	GGGCCAGAAGGACTGCTACG
ACTBL2:AC_000177.1:21814608-21814628:(-)	TGACCACTCCATGCTCAATG
ACTBL2:AC_000177.1:21814683-21814703:(-)	GATGCTCATCTGGAGCCACG
ACTBL2:AC_000177.1:21814421-21814441:(-)	TGACCCATTATCCACCACCA
ACTC1:AC_000167.1:30365083-30365102:(+)	CTGGGCTTCATCACCTACAT
ACTC1:AC_000167.1:30364004-30364023:(+)	AGCTAGATCCAGACGCATGA
ACTC1:AC_000167.1:30364816-30364835:(+)	GGTACGACCAGAAGCATACA
ACTC1:AC_000167.1:30363939-30363959:(-)	GGCTACTCCTTTGTCACCAC
ACTC1:AC_000167.1:30362708-30362727:(+)	AGCAATACCAGGGTACATGG
ACTG1:AC_000176.1:51869031-51869051:(-)	CCCAACGATGGACGGGAACA
ACTG1:AC_000176.1:51869057-51869077:(-)	ACCATGACGCCCTGGTGTCG
ACTG1:AC_000176.1:51868962-51868982:(-)	ACCATTGTCGATGACGAGGG
ACTG1:AC_000176.1:51870199-51870218:(+)	AAAGGACCTGTATGCCAACA
ACTG1:AC_000176.1:51869704-51869723:(+)	ACACGGTGCCCATCTACGAG
ACTG2:AC_000168.1:10724837-10724856:(+)	GAATGGCGACGTACATGGCG
ACTG2:AC_000168.1:10722991-10723010:(+)	TCAAGGCGCATGATGGCATG
ACTG2:AC_000168.1:10723028-10723048:(-)	CCACAATGTTCCTATCTACG
ACTG2:AC_000168.1:10722953-10722972:(+)	TCTTCATGAGGTAGTCCGTG
ACTG2:AC_000168.1:10720191-10720210:(+)	GGCAATGCCAGGGTACATGG
ACTL10:AC_000170.1:63696024-63696044:(-)	AGGTGGCCTTGTGCCACGAG
ACTL10:AC_000170.1:63695623-63695643:(-)	GAGCTCTTGAGTACCAGGCG
ACTL10:AC_000170.1:63695930-63695950:(-)	GGAGCAGAGCGCCAACAAGG
ACTL10:AC_000170.1:63696008-63696027:(+)	CCGTCTATGCAGGCCACTCG
ACTL6A:AC_000158.1:88148536-88148556:(-)	AGTACACTGATGGAAATCGA
ACTL6A:AC_000158.1:88137866-88137886:(-)	CTTTATCACTATGCAATGCA
ACTL6A:AC_000158.1:88148481-88148501:(-)	ACATAGATACTAATGCCCTG
ACTL6A:AC_000158.1:88138205-88138225:(-)	ACTGCAATTCCTGTTCACGA
ACTL6B:AC_000182.1:36460215-36460234:(+)	AGTCCGCGCTGGGTACGCTG
ACTL6B:AC_000182.1:36460542-36460561:(+)	CCACGTGCCTCGAGATGGAG
ACTL6B:AC_000182.1:36464641-36464660:(+)	CTACGTCCTGCAGCAAGGTG
ACTL6B:AC_000182.1:36464808-36464828:(-)	TGGCTGCGATCATGTAAGGT
ACTL7A:AC_000165.1:100143060-100143079:(+)	ATCGCAAGGAGACATTCGTG
ACTL7A:AC_000165.1:100143334-100143354:(-)	CGTAGGAGTACATGGACAGG
ACTL7A:AC_000165.1:100142884-100142903:(+)	AGAACCTACGACGTCACCTG
ACTL7A:AC_000165.1:100143082-100143101:(+)	GCACGAGCTTATCAACCCAG
ACTL7B:AC_000165.1:100139294-100139313:(+)	GGAGGATCTTCATGGCCGTG
ACTL7B:AC_000165.1:100139522-100139542:(-)	GTACTGCAAGTGTGGCTACG
ACTL7B:AC_000165.1:100139409-100139428:(+)	GAGCAGCTCATGGCCCACGT
ACTL7B:AC_000165.1:100139425-100139445:(-)	ACCCGCAAGGAGACCTACGT
ACTL8:AC_000159.1:135421878-135421897:(+)	CACGCCGCCGAGCGTAGCTG
ACTL8:AC_000159.1:135421919-135421938:(+)	GGGATGTAGTTCACGACACT
ACTL8:AC_000159.1:135422011-135422030:(+)	GATGGTTCTTGCAGACATGG
ACTL8:AC_000159.1:135419125-135419144:(+)	TCTTGAAGAGATAGACCGAG
ACTL9:AC_000164.1:18483561-18483581:(-)	GGCCCGGCCCACCTATACCG
ACTL9:AC_000164.1:18483165-18483184:(+)	GCACGGTGTAGGTGACTCCG
ACTL9:AC_000164.1:18483294-18483314:(-)	CAACCGCGAGAAGCTAGTGG
ACTL9:AC_000164.1:18483369-18483389:(-)	GCTGGAGCATGACCTCCGCG
ACTN1:AC_000167.1:81062617-81062637:(-)	CGTTTGGCCAAGCCCGAGAG
ACTN1:AC_000167.1:81051811-81051831:(-)	TGATCGACTATGGGAAGCTG
ACTN1:AC_000167.1:81033356-81033376:(-)	GCGGCAGAAGGATTACGAGA
ACTN1:AC_000167.1:81033326-81033345:(+)	GCAGGGCCTTGATCTCCGAG
ACTN1:AC_000167.1:81039974-81039994:(-)	GGAGAACGAGCAGCTCATGG
ACTN2:AC_000185.1:9430090-9430109:(+)	TTACGAGTCGTCAACCCTGA
ACTN2:AC_000185.1:9404193-9404212:(+)	AGGCTGCCCAAACCTGACCG
ACTN2:AC_000185.1:9414285-9414305:(-)	TCAGCTTTGAGTAGTCAATG
ACTN2:AC_000185.1:9430159-9430178:(+)	GGCTGCACACCAGGACCGCG
ACTN3:AC_000186.1:45230695-45230714:(+)	ATGATGGTTCTGCAGCCCGA
ACTN3:AC_000186.1:45238075-45238095:(-)	GGTCCAGGCTTCATGCAGGG
ACTN3:AC_000186.1:45234564-45234583:(+)	AGGCTGCCCAGACCAGACAA
ACTN3:AC_000186.1:45235759-45235779:(-)	GCAGTTTGGCATAGTCAATG
ACTN3:AC_000186.1:45235893-45235913:(-)	CTTCTCGGCCACCTCAAAGG
ACTN4:AC_000175.1:48722433-48722453:(-)	ATGGTAGAAGCTGGACACAT
ACTN4:AC_000175.1:48713537-48713556:(+)	ACAGATCGAGAACATTGATG
ACTN4:AC_000175.1:48733465-48733485:(-)	GAGGGCCTTGATGTCCGACA
ACTN4:AC_000175.1:48713909-48713928:(+)	GGACTTCATCGCCAGCAAAG
ACTN4:AC_000175.1:48713844-48713863:(+)	CGGTTACCTAAGCCAGAGCG
ACTR10:AC_000167.1:70770271-70770290:(+)	TCTGCCATGGTCCTAGATTG
ACTR10:AC_000167.1:70772638-70772657:(+)	GAACAATGTACTGTTGACAC
ACTR10:AC_000167.1:70780518-70780537:(+)	TTTGTTAGTGATCTGAAGCG
ACTR10:AC_000167.1:70768026-70768046:(-)	ACTCGATAACCACAACTCTG
ACTR1A:AC_000183.1:22966190-22966209:(+)	GAAGAAAGCGAGAGACGTCT
ACTR1A:AC_000183.1:22966222-22966241:(+)	TCGATGCGCATGATGGAGTG
ACTR1A:AC_000183.1:22966258-22966278:(-)	CATGCCGTGCCCATTTACGA
ACTR1A:AC_000183.1:22966293-22966312:(+)	AGAATCCAGCACCACACCCG
ACTR1A:AC_000183.1:22964747-22964767:(-)	CAGGCCGGACCTGATCGGCG
ACTR1B:AC_000168.1:2938702-2938722:(-)	GGGACTGGAACGACATGGAG
ACTR1B:AC_000168.1:2938016-2938036:(-)	GAGTAAGAATCGGGAGAAGG
ACTR1B:AC_000168.1:2932144-2932163:(+)	GACGACCTCAAACTCAGCCG
ACTR1B:AC_000168.1:2939743-2939763:(-)	CTTTATCGGACCGAAAGCAG
ACTR1B:AC_000168.1:2940988-2941007:(+)	AAAGCCAGCCTTGATCACCC
ACTR2:AC_000168.1:63567058-63567077:(+)	CACCTATGGGACTACACATT
ACTR2:AC_000168.1:63574130-63574149:(+)	TATTACCAGATATCTTATCA
ACTR2:AC_000168.1:63561209-63561229:(-)	AAAGCTGGGAAGATATGTTC
ACTR2:AC_000168.1:63570603-63570622:(+)	TGACTTTGTATGCTCAAGGT
ACTR3:AC_000159.1:65905640-65905659:(+)	ATTAAGCACATTCCCATCGC
ACTR3:AC_000159.1:65905655-65905675:(-)	GTTATATCTCGTCCTGCGAT
ACTR3:AC_000159.1:65902688-65902708:(-)	CCGTTCTCCTACTTGTCTAG
ACTR3:AC_000159.1:65907348-65907367:(+)	ATGATACAGATGGATCAAAG
ACTR3:AC_000159.1:65902714-65902733:(+)	ACCGGTACGGTAATAGACAG
ACTR3B:AC_000161.1:115927241-115927261:(-)	CTGGCGCGATGTCCACGAGG
ACTR3B:AC_000161.1:115927262-115927281:(+)	TGGGCGAACGCACGTTAACG
ACTR3B:AC_000161.1:115930890-115930910:(-)	TCTCCAGAGACTGCTCCGGG
ACTR3B:AC_000161.1:115927308-115927327:(+)	GGTCACCCACGCCATCCCAG
ACTR3B:AC_000161.1:115933832-115933851:(+)	GTGGATCAAACAGTACACGG
ACTR5:AC_000170.1:68211067-68211086:(+)	CGAGCACAGCTACATTGCTG
ACTR5:AC_000170.1:68211049-68211069:(-)	CGTGTAGGATCTCCTCCATG
ACTR5:AC_000170.1:68207801-68207821:(-)	GAAGAGGCTGTCTATCCCGT
ACTR5:AC_000170.1:68215023-68215042:(+)	TCAAGCAGAAGTCAGTCTCG
ACTR5:AC_000170.1:68207735-68207755:(-)	CATCTGTCGTGAATACAGTG
ACTR6:AC_000162.1:64515822-64515842:(-)	CTCTTAATACTGCTTGAAAC
ACTR6:AC_000162.1:64514811-64514830:(+)	GGATGTTCAAAGACAAGTTT
ACTR6:AC_000162.1:64517013-64517033:(-)	ATAACTCGGAAGGATTATCT
ACTR6:AC_000162.1:64517063-64517083:(-)	GTAAGGAACTATATGTGTAA
ACTR8:AC_000179.1:47599634-47599654:(-)	TGAATATTATAACAGTCCAA
ACTR8:AC_000179.1:47600639-47600659:(-)	GCTTAAGCCACTTCCAAAGG
ACTR8:AC_000179.1:47595973-47595992:(+)	ATCCAGGTTCCACAACTCTG
ACTR8:AC_000179.1:47600722-47600741:(+)	TCTCATCGGAACACTCGGTG
ACTRT2:AC_000173.1:51278959-51278979:(-)	GTTTAAGACGCCTTTGACAG
ACTRT2:AC_000173.1:51278558-51278577:(+)	ATAGAGCTTAGTGACAGCGT
ACTRT2:AC_000173.1:51278989-51279008:(+)	CCACGACAGAGCTGACAACG
ACTRT2:AC_000173.1:51278714-51278733:(+)	GAAGCTCTCGAACATCACCT
ACTRT3:AC_000158.1:98397362-98397381:(+)	CAATCGGCAACGGGTCACTG
ACTRT3:AC_000158.1:98396462-98396481:(+)	GAGCTACTACCAGCTACCAG
ACTRT3:AC_000158.1:98396495-98396514:(+)	CGGCTCAGGAGTGATCAAGG
ACTRT3:AC_000158.1:98396541-98396561:(-)	ATGTTCGAGTAGACAAACTG
ACVR1:AC_000159.1:39327249-39327268:(+)	GCTTCCAGGTCTACGAGCAG
ACVR1:AC_000159.1:39329715-39329734:(+)	GGACTCATCACCACCAACGT
ACVR1:AC_000159.1:39327207-39327227:(-)	GCCATCATTTATGCTCAGCG
ACVR1:AC_000159.1:39337576-39337596:(-)	CCACGACTTCTCATCCCGGG
ACVR1B:AC_000162.1:28048350-28048370:(-)	AGGGCCGGTTTGGAGAAGTG
ACVR1B:AC_000162.1:28052237-28052257:(-)	ATCGACCTGAGGGTGCCCAG
ACVR1B:AC_000162.1:28051311-28051331:(-)	GTGTCTATCACAACCGCCAG
ACVR1B:AC_000162.1:28051271-28051290:(+)	AGAGACACATCTCACACGAG
ACVR1C:AC_000159.1:38573791-38573810:(+)	CTGACAGTATGGGCATGCCA
ACVR1C:AC_000159.1:38579772-38579792:(-)	ATTGTTCTTTGAACCAACAG
ACVR1C:AC_000159.1:38582628-38582647:(+)	GAATAGAAACATAGTGACCG
ACVR1C:AC_000159.1:38573772-38573792:(-)	GCACTGAAGCTATGGACAGG
ACVR2A:AC_000159.1:48395462-48395481:(+)	CCAAAGATCCACATCAACAC
ACVR2A:AC_000159.1:48395490-48395510:(-)	TTCATTGGTGCAGAGAAACG
ACVR2A:AC_000159.1:48411978-48411997:(+)	GAGTTGGAACGAGCACAGGA
ACVR2A:AC_000159.1:48418715-48418735:(-)	ACGGTGACAAAGATAAACGG
ACVR2B:AC_000179.1:11889172-11889191:(+)	TTCATTGCCGCTGAGAAGCG
ACVR2B:AC_000179.1:11888493-11888512:(+)	TGCTGGAGATCAAGGCTCGG
ACVR2B:AC_000179.1:11888301-11888321:(-)	GTACATCCAGAAGGCCAGCA
ACVR2B:AC_000179.1:11887978-11887998:(-)	CAGCAGCAGAAGTACACCTG
ACVR2B:AC_000179.1:11888341-11888360:(+)	CGGCCACGTGGACATCCACG
ACVRL1:AC_000162.1:28105978-28105998:(-)	GGACACCTCCGGGAATACCG
ACVRL1:AC_000162.1:28105955-28105975:(-)	CTGCGGGAACATGCACCCAG
ACVRL1:AC_000162.1:28105914-28105933:(+)	GTAGTGGTTGACGAACTCCG
ACVRL1:AC_000162.1:28105110-28105129:(+)	CTCACCCACACACTCCACCA
ACVRL1:AC_000162.1:28105597-28105616:(+)	GCACTAGAAAGGCCAGCACG
ACY1:AC_000179.1:49505430-49505449:(+)	AGGTCAAATGGATGGTTCTG
ACY1:AC_000179.1:49505834-49505853:(+)	TCATGACTCCAATATTCCTG
ACY1:AC_000179.1:49504689-49504709:(-)	CCATGGCTCGCGATTCATCG
ACY1:AC_000179.1:49507300-49507319:(+)	GTACTGACGGAAGAGAGTCA
ACYP1:AC_000167.1:86712973-86712992:(+)	GGGCCGACACCGGAATCTTG
ACYP1:AC_000167.1:86712949-86712968:(+)	GCATGCCCACTCCCGCTAAG
ACYP1:AC_000167.1:86713054-86713074:(-)	AGCGATGCTCTCTGATCCTG
ACYP1:AC_000167.1:86712988-86713007:(+)	TCTTGCGGCAGAATGACCTG
ACYP1:AC_000167.1:86702466-86702486:(-)	TGGGTCCAGAACACTGACCA
ACYP2:AC_000168.1:36683047-36683066:(+)	GAACATCTGGGCCGAGCCTC
ACYP2:AC_000168.1:36683363-36683383:(-)	TGACTGCGGCGGCTGCGAGA
ACYP2:AC_000168.1:36700407-36700426:(+)	AGTACACTGAAGATGAGGCT
ACYP2:AC_000168.1:36683261-36683281:(-)	AGGTGGCAAATGAGACGGCG
ACYP2:AC_000168.1:36683103-36683123:(-)	CCCTGCGGCTTAATGGACCG
ADA:AC_000170.1:73755053-73755072:(+)	AGCCAGGTCAATGGCCACCA
ADA:AC_000170.1:73757227-73757247:(-)	GGACGGCGTGGTGTATGTGG
ADA:AC_000170.1:73756383-73756403:(-)	GTGGTGTCACTGGTGAACCA
ADA:AC_000170.1:73755073-73755093:(-)	GAAGTACCGAGAGCAGACCG
ADAD1:AC_000174.1:36119246-36119266:(-)	CCAGAACCATTGCTTTCCAA
ADAD1:AC_000174.1:36120078-36120098:(-)	CAGACGGTAACTACACCCAC
ADAD1:AC_000174.1:36097519-36097539:(-)	CTCACGCTGTTGTTACAGCA
ADAD1:AC_000174.1:36120059-36120078:(+)	ACTTTCCGAGGAATATCCTG
ADAD2:AC_000175.1:10484391-10484410:(+)	CCGAAGATTACCAGACATCG
ADAD2:AC_000175.1:10488006-10488026:(-)	CTGACGCCGGATGTAGTGGA
ADAD2:AC_000175.1:10489007-10489027:(-)	CGGACTTCTCCTTGCCCGTG
ADAD2:AC_000175.1:10484450-10484469:(+)	GGCCTCACTTACTCAGTACG
ADAD2:AC_000175.1:10488632-10488652:(-)	ACCTCGCTCCAGGATGACCG
ADAL:AC_000178.1:55620697-55620716:(+)	AGGTGGCTCTTCAGCGGCCA
ADAL:AC_000178.1:55616939-55616958:(+)	GTGTCAAGTATCTGGAACTA
ADAL:AC_000178.1:55611856-55611876:(-)	CACCATTAGAACATCTTCAG
ADAL:AC_000178.1:55620767-55620786:(+)	GTTCTTGGCCTCGACCTCAG
ADAM10:AC_000167.1:51703037-51703057:(-)	CTCCAACCCACGCCAGACCA
ADAM10:AC_000167.1:51664015-51664034:(+)	GGATTCATTCAGACTCATGG
ADAM10:AC_000167.1:51696053-51696072:(+)	TTAATGGTCCAGAACTCCTG
ADAM10:AC_000167.1:51710754-51710774:(-)	CGTAATGTGAGAGACTTTGG
ADAM11:AC_000176.1:45128074-45128093:(+)	CACGACGCCATGTGTAGCGA
ADAM11:AC_000176.1:45126040-45126059:(+)	GCTGGTTGCCATGGAAACGT
ADAM11:AC_000176.1:45125632-45125652:(-)	TCTCACTGTGCACTGTAGGG
ADAM11:AC_000176.1:45126719-45126738:(+)	TTTCCAGAGCACCAGCAGCG
ADAM11:AC_000176.1:45127674-45127694:(-)	CTGCAGCGCGAGAACTTGCG
ADAM12:AC_000183.1:45930973-45930993:(-)	AAGACGGCCGCCGACAAAGG
ADAM12:AC_000183.1:45940557-45940576:(+)	GCGTTGTCATGGGATTTGCG
ADAM12:AC_000183.1:45936247-45936267:(-)	TGCACAGCAGAGCAGTCCGG
ADAM12:AC_000183.1:45951866-45951886:(-)	CATCGTCGCCGATAACCGAG
ADAM15:AC_000160.1:15600239-15600258:(+)	TTGGATCCGGGAGACAACTG
ADAM15:AC_000160.1:15600715-15600734:(+)	GGTACCACACCAGAGTTGGG
ADAM15:AC_000160.1:15600697-15600717:(-)	CCAGCCTGATGGCACCCGGG
ADAM15:AC_000160.1:15600481-15600501:(-)	AGGAGAACTGCTGCTACGAG
ADAM15:AC_000160.1:15599030-15599050:(-)	CAGGCCTATGAACGTCCGGG
ADAM17:AC_000168.1:87919318-87919337:(+)	GAACACGTGTAAATTATTGG
ADAM17:AC_000168.1:87930393-87930412:(+)	GGGAACTCCAGGGTGGACGA
ADAM17:AC_000168.1:87925438-87925457:(+)	CCCAGAGCGAACAGTCACGG
ADAM17:AC_000168.1:87928410-87928430:(-)	CCAATTCGTGAGTTGTAACG
ADAM19:AC_000164.1:71183602-71183622:(-)	CTCTGAGAATGCCATCGGCG
ADAM19:AC_000164.1:71177156-71177175:(+)	TGCCCGTGCAGAACTCCGGG
ADAM19:AC_000164.1:71199696-71199715:(+)	TCGAATCCACAGTTCCCGAG
ADAM19:AC_000164.1:71186485-71186504:(+)	CCACACTTCCAAGCCCACGA
ADAM19:AC_000164.1:71199730-71199749:(+)	GTTCGGATCTGTAAATACGG
ADAM1A:NW_003100469.1:1813-1832:(+)	CCTCTGTACTGCCTTCTCTA
ADAM1A:NW_003100469.1:2927-2946:(+)	GGGTATTCAGCACGACCATC
ADAM1A:NW_003100469.1:1783-1803:(-)	CACAGACGCTGCCACTGACA
ADAM1A:NW_003100469.1:2949-2969:(-)	CGGTCTTTACACATGCAAGC
ADAM1B:AC_000174.1:64493932-64493951:(+)	ACTTCATAGGAAGAGTGATA
ADAM1B:AC_000174.1:64494156-64494175:(+)	CACAGATGCTGCCACTGACA
ADAM1B:AC_000174.1:64493942-64493961:(+)	AAGAGTGATATGGTGAGCCC
ADAM2:AC_000184.1:34329708-34329728:(-)	TCAGCACGTGTACTGGACTC
ADAM2:AC_000184.1:34306122-34306142:(-)	ATATTGGTGCAACCTTTCAA
ADAM2:AC_000184.1:34307473-34307492:(+)	ACGCCATATCATGTGGACGT
ADAM2:AC_000184.1:34352682-34352702:(-)	ATACGGTCAACATCAAGTGG
ADAM22:AC_000161.1:72699644-72699663:(+)	CAATACATACGCGAAATCTG
ADAM22:AC_000161.1:72533834-72533854:(-)	GAGCTGTAGATGAGTCGGAG
ADAM22:AC_000161.1:72655487-72655506:(+)	GAGAGACACATTGAACATGG
ADAM22:AC_000161.1:72704976-72704995:(+)	CTTAGGTGAGTGTAAATGTG
ADAM22:AC_000161.1:72691847-72691867:(-)	CCAGATGGAAGATCATCCAA
ADAM23:AC_000159.1:95260328-95260347:(+)	TACTACCATGGAAACATCAG
ADAM23:AC_000159.1:95261467-95261487:(-)	TCATTGTGAACCAGGTCCAG
ADAM23:AC_000159.1:95284180-95284199:(+)	TGTAGAGACCTGGACCGAGA
ADAM23:AC_000159.1:95145174-95145193:(+)	CACCCGGCAACAGCTCCCGG
ADAM29:AC_000165.1:7091342-7091362:(-)	GTACAGCATCTATTTCAACA
ADAM29:AC_000165.1:7090590-7090610:(-)	ACTCCAAGCCAGTGTAGCAA
ADAM29:AC_000165.1:7090921-7090941:(-)	GCCACCAAGACAGGTACTGA
ADAM29:AC_000165.1:7090812-7090831:(+)	GTGTTCACCTACTCAGAAGA
ADAM32:AC_000184.1:33926691-33926710:(+)	TAGGGTCAATGCTACTACCA
ADAM32:AC_000184.1:33945628-33945647:(+)	TTATCTAGAAATGCATATCG
ADAM32:AC_000184.1:33958750-33958770:(-)	AATAGATATGCAATATCATG
ADAM32:AC_000184.1:33977850-33977869:(+)	GTATCCCAAGGAGATGACTT
ADAM32:AC_000184.1:33926749-33926768:(+)	TTAGCACGTGCTCTGGACTG
ADAM33:AC_000170.1:51976910-51976929:(+)	CTCTGCTCAGCTACTCACGT
ADAM33:AC_000170.1:51977050-51977069:(+)	CGTCGAGGGCATGTGCCTCG
ADAM33:AC_000170.1:51976409-51976428:(+)	CCTGGAGCTGTACATAGTAG
ADAM33:AC_000170.1:51976020-51976039:(+)	GACCCATAGGATCTTCCGGG
ADAM33:AC_000170.1:51975505-51975524:(+)	CCCACTACAGCCCAGATGGG
ADAM3A:AC_000184.1:34433489-34433508:(+)	GCAAGTCCTGCAGCAAACTT
ADAM3A:AC_000184.1:34482603-34482622:(+)	GTGTTTGTCTCAATCTTCCG
ADAM3A:AC_000184.1:34482623-34482643:(-)	GTCTACAAATTACAGTGCCA
ADAM3A:AC_000184.1:34462676-34462695:(+)	TGTTGTATGAATACACCAGG
ADAM7:AC_000165.1:72580399-72580418:(+)	ATATTGTGGAAACAACAGGT
ADAM7:AC_000165.1:72576894-72576913:(+)	TGGAAAGTGGCTCTACACAC
ADAM7:AC_000165.1:72578668-72578688:(-)	AATCATCATGACTCATCCCA
ADAM7:AC_000165.1:72554289-72554308:(+)	AGATGTTTGGCACATCCATG
ADAM8:AC_000183.1:25963468-25963488:(-)	CTGAAGGCTGCAGACACCCG
ADAM8:AC_000183.1:25962790-25962809:(+)	GAGTGTGAGCTATGTCCTAG
ADAM8:AC_000183.1:25964011-25964030:(+)	GCTGGAGGTGGTCAACCACG
ADAM8:AC_000183.1:25964321-25964340:(+)	TCAGGAGCTCAATTTCCGCG
ADAM8:AC_000183.1:25963765-25963784:(+)	ACCCAGAGAGACCCGCTACG
ADAM9:AC_000184.1:33837012-33837032:(-)	CAATGAACAACTCTACATAG
ADAM9:AC_000184.1:33841063-33841082:(+)	TGTTGTCGAACTTTGTACAG
ADAM9:AC_000184.1:33804515-33804535:(-)	CCGGACGCGGAGAGTCTCAG
ADAM9:AC_000184.1:33841029-33841048:(+)	AATCTGATCAGTATGGCTGG
ADAMDEC1:AC_000165.1:72420711-72420730:(+)	AAGGCACAATCAAGATCAAG
ADAMDEC1:AC_000165.1:72440485-72440505:(-)	CAACTGGTTCCCACAGATCG
ADAMDEC1:AC_000165.1:72460142-72460162:(-)	ACAGAACAACTTCCCACACG
ADAMDEC1:AC_000165.1:72455351-72455371:(-)	TGATTTGGTATCGATCACTG
ADAMTS10:AC_000164.1:18407616-18407635:(+)	AGGAACGCTTATATACCACG
ADAMTS10:AC_000164.1:18403518-18403538:(-)	AGGTTTGGCATGAACCACGA
ADAMTS10:AC_000164.1:18404336-18404356:(-)	ACACGGCAGTGCTCATCACG
ADAMTS10:AC_000164.1:18403465-18403485:(-)	GGACCCAGCAAAGCTCATGG
ADAMTS10:AC_000164.1:18403895-18403915:(-)	ATCTACAAGAACAAACCCTG
ADAMTS1:AC_000158.1:8958261-8958281:(-)	TGTCATAGTGCTCTGCATCG
ADAMTS1:AC_000158.1:8958821-8958841:(-)	CACACGTCTGGGTACCACAC
ADAMTS1:AC_000158.1:8959460-8959480:(-)	GTAATCGAGGAGGCACTACA
ADAMTS1:AC_000158.1:8958194-8958213:(+)	CCAACGCTGCCCTCACACTG
ADAMTS1:AC_000158.1:8958147-8958166:(+)	AAAGATCCTGGTCATCTACG
ADAMTS12:AC_000177.1:40052706-40052725:(+)	ACCCACACGTCGTATACAGG
ADAMTS12:AC_000177.1:40171550-40171570:(-)	GTTGCCGCCTTCAAAGCAAG
ADAMTS12:AC_000177.1:40150924-40150944:(-)	CCTGGCAGAAGGTAGCATTG
ADAMTS12:AC_000177.1:40143867-40143887:(-)	GGTGATTGACACCTGCACAG
ADAMTS12:AC_000177.1:39926056-39926075:(+)	GGCCCTGCCAGAATACCACG
ADAMTS13:AC_000168.1:104379628-104379648:(-)	CAGGTGCAGGACGTGCCCGG
ADAMTS13:AC_000168.1:104394796-104394815:(+)	GGTTTACAGGCGCTACAGTG
ADAMTS13:AC_000168.1:104385758-104385777:(+)	GGTCGCCTGCACCTTCCGCG
ADAMTS13:AC_000168.1:104382608-104382628:(-)	ACAGACGCTCAGCAGCGACG
ADAMTS13:AC_000168.1:104392757-104392777:(-)	GGGTGACCCTGTACTCCACG
ADAMTS14:AC_000185.1:26987891-26987910:(+)	GAGAGAGTGTGTCTACACCG
ADAMTS14:AC_000185.1:27054772-27054791:(+)	AGGCTCGGCATGGAGCACGA
ADAMTS14:AC_000185.1:27058874-27058893:(+)	CAGACTTATGGCCAGGACGG
ADAMTS14:AC_000185.1:27049916-27049935:(+)	TTACCACGATGAGTCCCTGG
ADAMTS14:AC_000185.1:27060942-27060961:(+)	GTACCAGATCTGCAACAGCG
ADAMTS15:AC_000186.1:37156486-37156506:(-)	GTCACACATGGTGCCCACGT
ADAMTS15:AC_000186.1:37156801-37156821:(-)	CACACCTTCACGTTGTCGTG
ADAMTS15:AC_000186.1:37156825-37156844:(+)	GAGGTGTTCGGGAAGCTCCG
ADAMTS15:AC_000186.1:37157372-37157391:(+)	GGGCCGCTTCTGCCTCAAGG
ADAMTS16:AC_000177.1:68068316-68068335:(+)	GTTGAGAACTGTCAGCACGT
ADAMTS16:AC_000177.1:68063508-68063528:(-)	GTTGGTGATAAGCCATCACG
ADAMTS16:AC_000177.1:68126773-68126793:(-)	TGAGCTGGTGTCTCCCTACG
ADAMTS16:AC_000177.1:68029575-68029595:(-)	AGGACAGTGTGTGAAATACG
ADAMTS16:AC_000177.1:68074076-68074096:(-)	CCTGTACAAGAGATCCACCG
ADAMTS17:AC_000178.1:6515318-6515338:(-)	GCAGGCGCTGAGCGAGACGA
ADAMTS17:AC_000178.1:6618471-6618490:(+)	GATGAGCCTTGTGACACCGT
ADAMTS17:AC_000178.1:6587142-6587161:(+)	GCTGACCAGCGAACACACGG
ADAMTS17:AC_000178.1:6587187-6587206:(+)	CGACATGGTGCAGTACCACG
ADAMTS17:AC_000178.1:6610343-6610362:(+)	TGGCAGAATGAAGAGTACGG
ADAMTS18:AC_000175.1:4627844-4627864:(-)	TCGTTGGAAAGAATGGCAAG
ADAMTS18:AC_000175.1:4601363-4601383:(-)	CCGATGTAAACTGTACTGCA
ADAMTS18:AC_000175.1:4626872-4626892:(-)	CCGAAGCTGTACCATCAATG
ADAMTS18:AC_000175.1:4629878-4629898:(-)	GTCACAGAAGGGCCTCAACG
ADAMTS18:AC_000175.1:4629795-4629814:(+)	CATGACCGTGAGAATGTACG
ADAMTS19:AC_000164.1:25723895-25723914:(+)	GACCATCAGCACATGATGGG
ADAMTS19:AC_000164.1:25878651-25878671:(-)	CGCCGCCTGCTTCTACACCG
ADAMTS19:AC_000164.1:25707544-25707564:(-)	AACCAAACTAGATCCACCAA
ADAMTS19:AC_000164.1:25879194-25879213:(+)	ACACGACTTCCCACTCCTCG
ADAMTS19:AC_000164.1:25805138-25805157:(+)	AAGTATAGCTGCATCCACCG
ADAMTS20:AC_000162.1:37205312-37205332:(-)	TATTTACACATAGCCCATGG
ADAMTS20:AC_000162.1:37206757-37206776:(+)	GGTGGCTTCCAAAGTACAGT
ADAMTS20:AC_000162.1:37222841-37222861:(-)	AAGACACAATCACCATGGCA
ADAMTS20:AC_000162.1:37209883-37209902:(+)	AAGGCCAGGAGAGACAAGTG
ADAMTS20:AC_000162.1:37223095-37223115:(-)	ATTCTCTGTCAGCAAGACGG
ADAMTS2:AC_000164.1:2134080-2134100:(-)	GTACGCGAGCAGGAGCCGAA
ADAMTS2:AC_000164.1:2136793-2136813:(-)	ACTGCCGGCACTGCTCCTCG
ADAMTS2:AC_000164.1:2115353-2115373:(-)	TCATGGAGTAGTGCAGCCCG
ADAMTS2:AC_000164.1:2115401-2115420:(+)	TGGTTACATGATGTGTACCG
ADAMTS2:AC_000164.1:2067080-2067099:(+)	CGACGACGACTACAACATCG
ADAMTS3:AC_000163.1:89196582-89196602:(-)	GGGATGGAACACGATGGACA
ADAMTS3:AC_000163.1:89193650-89193669:(+)	ACATTCGGTTCCATCAAGTG
ADAMTS3:AC_000163.1:89191569-89191589:(-)	GCTATAAAGGCCATTGCATG
ADAMTS3:AC_000163.1:89314092-89314112:(-)	TCCCAAGACTTCCACTACAG
ADAMTS3:AC_000163.1:89197050-89197070:(-)	AAGCTGTACCCTGAATCACG
ADAMTS4:AC_000160.1:8326931-8326951:(-)	CAGCGTCGTAGTCCTTGCCG
ADAMTS4:AC_000160.1:8324688-8324708:(-)	CTCCACAAATCTGCTCAGTG
ADAMTS4:AC_000160.1:8325369-8325389:(-)	CTTACCCAGTTCATGAGCAG
ADAMTS4:AC_000160.1:8325278-8325297:(+)	ACTCTAGGCATGGCTGACGT
ADAMTS5:AC_000158.1:8850094-8850114:(-)	GCGCTGGGTTATTGCAGTGG
ADAMTS5:AC_000158.1:8850120-8850139:(+)	ACAACGGCCGCTATTGCACA
ADAMTS5:AC_000158.1:8848104-8848123:(+)	CCGTGGAAGGAACACCATGT
ADAMTS5:AC_000158.1:8850009-8850028:(+)	CATCAAGCCACGGCAACTGG
ADAMTS5:AC_000158.1:8850905-8850924:(+)	TAAGGGCACTGGCTACTACG
ADAMTS6:AC_000177.1:14032783-14032803:(-)	CGAGGGACTTGTCTGCATGG
ADAMTS6:AC_000177.1:14032800-14032820:(-)	CCATTTACAGAAGCTATCGA
ADAMTS6:AC_000177.1:14025055-14025074:(+)	ATATGATCACTCCCATTGTG
ADAMTS6:AC_000177.1:14032885-14032905:(-)	TAATAAGAACTGCATTATCG
ADAMTS6:AC_000177.1:14116702-14116722:(-)	CTCACACATTCCAGCCACAG
ADAMTS7:AC_000178.1:30855135-30855154:(+)	GGCTGGGAGGGACTTACTCG
ADAMTS7:AC_000178.1:30884086-30884106:(-)	GCCGGCAGTGCAGCTCACAG
ADAMTS7:AC_000178.1:30846978-30846997:(+)	TGTGTTCCAGCTCTCCAACG
ADAMTS7:AC_000178.1:30855096-30855115:(+)	CCGGCAGACCTAGACCTGAG
ADAMTS7:AC_000178.1:30880864-30880884:(-)	ACATCGTAGAGGACGCCAGG
ADAMTS8:AC_000186.1:37107850-37107870:(-)	TGCGCCGTGATCCAGGACCA
ADAMTS8:AC_000186.1:37104041-37104061:(-)	GGTGCATGTTCACGGACCTG
ADAMTS8:AC_000186.1:37108845-37108865:(-)	CCCGAGGTGTCAGACAACAG
ADAMTS8:AC_000186.1:37107275-37107294:(+)	CAAAGCTTGGAGTCGTCGTG
ADAMTS9:AC_000179.1:36923401-36923420:(+)	CCTGTGACTGATGGATCCTG
ADAMTS9:AC_000179.1:36905933-36905952:(+)	CATTCAAAGAACCATCCAGG
ADAMTS9:AC_000179.1:36934608-36934627:(+)	AGCCCGGAGAGATAAATGTG
ADAMTS9:AC_000179.1:36945564-36945584:(-)	TGAAAGAATAGCGCACATCG
ADAMTS9:AC_000179.1:36946309-36946328:(+)	GCACCCATTACTGAACCTTG
ADAMTSL1:AC_000165.1:25592286-25592306:(-)	CCAGGGCCTCAGGTACCGTG
ADAMTSL1:AC_000165.1:25611651-25611670:(+)	CGATGTTAGCTGGTAACCTG
ADAMTSL1:AC_000165.1:25650771-25650791:(-)	ACCATCAAGGAGGATAACTG
ADAMTSL1:AC_000165.1:25567548-25567568:(-)	TTACGCAGGACCATGCCACG
ADAMTSL1:AC_000165.1:25522996-25523015:(+)	GCGGTTACAAGCTTGCACCG
ADAMTSL2:AC_000168.1:104475281-104475300:(+)	CCCAACGTCCAACAACCTGG
ADAMTSL2:AC_000168.1:104478136-104478155:(+)	TGACCTGCACTGCACCACCG
ADAMTSL2:AC_000168.1:104484798-104484817:(+)	GAACCGTGGTCAAGTACCGG
ADAMTSL2:AC_000168.1:104482451-104482470:(+)	CGTGGAGCGGAAGAAGTCTG
ADAMTSL2:AC_000168.1:104477530-104477549:(+)	GGACGGGAGGAGCTTCCGCG
ADAMTSL3:AC_000178.1:24798972-24798992:(-)	GGACTGCCCTCCAGACGCAG
ADAMTSL3:AC_000178.1:24836015-24836035:(-)	GATAGCAACTGGGACGCCTG
ADAMTSL3:AC_000178.1:24835960-24835980:(-)	GAGGAGCCTCATATTCTCTG
ADAMTSL3:AC_000178.1:24792259-24792279:(-)	AACGCCAAGGAGGACAACTG
ADAMTSL4:AC_000160.1:20192353-20192373:(-)	TGGATCCCTGGACATCTGTG
ADAMTSL4:AC_000160.1:20194477-20194497:(-)	CTATACAGGCCACCACCTCG
ADAMTSL4:AC_000160.1:20194737-20194756:(+)	AGAGTGTCCAGACAACACCT
ADAMTSL4:AC_000160.1:20191836-20191855:(+)	AAGATCTTCTGATAACCCAG
ADAMTSL4:AC_000160.1:20193842-20193861:(+)	AAAGGAGCTACCTTCTCCCG
ADAMTSL5:AC_000164.1:45529461-45529481:(-)	ATTCGAGTTCTGGCTCCCTC
ADAMTSL5:AC_000164.1:45529542-45529561:(+)	TACACACTAGGGCACTGCCT
ADAMTSL5:AC_000164.1:45529589-45529609:(-)	AGGGTAGAGTGTGCGTGGCG
ADAMTSL5:AC_000164.1:45529191-45529210:(+)	GCAATAGTGGAGTAACCGGT
ADAMTSL5:AC_000164.1:45529390-45529409:(+)	TCGAGGCTGAGGCTGCCGCG
ADAP1:AC_000182.1:42359627-42359647:(-)	CAGGTGCTCGATCTTCATGA
ADAP1:AC_000182.1:42352496-42352516:(-)	GGGCACTCTGGACTCGAACG
ADAP1:AC_000182.1:42354490-42354509:(+)	GGATCCGGGCCAAGTATGAG
ADAP1:AC_000182.1:42359724-42359743:(+)	CAACATCTTCGTCTACCACG
ADAP2:AC_000176.1:18385270-18385289:(+)	ACATGCAGTCGTTGGCCTGG
ADAP2:AC_000176.1:18374345-18374364:(+)	AACGCGGCCATCTCTCCGGT
ADAP2:AC_000176.1:18387195-18387215:(-)	CTTCTGGGACGACAGTATCG
ADAP2:AC_000176.1:18380251-18380271:(-)	GTAACCGAGAAGGGTTCCTG
ADAR:AC_000160.1:16046102-16046121:(+)	TGCGCGCACAGCAAGAAGCA
ADAR:AC_000160.1:16034273-16034293:(-)	GGAACTCACCTGGTGCGGCG
ADAR:AC_000160.1:16038043-16038062:(+)	TGATGCCCAACAAGGTCAGG
ADAR:AC_000160.1:16037996-16038015:(+)	TCAGCCCGGAAGTACGAACA
ADAR:AC_000160.1:16038083-16038102:(+)	ATACCTGAACACCAACCCAG
ADARB1:AC_000158.1:145522030-145522049:(+)	AGTTCCGCCTGAAGAAGCGG
ADARB1:AC_000158.1:145522547-145522567:(-)	GCTCGTTCAAGATCATCACA
ADARB1:AC_000158.1:145522619-145522638:(+)	CAAGAACTTCGTCATGTCCG
ADARB1:AC_000158.1:145522654-145522673:(+)	AGTTCTTTGAAGGCTCTGGG
ADARB1:AC_000158.1:145526465-145526485:(-)	CAAACTTATCCAGCACCAGG
ADARB2:AC_000170.1:46609782-46609802:(-)	GAACTTCTGTGTGACCAGCT
ADARB2:AC_000170.1:46569493-46569512:(+)	GCACGCACCCATCTTCGCCG
ADARB2:AC_000170.1:46567523-46567542:(+)	CTTCAAACGCCTGAACCCTG
ADARB2:AC_000170.1:46569256-46569275:(+)	CCGCAATGTGAGCAACCTGG
ADARB2:AC_000170.1:46569862-46569882:(-)	GCTCGTTCAACAGCACCACA
ADAT1:AC_000175.1:2956320-2956340:(-)	CCTCAATGATAGCCATGCTG
ADAT1:AC_000175.1:2957686-2957705:(+)	TGTGGGTTGTATCTTCACCA
ADAT1:AC_000175.1:2956294-2956314:(-)	TAGCCAGAAGGAGTTTCCAA
ADAT1:AC_000175.1:2957785-2957804:(+)	CAGCCGGGCAATCTCATCCG
ADAT1:AC_000175.1:2948476-2948496:(-)	GCAGCGACAAGCTGGCACGG
ADAT2:AC_000166.1:81947672-81947691:(+)	GCAGCTGCACACATGATACA
ADAT2:AC_000166.1:81950965-81950985:(-)	ACAATGAAGTTGTGGGCAAG
ADAT2:AC_000166.1:81944957-81944976:(+)	AGTACTCGGTAGATCAGCAG
ADAT2:AC_000166.1:81947730-81947749:(+)	CTTCAGAAGGACTCCTGCCG
ADAT2:AC_000166.1:81947700-81947720:(-)	CACTGTGCTGTACGTCACCG
ADAT3:AC_000164.1:45843351-45843370:(+)	AGGCCGGATGTGGACACCCG
ADAT3:AC_000164.1:45843093-45843113:(-)	AGAATCGGGAGGGCTTGCCA
ADAT3:AC_000164.1:45843197-45843217:(-)	GGACTGCTGACACCTCCTTG
ADAT3:AC_000164.1:45842980-45843000:(-)	GGGAGACAGAGACCGGAGCA
ADAT3:AC_000164.1:45843073-45843092:(+)	GTCCTGAGCAAGAACCGCCG
ADCK1:AC_000167.1:90060039-90060058:(+)	CCGCGAGGACCTGGGCAAAG
ADCK1:AC_000167.1:90024551-90024571:(-)	GGTATTCCTCTGAGCCATAG
ADCK1:AC_000167.1:90060024-90060043:(+)	AGTCCGCCAGGTCATCCGCG
ADCK1:AC_000167.1:90111135-90111154:(+)	GAACAAGATTGACATCAACG
ADCK2:AC_000161.1:104832928-104832948:(-)	CCTTTCTACAAATGACTGGT
ADCK2:AC_000161.1:104832912-104832932:(-)	TGGTCGGCAAGACTCTCTTG
ADCK2:AC_000161.1:104832304-104832323:(+)	GGGCTCCGGAGAGCGTACGT
ADCK2:AC_000161.1:104832590-104832610:(-)	CCTCTGAGAAGAGATCCCGC
ADCK2:AC_000161.1:104838169-104838188:(+)	ACGTGAAGAGGAAGATTGCG
ADCK3:AC_000173.1:30683962-30683982:(-)	ATGCTCCTTCTGGGTCATCG
ADCK3:AC_000173.1:30695147-30695167:(-)	GAGGCTCTTCTTGGCAACCT
ADCK3:AC_000173.1:30684604-30684623:(+)	TACCAGTTACACGTATTGGG
ADCK3:AC_000173.1:30684577-30684596:(+)	TCAGTGAGCATGCTCGTGAG
ADCK3:AC_000173.1:30680535-30680554:(+)	CTTTGTCAAGCTGACCCAGG
ADCK4:AC_000175.1:50263928-50263947:(+)	CTCACCAGCATCTGCCAGCG
ADCK4:AC_000175.1:50264201-50264221:(-)	AGACCTTGTGTACAGTTCGG
ADCK4:AC_000175.1:50263950-50263969:(+)	GCATGAAGTCGGCGCTCTGG
ADCK4:AC_000175.1:50262677-50262697:(-)	TCTCGAAGAGGAGCTCGGCG
ADCK5:AC_000171.1:1745036-1745056:(-)	GTCTGCGTGTCATCAGCGGG
ADCK5:AC_000171.1:1744974-1744994:(-)	TGTACGTGAAGCTGGGCCAG
ADCK5:AC_000171.1:1744570-1744590:(-)	AGGTGCAGTACATCGATCTG
ADCK5:AC_000171.1:1744924-1744943:(+)	AATGTCCTGATGTACTCGGG
ADCK5:AC_000171.1:1744674-1744694:(-)	CAGGCTGCACGATGGCACCG
ADCY10:AC_000160.1:826164-826183:(+)	ACAGCCATGTACATGGACCG
ADCY10:AC_000160.1:859347-859366:(+)	AGTCAAGTCCTGATGTACGA
ADCY10:AC_000160.1:845130-845149:(+)	GAATCGTTGGACACTCTGTG
ADCY10:AC_000160.1:829409-829428:(+)	GTGATGCACTGCTAGCCCTG
ADCY10:AC_000160.1:872684-872703:(+)	GAACTTTGCTAAGCCAACAG
ADCY1:AC_000161.1:76910359-76910378:(+)	CTGCACCAGCAGGTAGCACA
ADCY1:AC_000161.1:76912236-76912256:(-)	TCACATCACAAAGACCACCC
ADCY1:AC_000161.1:76954756-76954775:(+)	TGCCATACACGTTCACACCG
ADCY1:AC_000161.1:76903362-76903382:(-)	CGAGTATTTCACCAGCGCCG
ADCY1:AC_000161.1:76903689-76903708:(+)	CGTTTGTAGAGAAAGACGAG
ADCY2:AC_000177.1:65725337-65725356:(+)	GCAGATGAAGATGATCACGT
ADCY2:AC_000177.1:65839102-65839121:(+)	CAGGCAGACGCTCAGCACGA
ADCY2:AC_000177.1:65634787-65634806:(+)	ACTCCAGGTACCGGGTCATG
ADCY2:AC_000177.1:65942538-65942558:(-)	GGTGATATGGATCTGCCTCG
ADCY2:AC_000177.1:65648340-65648359:(+)	CATATGGACGAGCTCTCCAG
ADCY3:AC_000168.1:74444975-74444995:(-)	TGAGGATGGAGCAGACGGCG
ADCY3:AC_000168.1:74446245-74446264:(+)	GTGGTCCACCGACGTCACCG
ADCY3:AC_000168.1:74450764-74450783:(+)	AACGGGAGCATTCACACCAG
ADCY3:AC_000168.1:74447072-74447091:(+)	CCTGAAAGGAGAGTTCGACG
ADCY3:AC_000168.1:74382567-74382587:(-)	GTACTCGGCCGAGTACTCCG
ADCY4:AC_000167.1:20673613-20673632:(+)	TTAGTTCCCTGCACTCGCGG
ADCY4:AC_000167.1:20676636-20676655:(+)	ACGAGAAGGGTACTGCAGGA
ADCY4:AC_000167.1:20676760-20676780:(-)	TGGACACAGGGCTCTCTACG
ADCY4:AC_000167.1:20674136-20674155:(+)	CCTGGCCCGAGAGATGAAGG
ADCY4:AC_000167.1:20679460-20679479:(+)	TGATGAGGAACTAGACACTG
ADCY5:AC_000158.1:68325138-68325158:(-)	CGACATCAACGCCAAACAGG
ADCY5:AC_000158.1:68295661-68295681:(-)	TGACCGATTCGGTGCCTACG
ADCY5:AC_000158.1:68328963-68328983:(-)	ACCCGGCTGAGGTCTCGCAG
ADCY5:AC_000158.1:68305630-68305650:(-)	TAGACGCATCCACATCACCA
ADCY5:AC_000158.1:68297070-68297090:(-)	CCAGGAAAGTTCGAACCCTG
ADCY6:AC_000162.1:31160819-31160839:(-)	TGGAGGCAGCTCATGTAGCG
ADCY6:AC_000162.1:31161389-31161409:(-)	AGGCCTGCAGACGGACTACG
ADCY6:AC_000162.1:31166890-31166909:(+)	ATGCGCGTGGGCATCCACAG
ADCY6:AC_000162.1:31161313-31161332:(+)	CATGTGGGTGGTGAGCTACG
ADCY6:AC_000162.1:31165112-31165131:(+)	CAGGCATTTCAAGAGACCCG
ADCY7:AC_000175.1:18795765-18795785:(-)	CCTCCGCCCATGGGACACAA
ADCY7:AC_000175.1:18785360-18785379:(+)	GAGGCACCAGAATGTCAGGT
ADCY7:AC_000175.1:18784893-18784913:(-)	TGTGTAGGTGAAGAGGTCGT
ADCY7:AC_000175.1:18782714-18782734:(-)	CAACGTACACCAGAGCGTAG
ADCY7:AC_000175.1:18780448-18780467:(+)	GGGCGCTACTTCCTCAACGA
ADCY8:AC_000171.1:10822262-10822282:(-)	GCTCAAGTGGAGAACCAGGA
ADCY8:AC_000171.1:10939801-10939820:(+)	CTATTTAATTAAGCAGCCTG
ADCY8:AC_000171.1:10822574-10822594:(-)	GAGGACCACCTGCATCAAAG
ADCY8:AC_000171.1:10935266-10935285:(+)	CAAAGCACGATGTTGACATG
ADCY8:AC_000171.1:10960018-10960037:(+)	CATACCATCGACTTGCGGAG
ADCY9:AC_000182.1:3343203-3343222:(+)	GGTGCTCCTGGATCTCACCT
ADCY9:AC_000182.1:3342443-3342462:(+)	ACTGGTCAGCAACAACACTC
ADCY9:AC_000182.1:3267195-3267215:(-)	GGAGCCCAAGAACAGCGCCA
ADCY9:AC_000182.1:3342854-3342873:(+)	AGCGGCCGAACAGATCGTTG
ADCY9:AC_000182.1:3277086-3277106:(-)	GATAGCGGGTCAGAGAGCGA
ADCYAP1:AC_000181.1:36115488-36115507:(+)	TGACCATGTGTAGCGGAGCG
ADCYAP1:AC_000181.1:36117745-36117765:(-)	GAATCGTAGAAGTCCTGCTG
ADCYAP1:AC_000181.1:36118249-36118269:(-)	GGCCTTATTAAGGATCCCGT
ADCYAP1:AC_000181.1:36117711-36117730:(+)	GGAGAACGAGGTGTACGACG
ADCYAP1R1:AC_000161.1:65692486-65692505:(+)	GAAACGACACAGGATGACCA
ADCYAP1R1:AC_000161.1:65699141-65699160:(+)	CCAGGACCATCTCACCCACG
ADCYAP1R1:AC_000161.1:65714946-65714965:(+)	GATGCAGTCGGAATGCATGG
ADCYAP1R1:AC_000161.1:65693296-65693316:(-)	GGTGAGCCGGAATTGCACGG
ADCYAP1R1:AC_000161.1:65693224-65693244:(-)	GGAGTACGAATCTGAGACTG
ADD1:AC_000163.1:107960661-107960680:(+)	GGAGTCACCATACCAAGACC
ADD1:AC_000163.1:107971374-107971393:(+)	GAAATACCGCTCTTTGTGAG
ADD1:AC_000163.1:107949483-107949503:(-)	TAGGTCTCTGCGATGAAGTG
ADD1:AC_000163.1:107951887-107951907:(-)	AAGGAGACATAGTGGACCGT
ADD2:AC_000168.1:13715935-13715955:(-)	CCCAGCCATACAGGTCCAGG
ADD2:AC_000168.1:13704399-13704418:(+)	GTACTTCGACCGCTTCTCTG
ADD2:AC_000168.1:13723028-13723047:(+)	GGTTGCTCTGGGTGATACCG
ADD2:AC_000168.1:13719740-13719760:(-)	AGAAGCCCGTGGTGTCCACG
ADD2:AC_000168.1:13704435-13704454:(+)	CCTGCGCCTTCGCAGCCGCG
ADD3:AC_000183.1:30941964-30941983:(+)	ATGAGTTCAGATGCTAGCCA
ADD3:AC_000183.1:30955519-30955539:(-)	CTAGTAATCCAGTTGGATTG
ADD3:AC_000183.1:30960329-30960348:(+)	TCGCCTATTATGACTACCAA
ADD3:AC_000183.1:30960556-30960575:(+)	ACTTGGAGAAACAGTCGAGG
ADD3:AC_000183.1:30959736-30959756:(-)	AGGACGTGTTGAATATATCG
ADGB:AC_000166.1:85111408-85111428:(-)	AGTTTCCAAGGAGGTACAGG
ADGB:AC_000166.1:85096044-85096064:(-)	TCAGCTGACAGCTTAAACTC
ADGB:AC_000166.1:85061966-85061985:(+)	TCAGCGAAATCTATGCCGTG
ADGB:AC_000166.1:85136740-85136760:(-)	GTGTATGGAGTGGCCCACGG
ADGB:AC_000166.1:85059829-85059848:(+)	TGAGCATTTACTCTGCAGTG
ADGRA1:AC_000183.1:50855772-50855791:(+)	CACGAACAGGAAGAGCGTGA
ADGRA1:AC_000183.1:50879901-50879921:(-)	GTTCCCGACCCTGTGCCAGG
ADGRA1:AC_000183.1:50881008-50881027:(+)	CCTCTGGTGGACGATGTAGG
ADGRA1:AC_000183.1:50875557-50875576:(+)	CACTCCGATCCACAGCAGAG
ADGRA1:AC_000183.1:50855991-50856010:(+)	GAAGTACACGCAGGTGACCA
ADGRA3:AC_000163.1:43515397-43515417:(-)	CTGAATGCAGATATATTCCG
ADGRA3:AC_000163.1:43483723-43483743:(-)	TGGCTGATGAACGCGTCCTG
ADGRA3:AC_000163.1:43498989-43499009:(-)	GCCACGTCCAGACCAAACGT
ADGRA3:AC_000163.1:43496004-43496023:(+)	CCGAGTACACTGCAGATACG
ADGRA3:AC_000163.1:43494564-43494584:(-)	ACAGTTATTAGCTTACACTG
ADGRB1:AC_000171.1:3014137-3014157:(-)	CTACACGCTCTACATGAAGG
ADGRB1:AC_000171.1:2998976-2998996:(-)	GGACGGGACCAGCTACAGCG
ADGRB1:AC_000171.1:2997826-2997845:(+)	CGTCCCGCAAGTCTTTCATG
ADGRB1:AC_000171.1:3001551-3001570:(+)	AGTCTCGCGTCTCTACCCAG
ADGRB1:AC_000171.1:2999302-2999321:(+)	GGTAGTCAATCGACACACAG
ADGRB2:AC_000159.1:122503923-122503942:(+)	TGGTCAACTTCACCTGCCTG
ADGRB2:AC_000159.1:122504227-122504246:(+)	GAGTGAGGAGTGCAGCCGCG
ADGRB2:AC_000159.1:122521053-122521072:(+)	GGACTGGGTGCGGTACTCAG
ADGRB2:AC_000159.1:122516296-122516316:(-)	CAGGGAACACACGCTCCACG
ADGRB2:AC_000159.1:122520112-122520131:(+)	CCGGCGCACTTACTACAGCG
ADGRD1:AC_000174.1:47166560-47166579:(+)	GGTGTCACGGAGAAGCTGGG
ADGRD1:AC_000174.1:47162470-47162490:(-)	TAGACTTTCTTAAACACCGT
ADGRD1:AC_000174.1:47157990-47158010:(-)	ATTACCGCTTCCCGGCCCGG
ADGRD1:AC_000174.1:47169736-47169756:(-)	CCTGTTTACATGGAAGTCCG
ADGRD1:AC_000174.1:47165669-47165689:(-)	GACGGCATTCAACCTCACCA
ADGRD2:AC_000168.1:95484869-95484888:(+)	CTTTCGCGCTGCCTTCCGAG
ADGRD2:AC_000168.1:95484638-95484657:(+)	GATGTTCAGCGAGAGATCCG
ADGRD2:AC_000168.1:95486713-95486732:(+)	TGTGTGGCTGTCAGTCAGTG
ADGRD2:AC_000168.1:95487990-95488009:(+)	ACTCCGTGCTGACCTCCGAG
ADGRD2:AC_000168.1:95489376-95489396:(-)	GGATCACGGTGACTCCAGAG
ADGRE3:AC_000164.1:12226905-12226925:(-)	GCTGTTGGTTGTCTTTGAGG
ADGRE3:AC_000164.1:12235330-12235349:(+)	GATATCGAATCTCATCTCAC
ADGRE3:AC_000164.1:12235468-12235487:(+)	AAAGTCCAATACAGCACTGT
ADGRE3:AC_000164.1:12257429-12257449:(-)	CACAGCCATCCTTGGACCAG
ADGRE3:AC_000164.1:12222706-12222726:(-)	CCACAATATACACTAATGGG
ADGRE5:AC_000164.1:12455831-12455850:(+)	TGTGTTGTCAAGCGAACGGT
ADGRE5:AC_000164.1:12455991-12456010:(+)	ACTGACCCGACAAGGTCCTG
ADGRE5:AC_000164.1:12455150-12455169:(+)	CTCGGAGTCCAGTTTCAAAG
ADGRE5:AC_000164.1:12458439-12458458:(+)	CACAGTGTTGAAGCAGACGG
ADGRE5:AC_000164.1:12455118-12455138:(-)	ACCTACAAGAGTCCTGTCCG
ADGRF1:AC_000180.1:20220028-20220047:(+)	CCGATGTAGCCGAGGCTGCA
ADGRF1:AC_000180.1:20229839-20229858:(+)	GAATGACAGTCACAGGTCTG
ADGRF1:AC_000180.1:20217794-20217814:(-)	CCGCAACAGTACTGACGCAG
ADGRF1:AC_000180.1:20235771-20235791:(-)	GGGCCGAGATGGCTTCCTAG
ADGRF1:AC_000180.1:20217644-20217664:(-)	GGTGTCCAATTCAACAATGG
ADGRF2:AC_000180.1:20711827-20711846:(+)	CAGGTGTCTACCAGGCCACA
ADGRF2:AC_000180.1:20717557-20717576:(+)	CATCGCATTTCCAACTCTCG
ADGRF2:AC_000180.1:20717423-20717442:(+)	ATCCTCTCTAGAGACAACGC
ADGRF2:AC_000180.1:20713329-20713348:(+)	TTGCCCTCCAGACACTCCAG
ADGRF3:AC_000168.1:73204977-73204997:(-)	CAGCAATTGAAGAGTCCTCA
ADGRF3:AC_000168.1:73204641-73204661:(-)	GTCCGGCTTGTTGAATACGG
ADGRF3:AC_000168.1:73205105-73205124:(+)	ACAGCAACTGCACAGACGCG
ADGRF3:AC_000168.1:73205631-73205651:(-)	CAGGGCCAGTAAGTCAGAGG
ADGRF3:AC_000168.1:73202652-73202672:(-)	CTCAGAACAAGACAGCCACA
ADGRF4:AC_000180.1:20752761-20752780:(+)	GAGCTTGAACAACACAGTGG
ADGRF4:AC_000180.1:20749725-20749745:(-)	CAGTTAGAAGAAGTGCTGCA
ADGRF4:AC_000180.1:20750816-20750835:(+)	CAGTGCATCACGCCTCTCTG
ADGRF4:AC_000180.1:20750831-20750851:(-)	TAGACGGTGCTGCCACAGAG
ADGRF4:AC_000180.1:20752551-20752570:(+)	CAACCACATCCTCGACCCAG
ADGRF5:AC_000180.1:20081505-20081525:(-)	ACTGGCAAGCGAAGCCACGG
ADGRF5:AC_000180.1:20074995-20075015:(-)	CTGCAGCAGATACACCCTCG
ADGRF5:AC_000180.1:20069605-20069625:(-)	TCACATCAGATGCTGCATTG
ADGRF5:AC_000180.1:20073276-20073296:(-)	GACAGTCAAGACCTCAACCA
ADGRF5:AC_000180.1:20074950-20074970:(-)	CGGGTCGTCTGGAACGACAG
ADGRG1:AC_000175.1:25708157-25708177:(-)	GGGACGCCTGCTTATAATGG
ADGRG1:AC_000175.1:25710108-25710127:(+)	GGCCTCCCACAATGTCTCGG
ADGRG1:AC_000175.1:25708111-25708130:(+)	ACTTCCGCTTCTGCGGCCAG
ADGRG1:AC_000175.1:25708307-25708327:(-)	GATGCAATTTCCCTGCATGG
ADGRG1:AC_000175.1:25711116-25711135:(+)	GGCCTCTGTGAACTTCACAG
ADGRG2:AC_000187.1:131692127-131692147:(-)	TGGGACACAATGGTGGCCGG
ADGRG2:AC_000187.1:131692178-131692198:(-)	GTTACAACTGGATGAGCTAG
ADGRG2:AC_000187.1:131686229-131686248:(+)	AACTCTGGAAACCTTAAGTG
ADGRG2:AC_000187.1:131689043-131689062:(+)	AGGAGGTAAAGAAACTGCAG
ADGRG2:AC_000187.1:131692389-131692409:(-)	GGTCGTGTTGACGTTCACAG
ADGRG3:AC_000175.1:25742704-25742723:(+)	TCGAGACCTATCTGGTGGAG
ADGRG3:AC_000175.1:25734024-25734043:(+)	GAGCCAAGAAATGTCTGCCA
ADGRG3:AC_000175.1:25745405-25745425:(-)	TGGGAGAAGGTGATCTCCAA
ADGRG3:AC_000175.1:25746422-25746441:(+)	TCTTGGATGAGGCCACCGTG
ADGRG3:AC_000175.1:25746437-25746457:(-)	GTGTATGAGGGCCCTCACGG
ADGRG4:AC_000187.1:19942147-19942166:(+)	GCATAGAATATACCCACAGG
ADGRG4:AC_000187.1:19940469-19940489:(-)	AGTTGAAGTCGGATCCACTG
ADGRG4:AC_000187.1:19942588-19942607:(+)	TGAACTTCTTCCCACACCAA
ADGRG4:AC_000187.1:19940452-19940471:(+)	AAGTGTACGTCAGTCCACAG
ADGRG4:AC_000187.1:19943143-19943162:(+)	CTCAACCACGAGTAACACAG
ADGRG5:AC_000175.1:25627979-25627999:(-)	ACCAGGGAGATGTAGGTGAG
ADGRG5:AC_000175.1:25628472-25628492:(-)	GAGCAGCGCGTAGTGCAGGG
ADGRG5:AC_000175.1:25627995-25628015:(-)	GGAGATGCTGCAACCCACCA
ADGRG5:AC_000175.1:25627960-25627980:(-)	GAGGCGCCAGCAATTCTGCA
ADGRG5:AC_000175.1:25625240-25625260:(-)	TGATGTTCACTGGTTCACTG
ADGRG6:AC_000166.1:80875852-80875871:(+)	CCAACAGCCAGGCTTGCATG
ADGRG6:AC_000166.1:80889663-80889683:(-)	TGCTGGGAGTGGAATCAGGT
ADGRG6:AC_000166.1:80902194-80902213:(+)	GAAGCGTTGTGACTGACCAA
ADGRG6:AC_000166.1:80878530-80878550:(-)	TGGTAAGAATCAAGCGACTG
ADGRG7:AC_000158.1:45454053-45454073:(-)	ATTCCAATAGACGCAGGCAT
ADGRG7:AC_000158.1:45454144-45454164:(-)	AGTTAGTAGTATGGTTGCAG
ADGRG7:AC_000158.1:45457348-45457368:(-)	GGACAGTGCACATCCAAATG
ADGRG7:AC_000158.1:45462556-45462576:(-)	ACACAGACTAACCAACACCC
ADGRL1:AC_000164.1:12650067-12650087:(-)	GGCTGGTAGACACTGGAAGG
ADGRL1:AC_000164.1:12652187-12652207:(-)	TTCACCCGCCAGCTTCACCG
ADGRL1:AC_000164.1:12651227-12651247:(-)	CAGGACGTCTAGCAGCATGG
ADGRL1:AC_000164.1:12647892-12647912:(-)	GCGAGGGTTATAGTCGACAG
ADGRL1:AC_000164.1:12652238-12652258:(-)	GACCTGCGAGTTCACCACCA
ADGRL2:AC_000160.1:62687414-62687433:(+)	AGAAGTTATTGTCACAGCTG
ADGRL2:AC_000160.1:62694066-62694086:(-)	TCTTCGATTTGAAGCAACGT
ADGRL2:AC_000160.1:62669038-62669057:(+)	ACACCAACTTTGCAAGACCT
ADGRL2:AC_000160.1:62693833-62693853:(-)	GAGATAACCAACTCTATGTG
ADGRL2:AC_000160.1:62681617-62681637:(-)	CAACCTCGTAGAACCAACCA
ADGRL3:AC_000163.1:79125400-79125420:(-)	GTGGTACTTCCCGTGCCAAG
ADGRL3:AC_000163.1:78992088-78992107:(+)	CTACAAGCTCCCTCACAGGG
ADGRL3:AC_000163.1:78992605-78992625:(-)	ACATAAAGAAGGTTGTCCCG
ADGRL3:AC_000163.1:79140542-79140562:(-)	TCCGGAGCTGTACATCTAGG
ADGRL3:AC_000163.1:78825908-78825928:(-)	CTGGACAGCGAAGCTCAATG
ADGRL4:AC_000160.1:66010757-66010777:(-)	CTGTTCATATAACCCAATAG
ADGRL4:AC_000160.1:66016289-66016309:(-)	CAAGTTCGTATAATGTGGGT
ADGRL4:AC_000160.1:66010661-66010681:(-)	ACTTCTCGTAGCAAAGCCAC
ADGRL4:AC_000160.1:66023111-66023131:(-)	CAGATGGTTACAGCGGCACG
ADGRV1:AC_000164.1:92612888-92612908:(-)	GTAACATTTCCTCGACCAGG
ADGRV1:AC_000164.1:92539616-92539635:(+)	AAGATTGGATGGGATACCAG
ADGRV1:AC_000164.1:92622499-92622518:(+)	GTCTAACGTTGGTAGCCCAG
ADGRV1:AC_000164.1:92598923-92598943:(-)	AAAGTGGCACACGTATCCTG
ADGRV1:AC_000164.1:92615181-92615200:(+)	GAAGCCAGTGATGAACCACA
ADH1C:AC_000163.1:26660328-26660347:(+)	GATCCATGCAGACTCACCAC
ADH1C:AC_000163.1:26657113-26657133:(-)	CGAACTTCATGGGCCTTAGG
ADH1C:AC_000163.1:26660009-26660029:(-)	TGGGATGACTTTATCACCTG
ADH1C:AC_000163.1:26660283-26660302:(+)	CACCTTCACCCAGTACACAG
ADH4:AC_000163.1:26869551-26869570:(+)	TGTCAACCTTGCCAAACTAG
ADH4:AC_000163.1:26857270-26857289:(+)	GGAGTGACCAACTTCAAACC
ADH4:AC_000163.1:26856137-26856157:(-)	TCAACCTCTTCAATGCTGAG
ADH4:AC_000163.1:26869521-26869540:(+)	TACCTTCAGTCAGTACACTG
ADH5:AC_000163.1:26906009-26906028:(+)	TGAAGGAGTTACTAAGCTGA
ADH5:AC_000163.1:26904300-26904320:(-)	CGAACTTCATGAGCCTTTGG
ADH5:AC_000163.1:26905962-26905981:(+)	CCAGTGATCTTGGGACACGA
ADH5:AC_000163.1:26913620-26913640:(-)	AGTGGCGATTTCTTCACCAG
ADH5:AC_000163.1:26905916-26905936:(-)	TCAGTGTATAGGCGTCAGTG
ADH6:AC_000163.1:26703436-26703456:(-)	GGATGAAGGGATACTTCAGT
ADH6:AC_000163.1:26709720-26709740:(-)	TCCAAGTCCAAAGACCACAC
ADH6:AC_000163.1:26709057-26709077:(-)	ACTGTGGAACAATGAGTGTG
ADH6:AC_000163.1:26709370-26709390:(-)	ATTCGGAGAATGTACTTGTG
ADH6:AC_000163.1:26709394-26709413:(+)	TGTTGTGCCTGAGATTTCGG
ADH7:AC_000163.1:26551224-26551243:(+)	CAGCACCAGATTTACATGCA
ADH7:AC_000163.1:26551087-26551107:(-)	CCTACTCTGTCCTTATACAA
ADH7:AC_000163.1:26551379-26551399:(-)	AATAGTGGCCCTGTATCCAG
ADH7:AC_000163.1:26556719-26556738:(+)	CTTCACCAAGCCCATCAGTG
ADH7:AC_000163.1:26551278-26551297:(+)	TACATTCATTGAGTACACGG
ADHFE1:AC_000171.1:32702933-32702953:(-)	CACTACCCGAGAGCGAGCGG
ADHFE1:AC_000171.1:32709795-32709814:(+)	GAGTGGAACCAACTGATACA
ADHFE1:AC_000171.1:32709727-32709747:(-)	CCATCACTGTCTGTACAGGA
ADHFE1:AC_000171.1:32710185-32710205:(-)	TATGGTGGAACCGCCACCCA
ADI1:AC_000165.1:112948331-112948351:(-)	TCCAGGCCGACAGGGCGCGC
ADI1:AC_000165.1:112948287-112948306:(+)	ACGAGGCGGCCGACGACCCG
ADI1:AC_000165.1:112948266-112948286:(-)	CATGTACCAGGCCTCCACCA
ADI1:AC_000165.1:112952804-112952823:(+)	CTTTGACGTGCGGGACCAGG
ADI1:AC_000165.1:112950270-112950289:(+)	AGACAAACTACCGAATTACG
ADIG:AC_000170.1:68119688-68119707:(+)	TGTTGTTCTTGCTGATCATC
ADIG:AC_000170.1:68128809-68128828:(+)	CGTTTCACTACTTCCGAGCC
ADIG:AC_000170.1:68119711-68119730:(+)	CTACGCTTCTTACTCAGCCA
ADIG:AC_000170.1:68119627-68119647:(-)	AATGTCAGCTCGTTCACCAG
ADIPOQ:AC_000158.1:81008410-81008430:(-)	GTTGGATGGCAGGCATTCCA
ADIPOQ:AC_000158.1:81007406-81007426:(-)	GTTGGTCCTAAGGGTGACAC
ADIPOQ:AC_000158.1:81008475-81008495:(-)	AGCCTTACCCAGTCATGGCG
ADIPOQ:AC_000158.1:81007290-81007309:(+)	GTCCCACACTGAATGCTGAG
ADIPOR1:AC_000173.1:55524855-55524874:(+)	GTACATGTTTGGCCTCAGCA
ADIPOR1:AC_000173.1:55525308-55525327:(+)	AGATGTTGCCGGTCTCCGTG
ADIPOR1:AC_000173.1:55525326-55525346:(-)	GAGCATCTTCCGCATCCACA
ADIPOR1:AC_000173.1:55525431-55525450:(+)	CGTACGGGATGACCCTCCAG
ADIPOR1:AC_000173.1:55522608-55522628:(-)	GGGCTTCGTCAAGGCCACCA
ADIPOR2:AC_000162.1:108705522-108705541:(+)	GGCACCAGCTCGATGGCGCG
ADIPOR2:AC_000162.1:108705568-108705588:(-)	CAAGAGGCTCCCGACCTCCG
ADIPOR2:AC_000162.1:108719282-108719301:(+)	CTCACGACGTGCTACCTGAG
ADIPOR2:AC_000162.1:108705548-108705567:(+)	GGTGACAGTGGCGTCCACCA
ADIPOR2:AC_000162.1:108723195-108723215:(-)	CGAGATGACGTAGTGCAAGG
ADIRF:AC_000185.1:41912387-41912406:(+)	CATGGCCAGCAAGGGCTTGC
ADIRF:AC_000185.1:41914136-41914155:(+)	AACAGCGGTTCAGCAAGTGG
ADIRF:AC_000185.1:41914381-41914400:(+)	CCAGGTTGCCAAGACTACCC
ADIRF:AC_000185.1:41914156-41914175:(+)	TGGATCAGGCCACAGAAGCA
ADIRF:AC_000185.1:41914121-41914140:(+)	AGTGACATCGGCCGGAACAG
ADK:AC_000185.1:30455998-30456017:(+)	GCATTGGGATAGATAAATTT
ADK:AC_000185.1:30366983-30367002:(+)	GAATTCAATTAAAGTGGCCC
ADK:AC_000185.1:30366951-30366970:(+)	AAAGTTGAATATCATGCTGG
ADK:AC_000185.1:30456099-30456118:(+)	TGTGCTGCGTGCATCACCGG
ADK:AC_000185.1:30566187-30566207:(-)	CCGACTCTGGAGAAACTGTG
ADM:AC_000172.1:42912478-42912498:(-)	AATAAGTGGGCTCTAAGTCG
ADM:AC_000172.1:42912717-42912737:(-)	CCGTCGCCCTCCTGTACCTG
ADM:AC_000172.1:42912370-42912389:(+)	GAGGCGCCCTTTACATCCTG
ADM:AC_000172.1:42912078-42912097:(+)	TCTGGCGGTAGCGCTTGACT
ADM2:AC_000162.1:119999005-119999024:(+)	CTGCAGCCCTTCCTGCAGTC
ADM2:AC_000162.1:119998200-119998220:(-)	CCGGCTCCCGGCCAGACTGA
ADM2:AC_000162.1:119998126-119998146:(-)	CCGTCAGGAGCCGGGCCATG
ADM2:AC_000162.1:119998223-119998243:(-)	GCTCACCTGTGTCCCGTGGG
ADM5:AC_000175.1:56546514-56546534:(-)	CTCACCTGCCCGCCGAGTCC
ADM5:AC_000175.1:56546780-56546800:(-)	GTGGGTCTGGCACGTGCCCA
ADM5:AC_000175.1:56546756-56546776:(-)	ACAGAGGCGCCCGCGCTGCT
ADM5:AC_000175.1:56546798-56546818:(-)	TATGATCTCTGGCAGGCGGT
ADNP:AC_000170.1:79554321-79554340:(+)	CCTGGTTCTTCGTAAGCGAG
ADNP:AC_000170.1:79551025-79551044:(+)	CTGCATTGAACGTACAGTAG
ADNP:AC_000170.1:79550593-79550613:(-)	GATTGGTCACACAAATGTGG
ADNP:AC_000170.1:79550485-79550504:(+)	ACCGTACGTTTCCAGAAGCG
ADNP:AC_000170.1:79550725-79550745:(-)	CTTAGGCACAAATGCCCGGG
ADNP2:AC_000181.1:682667-682687:(-)	GAGTCGGACAGTCCCGTCAG
ADNP2:AC_000181.1:688463-688483:(-)	GGAACCTTCTGGAAAGAAAG
ADNP2:AC_000181.1:683147-683167:(-)	GAATGGCCAGAGCCAGACCG
ADNP2:AC_000181.1:682844-682864:(-)	AAACCAGACCATCCGCCCGG
ADNP2:AC_000181.1:682700-682720:(-)	GCTTCAGGCAGTCTCACCAG
ADO:AC_000185.1:19005054-19005073:(+)	CCTGCTGACCCAGGTCCGCG
ADO:AC_000185.1:19005180-19005200:(-)	TCTTGAGCAGGAACACGCCG
ADO:AC_000185.1:19005136-19005156:(-)	ATGTGCATATAGGTGACGGG
ADO:AC_000185.1:19005072-19005092:(-)	AGATGTTCAGGTCCTCCGCG
ADORA1:AC_000173.1:718867-718887:(-)	TCCGTGGCCCAATGTTGATG
ADORA1:AC_000173.1:718883-718903:(-)	CAGGTGTGGAAGTAGGTCCG
ADORA1:AC_000173.1:757833-757852:(+)	CTGGAACAACCTGAGCGCGG
ADORA1:AC_000173.1:718984-719004:(-)	TGAGTGGGATCTTGACACGG
ADORA2A:AC_000174.1:73576755-73576775:(-)	GAACAGCTCCCAGGTCTGCG
ADORA2A:AC_000174.1:73576621-73576641:(-)	TGCGCATCTTCCTGGCGGCG
ADORA2A:AC_000174.1:73576795-73576814:(+)	GTTGTTCCAGCCCAGCATGG
ADORA2A:AC_000174.1:73583159-73583179:(-)	CGGCTTCTCAGTGTACATCG
ADORA2B:AC_000176.1:34085647-34085666:(+)	TTTCGAAGAGACACCTGATG
ADORA2B:AC_000176.1:34085570-34085589:(+)	GACCAGCATGATGAGCAGTG
ADORA2B:AC_000176.1:34085548-34085568:(-)	CTACGTCAAGATCTTCCTGG
ADORA2B:AC_000176.1:34085812-34085832:(-)	GTATAAGAGTCTGGTCACTG
ADORA3:AC_000160.1:31968359-31968379:(-)	CAAGGACATGATGGATGCGT
ADORA3:AC_000160.1:31968284-31968304:(-)	GACACCCAGGCTGATGACAA
ADORA3:AC_000160.1:31970726-31970746:(-)	ATGACCGAACGGAATTGGCA
ADORA3:AC_000160.1:31970667-31970687:(-)	CATGTTCCAGCCAAACATGG
ADPGK:AC_000167.1:19401293-19401313:(-)	AAGCCTTCGTTCACTTCATG
ADPGK:AC_000167.1:19409757-19409777:(-)	TGTGGAGTTCGCTGCAGCTG
ADPGK:AC_000167.1:19384511-19384531:(-)	CTCCCACGACCTCTCCAACG
ADPGK:AC_000167.1:19401398-19401417:(+)	TGACAGCACTACGTCTACAC
ADPRH:AC_000158.1:64935371-64935390:(+)	ATGACCCATCACCATCCCAC
ADPRH:AC_000158.1:64933716-64933735:(+)	TGGATGCCATAGATGTGGAG
ADPRH:AC_000158.1:64933657-64933676:(+)	GTGGGAGTTCCTCCAGAATG
ADPRH:AC_000158.1:64933834-64933854:(-)	CCTGGTAATGCTTAGCAAGG
ADPRH:AC_000158.1:64936899-64936919:(-)	GGCATCATAGGCAATCATGG
ADPRHL1:AC_000169.1:90672356-90672376:(-)	GAAGCCAGACAACTACCTCC
ADPRHL1:AC_000169.1:90672443-90672463:(-)	TGAGATGGTGCGGCGCTACG
ADPRHL1:AC_000169.1:90672338-90672357:(+)	ACGGCGTGTGCCATGCCAGG
ADPRHL1:AC_000169.1:90666711-90666730:(+)	AGCGTATGATGCAAACAGGG
ADPRHL1:AC_000169.1:90665952-90665972:(-)	TAAGTGGCAGTTCTACCTGG
ADPRHL2:AC_000160.1:110308801-110308821:(-)	CTACACGGACGACACAGCCA
ADPRHL2:AC_000160.1:110308350-110308370:(-)	AAAGGCTCCTACGGCAACGG
ADPRHL2:AC_000160.1:110307941-110307960:(+)	GGCACCATTGTAACCCAGGG
ADPRHL2:AC_000160.1:110308464-110308484:(-)	TACAAGAAGGACCCTGACCG
ADPRM:AC_000176.1:30298959-30298978:(+)	AGTCCCTGTTCATCACACGT
ADPRM:AC_000176.1:30299087-30299107:(-)	ATACGCGTAATAATCCTCCG
ADPRM:AC_000176.1:30298855-30298875:(-)	CCAAGCTGAAGCACACAACG
ADPRM:AC_000176.1:30303264-30303283:(+)	GAATTACAGAGACGCCCTGG
ADPRM:AC_000176.1:30298686-30298706:(-)	GACGTTCTGAGCTCTCACTG
ADRA1A:AC_000165.1:75258440-75258459:(+)	TGCGTGCAGCGTGTAGCCCA
ADRA1A:AC_000165.1:75258497-75258516:(+)	GATTCTCAAGACATTCTGAA
ADRA1A:AC_000165.1:75258538-75258557:(+)	TGGAGCATGGGTATATAATG
ADRA1A:AC_000165.1:75258459-75258479:(-)	CAGTCCTCCAAACACACCCT
ADRA1B:AC_000164.1:73611595-73611614:(+)	CTGTGACATCTGGGCCGCCG
ADRA1B:AC_000164.1:73611453-73611472:(+)	TGGCCTGCAACCGTCACCTG
ADRA1B:AC_000164.1:73611919-73611939:(-)	TCTTGGCAACGATGTATACG
ADRA1B:AC_000164.1:73612009-73612028:(+)	CCACTCCAAGAACTTTCACG
ADRA1D:AC_000170.1:51371213-51371233:(-)	CGTTGCCTGCCACAGCTGTG
ADRA1D:AC_000170.1:51371410-51371430:(-)	GCAGCACAGCACGTCCACGG
ADRA1D:AC_000170.1:51371708-51371727:(+)	GTACTGCCGTGTGTACGTGG
ADRA1D:AC_000170.1:51371618-51371637:(+)	GAGCTTCTGCGGCATCACAG
ADRA2A:AC_000183.1:31870725-31870745:(-)	TCTCGAAGGAAATGAGCGGG
ADRA2A:AC_000183.1:31870614-31870633:(+)	TCGTTACTGGTCCATCACCC
ADRA2A:AC_000183.1:31870475-31870495:(-)	CGAGAAAGGGATGACAAGCG
ADRA2A:AC_000183.1:31870783-31870803:(-)	TGGTCGTTGATCTCACAGCG
ADRA2A:AC_000183.1:31871120-31871139:(+)	CCTCGTCTGAGCATGCTGAG
ADRA2B:AC_000168.1:2221939-2221958:(+)	TGGTCGCCCTTGTAGATGAG
ADRA2B:AC_000168.1:2221979-2221998:(+)	CTGCGATGAGCCATACGATG
ADRA2B:AC_000168.1:2222363-2222383:(-)	CTACTCGGTGCAGGCCACTG
ADRA2B:AC_000168.1:2222244-2222263:(+)	CACTAGGAACAGGTTCTGCG
ADRA2C:AC_000163.1:107013664-107013683:(+)	GCCCGGCGGAGGATGCGACG
ADRA2C:AC_000163.1:107011120-107011140:(-)	GGCGCCGCCTACCCGCAGTG
ADRA2C:AC_000163.1:107011208-107011228:(-)	CCGCGTCAAGGCCATCATCG
ADRA2C:AC_000163.1:107011019-107011039:(-)	TTACGCGCGCATCTACCGGG
ADRA2C:AC_000163.1:107011105-107011124:(+)	TCGTCGTTGAGGCCACACTG
ADRB1:AC_000183.1:34805278-34805297:(+)	ATTCATCGTGCTACTCATCG
ADRB1:AC_000183.1:34805719-34805739:(-)	TGATGAAGTCGCAGCACTCG
ADRB1:AC_000183.1:34805322-34805341:(+)	TGGCCATCGCCAAGACACCG
ADRB1:AC_000183.1:34805487-34805507:(-)	CACGCACAGTACGTCCACCG
ADRB2:AC_000164.1:62229556-62229576:(-)	ATCCACAGCGATCACGCACA
ADRB2:AC_000164.1:62229520-62229540:(-)	CGTGACGCATAACACGTCAA
ADRB2:AC_000164.1:62229302-62229322:(-)	CCAGGACAATAAGCGACATG
ADRB2:AC_000164.1:62229325-62229345:(-)	TAGCACGTTTCCAAACACGA
ADRB3:AC_000184.1:32915392-32915411:(+)	CAGCAGGTTGCCTCCCACGG
ADRB3:AC_000184.1:32915044-32915063:(+)	GATGGGCGCAAACGACACCG
ADRB3:AC_000184.1:32914945-32914964:(+)	CAGCGCGTAGGGCATGTTGG
ADRB3:AC_000184.1:32915200-32915219:(+)	CACACACAGCACGTCCACTG
ADRBK1:AC_000186.1:45847133-45847152:(+)	GAAATTTGCCAGAACCTCCG
ADRBK1:AC_000186.1:45846981-45847001:(-)	CACACCTGGAAGAGATCCGG
ADRBK1:AC_000186.1:45848577-45848596:(+)	GCTGTCGCTCGTCAGCACCG
ADRBK1:AC_000186.1:45846574-45846593:(+)	GCCCTTGGTAGAGTTCTACG
ADRBK1:AC_000186.1:45848959-45848979:(-)	GGTCCCGGTAGACCACGAAG
ADRBK2:AC_000174.1:67721160-67721179:(+)	CATCGGATCATTGGACGAGG
ADRBK2:AC_000174.1:67731559-67731578:(+)	CTATCACCTTTCGCAGCACG
ADRBK2:AC_000174.1:67733882-67733902:(-)	CATGTCCGTGCTCATCCAGG
ADRBK2:AC_000174.1:67731609-67731628:(+)	ACGCCACAGAAATCATCCTG
ADRM1:AC_000170.1:55434885-55434905:(-)	CAGCAAGCAGCTCTTCATCC
ADRM1:AC_000170.1:55436053-55436073:(-)	ACAGGAGCCCAAGACGGACC
ADRM1:AC_000170.1:55437455-55437475:(-)	ACGTGCTCAAGTTTAAGGCA
ADRM1:AC_000170.1:55437505-55437524:(+)	GCTTGAACTCACAGTCATCG
ADSL:AC_000162.1:112202290-112202309:(+)	GAAGGGTACCACTGGCACCC
ADSL:AC_000162.1:112196978-112196997:(+)	GGACAACATTGACTTCAGGA
ADSL:AC_000162.1:112197111-112197130:(+)	TATGTGGGAGACAATACGGT
ADSL:AC_000162.1:112197043-112197063:(-)	GTGGGCAAACGTGTGCACGT
ADSL:AC_000162.1:112204099-112204118:(+)	GGAACCCTATGCGCTCAGAG
ADSS:AC_000173.1:33542820-33542840:(-)	CAGAATCTACAACAACTGTA
ADSS:AC_000173.1:33550926-33550946:(-)	GTCCATGGAGAGCTTCATAC
ADSS:AC_000173.1:33547011-33547030:(+)	AAGCTGCTCGGAGTGGACTC
ADSS:AC_000173.1:33550900-33550920:(-)	TAAACTCCATCTCTCACCAT
ADSSL1:AC_000178.1:70845994-70846013:(+)	GGACCCGAGCCTCTAACGAT
ADSSL1:AC_000178.1:70852042-70852061:(+)	CAACAATGCTGGCCACACCG
ADSSL1:AC_000178.1:70857697-70857717:(-)	CAACGTCCACTTCCAAACTG
ADSSL1:AC_000178.1:70857527-70857547:(-)	ACTCGTCGAAGTCAGACAGG
ADTRP:AC_000180.1:44481656-44481675:(+)	TAAGTTTGTAACGGCCTTCA
ADTRP:AC_000180.1:44481613-44481633:(-)	TTTCAGCACATCTTCCAGGC
ADTRP:AC_000180.1:44469122-44469142:(-)	ACACGTAGATGTCCTGGTCA
ADTRP:AC_000180.1:44469194-44469213:(+)	CACGAGAAGGAGAGGATCCG
ADTRP:AC_000180.1:44511166-44511185:(+)	GACCACACTGCTACCCACTG
AEBP1:AC_000161.1:77889585-77889605:(-)	GCCTAAGGAGAAGCAGCCCA
AEBP1:AC_000161.1:77885932-77885952:(-)	TGAGGACGACTACTACGATG
AEBP1:AC_000161.1:77886099-77886118:(+)	GGATCTGGTTGTCCTCAATG
AEBP1:AC_000161.1:77887672-77887691:(+)	CCGGAAGTAATAGTCCACTG
AEBP1:AC_000161.1:77885509-77885528:(+)	AGGTCACAAAGTCGTCACTG
AEBP2:AC_000162.1:90938057-90938076:(+)	TGCTGGAGTTGAACGCCCAC
AEBP2:AC_000162.1:90938075-90938095:(-)	TAGACAGCACAATTTCCAGT
AEBP2:AC_000162.1:90930432-90930452:(-)	CCAGCCAGAGTTGGTTACAG
AEBP2:AC_000162.1:90911062-90911081:(+)	TGTGCATCGAAGAAATCATG
AEBP2:AC_000162.1:90937917-90937937:(-)	ATACATGTAGATGGTCAGCG
AEN:AC_000178.1:20002988-20003007:(+)	CGTCCGCGGGCTGAACCTGG
AEN:AC_000178.1:20003182-20003201:(+)	CCGGCCTGAGATGCCCATCG
AEN:AC_000178.1:20006170-20006189:(+)	CTCAAGTACATCCACCCTCG
AEN:AC_000178.1:20003155-20003175:(-)	TGTCGTAGAGGACCTCGCCG
AEN:AC_000178.1:20003140-20003159:(+)	CGTGGTGAGCTACCACGGCG
AES:AC_000164.1:21982994-21983013:(+)	AGCCATTGAGAGGGCTAAGC
AES:AC_000164.1:21981737-21981757:(-)	ACTCACCTCTTGGGACAGGT
AES:AC_000164.1:21979689-21979708:(+)	AATGCAGCGTCATTACGTGA
AES:AC_000164.1:21981026-21981046:(-)	CATCTCGATGTTCAAGCCAT
AFAP1:AC_000163.1:118978161-118978181:(-)	CAACAAGCTCATCCTGCACA
AFAP1:AC_000163.1:119012563-119012583:(-)	CAACATCACCTACATCCCGA
AFAP1:AC_000163.1:119015278-119015298:(-)	CTCTTACGAATCCTACGATG
AFAP1:AC_000163.1:119023605-119023625:(-)	TCTCCCGGAAGGCTACTACG
AFAP1L1:AC_000164.1:62704037-62704057:(-)	GTAGCCGTCCATAAGCGAGT
AFAP1L1:AC_000164.1:62704825-62704844:(+)	CTCCTACGAGTCGTACGATG
AFAP1L1:AC_000164.1:62698692-62698711:(+)	CGGCCTTCAAGATATGCCAG
AFAP1L1:AC_000164.1:62699794-62699814:(-)	GTGGGAGCTGATGTACTCAG
AFAP1L1:AC_000164.1:62697839-62697858:(+)	CTACCTGTATGTGAACACAG
AFAP1L2:AC_000183.1:35064596-35064615:(+)	CCTGTCCGGAGGCTCCAGCG
AFAP1L2:AC_000183.1:35069498-35069518:(-)	CTCCTACGAGTCCTACGACG
AFAP1L2:AC_000183.1:35061965-35061984:(+)	GTACAGGTGACTGTCCCTGA
AFAP1L2:AC_000183.1:35068034-35068053:(+)	CAGGCCCAGCACGATCACGT
AFAP1L2:AC_000183.1:35061844-35061864:(-)	CCGCATCCTCCACAACGGCG
AFF1:AC_000163.1:103729491-103729511:(-)	GAATGTACAGGTGACAAAGG
AFF1:AC_000163.1:103729592-103729611:(+)	CAAGTCTCCCAAGGACCTAG
AFF1:AC_000163.1:103793463-103793483:(-)	TGCGAAAGGAGGCTTCTCTG
AFF1:AC_000163.1:103801482-103801501:(+)	CCGGACACTAAGGGCAAGGG
AFF2:AC_000187.1:31929497-31929517:(-)	CTTTCTCCCTGATAAGACCA
AFF2:AC_000187.1:31836267-31836286:(+)	GCCACTGAGCTCTACCAGGT
AFF2:AC_000187.1:31929646-31929666:(-)	CCAGGTAAATTCCTCAACGC
AFF2:AC_000187.1:31929466-31929485:(+)	TCCTGCCTGAACCCAAAGAG
AFF2:AC_000187.1:31603950-31603970:(-)	GCTGGGAGCTAATAGAGACG
AFF3:AC_000168.1:5110887-5110907:(-)	CCTGGGCAGCAGAGTAAGCG
AFF3:AC_000168.1:5110398-5110418:(-)	GGCGTGCACTGCTTGTACAG
AFF3:AC_000168.1:4725250-4725269:(+)	ACCTGTCAGACAGAGCATGG
AFF3:AC_000168.1:4677777-4677797:(-)	AACCAGCGTCCTCTAACAAG
AFF3:AC_000168.1:5112306-5112326:(-)	CGGATAGAAACGTGTTACGG
AFF4:AC_000164.1:46105035-46105055:(-)	TGCCAAGGAGTACACCAGGA
AFF4:AC_000164.1:46132636-46132656:(-)	GTATGAAAGAACGGGAAAGG
AFF4:AC_000164.1:46104538-46104557:(+)	AGCTGCTTTCAGATCCACTG
AFF4:AC_000164.1:46129150-46129169:(+)	GTGTCCACTCTGTAAGCCCG
AFF4:AC_000164.1:46103628-46103647:(+)	TCTATCTTCAGGCCTCCACG
AFG3L2:AC_000181.1:43261278-43261297:(+)	TCACGTCAATCTCATCCTTG
AFG3L2:AC_000181.1:43259631-43259650:(+)	CAAGAACTCAGACCCGCTAA
AFG3L2:AC_000181.1:43266646-43266666:(-)	AGAAAGATGACTCTCACTGG
AFG3L2:AC_000181.1:43261396-43261415:(+)	GAAGGCGATGATGAGCACGG
AFG3L2:AC_000181.1:43266373-43266393:(-)	GCTCCGGGAGAGAAATCACG
AFM:AC_000163.1:90298760-90298779:(+)	GACGTTGTGCAGTGCATCCG
AFM:AC_000163.1:90297107-90297126:(+)	AGCTAACTGCTTTCAAACAA
AFM:AC_000163.1:90298737-90298756:(+)	AATATGATGGATGCTGTGAA
AFM:AC_000163.1:90298687-90298707:(-)	GTTGCTTAAATCCAATCTTG
AFM:AC_000163.1:90304495-90304515:(-)	GCATGACGGTAACACTCAGG
AFMID:AC_000176.1:54579782-54579802:(-)	GCTGAGTGGAGTCTACGACC
AFMID:AC_000176.1:54580557-54580577:(-)	GTCAACCCACTGACAGCACA
AFMID:AC_000176.1:54580102-54580121:(+)	CCAGGAGCATCATGGCAGCG
AFMID:AC_000176.1:54580526-54580545:(+)	GTCATAAGCCACTATCACCA
AFP:AC_000163.1:90264759-90264779:(-)	TTGTTGGTGCATACAGGACA
AFP:AC_000163.1:90269314-90269333:(+)	GGATGTGGCCCACATACATG
AFP:AC_000163.1:90266300-90266320:(-)	TACATGGCTCGGAAGGTCCG
AFP:AC_000163.1:90260619-90260638:(+)	TGTTCAAGGAGCCACTTACG
AFTPH:AC_000168.1:62911560-62911579:(+)	ACCAGATTACACTCGTCCCA
AFTPH:AC_000168.1:62911936-62911956:(-)	GTTAGAATCTCCAGACAAGG
AFTPH:AC_000168.1:62912673-62912692:(+)	GACTTGCAACGATACCATTG
AFTPH:AC_000168.1:62912305-62912324:(+)	ATAAGCGTAGCGAGTGACAG
AGA:AC_000184.1:7677128-7677148:(-)	ACGACACACACGCTGTTGGC
AGA:AC_000184.1:7676186-7676206:(-)	ACTAAGTTTGCCGAAAGCAT
AGA:AC_000184.1:7674543-7674562:(+)	ACTCTGTGCTGTATCTTCGT
AGA:AC_000184.1:7676137-7676156:(+)	ATGAAGAGCCTGAGAAACGT
AGAP1:AC_000160.1:115883794-115883814:(-)	CTCCACGTTCAGCCCGTACG
AGAP1:AC_000160.1:115878071-115878090:(+)	TTACCACTACTACAGCCGCA
AGAP1:AC_000160.1:115883698-115883717:(+)	CCATCAGCTCCACCAACCCG
AGAP1:AC_000160.1:115914956-115914975:(+)	CCCAGAAGATTGTCGCCACG
AGAP2:AC_000162.1:56058089-56058108:(+)	AAACGGAGCTTGGACAGTCG
AGAP2:AC_000162.1:56058812-56058831:(+)	CAGTCAAAGTCCCTGGCAAG
AGAP2:AC_000162.1:56055345-56055364:(+)	TCATCTGGTGTTGATCCGAG
AGAP2:AC_000162.1:56057851-56057870:(+)	TGGCCGGATTGAGCACACCA
AGAP3:AC_000161.1:114492727-114492746:(+)	CCATCAGTGCCGCGAACCCG
AGAP3:AC_000161.1:114492746-114492765:(+)	GCGGGTCATCGGTGACAGCA
AGAP3:AC_000161.1:114492784-114492804:(-)	GGTGCACCGCTTCAAGTCTG
AGAP3:AC_000161.1:114492990-114493009:(+)	CCCAGAAGGTAGTGGCCTTG
AGAP3:AC_000161.1:114492818-114492837:(+)	TGCCACCTACGGGCTCAACG
AGBL2:AC_000172.1:78670538-78670558:(-)	CTGCTACGCACCAGCACATT
AGBL2:AC_000172.1:78670462-78670482:(-)	GATACCGGACCGCTTGCAAA
AGBL2:AC_000172.1:78671656-78671675:(+)	TATAGTAGCCATAGTACTGG
AGBL2:AC_000172.1:78670503-78670522:(+)	GAGCCATTCAACAGGTATCG
AGBL2:AC_000172.1:78667145-78667165:(-)	CAGACAGGAGCTATGAGCAG
AGBL3:AC_000161.1:99632848-99632867:(+)	GACACCCTTGAAGCAGCCTG
AGBL3:AC_000161.1:99634891-99634910:(+)	ATACCCGGAACATGATCCGG
AGBL3:AC_000161.1:99608212-99608232:(-)	ACAGTATCTGTGTAGTCCGG
AGBL3:AC_000161.1:99608320-99608339:(+)	ACGGTGGCCATACCACTGTG
AGBL4:AC_000160.1:97533394-97533414:(-)	TCTGAGTACCACACTTGCCT
AGBL4:AC_000160.1:97759467-97759486:(+)	ACTACCGCTGCCCGGACCAT
AGBL4:AC_000160.1:97759564-97759584:(-)	GAAAGCGAGTGTACGTGTAA
AGBL4:AC_000160.1:98179336-98179355:(+)	TCACAGGACGAGTCCACCCA
AGBL4:AC_000160.1:98211004-98211024:(-)	ATGGAGAGGGATCCAGCCAG
AGBL5:AC_000168.1:72572017-72572037:(-)	AGAATCTGTGTCTAATGATG
AGBL5:AC_000168.1:72570354-72570373:(+)	GGTAATAGATGGTATCCAGG
AGBL5:AC_000168.1:72571611-72571631:(-)	GCGTCCGAGGAGGAACTCCA
AGBL5:AC_000168.1:72570333-72570352:(+)	AATAGCAGAGGGTCTCCCGG
AGBL5:AC_000168.1:72569902-72569922:(-)	AAGCAGTAGGGTACATCCCG
AGER:AC_000180.1:27009103-27009122:(+)	AGCCCGGATCGGGAAGCCAG
AGER:AC_000180.1:27009493-27009513:(-)	CCTTACGATAGACTCGGACT
AGER:AC_000180.1:27009119-27009138:(+)	CCAGTGGTGCTGAACTGCAA
AGER:AC_000180.1:27009364-27009384:(-)	CCCGAGCCACGCTATCCCAG
AGER:AC_000180.1:27010606-27010625:(+)	TTGGTGGTAGAGCCAGAAGG
AGFG1:AC_000159.1:116464869-116464888:(+)	AGGGTTAAATCCACCACACA
AGFG1:AC_000159.1:116442303-116442322:(+)	TGCTTCGACTGCGACCAGCG
AGFG1:AC_000159.1:116442334-116442354:(-)	GCCGACCGTCATGTTCACGT
AGFG1:AC_000159.1:116494756-116494776:(-)	TTGGGAGCGTCCTACAACAG
AGFG2:AC_000182.1:36535950-36535969:(+)	ACTACCGAAGGCATCGAAGT
AGFG2:AC_000182.1:36539553-36539573:(-)	CCTGCAAGCCCGTGGAAACG
AGFG2:AC_000182.1:36535981-36536001:(-)	GGCCAAACGCCTTCCCATGG
AGFG2:AC_000182.1:36536730-36536749:(+)	AGTACTGGCTTTCTTGACCG
AGGF1:AC_000167.1:8117482-8117502:(-)	TCTGTTGCTAACGCAGACGC
AGGF1:AC_000167.1:8119949-8119969:(-)	GTAGTAATAAATTCCAGTGG
AGGF1:AC_000167.1:8115171-8115191:(-)	ATACCTGAGATTGACCAAGG
AGGF1:AC_000167.1:8136238-8136257:(+)	AATTACAGACTCTCAGACCG
AGK:AC_000161.1:105693582-105693601:(+)	ACCTTCAGTAAGATTCCCAT
AGK:AC_000161.1:105717117-105717137:(-)	AGGCCGGTGAGTGCAAACAC
AGK:AC_000161.1:105693615-105693635:(-)	AAACTACTGGTCTGGCCCAG
AGK:AC_000161.1:105645362-105645381:(+)	ACTGGGTCTATGGCAAACAC
AGL:AC_000160.1:43585007-43585027:(-)	ACCCTCTTCAGACTTGAACA
AGL:AC_000160.1:43550542-43550562:(-)	GCATACGATAGCCATGAAGA
AGL:AC_000160.1:43550518-43550538:(-)	AGATTAGTTTACCGATACGG
AGL:AC_000160.1:43550062-43550081:(+)	ACACGCCATGGAGACAATTG
AGL:AC_000160.1:43569169-43569188:(+)	TAGTCCAAGAGTCTGCAGTG
AGMAT:AC_000173.1:53204237-53204257:(-)	TATCGCTTGCAATATAGGAT
AGMAT:AC_000173.1:53205442-53205461:(+)	ACTCCTGGACTGCAAGCGTG
AGMAT:AC_000173.1:53205424-53205444:(-)	GTCCCTCATCCACGCACCGG
AGMAT:AC_000173.1:53201413-53201432:(+)	CAGCTGCCGCCTGATTCGAG
AGMAT:AC_000173.1:53201351-53201371:(-)	GCAACCCTAAGGAACTGGAA
AGMO:AC_000161.1:23760592-23760611:(+)	GACGGATTGTCTCAGTGCTG
AGMO:AC_000161.1:23888546-23888565:(+)	CGGAAGCCGAGACATAATGC
AGMO:AC_000161.1:23731554-23731573:(+)	TGAACAGCATATACTGAAGG
AGMO:AC_000161.1:23711270-23711289:(+)	GTATTAAGAATCAGTTCCAA
AGO1:AC_000160.1:110487193-110487213:(-)	GCTGGAGAGTGGACAGACTG
AGO1:AC_000160.1:110482621-110482641:(-)	GGTGAAGGATGACATGACGG
AGO1:AC_000160.1:110488664-110488683:(+)	GAAGAAGGAGCGGCCCACAG
AGO1:AC_000160.1:110489248-110489268:(-)	CTTTGAGGTGACAATCCCTG
AGO1:AC_000160.1:110487949-110487969:(-)	AAGGTGGAAGTGACCCACTG
AGO2:AC_000171.1:4143441-4143461:(-)	TAACGCCTGTAAGCTCACGC
AGO2:AC_000171.1:4148013-4148033:(-)	GTCCGACTTGTAAACATGGG
AGO2:AC_000171.1:4149113-4149132:(+)	CCGCCCTCCATCCTCTACGG
AGO2:AC_000171.1:4151720-4151739:(+)	AGGAACAAGCAGTTCCACAC
AGO2:AC_000171.1:4146597-4146616:(+)	AAGGTGGAGATAACGCACTG
AGO3:AC_000160.1:110407218-110407237:(+)	CCACGTCAACGGCATGGACA
AGO3:AC_000160.1:110375583-110375603:(-)	AAGGTTGAAGTGACTCATTG
AGO3:AC_000160.1:110374760-110374780:(-)	ACGATGTATCAAGAAGCTAA
AGO3:AC_000160.1:110412170-110412190:(-)	ACTTCCTGTGGCAACTACAG
AGO4:AC_000160.1:110547913-110547933:(-)	AAAGTTGAGGTGACCCATTG
AGO4:AC_000160.1:110547870-110547890:(-)	GAGTGTGTAATGTGACGAGA
AGO4:AC_000160.1:110558173-110558192:(+)	GTTCCAAGGCCAGGACGACG
AGO4:AC_000160.1:110552401-110552421:(-)	AGGTAGTAGATACAATGGTG
AGO4:AC_000160.1:110549179-110549198:(+)	GGGTGGTAGTAACCTTCAGG
AGPAT1:AC_000180.1:27021524-27021544:(-)	GTCCTCGCACGGCACACACA
AGPAT1:AC_000180.1:27021891-27021911:(-)	GTGGTTGGAGACAACGACGT
AGPAT1:AC_000180.1:27021546-27021565:(+)	AACGTCGAGAACATGAAGTG
AGPAT1:AC_000180.1:27021829-27021848:(+)	ATACCTGTACGGGATCCGAG
AGPAT1:AC_000180.1:27022548-27022567:(+)	GAGGGCACGAGAAACCACAA
AGPAT2:AC_000168.1:104138261-104138280:(+)	TGGTTGGAGATGATGACGCA
AGPAT2:AC_000168.1:104146302-104146321:(+)	GCGCAGCAGGCAGACGACCG
AGPAT2:AC_000168.1:104138355-104138374:(+)	CGAACCAACTGATGATCCTG
AGPAT2:AC_000168.1:104137788-104137808:(-)	GGCCTGATCATGTACCTGGG
AGPAT3:AC_000158.1:146726033-146726053:(-)	GCCGCGGAGGCACTGCACTG
AGPAT3:AC_000158.1:146725908-146725928:(-)	GTGTGCCCTCACAGTACAGG
AGPAT3:AC_000158.1:146724191-146724211:(-)	CGCACATGGTCCACCCACAG
AGPAT3:AC_000158.1:146724124-146724144:(-)	CTTCCCAAAGGTGTCCACCG
AGPAT3:AC_000158.1:146726601-146726620:(+)	CTATGGGAAGAAGTACGAGG
AGPAT4:AC_000166.1:98269722-98269742:(-)	TACGGAGTGTGTCATCTACA
AGPAT4:AC_000166.1:98253734-98253754:(-)	TCAGTTCCTGATTCACTGCG
AGPAT4:AC_000166.1:98323593-98323612:(+)	CTTACGGCTGGAGACGCAGT
AGPAT4:AC_000166.1:98269660-98269679:(+)	CTTGTGGTTCAGAACGACAA
AGPAT5:AC_000184.1:4679890-4679909:(+)	CTACTGCGTCTATCAGAGCA
AGPAT5:AC_000184.1:4705209-4705228:(+)	CTGCAGCGCTACATCAACGC
AGPAT5:AC_000184.1:4679854-4679873:(+)	GCCCTCGCGCTTCTACCAGG
AGPAT5:AC_000184.1:4701737-4701757:(-)	CACATAGCGCACATGTCCGA
AGPAT5:AC_000184.1:4679920-4679939:(+)	CTTCTTCGAGAACTACACCG
AGPS:AC_000159.1:19415516-19415536:(-)	CAATCTGACAGCTCATGTAG
AGPS:AC_000159.1:19424670-19424689:(+)	TGCCACTAAGAGGGTACCTA
AGPS:AC_000159.1:19416912-19416932:(-)	GGAGGAACAAGTGTTTCGTA
AGPS:AC_000159.1:19421820-19421839:(+)	TGTATCACTAGGATTTAAGG
AGR2:AC_000161.1:25268384-25268403:(+)	TTCGTGTCCTTCTTAGCTCC
AGR2:AC_000161.1:25267874-25267893:(+)	AAGTGGTGAATAATCATCAA
AGR2:AC_000161.1:25264498-25264517:(+)	CATACTGGCCATCAGGAGAG
AGR2:AC_000161.1:25268422-25268441:(+)	TTTGGCCAGAGTGTAGGAGA
AGR2:AC_000161.1:25268405-25268425:(-)	AAAGACACCACAGTCAAACC
AGR3:AC_000161.1:25319436-25319456:(-)	ACTGATGGTTATTCATCACT
AGR3:AC_000161.1:25318814-25318834:(-)	TTTCATCATGCTGAATCTCA
AGR3:AC_000161.1:25319414-25319434:(-)	GAGGACTGTCAGTACTGCCA
AGR3:AC_000161.1:25323137-25323157:(-)	TGGGTGCAGACTTATGAGGA
AGRN:AC_000173.1:52684688-52684708:(-)	GCAGCAAACACAGATCGAGG
AGRN:AC_000173.1:52681895-52681914:(+)	CCTTTCCATGGGTAGCCCAG
AGRN:AC_000173.1:52682323-52682342:(+)	ACAGATGCGGATGTCACACG
AGRN:AC_000173.1:52685124-52685143:(+)	CAAAGCGGCACTGCCCACAG
AGRN:AC_000173.1:52687079-52687098:(+)	AGGTACGGCTCAGGTCACTG
AGRP:AC_000175.1:35206615-35206634:(+)	CAGCAGTACTGCGGTCAGCA
AGRP:AC_000175.1:35206331-35206350:(+)	ACGGTTGCAGGCTTAGGCCT
AGRP:AC_000175.1:35206508-35206528:(-)	GCCTTATTCCTAGAGCTCCA
AGRP:AC_000175.1:35206054-35206074:(-)	CTGTAGGTGCTAGATCCGGA
AGRP:AC_000175.1:35206313-35206333:(-)	GTCGCTGAAGAGGATAACGG
AGT:AC_000185.1:46151891-46151911:(-)	TCGAACCAGCTGTTCCCACA
AGT:AC_000185.1:46151772-46151792:(-)	AGTTGCTCTTGCTGTAGACG
AGT:AC_000185.1:46152000-46152019:(+)	ACTGAGCGAGACATGGAGTG
AGT:AC_000185.1:46152257-46152277:(-)	TGTGAAGAGGCCAACCACCG
AGTPBP1:AC_000165.1:80375827-80375846:(+)	ACCATTAACTCCTCATTCAG
AGTPBP1:AC_000165.1:80323646-80323666:(-)	TAATGAGAAACCTGCCTCTG
AGTPBP1:AC_000165.1:80323256-80323275:(+)	CATGGAGTGTTGGTACATCA
AGTPBP1:AC_000165.1:80357488-80357508:(-)	TATTCCTGTGACTGGACCTG
AGTPBP1:AC_000165.1:80323430-80323449:(+)	TGCACGTAAGGACAGTGACA
AGTR1:AC_000158.1:120403656-120403675:(+)	CCACAAGCATTGTGCGCCGG
AGTR1:AC_000158.1:120403810-120403830:(-)	ACACTGCTATGGAATACCGC
AGTR1:AC_000158.1:120403692-120403711:(+)	GGTGAACAATAGCCAGGTAG
AGTR1:AC_000158.1:120403784-120403803:(+)	TTACATAGGTAATTGCCGAA
AGTR2:AC_000187.1:1026418-1026437:(+)	TTACATCTTCAACCTAGCTG
AGTR2:AC_000187.1:1026274-1026293:(+)	TAATTGCTCACATAAGCCAT
AGTR2:AC_000187.1:1026470-1026490:(-)	GAATAATAGGTTGCCCAGAG
AGTR2:AC_000187.1:1026647-1026667:(-)	ACTATATAAGATGCTTGCCA
AGTRAP:AC_000173.1:42809542-42809561:(+)	AACAGAGTCCCGCTGCGCCA
AGTRAP:AC_000173.1:42809568-42809587:(+)	ACACGCCCAAGGCCAGGATG
AGTRAP:AC_000173.1:42825828-42825848:(-)	GCCAGCCGTGAACCTGAAGG
AGTRAP:AC_000173.1:42812173-42812192:(+)	TGAACCAGGAGGATTGCCTG
AGXT:AC_000160.1:120637412-120637432:(-)	CGCCGGTGGACGACTCTCCG
AGXT:AC_000160.1:120636691-120636711:(-)	CTTGACCATCGGGTACACGC
AGXT:AC_000160.1:120638828-120638847:(+)	CCCGTCTACATGGACCAGCA
AGXT:AC_000160.1:120639684-120639704:(-)	GAGATGAGCGAGGTGCCCGG
AGXT2:AC_000177.1:39166312-39166331:(+)	GTTGCTCCACCAGGGACACG
AGXT2:AC_000177.1:39166334-39166353:(+)	GAGTGGCTCTTTGATCATGA
AGXT2:AC_000177.1:39165102-39165122:(-)	TCGGGTGTGAAGTCACATGG
AGXT2:AC_000177.1:39169700-39169720:(-)	CAGAACTTGTATGCCACAGG
AHCTF1:AC_000173.1:31187534-31187553:(+)	GAACCTATAATTAATCATGG
AHCTF1:AC_000173.1:31214111-31214130:(+)	TTGTGGAAACGGGACGAAGG
AHCTF1:AC_000173.1:31198179-31198198:(+)	TACACACTGGACCTCACAGG
AHCTF1:AC_000173.1:31200449-31200469:(-)	TCAGGAGGTGGATATGAGGG
AHCTF1:AC_000173.1:31212449-31212469:(-)	TGTAGTAATTCTGAATTACG
AHCY:AC_000170.1:64264175-64264195:(-)	GTTGCAGGCTATGGCGACGT
AHCY:AC_000170.1:64265710-64265730:(-)	AACATGATTCTGGACGACGG
AHCY:AC_000170.1:64264818-64264838:(-)	CTCTGAAGAGACCACAACGG
AHCY:AC_000170.1:64265753-64265772:(+)	GCGTCTGTTCAATGCACCAC
AHCY:AC_000170.1:64268694-64268713:(+)	GAGGGTCTCAATGAGGACGG
AHCYL1:AC_000160.1:33528989-33529008:(+)	TAGAGCGAGACAAAGATCGT
AHCYL1:AC_000160.1:33521925-33521945:(-)	AACGTGTTTAAGAAGATCCG
AHCYL1:AC_000160.1:33524601-33524620:(+)	AGATGTTGCAGGCAGACCAA
AHCYL1:AC_000160.1:33521982-33522002:(-)	CTATAGATCCTGGATGATGG
AHCYL1:AC_000160.1:33526631-33526651:(-)	AAGCAGCAAACCAACTCCAA
AHCYL2:AC_000161.1:94107913-94107932:(+)	GCTTTGCGGAAGAGAGCTCA
AHCYL2:AC_000161.1:94130147-94130166:(+)	CAACAGACATGATGTTTGGT
AHCYL2:AC_000161.1:94116289-94116309:(-)	AGCAGCCACTTCGTTGAGGG
AHCYL2:AC_000161.1:94130178-94130197:(+)	GGTAGTCTGTGGCTATGGAG
AHDC1:AC_000159.1:126351618-126351637:(+)	GCGGAACAAGACCACATACA
[truncated: 94,000 more rows]
