# Supplementary material for: GARP and EARP are required for efficient BoHV-1 replication as identified by a genome wide CRISPR knockout screen
Source: PLoS Pathog. 2023 Dec 6;19(12):e1011822. doi: 10.1371/journal.ppat.1011822 (PMC10727446; doi:10.1371/journal.ppat.1011822)
Supplement: S2 Data — (XLSX) [file ppat.1011822.s002.xlsx]

## Sheet: info
		For spreadsheet "all_counts":
		These are sgRNA counts from K2g2 library transduced cells(NI_g2-1,2,3), K2g2 plasmid library(plasmid_g2), K2g5 transduced cells (NI_g5-1,2,3) and the K2g5 plasmids(plasmid_g5).
		For spreadsheets "g2Plasmid_vs_NI.sgRNA_summary" and "g5Plasmid_vs_NI.sgRNA_summary":
		These are MAGeCK outputs on the comparisons between the K2g2 library transduced cells v.s. the K2g2 plasmid library and the K2g5 library transduced cells v.s. the K2g5 plasmid library. These are data on the sgRNA level and were used to generate Figure Sxx and Sxx.

## Sheet: all_counts
sgRNA	Gene	NonInfected_g2-1(NI_g2-1)	NI_g2-2	NI_g2-3	NI_g5-1	NI_g5-2	NI_g5-3	plasmid_g2	plasmid_g5
AC_000158.1:100027149-100027168	LOC100139843	31	28	27	42	36	26	33	36
AC_000158.1:100027232-100027252	LOC100139843	15	16	2	120	113	77	9	82
AC_000158.1:100027277-100027297	LOC100139843	28	62	52	30	61	22	43	34
AC_000158.1:100027993-100028013	LOC100139843	31	47	48	29	24	16	48	27
AC_000158.1:100207292-100207311	GOLIM4	58	75	69	19	15	16	69	16
AC_000158.1:100219285-100219304	GOLIM4	41	42	29	67	57	51	56	34
AC_000158.1:100223137-100223156	GOLIM4	44	80	40	50	42	42	61	34
AC_000158.1:100223363-100223383	GOLIM4	18	36	30	222	208	184	27	158
AC_000158.1:100355866-100355885	MGC133804	14	4	13	3	4	2	22	1
AC_000158.1:100361787-100361807	MGC133804	31	55	42	17	11	9	46	8
AC_000158.1:100361841-100361861	MGC133804	17	33	35	20	13	7	36	14
AC_000158.1:100366975-100366995	MGC133804	14	16	11	5	4	2	16	4
AC_000158.1:10039407-10039427	GABPA	19	36	23	16	13	9	47	23
AC_000158.1:100481717-100481737	SERPINI1	42	43	25	15	13	20	31	12
AC_000158.1:100486155-100486175	SERPINI1	44	75	68	51	20	18	64	12
AC_000158.1:100487421-100487440	SERPINI1	14	26	19	22	20	12	32	20
AC_000158.1:100487465-100487484	SERPINI1	23	45	36	38	40	9	37	24
AC_000158.1:100487514-100487534	SERPINI1	42	56	49	23	15	12	60	11
AC_000158.1:10050308-10050328	GABPA	24	24	21	61	61	31	36	87
AC_000158.1:10050398-10050417	GABPA	37	49	35	43	49	29	50	31
AC_000158.1:10050416-10050436	GABPA	48	30	41	22	16	22	43	19
AC_000158.1:100569797-100569816	PDCD10	35	23	33	64	25	14	39	25
AC_000158.1:10057270-10057289	GABPA	54	75	42	69	52	31	98	75
AC_000158.1:100576624-100576644	PDCD10	44	55	69	223	191	102	51	125
AC_000158.1:100576683-100576702	PDCD10	17	32	39	40	32	13	30	17
AC_000158.1:100578401-100578420	PDCD10	36	34	38	41	24	17	26	20
AC_000158.1:100653543-100653563	WDR49	8	17	13	58	42	44	24	49
AC_000158.1:100676550-100676569	WDR49	14	22	20	21	11	8	21	16
AC_000158.1:100679238-100679258	WDR49	20	22	26	1	2	7	26	8
AC_000158.1:100679285-100679305	WDR49	34	26	32	266	188	108	50	146
AC_000158.1:100701637-100701656	WDR49	24	32	8	63	40	37	31	31
AC_000158.1:10073213-10073233	ATP5J	52	57	46	3	5	2	71	5
AC_000158.1:10073243-10073263	ATP5J	11	43	25	11	7	8	38	8
AC_000158.1:10073280-10073299	ATP5J	28	57	45	22	25	7	62	18
AC_000158.1:10073322-10073341	ATP5J	19	33	26	31	28	15	20	46
AC_000158.1:10076124-10076143	ATP5J	23	30	24	134	132	81	36	153
AC_000158.1:100794256-100794276	SERPINI2	9	20	9	11	11	6	13	6
AC_000158.1:100794284-100794303	SERPINI2	37	45	24	23	22	12	40	15
AC_000158.1:100794341-100794361	SERPINI2	13	23	20	20	23	2	22	14
AC_000158.1:100801984-100802004	SERPINI2	28	55	48	51	34	24	36	30
AC_000158.1:100816513-100816532	SERPINI2	30	54	33	82	74	79	42	74
AC_000158.1:100893728-100893747	ZBBX	17	28	23	24	42	20	19	23
AC_000158.1:100910128-100910148	ZBBX	31	35	28	68	71	53	55	42
AC_000158.1:100937849-100937868	ZBBX	31	62	44	68	51	47	45	32
AC_000158.1:100966128-100966148	ZBBX	30	60	38	73	61	34	39	37
AC_000158.1:10099241-10099261	JAM2	10	32	17	121	129	70	20	73
AC_000158.1:10099259-10099278	JAM2	36	47	32	58	40	31	33	35
AC_000158.1:10104414-10104434	JAM2	22	46	40	24	10	8	35	21
AC_000158.1:10105567-10105587	JAM2	9	6	13	6	3	2	11	0
AC_000158.1:10202837-10202857	MRPL39	35	66	48	13	9	3	65	7
AC_000158.1:10202929-10202948	MRPL39	21	17	18	11	4	3	26	3
AC_000158.1:10202999-10203019	MRPL39	16	24	26	2	5	1	30	11
AC_000158.1:10204854-10204874	MRPL39	10	9	11	17	25	11	15	36
AC_000158.1:10206666-10206685	MRPL39	13	16	32	0	5	4	23	4
AC_000158.1:102338049-102338069	BCHE	13	11	3	5	7	4	8	3
AC_000158.1:102338265-102338284	BCHE	55	54	59	39	37	37	65	41
AC_000158.1:102338392-102338412	BCHE	25	30	39	5	3	1	32	1
AC_000158.1:102338582-102338602	BCHE	18	38	26	20	13	11	28	7
AC_000158.1:103001103-103001122	SLITRK3	25	31	23	75	67	28	38	47
AC_000158.1:103001937-103001957	SLITRK3	22	30	22	10	11	5	15	2
AC_000158.1:103002097-103002116	SLITRK3	91	86	59	47	56	28	68	40
AC_000158.1:103002123-103002143	SLITRK3	0	0	1	1	0	0	44	64
AC_000158.1:103126046-103126066	SI	33	89	43	5	8	4	62	5
AC_000158.1:103127812-103127831	SI	23	37	36	8	0	2	22	6
AC_000158.1:103134301-103134320	SI	33	42	31	12	11	6	29	11
AC_000158.1:103134357-103134377	SI	26	80	38	17	21	15	41	19
AC_000158.1:103152760-103152780	SI	37	67	59	30	50	16	55	37
AC_000158.1:1038693-1038713	ITSN1	27	70	41	62	26	35	42	17
AC_000158.1:106701410-106701430	OTOL1	8	23	7	14	21	10	17	12
AC_000158.1:106702674-106702694	OTOL1	24	46	29	8	7	7	31	6
AC_000158.1:106711790-106711809	OTOL1	28	49	31	39	30	25	29	24
AC_000158.1:106711842-106711861	OTOL1	59	101	64	59	44	32	74	50
AC_000158.1:106711870-106711890	OTOL1	43	37	41	34	6	6	36	11
AC_000158.1:1068407-1068427	ITSN1	25	14	15	11	2	0	22	1
AC_000158.1:106878904-106878923	SPTSSB	13	47	16	17	13	1	27	14
AC_000158.1:106878939-106878959	SPTSSB	27	49	29	35	35	18	39	22
AC_000158.1:106878961-106878980	SPTSSB	46	81	47	52	77	17	52	31
AC_000158.1:106878989-106879009	SPTSSB	23	71	38	61	52	39	40	32
AC_000158.1:106990277-106990297	NMD3	48	36	57	11	8	7	51	11
AC_000158.1:106999094-106999113	NMD3	52	50	68	95	82	51	55	72
AC_000158.1:107005699-107005718	NMD3	3	22	4	12	5	5	39	37
AC_000158.1:107008958-107008977	NMD3	7	10	8	36	24	8	20	45
AC_000158.1:1071683-1071703	ITSN1	14	4	3	54	86	44	8	37
AC_000158.1:107213032-107213051	B3GALNT1	58	117	96	166	133	85	80	105
AC_000158.1:107213078-107213098	B3GALNT1	58	81	65	54	52	36	53	46
AC_000158.1:107213241-107213260	B3GALNT1	50	52	43	32	26	13	42	21
AC_000158.1:107213362-107213381	B3GALNT1	25	44	35	62	69	17	27	44
AC_000158.1:107241331-107241350	PPM1L	23	65	43	14	18	12	28	9
AC_000158.1:107245178-107245198	PPM1L	23	51	35	40	41	30	36	24
AC_000158.1:107245194-107245213	PPM1L	23	27	24	4	1	5	25	2
AC_000158.1:107245222-107245241	PPM1L	41	32	23	129	132	82	45	78
AC_000158.1:107245249-107245269	PPM1L	32	69	34	51	51	34	57	57
AC_000158.1:107687926-107687946	ARL14	30	64	43	14	7	5	41	4
AC_000158.1:107688015-107688035	ARL14	26	42	26	46	40	18	38	45
AC_000158.1:107688041-107688061	ARL14	28	38	21	146	114	85	42	104
AC_000158.1:107688119-107688139	ARL14	85	99	82	1060	864	620	60	614
AC_000158.1:1077661-1077680	ITSN1	51	91	72	38	47	23	59	18
AC_000158.1:107805830-107805850	KPNA4	6	7	9	10	3	6	13	6
AC_000158.1:107806108-107806127	KPNA4	14	37	43	9	4	5	24	9
AC_000158.1:107806139-107806158	KPNA4	34	72	45	13	17	6	55	8
AC_000158.1:107811344-107811364	KPNA4	106	125	88	55	37	15	101	35
AC_000158.1:107891226-107891246	TRIM59	21	34	15	10	5	3	28	6
AC_000158.1:107891313-107891333	TRIM59	26	50	32	17	10	11	45	5
AC_000158.1:107891459-107891479	TRIM59	15	12	16	11	12	7	20	12
AC_000158.1:107891601-107891621	TRIM59	33	25	23	15	11	8	26	8
AC_000158.1:107910447-107910467	SMC4	11	12	16	9	6	1	30	12
AC_000158.1:107917473-107917493	SMC4	18	30	14	11	14	1	66	18
AC_000158.1:107925893-107925913	SMC4	9	11	3	13	6	5	35	59
AC_000158.1:107925922-107925941	SMC4	4	8	2	1	0	1	25	17
AC_000158.1:107962969-107962988	IFT80	41	67	74	75	75	33	54	66
AC_000158.1:107963175-107963195	IFT80	47	63	40	31	27	14	43	22
AC_000158.1:108012814-108012833	IFT80	24	35	35	15	20	6	30	6
AC_000158.1:108027276-108027296	IFT80	29	33	57	46	19	19	37	12
AC_000158.1:108086484-108086504	C1H3orf80	21	27	24	16	26	20	27	16
AC_000158.1:108086516-108086535	C1H3orf80	12	11	10	7	4	3	22	0
AC_000158.1:108086595-108086614	C1H3orf80	18	18	26	12	24	7	29	14
AC_000158.1:108086618-108086637	C1H3orf80	22	23	30	21	19	13	40	16
AC_000158.1:108237886-108237905	LOC511229	35	88	48	40	24	11	71	14
AC_000158.1:108261892-108261912	LOC511229	42	83	58	143	142	98	50	119
AC_000158.1:108263907-108263926	LOC511229	22	35	52	69	49	35	24	45
AC_000158.1:108264009-108264029	LOC511229	25	44	33	13	8	8	22	9
AC_000158.1:108287287-108287307	IL12A	14	25	33	23	13	12	18	7
AC_000158.1:108287940-108287959	IL12A	13	33	23	14	10	14	22	5
AC_000158.1:108287959-108287979	IL12A	23	37	35	188	188	107	23	154
AC_000158.1:108288011-108288030	IL12A	51	89	49	139	101	69	79	94
AC_000158.1:108291196-108291216	IL12A	62	100	54	44	44	26	74	29
AC_000158.1:108392900-108392920	SCHIP1	26	41	25	97	73	30	30	82
AC_000158.1:108392923-108392943	SCHIP1	40	51	42	117	96	52	53	77
AC_000158.1:108395601-108395621	SCHIP1	21	27	20	11	3	2	18	7
AC_000158.1:108417693-108417713	SCHIP1	29	38	21	86	45	37	30	34
AC_000158.1:1089117-1089136	ITSN1	37	39	47	88	74	40	51	54
AC_000158.1:109075444-109075463	IQCJ	44	65	51	49	46	19	57	23
AC_000158.1:109080747-109080766	IQCJ	2	1	0	0	2	1	6	1
AC_000158.1:109080792-109080811	IQCJ	24	40	14	22	16	8	37	16
AC_000158.1:109080852-109080872	IQCJ	13	26	20	22	19	7	31	13
AC_000158.1:109094003-109094022	IQCJ	24	45	19	15	15	12	34	12
AC_000158.1:109550318-109550337	LOC101901911	22	41	34	23	16	5	43	15
AC_000158.1:109550541-109550561	LOC101901911	10	30	24	5	10	4	31	2
AC_000158.1:109550746-109550766	LOC101901911	28	26	21	54	39	19	38	25
AC_000158.1:109550793-109550812	LOC101901911	62	77	57	20	12	11	64	12
AC_000158.1:109570563-109570583	MFSD1	38	53	40	35	27	8	50	21
AC_000158.1:109571156-109571175	MFSD1	38	71	43	51	40	10	41	21
AC_000158.1:109578947-109578966	MFSD1	46	62	63	17	11	6	71	7
AC_000158.1:109581525-109581544	MFSD1	22	31	25	160	182	121	19	168
AC_000158.1:109687472-109687492	RARRES1	28	43	28	25	13	11	49	18
AC_000158.1:109689882-109689902	RARRES1	33	57	30	58	36	23	57	41
AC_000158.1:109689944-109689964	RARRES1	24	36	29	30	35	17	31	23
AC_000158.1:109689978-109689998	RARRES1	52	69	79	3	13	5	75	9
AC_000158.1:109693035-109693054	RARRES1	69	44	38	40	28	17	76	19
AC_000158.1:109725072-109725091	LXN	14	41	33	117	109	47	42	78
AC_000158.1:109725121-109725140	LXN	48	58	50	6	2	4	44	1
AC_000158.1:109725176-109725195	LXN	56	115	86	25	26	9	63	15
AC_000158.1:109725193-109725213	LXN	58	112	69	75	34	45	76	37
AC_000158.1:109725656-109725675	LXN	10	16	14	0	3	8	23	4
AC_000158.1:109736513-109736533	GFM1	8	15	17	16	17	10	20	11
AC_000158.1:109739832-109739851	GFM1	17	18	16	10	12	8	42	23
AC_000158.1:109748188-109748207	GFM1	27	38	29	157	102	74	47	106
AC_000158.1:109748248-109748268	GFM1	11	15	19	22	32	19	18	35
AC_000158.1:109755536-109755556	GFM1	5	1	6	0	1	0	12	1
AC_000158.1:109765087-109765107	MLF1	32	64	26	21	30	8	25	17
AC_000158.1:109768827-109768847	MLF1	49	61	63	27	51	26	57	22
AC_000158.1:109768867-109768887	MLF1	19	37	11	16	28	11	21	9
AC_000158.1:109768883-109768902	MLF1	31	75	22	10	7	6	53	2
AC_000158.1:109781328-109781348	MLF1	42	67	43	10	17	10	59	20
AC_000158.1:109823047-109823067	RSRC1	35	66	26	146	115	94	46	93
AC_000158.1:110023914-110023933	LOC100852077	33	41	33	10	7	0	65	2
AC_000158.1:110025520-110025539	LOC100852077	17	34	27	19	16	14	11	19
AC_000158.1:110025641-110025660	LOC100852077	51	78	50	277	286	172	63	203
AC_000158.1:110025668-110025687	LOC100852077	15	25	20	38	14	17	24	9
AC_000158.1:110025786-110025806	LOC100852077	45	82	60	107	82	84	59	74
AC_000158.1:110163849-110163869	RSRC1	34	40	42	67	53	25	44	51
AC_000158.1:110163922-110163942	RSRC1	13	15	10	7	5	0	15	5
AC_000158.1:110164005-110164025	RSRC1	29	61	25	141	116	71	37	85
AC_000158.1:110260365-110260385	RSRC1	32	34	37	28	23	13	24	15
AC_000158.1:110277841-110277860	SHOX2	37	44	34	18	16	10	52	12
AC_000158.1:110278086-110278106	SHOX2	20	19	24	117	86	73	25	85
AC_000158.1:110281028-110281047	SHOX2	18	27	33	13	24	3	20	6
AC_000158.1:110281089-110281108	SHOX2	9	10	14	179	169	112	23	115
AC_000158.1:110285867-110285886	SHOX2	8	27	19	1	2	0	34	3
AC_000158.1:110986540-110986559	VEPH1	60	71	38	45	41	21	43	33
AC_000158.1:110986596-110986616	VEPH1	4	5	3	7	5	3	6	7
AC_000158.1:110986619-110986638	VEPH1	35	49	30	70	43	32	39	25
AC_000158.1:110986653-110986672	VEPH1	15	35	25	27	20	16	28	9
AC_000158.1:111028975-111028994	PTX3	26	53	22	15	15	12	23	17
AC_000158.1:111033123-111033143	PTX3	60	45	46	167	145	107	47	99
AC_000158.1:111033159-111033179	PTX3	64	65	41	27	20	10	83	11
AC_000158.1:111033203-111033223	PTX3	19	36	25	16	16	6	26	12
AC_000158.1:111033654-111033674	PTX3	35	65	38	54	39	31	40	35
AC_000158.1:111318709-111318728	CCNL1	40	32	29	30	26	13	48	15
AC_000158.1:111318726-111318746	CCNL1	28	42	31	176	132	74	69	141
AC_000158.1:111318781-111318800	CCNL1	12	39	31	24	27	13	55	22
AC_000158.1:111318897-111318917	CCNL1	15	25	27	18	12	6	36	6
AC_000158.1:111325691-111325711	CCNL1	16	20	10	3	1	7	28	6
AC_000158.1:111532037-111532057	LEKR1	31	59	19	31	14	8	42	17
AC_000158.1:111563127-111563147	LEKR1	19	43	20	23	12	10	22	9
AC_000158.1:111575486-111575506	LEKR1	37	53	39	123	77	58	65	74
AC_000158.1:111586481-111586501	LEKR1	31	28	19	11	11	2	26	5
AC_000158.1:111831287-111831306	TIPARP	31	36	25	58	48	35	28	41
AC_000158.1:111832307-111832327	TIPARP	72	99	65	43	25	30	68	29
AC_000158.1:111832327-111832346	TIPARP	30	39	37	29	29	13	40	21
AC_000158.1:111838636-111838655	TIPARP	38	51	47	18	13	8	34	13
AC_000158.1:111838730-111838750	TIPARP	32	54	47	56	26	33	54	33
AC_000158.1:111998341-111998360	SSR3	21	27	23	6	8	10	28	11
AC_000158.1:111998398-111998417	SSR3	26	60	24	15	11	10	34	10
AC_000158.1:112002598-112002618	SSR3	17	32	18	14	12	10	27	8
AC_000158.1:112002629-112002648	SSR3	26	42	26	22	7	19	53	9
AC_000158.1:112006808-112006828	SSR3	23	22	22	8	3	1	32	3
AC_000158.1:112036018-112036038	KCNAB1	36	54	35	11	11	5	44	9
AC_000158.1:112091025-112091045	KCNAB1	38	85	42	136	53	40	55	56
AC_000158.1:112097033-112097053	KCNAB1	24	42	29	43	47	27	36	22
AC_000158.1:112097059-112097079	KCNAB1	28	31	18	11	19	7	30	8
AC_000158.1:112540257-112540276	LOC107132205	21	31	35	12	8	8	39	9
AC_000158.1:112540357-112540377	LOC107132205	68	78	66	15	15	4	34	17
AC_000158.1:112550230-112550250	LOC107132205	30	63	32	8	4	5	42	7
AC_000158.1:112553418-112553438	LOC107132205	20	21	28	44	44	23	26	36
AC_000158.1:112652447-112652467	GMPS	6	7	11	1	4	0	26	2
AC_000158.1:112652552-112652571	GMPS	48	46	32	106	91	60	57	91
AC_000158.1:112672150-112672170	GMPS	16	23	13	23	19	13	48	51
AC_000158.1:112675647-112675667	GMPS	15	23	22	3	3	0	30	6
AC_000158.1:112747073-112747092	SLC33A1	34	58	33	16	7	13	32	8
AC_000158.1:112747119-112747139	SLC33A1	21	34	21	6	7	6	34	4
AC_000158.1:112747469-112747488	SLC33A1	33	36	49	35	32	17	19	41
AC_000158.1:112747500-112747519	SLC33A1	26	55	39	5	9	3	28	6
AC_000158.1:112748656-112748675	SLC33A1	22	37	21	47	24	18	53	24
AC_000158.1:112779450-112779469	C1H3orf33	34	68	39	34	16	27	41	30
AC_000158.1:112779470-112779490	C1H3orf33	26	48	29	73	72	37	41	65
AC_000158.1:112779486-112779505	C1H3orf33	7	13	18	6	9	4	11	7
AC_000158.1:112782354-112782373	C1H3orf33	17	19	13	6	9	4	22	7
AC_000158.1:112799657-112799676	C1H3orf33	13	11	15	14	8	12	13	9
AC_000158.1:112991815-112991835	PLCH1	28	35	51	80	60	49	66	49
AC_000158.1:112997867-112997886	PLCH1	70	62	53	30	48	33	66	25
AC_000158.1:113045803-113045822	PLCH1	11	19	19	3	2	1	24	3
AC_000158.1:113062283-113062302	PLCH1	4	29	11	2	1	1	19	4
AC_000158.1:113064326-113064346	PLCH1	17	24	33	25	35	23	17	26
AC_000158.1:113437866-113437885	MME	17	28	12	41	59	16	34	49
AC_000158.1:113457949-113457968	MME	23	51	42	83	84	65	34	61
AC_000158.1:113463466-113463485	MME	29	66	52	21	22	11	51	12
AC_000158.1:113465005-113465024	MME	5	31	27	17	13	11	31	13
AC_000158.1:114144807-114144827	GPR149	33	64	39	124	99	82	39	57
AC_000158.1:114145020-114145040	GPR149	10	21	28	33	41	36	17	19
AC_000158.1:114145062-114145081	GPR149	13	59	41	18	12	7	28	11
AC_000158.1:114146341-114146360	GPR149	19	36	22	44	38	16	19	30
AC_000158.1:114242427-114242447	DHX36	27	24	17	25	9	9	22	14
AC_000158.1:114247082-114247101	DHX36	26	28	21	12	9	5	50	24
AC_000158.1:114248169-114248188	DHX36	39	88	42	26	40	31	46	31
AC_000158.1:114248185-114248205	DHX36	27	30	20	14	9	12	45	23
AC_000158.1:114403185-114403205	ARHGEF26	30	51	41	164	98	60	38	66
AC_000158.1:114425035-114425055	ARHGEF26	28	32	41	69	50	37	30	41
AC_000158.1:114430501-114430521	ARHGEF26	46	72	53	92	64	39	54	31
AC_000158.1:114430869-114430889	ARHGEF26	6	30	18	49	39	33	15	36
AC_000158.1:114431197-114431216	ARHGEF26	23	30	35	16	6	8	19	6
AC_000158.1:115295543-115295563	LOC100299503	23	59	33	162	134	57	44	100
AC_000158.1:115295975-115295995	LOC100299503	42	71	42	85	50	42	48	48
AC_000158.1:115296174-115296194	LOC100299503	17	16	16	39	54	34	23	32
AC_000158.1:115296191-115296211	LOC100299503	40	51	36	43	40	18	50	33
AC_000158.1:115479587-115479606	RAP2B	5	26	18	45	40	18	19	21
AC_000158.1:115479645-115479665	RAP2B	25	50	38	54	38	19	38	28
AC_000158.1:115479674-115479694	RAP2B	20	51	26	25	28	9	39	19
AC_000158.1:115479710-115479730	RAP2B	39	36	40	27	18	17	41	16
AC_000158.1:115835363-115835383	P2RY1	15	34	30	27	17	8	22	17
AC_000158.1:115835446-115835466	P2RY1	24	24	32	73	59	36	39	46
AC_000158.1:115835483-115835502	P2RY1	23	30	21	38	31	13	25	19
AC_000158.1:115835595-115835614	P2RY1	46	56	39	56	44	26	40	33
AC_000158.1:116255373-116255393	MBNL1	26	35	36	23	24	13	35	21
AC_000158.1:116265676-116265695	MBNL1	7	6	6	5	2	0	21	3
AC_000158.1:116265700-116265719	MBNL1	43	99	54	84	76	42	79	47
AC_000158.1:116265748-116265768	MBNL1	32	47	31	153	149	87	32	107
AC_000158.1:116277203-116277223	MBNL1	46	80	47	45	38	23	54	20
AC_000158.1:116882519-116882538	SUCNR1	8	13	15	10	3	3	13	3
AC_000158.1:116882584-116882603	SUCNR1	31	51	29	84	45	49	52	52
AC_000158.1:116882673-116882693	SUCNR1	22	14	18	7	8	12	25	8
AC_000158.1:116882718-116882738	SUCNR1	15	36	22	15	12	3	39	10
AC_000158.1:116974648-116974668	AADAC	49	82	41	30	27	20	50	14
AC_000158.1:116980092-116980112	AADAC	49	54	27	59	76	47	39	55
AC_000158.1:116980110-116980130	AADAC	37	50	39	18	18	15	55	8
AC_000158.1:116983218-116983237	AADAC	19	15	14	2	6	7	21	2
AC_000158.1:116983249-116983269	AADAC	14	14	16	2	4	1	10	1
AC_000158.1:117039390-117039410	LOC782258	35	41	35	45	47	21	36	44
AC_000158.1:117039406-117039426	LOC782258	7	29	16	16	17	8	14	16
AC_000158.1:117039478-117039497	LOC782258	12	18	11	10	9	3	24	4
AC_000158.1:117045206-117045225	LOC782258	25	28	40	45	55	31	42	41
AC_000158.1:117146379-117146398	AADACL2	48	85	70	64	89	31	45	41
AC_000158.1:117146484-117146503	AADACL2	35	62	52	36	54	19	47	17
AC_000158.1:117149029-117149048	AADACL2	42	42	42	49	37	27	34	27
AC_000158.1:117152470-117152489	AADACL2	17	32	29	6	7	1	38	1
AC_000158.1:117253533-117253552	LOC523130	61	72	61	88	61	56	56	54
AC_000158.1:117253562-117253582	LOC523130	87	84	90	77	110	60	81	51
AC_000158.1:117253661-117253680	LOC523130	17	41	14	135	111	69	31	66
AC_000158.1:117253676-117253695	LOC523130	44	48	39	29	14	13	50	13
AC_000158.1:117533005-117533024	IGSF10	34	55	27	49	40	41	32	38
AC_000158.1:117533133-117533153	IGSF10	15	36	29	95	50	51	43	28
AC_000158.1:117533764-117533783	IGSF10	17	34	27	3	7	1	36	6
AC_000158.1:117534776-117534795	IGSF10	25	67	62	42	18	14	24	16
AC_000158.1:117613872-117613891	MED12L	21	22	26	8	5	2	22	8
AC_000158.1:117620481-117620500	MED12L	40	62	37	11	8	7	28	4
AC_000158.1:117620592-117620612	MED12L	31	63	34	32	26	10	51	21
AC_000158.1:117639053-117639073	P2RY12	36	77	61	46	34	23	37	23
AC_000158.1:117639109-117639129	P2RY12	42	46	63	35	28	14	42	32
AC_000158.1:117639206-117639225	P2RY12	57	83	69	59	60	37	68	46
AC_000158.1:117639283-117639302	P2RY12	14	21	24	41	38	15	19	34
AC_000158.1:117680560-117680580	LOC104971001	32	53	43	48	31	32	56	22
AC_000158.1:117680607-117680627	LOC104971001	30	65	28	29	30	22	53	24
AC_000158.1:117680631-117680651	LOC104971001	44	59	47	41	29	11	46	12
AC_000158.1:117680684-117680704	LOC104971001	62	99	67	101	57	53	87	74
AC_000158.1:117684958-117684977	LOC104971001	7	15	5	1	0	2	7	0
AC_000158.1:117692361-117692380	P2RY13	9	19	26	14	3	2	20	7
AC_000158.1:117692422-117692442	P2RY13	39	42	33	58	56	24	52	39
AC_000158.1:117692661-117692680	P2RY13	0	0	0	0	0	0	0	0
AC_000158.1:117692694-117692714	P2RY13	16	13	17	16	10	13	23	7
AC_000158.1:117733225-117733245	GPR87	33	30	34	13	5	4	31	2
AC_000158.1:117733394-117733414	GPR87	11	23	17	16	10	1	12	2
AC_000158.1:117733414-117733434	GPR87	34	69	41	10	9	1	49	8
AC_000158.1:117733483-117733502	GPR87	18	24	22	24	20	10	20	27
AC_000158.1:117815761-117815780	P2RY14	68	92	99	75	75	49	71	46
AC_000158.1:117816168-117816187	P2RY14	52	68	40	21	22	13	53	18
AC_000158.1:117816196-117816216	P2RY14	49	61	58	24	19	11	64	15
AC_000158.1:117816229-117816248	P2RY14	35	20	25	24	8	8	50	10
AC_000158.1:117834845-117834865	GPR171	34	61	59	15	22	26	31	15
AC_000158.1:117834985-117835004	GPR171	41	61	40	24	29	17	48	12
AC_000158.1:117835025-117835045	GPR171	41	43	38	95	60	61	60	58
AC_000158.1:117835046-117835066	GPR171	16	46	26	24	24	21	38	14
AC_000158.1:117842547-117842567	MED12L	68	93	70	90	67	49	64	58
AC_000158.1:117917416-117917435	MED12L	30	83	57	110	99	56	63	58
AC_000158.1:118097129-118097149	CLRN1	24	59	32	48	38	54	36	30
AC_000158.1:118097264-118097284	CLRN1	49	63	51	416	357	188	59	273
AC_000158.1:118123321-118123341	CLRN1	33	53	56	13	22	12	48	12
AC_000158.1:118123342-118123362	CLRN1	15	18	24	14	6	7	34	12
AC_000158.1:118140518-118140538	CLRN1	12	17	13	11	8	9	23	3
AC_000158.1:118300824-118300844	SIAH2	41	81	48	43	31	16	64	15
AC_000158.1:118300949-118300969	SIAH2	9	8	7	39	24	16	22	20
AC_000158.1:118301048-118301068	SIAH2	19	30	33	4	5	5	29	8
AC_000158.1:118301089-118301109	SIAH2	72	69	65	44	32	17	76	25
AC_000158.1:118379652-118379672	ERICH6	34	42	50	37	63	45	40	40
AC_000158.1:118379669-118379689	ERICH6	43	41	37	66	53	48	41	42
AC_000158.1:118393738-118393757	ERICH6	45	56	45	177	171	95	64	113
AC_000158.1:118393757-118393777	ERICH6	72	74	64	603	478	284	85	396
AC_000158.1:118397509-118397528	ERICH6	72	106	69	21	12	9	74	19
AC_000158.1:118448988-118449007	SELT	28	51	31	20	33	15	35	15
AC_000158.1:118453490-118453510	SELT	37	37	51	26	33	19	54	35
AC_000158.1:118454254-118454273	SELT	61	83	50	73	46	28	75	50
AC_000158.1:118454273-118454293	SELT	9	12	6	5	4	2	11	6
AC_000158.1:118454300-118454319	SELT	47	48	29	191	108	71	59	122
AC_000158.1:118510412-118510431	EIF2A	26	26	24	17	17	16	32	15
AC_000158.1:118513313-118513333	EIF2A	31	48	45	47	18	11	54	28
AC_000158.1:118513639-118513658	EIF2A	19	23	25	14	10	12	32	6
AC_000158.1:118518614-118518634	EIF2A	28	44	21	25	31	20	53	26
AC_000158.1:118521424-118521444	EIF2A	19	39	12	44	44	37	24	41
AC_000158.1:118537434-118537453	SERP1	21	35	26	44	28	19	38	23
AC_000158.1:118537462-118537482	SERP1	28	49	63	35	22	7	36	6
AC_000158.1:118537481-118537500	SERP1	19	24	15	147	130	62	33	91
AC_000158.1:118537501-118537520	SERP1	51	60	57	14	24	14	45	14
AC_000158.1:118537838-118537858	SERP1	21	38	24	16	3	3	40	12
AC_000158.1:118656523-118656543	TSC22D2	23	29	51	0	13	5	35	3
AC_000158.1:118656859-118656879	TSC22D2	22	47	40	1	4	3	35	4
AC_000158.1:118657046-118657066	TSC22D2	26	66	42	103	80	64	43	89
AC_000158.1:118657088-118657108	TSC22D2	18	22	21	14	8	3	23	16
AC_000158.1:119151149-119151168	PFN2	35	24	26	14	15	5	42	4
AC_000158.1:119151168-119151187	PFN2	29	44	26	34	26	35	47	20
AC_000158.1:119151208-119151228	PFN2	70	71	34	28	12	13	50	11
AC_000158.1:119151235-119151254	PFN2	9	8	10	99	81	67	11	68
AC_000158.1:119214256-119214275	RNF13	40	41	34	15	7	9	50	8
AC_000158.1:119214278-119214297	RNF13	12	10	19	6	0	6	17	6
AC_000158.1:119225128-119225148	RNF13	40	54	50	90	78	55	45	45
AC_000158.1:119266518-119266537	RNF13	49	99	44	17	8	10	51	14
AC_000158.1:119309453-119309473	ANKUB1	25	29	24	3	4	0	20	4
AC_000158.1:119318050-119318069	ANKUB1	44	64	52	104	107	76	66	55
AC_000158.1:119318069-119318088	ANKUB1	19	25	17	15	7	5	30	8
AC_000158.1:119330179-119330199	ANKUB1	25	47	51	15	16	15	51	16
AC_000158.1:119330206-119330226	ANKUB1	19	26	13	16	21	29	26	19
AC_000158.1:119344840-119344859	COMMD2	38	77	52	15	9	11	78	5
AC_000158.1:119344877-119344897	COMMD2	31	40	29	21	19	5	43	14
AC_000158.1:119345528-119345547	COMMD2	30	42	41	26	26	21	24	21
AC_000158.1:119345575-119345595	COMMD2	32	54	43	60	71	31	61	54
AC_000158.1:119353439-119353459	COMMD2	24	60	30	65	52	32	39	47
AC_000158.1:119438008-119438027	WWTR1	34	38	45	57	57	32	49	64
AC_000158.1:119438058-119438077	WWTR1	23	47	34	59	71	30	58	67
AC_000158.1:119438269-119438289	WWTR1	9	20	8	91	42	25	22	72
AC_000158.1:119438361-119438381	WWTR1	30	32	29	38	38	23	54	57
AC_000158.1:119575116-119575136	WWTR1	21	36	28	36	27	12	36	25
AC_000158.1:119608828-119608847	TM4SF4	43	48	38	59	64	49	45	40
AC_000158.1:119618510-119618530	TM4SF4	37	49	26	14	19	9	33	9
AC_000158.1:119618534-119618553	TM4SF4	37	89	40	157	110	55	53	113
AC_000158.1:119618554-119618574	TM4SF4	41	89	44	19	14	8	52	11
AC_000158.1:119630429-119630449	TM4SF4	22	48	32	20	11	5	38	19
AC_000158.1:119752293-119752312	TM4SF1	39	47	50	42	27	17	70	33
AC_000158.1:119752316-119752335	TM4SF1	42	46	57	68	44	39	59	43
AC_000158.1:119752365-119752385	TM4SF1	60	103	93	528	418	282	65	390
AC_000158.1:119752381-119752401	TM4SF1	14	24	24	60	40	27	15	39
AC_000158.1:119755645-119755665	TM4SF1	64	82	54	22	16	7	81	16
AC_000158.1:119800515-119800535	TM4SF18	0	0	0	0	0	0	27	14
AC_000158.1:119800541-119800561	TM4SF18	35	59	42	385	299	210	48	271
AC_000158.1:119800578-119800597	TM4SF18	15	39	32	26	29	13	25	21
AC_000158.1:119803794-119803813	TM4SF18	32	33	24	94	80	48	27	67
AC_000158.1:119817102-119817121	TM4SF18	28	41	29	45	30	21	40	33
AC_000158.1:119844119-119844138	LOC526230	9	12	17	116	80	52	18	82
AC_000158.1:119844173-119844192	LOC526230	39	36	34	43	36	34	50	23
AC_000158.1:119846390-119846410	LOC526230	29	23	49	8	14	18	35	13
AC_000158.1:119853762-119853781	LOC526230	21	33	36	16	11	4	38	7
AC_000158.1:119853787-119853806	LOC526230	24	47	36	11	10	19	32	24
AC_000158.1:119911141-119911161	CP	33	49	36	9	9	2	25	7
AC_000158.1:119911174-119911194	CP	28	55	40	17	10	2	26	5
AC_000158.1:119912638-119912658	CP	24	49	35	41	31	22	53	22
AC_000158.1:119916257-119916276	CP	22	20	19	8	0	4	16	1
AC_000158.1:119918328-119918347	CP	35	34	40	29	14	18	46	18
AC_000158.1:119965660-119965679	HPS3	10	16	19	16	23	9	11	12
AC_000158.1:119968133-119968152	HPS3	32	66	31	475	385	238	49	296
AC_000158.1:119971309-119971328	HPS3	28	28	21	11	8	3	32	3
AC_000158.1:119976430-119976450	HPS3	34	17	35	59	60	31	36	37
AC_000158.1:119985353-119985373	HPS3	42	38	32	78	88	51	39	64
AC_000158.1:120015267-120015287	HLTF	18	38	50	31	13	3	22	6
AC_000158.1:120029903-120029922	HLTF	36	44	28	18	20	5	27	14
AC_000158.1:120030165-120030185	HLTF	5	14	12	12	14	3	26	6
AC_000158.1:120033355-120033375	HLTF	49	65	47	54	35	32	56	31
AC_000158.1:1200437-1200457	CRYZL1	34	60	34	62	89	33	33	48
AC_000158.1:120093514-120093533	GYG1	49	50	42	35	37	23	40	20
AC_000158.1:120125200-120125220	GYG1	24	67	35	32	33	24	37	19
AC_000158.1:120125303-120125323	GYG1	35	51	40	36	34	20	44	35
AC_000158.1:120125673-120125692	GYG1	18	32	37	56	34	16	35	32
AC_000158.1:120125702-120125721	GYG1	57	62	35	115	75	43	58	64
AC_000158.1:1202534-1202553	CRYZL1	48	76	57	30	21	11	47	24
AC_000158.1:120257354-120257373	CPA3	44	68	38	90	77	47	56	57
AC_000158.1:120265488-120265508	CPA3	59	74	47	136	92	70	76	71
AC_000158.1:120268761-120268780	CPA3	40	49	60	62	64	49	62	45
AC_000158.1:120268780-120268799	CPA3	10	20	19	4	9	7	19	4
AC_000158.1:120295594-120295613	CPB1	40	46	26	34	18	9	47	29
AC_000158.1:120298326-120298345	CPB1	47	40	30	19	10	11	26	9
AC_000158.1:120298369-120298389	CPB1	32	23	17	10	17	9	25	8
AC_000158.1:120306147-120306167	CPB1	36	51	41	36	20	13	43	21
AC_000158.1:120403656-120403675	AGTR1	50	74	46	36	26	12	58	14
AC_000158.1:120403692-120403711	AGTR1	21	47	12	32	36	13	25	18
AC_000158.1:120403784-120403803	AGTR1	28	56	34	5	6	5	31	10
AC_000158.1:120403810-120403830	AGTR1	39	57	25	88	76	45	41	56
AC_000158.1:1204263-1204283	CRYZL1	54	109	70	128	101	69	71	95
AC_000158.1:1204289-1204309	CRYZL1	34	55	34	23	23	13	53	8
AC_000158.1:121288904-121288924	LOC786256	51	58	55	11	10	6	66	4
AC_000158.1:121288992-121289012	LOC786256	15	13	15	11	7	6	12	5
AC_000158.1:121289017-121289037	LOC786256	45	36	29	6	13	1	32	4
AC_000158.1:121431227-121431246	LOC101905819	22	30	36	42	24	17	20	18
AC_000158.1:121431276-121431296	LOC101905819	72	92	57	55	47	24	91	35
AC_000158.1:121431980-121431999	LOC101905819	34	67	28	164	123	91	56	86
AC_000158.1:121432001-121432021	LOC101905819	27	62	58	174	139	105	54	88
AC_000158.1:121432316-121432336	LOC100139345	5	9	3	1	0	1	6	0
AC_000158.1:121433839-121433858	LOC100139345	47	55	38	6	1	5	42	1
AC_000158.1:121434603-121434623	LOC100139345	46	76	66	16	19	19	78	17
AC_000158.1:121434618-121434637	LOC100139345	56	51	56	42	20	24	59	19
AC_000158.1:121434629-121434649	LOC100139345	26	86	66	6	12	3	55	11
AC_000158.1:121867325-121867344	ZIC1	31	53	38	10	5	3	47	4
AC_000158.1:121867345-121867365	ZIC1	42	53	49	98	59	33	45	33
AC_000158.1:121867659-121867678	ZIC1	10	30	33	5	16	7	12	10
AC_000158.1:121867677-121867697	ZIC1	27	30	30	242	164	107	27	110
AC_000158.1:121881451-121881470	ZIC4	48	72	52	29	25	12	52	23
AC_000158.1:121881585-121881605	ZIC4	45	38	29	66	48	21	43	37
AC_000158.1:121881658-121881677	ZIC4	49	73	85	48	31	33	74	46
AC_000158.1:121881840-121881859	ZIC4	30	29	26	44	40	28	27	24
AC_000158.1:121886667-121886687	ZIC4	33	48	54	12	17	3	43	7
AC_000158.1:1225673-1225693	DONSON	3	11	5	4	2	2	40	0
AC_000158.1:1225708-1225727	DONSON	5	15	17	13	14	3	49	43
AC_000158.1:1225816-1225835	DONSON	11	12	11	3	2	1	21	27
AC_000158.1:1226857-1226877	DONSON	22	22	22	0	0	0	35	3
AC_000158.1:122821277-122821297	PLSCR5	61	72	50	39	25	11	65	12
AC_000158.1:1228258-1228278	DONSON	44	47	60	47	35	35	61	199
AC_000158.1:122828467-122828487	PLSCR5	43	80	33	39	35	10	41	24
AC_000158.1:122828518-122828537	PLSCR5	61	67	48	40	40	34	51	28
AC_000158.1:122828535-122828555	PLSCR5	33	31	36	16	24	17	26	17
AC_000158.1:122830798-122830818	PLSCR5	54	89	58	15	13	11	54	13
AC_000158.1:122926067-122926086	PLSCR1	33	43	34	94	65	45	55	63
AC_000158.1:122930184-122930203	PLSCR1	51	58	67	129	108	60	55	70
AC_000158.1:122930245-122930264	PLSCR1	22	40	21	4	8	6	38	2
AC_000158.1:122932524-122932544	PLSCR1	22	49	40	155	142	89	49	137
AC_000158.1:123254031-123254051	PLSCR4	33	76	30	26	18	16	36	25
AC_000158.1:123259951-123259971	PLSCR4	13	46	37	24	20	20	35	9
AC_000158.1:123260053-123260073	PLSCR4	29	50	26	7	5	4	26	1
AC_000158.1:123260109-123260129	PLSCR4	35	65	55	59	47	29	51	32
AC_000158.1:123267655-123267675	PLSCR4	35	40	35	54	48	32	30	38
AC_000158.1:123322901-123322921	PLOD2	25	20	32	177	151	89	28	114
AC_000158.1:123379758-123379777	PLOD2	19	25	17	12	6	18	37	16
AC_000158.1:123379814-123379833	PLOD2	49	50	39	32	32	21	57	29
AC_000158.1:123393190-123393209	PLOD2	26	36	26	19	24	12	29	16
AC_000158.1:123422003-123422023	PLOD2	45	45	52	6	9	7	31	7
AC_000158.1:1256402-1256421	SON	20	31	22	46	41	28	73	92
AC_000158.1:1258682-1258701	SON	62	90	72	43	48	24	75	65
AC_000158.1:125868827-125868847	C1H3orf58	17	20	27	1	3	4	33	4
AC_000158.1:125884402-125884422	C1H3orf58	34	25	33	7	18	5	39	13
AC_000158.1:125884549-125884568	C1H3orf58	19	53	19	28	31	10	44	19
AC_000158.1:125884780-125884799	C1H3orf58	32	45	21	51	38	24	33	45
AC_000158.1:125884812-125884831	C1H3orf58	4	6	3	0	1	0	15	0
AC_000158.1:1259026-1259046	SON	19	29	15	19	15	9	26	17
AC_000158.1:1259379-1259398	SON	10	18	17	38	39	12	18	44
AC_000158.1:126062594-126062613	SLC9A9	26	49	30	13	9	1	29	3
AC_000158.1:126062612-126062631	SLC9A9	27	36	16	14	10	11	31	15
AC_000158.1:126062735-126062755	SLC9A9	22	49	32	171	97	82	42	109
AC_000158.1:1261504-1261524	SON	16	17	8	14	4	3	41	13
AC_000158.1:126358209-126358228	SLC9A9	27	43	32	51	44	19	47	31
AC_000158.1:126489442-126489462	SLC9A9	30	57	35	52	29	21	34	14
AC_000158.1:126873728-126873747	CHST2	42	95	50	87	113	46	70	66
AC_000158.1:126873953-126873972	CHST2	25	33	32	20	18	22	33	21
AC_000158.1:126873968-126873987	CHST2	24	46	43	43	43	17	21	36
AC_000158.1:126874035-126874055	CHST2	0	3	0	0	0	0	0	1
AC_000158.1:126966647-126966666	U2SURP	13	13	24	5	1	0	38	6
AC_000158.1:126966681-126966701	U2SURP	25	19	21	0	3	1	33	4
AC_000158.1:126968460-126968479	U2SURP	14	35	27	14	18	8	53	36
AC_000158.1:126971478-126971497	U2SURP	19	43	25	3	4	1	42	4
AC_000158.1:126976747-126976767	U2SURP	16	30	40	17	33	20	31	33
AC_000158.1:127041899-127041918	PAQR9	30	40	45	79	65	44	41	51
AC_000158.1:127041953-127041973	PAQR9	26	30	29	77	55	29	40	30
AC_000158.1:127042056-127042076	PAQR9	10	47	15	25	26	27	18	26
AC_000158.1:127042090-127042110	PAQR9	26	74	45	18	12	10	46	7
AC_000158.1:127195931-127195951	PCOLCE2	39	40	47	11	12	12	34	20
AC_000158.1:127206952-127206971	PCOLCE2	43	50	37	43	35	16	43	25
AC_000158.1:127207010-127207030	PCOLCE2	35	40	37	89	57	54	45	47
AC_000158.1:127207035-127207055	PCOLCE2	37	56	71	75	80	54	55	41
AC_000158.1:127222165-127222184	PCOLCE2	19	25	42	152	136	69	33	114
AC_000158.1:127280735-127280755	TRPC1	24	48	34	41	26	15	38	23
AC_000158.1:127280974-127280993	TRPC1	38	74	61	54	44	40	61	44
AC_000158.1:127285099-127285119	TRPC1	22	38	28	25	17	19	37	10
AC_000158.1:127295918-127295937	TRPC1	30	26	43	39	46	19	22	19
AC_000158.1:127318330-127318350	LOC100847999	30	69	49	36	30	11	53	20
AC_000158.1:127318372-127318392	LOC100847999	23	16	17	47	19	14	24	13
AC_000158.1:127318406-127318426	LOC100847999	33	50	23	47	42	19	24	27
AC_000158.1:127318517-127318536	LOC100847999	17	34	22	1	3	3	34	8
AC_000158.1:127352631-127352650	PLS1	51	77	63	52	40	36	46	46
AC_000158.1:127352652-127352672	PLS1	29	46	33	14	16	7	64	8
AC_000158.1:127354141-127354161	PLS1	57	83	73	44	34	11	82	21
AC_000158.1:1273751-1273771	GART	21	24	18	9	12	5	40	8
AC_000158.1:127380399-127380419	PLS1	30	56	48	135	114	56	58	84
AC_000158.1:127487233-127487253	ATR	29	24	16	14	10	4	44	23
AC_000158.1:127493097-127493116	ATR	43	68	66	23	9	6	61	11
AC_000158.1:127494529-127494549	ATR	38	63	45	32	8	13	34	31
AC_000158.1:127497288-127497307	ATR	30	39	33	30	18	8	52	25
AC_000158.1:127497580-127497599	ATR	28	51	39	18	18	15	58	21
AC_000158.1:127609824-127609843	XRN1	19	37	27	4	0	1	46	2
AC_000158.1:127621145-127621164	XRN1	16	23	22	8	6	1	29	7
AC_000158.1:127639532-127639552	XRN1	18	29	18	29	17	12	32	20
AC_000158.1:127643129-127643149	XRN1	43	45	21	76	64	22	51	56
AC_000158.1:127648575-127648594	XRN1	29	42	31	26	26	7	54	12
AC_000158.1:1277177-1277197	GART	23	73	30	18	16	10	42	22
AC_000158.1:1277512-1277531	GART	59	66	67	80	54	27	71	67
AC_000158.1:1277552-1277571	GART	15	24	11	5	3	9	19	8
AC_000158.1:127773654-127773674	GK5	47	91	56	89	70	44	72	72
AC_000158.1:127786565-127786585	GK5	44	63	44	55	70	36	52	51
AC_000158.1:127786815-127786834	GK5	0	5	6	3	2	2	3	3
AC_000158.1:127789042-127789061	GK5	29	37	45	57	17	21	48	34
AC_000158.1:127982217-127982236	TFDP2	35	57	62	151	127	60	46	89
AC_000158.1:128002147-128002166	TFDP2	41	57	68	14	9	13	51	10
AC_000158.1:128002215-128002234	TFDP2	35	51	34	75	68	36	37	48
AC_000158.1:128002231-128002250	TFDP2	50	63	58	192	169	101	67	142
AC_000158.1:128026737-128026757	TFDP2	40	36	51	34	25	17	36	12
AC_000158.1:128036009-128036028	LOC511302	75	60	51	62	33	13	77	37
AC_000158.1:128036121-128036140	LOC511302	39	62	46	61	58	44	61	34
AC_000158.1:128036140-128036160	LOC511302	33	64	44	7	20	10	39	18
AC_000158.1:128036186-128036206	LOC511302	25	22	28	31	39	18	23	18
AC_000158.1:128060349-128060368	ATP1B3	66	96	53	130	94	68	91	79
AC_000158.1:128060366-128060386	ATP1B3	41	76	60	18	15	13	42	10
AC_000158.1:1280624-1280643	GART	28	26	29	12	7	2	61	16
AC_000158.1:128066258-128066277	ATP1B3	30	58	32	53	32	16	49	26
AC_000158.1:128069701-128069721	ATP1B3	42	37	31	6	9	10	35	10
AC_000158.1:128156591-128156611	GRK7	33	46	46	148	136	90	24	96
AC_000158.1:128184580-128184600	GRK7	21	51	17	19	27	7	39	22
AC_000158.1:128184775-128184795	GRK7	36	48	48	54	36	23	44	31
AC_000158.1:128184839-128184858	GRK7	65	79	45	41	28	25	87	18
AC_000158.1:128184979-128184999	GRK7	28	46	56	89	49	39	39	39
AC_000158.1:128215296-128215315	RNF7	21	38	40	107	88	57	39	35
AC_000158.1:128221571-128221591	RNF7	7	8	5	0	0	0	9	0
AC_000158.1:128221619-128221639	RNF7	48	71	91	32	16	20	54	10
AC_000158.1:128221680-128221700	RNF7	28	28	25	169	138	68	36	67
AC_000158.1:128221714-128221734	RNF7	30	49	53	7	3	4	53	2
AC_000158.1:128273315-128273334	LOC104968752	28	42	44	155	95	56	47	54
AC_000158.1:128280354-128280374	LOC104968752	18	14	10	7	12	8	28	9
AC_000158.1:128280389-128280408	LOC104968752	2	0	0	0	1	0	36	27
AC_000158.1:128282216-128282236	LOC104968752	17	30	21	40	19	17	18	15
AC_000158.1:128380723-128380742	RASA2	40	88	37	41	31	17	31	15
AC_000158.1:128382746-128382765	RASA2	14	41	19	20	8	2	45	4
AC_000158.1:128390057-128390076	RASA2	66	96	64	397	337	282	33	127
AC_000158.1:128396915-128396934	RASA2	18	41	40	36	32	24	24	15
AC_000158.1:128534826-128534846	ZBTB38	14	43	12	36	22	18	24	18
AC_000158.1:128535178-128535198	ZBTB38	41	78	51	52	34	34	68	36
AC_000158.1:128535808-128535827	ZBTB38	23	34	29	8	15	5	17	7
AC_000158.1:128535961-128535980	ZBTB38	14	41	17	64	46	42	31	38
AC_000158.1:128693998-128694018	PXYLP1	56	69	68	30	37	28	72	29
AC_000158.1:128702351-128702371	PXYLP1	56	64	61	94	67	55	64	70
AC_000158.1:128702414-128702434	PXYLP1	11	19	12	52	61	43	12	43
AC_000158.1:128703348-128703367	PXYLP1	12	29	35	19	21	21	29	19
AC_000158.1:128901111-128901130	SPSB4	20	45	43	38	51	28	40	31
AC_000158.1:128901235-128901255	SPSB4	16	26	19	24	25	17	29	25
AC_000158.1:128901305-128901324	SPSB4	17	34	24	24	20	21	24	27
AC_000158.1:128901360-128901380	SPSB4	35	50	32	294	300	169	44	214
AC_000158.1:129013851-129013870	SLC25A36	11	18	9	1	2	5	8	3
AC_000158.1:129023813-129023832	SLC25A36	15	22	16	16	9	9	23	4
AC_000158.1:129028878-129028897	SLC25A36	26	51	37	57	63	34	35	47
AC_000158.1:129028982-129029002	SLC25A36	30	40	43	106	92	54	43	79
AC_000158.1:129277128-129277148	TRIM42	40	57	69	37	22	21	53	21
AC_000158.1:129286026-129286046	TRIM42	59	111	75	202	147	99	90	90
AC_000158.1:129286138-129286158	TRIM42	14	43	29	30	26	18	27	8
AC_000158.1:129286198-129286217	TRIM42	11	10	10	15	12	9	14	11
AC_000158.1:129286350-129286370	TRIM42	29	54	52	24	35	41	26	18
AC_000158.1:129428162-129428182	CLSTN2	53	74	37	33	26	12	62	22
AC_000158.1:129507327-129507347	CLSTN2	32	68	47	61	68	36	47	48
AC_000158.1:129554345-129554364	CLSTN2	40	58	42	43	30	47	33	34
AC_000158.1:129564050-129564069	CLSTN2	59	80	65	19	17	10	58	10
AC_000158.1:130431642-130431661	NMNAT3	28	44	33	23	21	13	26	12
AC_000158.1:130431690-130431709	NMNAT3	63	50	54	31	18	19	55	25
AC_000158.1:130431753-130431772	NMNAT3	33	74	71	12	10	3	62	9
AC_000158.1:130431798-130431817	NMNAT3	35	61	47	19	9	10	43	8
AC_000158.1:130517872-130517892	NMNAT3	24	36	26	14	16	10	33	9
AC_000158.1:130555618-130555638	KPNA6	25	49	47	104	86	52	34	73
AC_000158.1:130559091-130559110	KPNA6	41	59	50	69	52	34	27	48
AC_000158.1:130562596-130562615	KPNA6	32	29	46	65	58	27	59	51
AC_000158.1:130562624-130562643	KPNA6	23	45	27	112	104	53	37	75
AC_000158.1:130588968-130588987	RBP1	18	22	17	176	157	81	22	131
AC_000158.1:130589002-130589021	RBP1	16	42	26	20	21	15	35	8
AC_000158.1:130589021-130589040	RBP1	33	50	33	184	141	97	55	110
AC_000158.1:130589666-130589685	RBP1	14	35	14	4	1	4	29	3
AC_000158.1:130613102-130613121	RBP1	16	14	24	2	4	2	20	3
AC_000158.1:130653774-130653793	TXLNA	34	18	17	14	3	6	46	10
AC_000158.1:130654756-130654776	TXLNA	26	29	15	29	32	12	26	21
AC_000158.1:130654801-130654821	TXLNA	72	73	67	39	22	15	91	17
AC_000158.1:130655007-130655026	TXLNA	24	48	42	29	36	14	56	33
AC_000158.1:130656855-130656875	TXLNA	23	62	53	109	85	49	25	78
AC_000158.1:130685277-130685296	RBP2	62	82	51	44	60	23	63	34
AC_000158.1:130699750-130699770	RBP2	11	23	16	190	141	88	27	103
AC_000158.1:130699779-130699798	RBP2	28	47	34	12	10	2	40	6
AC_000158.1:130699829-130699848	RBP2	19	40	23	20	13	5	31	15
AC_000158.1:130708279-130708298	RBP2	13	25	15	9	15	2	10	8
AC_000158.1:130771080-130771099	COPB2	18	25	15	0	4	1	40	7
AC_000158.1:130771158-130771177	COPB2	8	18	17	3	0	5	22	14
AC_000158.1:130784058-130784077	MRPS22	3	2	2	1	2	4	9	6
AC_000158.1:130784080-130784099	MRPS22	41	56	53	13	8	9	57	13
AC_000158.1:130786421-130786441	MRPS22	12	19	13	3	5	3	16	10
AC_000158.1:130787669-130787689	MRPS22	32	29	30	40	47	26	57	81
AC_000158.1:130805143-130805162	COPB2	2	14	6	2	1	4	16	5
AC_000158.1:130807497-130807516	COPB2	21	22	19	6	2	10	91	47
AC_000158.1:1308617-1308637	DNAJC28	30	52	33	12	7	4	23	5
AC_000158.1:1308749-1308768	DNAJC28	36	57	40	26	32	17	47	19
AC_000158.1:1308767-1308787	DNAJC28	58	85	54	58	43	33	63	27
AC_000158.1:1309101-1309120	DNAJC28	17	18	17	17	3	1	25	3
AC_000158.1:131089421-131089440	PRR23B	25	49	34	42	36	13	31	23
AC_000158.1:131089486-131089506	PRR23B	21	27	42	10	6	3	40	8
AC_000158.1:131089524-131089544	PRR23B	20	41	26	24	33	18	34	29
AC_000158.1:131089654-131089674	PRR23B	14	29	24	15	5	7	18	6
AC_000158.1:131113790-131113809	PRR23A	5	6	3	20	6	4	7	7
AC_000158.1:131114129-131114149	PRR23A	21	27	16	59	43	46	30	36
AC_000158.1:131114483-131114503	PRR23A	26	33	15	10	5	5	26	4
AC_000158.1:131114501-131114521	PRR23A	20	34	28	62	43	25	24	37
AC_000158.1:131138509-131138528	LOC783600	34	37	41	91	63	45	36	56
AC_000158.1:131138538-131138558	LOC783600	36	53	53	246	222	149	48	172
AC_000158.1:131138560-131138579	LOC783600	88	90	65	7	36	14	77	11
AC_000158.1:131138632-131138652	LOC783600	44	68	34	27	18	11	51	8
AC_000158.1:131155747-131155766	LOC616698	14	26	25	10	11	5	16	11
AC_000158.1:131155790-131155809	LOC616698	59	94	63	127	146	65	76	69
AC_000158.1:131155896-131155915	LOC616698	28	25	45	114	81	41	27	45
AC_000158.1:131156017-131156037	LOC616698	22	35	40	61	52	28	44	39
AC_000158.1:131242460-131242479	FOXL2	22	40	34	30	48	27	39	36
AC_000158.1:131242612-131242632	FOXL2	29	43	22	16	12	4	42	12
AC_000158.1:131242650-131242670	FOXL2	11	20	10	36	35	30	34	18
AC_000158.1:131242770-131242790	FOXL2	19	51	21	15	38	17	39	26
AC_000158.1:131433042-131433061	PIK3CB	35	38	14	10	9	6	27	11
AC_000158.1:131444102-131444121	PIK3CB	43	48	26	27	32	29	42	39
AC_000158.1:131460020-131460040	PIK3CB	12	14	17	8	1	3	25	2
AC_000158.1:131461847-131461866	PIK3CB	28	44	31	7	1	3	49	3
AC_000158.1:131548885-131548904	FAIM	44	40	39	204	206	127	36	174
AC_000158.1:131558637-131558657	FAIM	42	36	34	49	29	26	46	35
AC_000158.1:131558669-131558688	FAIM	37	37	20	16	22	9	26	13
AC_000158.1:131559092-131559112	FAIM	10	19	10	6	7	4	17	5
AC_000158.1:131559110-131559130	FAIM	37	30	23	15	11	7	50	5
AC_000158.1:131596150-131596169	CEP70	21	47	32	45	24	20	35	17
AC_000158.1:131596816-131596835	CEP70	38	60	39	45	17	24	48	22
AC_000158.1:131617837-131617856	CEP70	25	31	31	14	20	14	42	18
AC_000158.1:131631622-131631642	CEP70	26	39	37	79	58	30	39	69
AC_000158.1:131682762-131682782	ESYT3	38	40	29	124	143	69	34	87
AC_000158.1:131684416-131684436	ESYT3	46	48	37	65	69	34	57	43
AC_000158.1:131690587-131690606	ESYT3	65	64	53	96	64	40	76	54
AC_000158.1:131722676-131722695	ESYT3	18	39	21	20	16	4	34	9
AC_000158.1:131722722-131722742	ESYT3	40	59	31	13	15	7	45	13
AC_000158.1:131770953-131770973	MRAS	41	32	43	36	19	10	41	18
AC_000158.1:131776397-131776416	MRAS	12	13	12	18	15	8	8	13
AC_000158.1:131776421-131776440	MRAS	39	53	58	14	13	20	63	11
AC_000158.1:131777990-131778009	MRAS	41	44	40	52	48	16	55	36
AC_000158.1:131778053-131778073	MRAS	22	30	31	12	10	4	40	6
AC_000158.1:131857482-131857501	NME9	43	67	61	64	48	46	55	40
AC_000158.1:131857501-131857520	NME9	22	28	29	13	3	9	35	9
AC_000158.1:131862337-131862356	NME9	30	66	50	14	4	9	49	14
AC_000158.1:131869273-131869292	NME9	13	27	17	3	0	0	12	1
AC_000158.1:131931261-131931280	ARMC8	27	40	35	11	13	7	39	10
AC_000158.1:131931379-131931399	ARMC8	36	38	43	23	29	12	50	17
AC_000158.1:131938298-131938317	ARMC8	50	89	53	463	381	272	64	322
AC_000158.1:131942353-131942372	ARMC8	17	28	16	4	11	2	24	6
AC_000158.1:132003045-132003065	DBR1	3	9	6	54	67	33	27	215
AC_000158.1:132003132-132003151	DBR1	11	16	13	21	10	6	23	36
AC_000158.1:132003192-132003212	DBR1	11	12	5	11	16	11	49	37
AC_000158.1:132004135-132004154	DBR1	23	16	12	12	9	4	49	33
AC_000158.1:132013136-132013156	DBR1	33	42	36	11	14	12	59	17
AC_000158.1:132063647-132063667	A4GNT	23	42	30	13	18	3	40	8
AC_000158.1:132063671-132063691	A4GNT	29	34	24	10	15	6	56	12
AC_000158.1:132063725-132063744	A4GNT	27	37	27	42	32	19	28	27
AC_000158.1:132063948-132063968	A4GNT	16	31	11	14	18	9	23	15
AC_000158.1:132098439-132098458	LOC100337454	34	65	35	208	193	119	34	121
AC_000158.1:132098457-132098477	LOC100337454	21	49	42	70	53	30	36	37
AC_000158.1:132098711-132098731	LOC100337454	34	33	25	69	60	41	32	45
AC_000158.1:132098858-132098878	LOC100337454	47	48	55	56	24	14	73	26
AC_000158.1:132103794-132103813	LOC512800	31	37	25	9	18	6	23	19
AC_000158.1:132103933-132103952	LOC512800	62	79	68	233	198	142	65	139
AC_000158.1:132108056-132108075	LOC512800	22	31	36	23	13	10	30	11
AC_000158.1:132120476-132120496	LOC512800	34	79	44	11	10	4	48	4
AC_000158.1:132122474-132122493	LOC512800	27	48	34	37	37	31	34	16
AC_000158.1:132176543-132176562	CLDN18	42	82	72	5	10	7	47	7
AC_000158.1:132179356-132179376	CLDN18	83	78	80	88	66	51	76	56
AC_000158.1:132180057-132180076	CLDN18	30	35	20	22	13	6	40	4
AC_000158.1:132180152-132180172	CLDN18	4	6	7	7	8	6	16	8
AC_000158.1:132444383-132444402	LOC107132214	24	37	26	23	19	11	29	14
AC_000158.1:132444428-132444447	LOC107132214	33	22	24	29	18	11	48	13
AC_000158.1:132444961-132444981	LOC107132214	30	39	33	57	70	48	30	52
AC_000158.1:132446103-132446123	LOC107132214	15	19	12	18	17	6	22	8
AC_000158.1:132450226-132450246	SOX14	50	57	62	86	64	35	78	54
AC_000158.1:132450367-132450387	SOX14	28	82	62	41	30	23	70	24
AC_000158.1:132450410-132450430	SOX14	44	78	57	10	12	3	44	14
AC_000158.1:132450479-132450499	SOX14	20	35	26	9	12	16	23	15
AC_000158.1:133285427-133285446	IL20RB	36	37	35	50	27	24	37	35
AC_000158.1:133289543-133289562	IL20RB	38	45	41	89	74	46	64	65
AC_000158.1:133289585-133289604	IL20RB	63	100	65	85	79	36	56	48
AC_000158.1:133291510-133291530	IL20RB	17	30	19	11	15	17	20	12
AC_000158.1:133322360-133322380	NCK1	60	61	44	32	41	31	49	31
AC_000158.1:133322419-133322438	NCK1	17	28	15	15	8	4	43	8
AC_000158.1:133322517-133322537	NCK1	25	36	19	31	27	9	32	16
AC_000158.1:133322639-133322659	NCK1	39	54	22	14	14	9	50	19
AC_000158.1:133402456-133402475	SLC35G2	4	11	8	4	2	0	9	1
AC_000158.1:133402471-133402491	SLC35G2	40	60	47	35	36	15	48	21
AC_000158.1:133402569-133402588	SLC35G2	36	43	46	18	16	2	31	5
AC_000158.1:133402696-133402716	SLC35G2	42	44	26	79	57	61	51	68
AC_000158.1:133752838-133752858	STAG1	25	40	31	129	91	71	49	56
AC_000158.1:133864747-133864767	STAG1	25	58	25	3	3	3	44	0
AC_000158.1:133959085-133959105	STAG1	19	35	23	88	83	44	40	93
AC_000158.1:133959138-133959157	STAG1	67	96	81	189	179	135	84	155
AC_000158.1:133972368-133972388	STAG1	42	47	47	39	30	19	40	42
AC_000158.1:134037943-134037963	PCCB	41	58	73	37	38	11	67	17
AC_000158.1:134090209-134090229	PCCB	34	101	50	26	13	2	46	6
AC_000158.1:134090234-134090254	PCCB	52	72	51	12	25	13	65	17
AC_000158.1:134090262-134090281	PCCB	31	58	45	16	11	8	39	10
AC_000158.1:134122437-134122457	PCCB	18	15	25	62	66	31	14	36
AC_000158.1:134191008-134191028	MSL2	13	8	4	6	12	1	20	8
AC_000158.1:134191038-134191058	MSL2	28	42	23	11	12	4	56	10
AC_000158.1:134219200-134219220	MSL2	50	62	42	21	12	12	72	20
AC_000158.1:134219222-134219242	MSL2	19	32	31	9	4	2	21	6
AC_000158.1:134310925-134310945	PPP2R3A	24	52	44	7	17	6	36	21
AC_000158.1:134310944-134310963	PPP2R3A	17	29	25	21	19	12	34	9
AC_000158.1:134350280-134350299	PPP2R3A	43	46	30	99	132	81	44	94
AC_000158.1:134360577-134360596	PPP2R3A	54	65	55	204	190	107	48	110
AC_000158.1:1345097-1345117	TMEM50B	34	29	23	44	59	27	37	45
AC_000158.1:1345141-1345161	TMEM50B	21	40	29	91	86	47	23	80
AC_000158.1:1346501-1346521	TMEM50B	40	64	42	106	113	78	71	83
AC_000158.1:1346520-1346539	TMEM50B	31	71	31	14	22	6	41	15
AC_000158.1:135298224-135298243	EPHB1	43	35	33	58	68	57	44	58
AC_000158.1:135321286-135321305	EPHB1	41	26	49	40	44	9	61	17
AC_000158.1:135348065-135348085	EPHB1	38	57	54	86	59	57	49	38
AC_000158.1:1353578-1353597	TMEM50B	38	56	32	76	58	50	39	52
AC_000158.1:135493731-135493751	EPHB1	35	43	41	9	1	6	24	6
AC_000158.1:135808877-135808896	LOC101903894	1	9	3	1	1	0	5	2
AC_000158.1:135812671-135812691	LOC101903894	27	32	36	18	13	8	48	7
AC_000158.1:135823813-135823832	LOC101903894	73	125	62	141	134	105	83	77
AC_000158.1:135825885-135825905	LOC101903894	37	40	46	123	112	78	38	75
AC_000158.1:135843543-135843563	KY	24	27	23	54	63	37	19	51
AC_000158.1:135843701-135843720	KY	46	62	50	44	30	17	51	29
AC_000158.1:135843744-135843763	KY	38	40	46	71	32	29	59	29
AC_000158.1:135844007-135844027	KY	28	38	36	8	16	9	43	13
AC_000158.1:135848333-135848353	KY	29	23	18	64	34	31	21	55
AC_000158.1:135886935-135886954	CEP63	30	58	39	107	90	63	40	79
AC_000158.1:135887001-135887021	CEP63	19	31	22	25	21	5	23	10
AC_000158.1:135889260-135889279	CEP63	33	31	29	16	20	4	41	27
AC_000158.1:135912-135932	CLIC6	62	62	49	49	33	23	65	18
AC_000158.1:135916440-135916460	CEP63	8	19	12	6	3	1	27	3
AC_000158.1:135946976-135946995	ANAPC13	14	33	18	3	3	5	27	5
AC_000158.1:135947003-135947022	ANAPC13	15	29	43	20	33	18	33	16
AC_000158.1:135947050-135947069	ANAPC13	20	40	20	55	48	14	49	42
AC_000158.1:135950848-135950868	ANAPC13	33	29	23	23	20	12	32	23
AC_000158.1:136057513-136057532	AMOTL2	14	30	19	37	36	16	17	15
AC_000158.1:136057985-136058005	AMOTL2	42	75	35	43	35	25	46	30
AC_000158.1:136060997-136061016	AMOTL2	13	16	14	3	12	3	20	13
AC_000158.1:136062160-136062179	AMOTL2	38	84	68	329	297	224	55	157
AC_000158.1:136062181-136062200	AMOTL2	34	51	33	14	5	10	28	8
AC_000158.1:136220722-136220741	RYK	38	75	63	224	220	153	60	137
AC_000158.1:136229266-136229286	RYK	34	68	43	46	7	8	73	19
AC_000158.1:136236436-136236456	RYK	16	19	18	34	26	9	32	15
AC_000158.1:136239820-136239840	RYK	77	79	56	66	63	35	58	39
AC_000158.1:136507787-136507806	SLCO2A1	23	25	36	97	93	59	28	58
AC_000158.1:136507804-136507824	SLCO2A1	42	77	43	124	85	63	44	74
AC_000158.1:136508940-136508959	SLCO2A1	26	31	9	50	34	17	33	24
AC_000158.1:136511676-136511696	SLCO2A1	23	40	29	156	136	95	46	87
AC_000158.1:136513953-136513972	SLCO2A1	54	77	38	48	35	26	53	29
AC_000158.1:136601733-136601752	RAB6B	36	63	38	68	76	37	44	91
AC_000158.1:136620383-136620402	RAB6B	26	39	28	12	11	8	29	13
AC_000158.1:136620658-136620678	RAB6B	30	45	11	19	21	16	26	17
AC_000158.1:136620687-136620707	RAB6B	59	75	73	80	70	44	83	58
AC_000158.1:136656371-136656391	SRPRB	18	23	20	8	12	8	26	18
AC_000158.1:136670880-136670899	SRPRB	23	52	36	10	19	13	27	8
AC_000158.1:136670899-136670918	SRPRB	22	27	12	5	7	7	36	7
AC_000158.1:136675983-136676003	SRPRB	25	47	22	3	15	4	59	9
AC_000158.1:136709191-136709211	TF	23	36	21	168	131	84	35	93
AC_000158.1:136710562-136710582	TF	17	45	33	114	93	61	32	56
AC_000158.1:136710646-136710665	TF	29	33	14	82	84	38	28	59
AC_000158.1:136712521-136712541	TF	51	79	73	29	23	12	57	19
AC_000158.1:136720121-136720140	TF	20	50	42	58	68	32	58	38
AC_000158.1:136768666-136768685	LOC525947	29	47	32	51	43	14	31	29
AC_000158.1:136770138-136770158	LOC525947	34	33	40	13	6	4	46	5
AC_000158.1:136770173-136770193	LOC525947	81	108	106	23	44	16	81	30
AC_000158.1:136774834-136774853	LOC525947	19	30	26	74	55	44	19	53
AC_000158.1:136780082-136780102	LOC525947	51	88	71	12	11	8	75	14
AC_000158.1:136832234-136832254	LOC104971055	6	0	2	9	11	3	11	1
AC_000158.1:136832261-136832280	LOC104971055	6	21	12	26	19	6	18	19
AC_000158.1:136832589-136832609	LOC104971055	50	52	51	170	135	77	70	106
AC_000158.1:136832607-136832626	LOC104971055	37	52	71	53	36	24	52	31
AC_000158.1:136832973-136832992	LOC104971055	14	31	19	2	4	1	17	4
AC_000158.1:136842722-136842741	TOPBP1	7	18	5	4	0	2	44	7
AC_000158.1:136844264-136844283	TOPBP1	21	31	24	4	8	6	44	10
AC_000158.1:136848556-136848575	TOPBP1	23	57	37	18	32	21	27	23
AC_000158.1:136859990-136860010	TOPBP1	5	9	4	8	12	5	10	11
AC_000158.1:136949591-136949610	CDV3	22	25	25	7	5	5	19	5
AC_000158.1:136950852-136950871	CDV3	36	78	79	53	66	35	47	56
AC_000158.1:136950866-136950886	CDV3	47	70	45	151	110	82	62	128
AC_000158.1:136950888-136950907	CDV3	42	66	57	59	87	40	53	77
AC_000158.1:136951449-136951469	CDV3	42	60	56	63	61	42	51	41
AC_000158.1:137035725-137035745	BFSP2	29	84	51	92	92	54	40	64
AC_000158.1:137052049-137052069	BFSP2	25	57	39	29	22	21	54	14
AC_000158.1:137052125-137052145	BFSP2	39	82	74	30	23	13	43	8
AC_000158.1:137059438-137059458	BFSP2	1	0	0	1	0	1	1	1
AC_000158.1:137126331-137126350	TMEM108	28	38	12	15	36	13	34	15
AC_000158.1:137126595-137126615	TMEM108	34	45	38	78	50	32	35	38
AC_000158.1:137126624-137126643	TMEM108	14	45	29	43	39	22	48	36
AC_000158.1:137126736-137126756	TMEM108	101	140	93	449	360	198	120	234
AC_000158.1:137223-137243	CLIC6	47	70	44	89	91	61	58	80
AC_000158.1:137239-137258	CLIC6	25	45	49	7	5	3	43	4
AC_000158.1:137902609-137902628	NPHP3	21	27	24	39	28	20	34	33
AC_000158.1:137902810-137902829	NPHP3	18	26	13	26	20	20	26	16
AC_000158.1:137902827-137902846	NPHP3	8	7	2	10	8	5	13	6
AC_000158.1:137905691-137905710	NPHP3	11	17	16	3	2	5	22	5
AC_000158.1:137907670-137907689	NPHP3	2	1	4	1	1	1	3	2
AC_000158.1:137908-137927	CLIC6	48	71	51	91	67	67	69	81
AC_000158.1:137942-137961	CLIC6	88	138	95	46	40	26	99	36
AC_000158.1:137975313-137975333	UBA5	27	54	40	10	4	12	36	7
AC_000158.1:137977241-137977261	UBA5	45	90	65	21	31	19	54	34
AC_000158.1:137986479-137986499	UBA5	34	40	61	4	3	2	47	6
AC_000158.1:137986634-137986654	UBA5	28	52	39	25	26	15	57	27
AC_000158.1:138014403-138014423	ACAD11	26	40	21	27	23	17	21	32
AC_000158.1:138015543-138015563	ACAD11	30	39	32	146	105	50	42	63
AC_000158.1:138015619-138015638	ACAD11	22	33	5	23	22	14	20	11
AC_000158.1:138045458-138045478	ACAD11	19	41	18	19	8	14	24	11
AC_000158.1:138070267-138070287	ACKR4	34	58	45	28	29	10	42	16
AC_000158.1:138070301-138070321	ACKR4	36	40	27	18	5	9	31	14
AC_000158.1:138070515-138070534	ACKR4	37	64	45	31	20	9	49	34
AC_000158.1:138070676-138070696	ACKR4	26	70	46	38	32	24	75	23
AC_000158.1:1380937-1380957	IFNGR2	33	26	46	27	25	23	60	11
AC_000158.1:138201285-138201305	DNAJC13	44	56	33	30	11	24	46	16
AC_000158.1:138203606-138203626	DNAJC13	25	55	30	37	30	20	36	22
AC_000158.1:138208724-138208743	DNAJC13	42	46	24	7	6	6	32	5
AC_000158.1:138226936-138226955	DNAJC13	32	47	30	20	18	19	38	14
AC_000158.1:138240142-138240161	DNAJC13	52	80	36	151	93	41	32	61
AC_000158.1:138367115-138367134	ACPP	8	25	9	6	19	3	27	11
AC_000158.1:138371608-138371627	ACPP	43	75	69	124	77	49	67	58
AC_000158.1:138371685-138371705	ACPP	17	53	26	23	29	29	23	38
AC_000158.1:138376277-138376296	ACPP	79	109	110	53	23	25	110	17
AC_000158.1:138376295-138376315	ACPP	22	43	42	6	18	1	27	2
AC_000158.1:138461139-138461159	KCNH8	41	46	45	88	85	48	69	58
AC_000158.1:138508854-138508874	KCNH8	23	31	27	14	7	8	28	5
AC_000158.1:138582420-138582440	KCNH8	52	83	76	39	37	32	79	29
AC_000158.1:138590500-138590519	KCNH8	26	42	25	28	35	12	20	17
AC_000158.1:1385999-1386019	IFNGR2	24	46	26	214	175	123	20	134
AC_000158.1:1390366-1390385	IFNGR2	37	57	56	8	17	7	50	9
AC_000158.1:1390417-1390437	IFNGR2	28	41	23	7	8	16	50	10
AC_000158.1:1390439-1390458	IFNGR2	12	23	19	29	24	18	19	18
AC_000158.1:139593658-139593677	LOC104968413	22	57	30	12	6	7	39	9
AC_000158.1:139593677-139593697	LOC104968413	51	76	48	144	95	62	63	47
AC_000158.1:139593693-139593712	LOC104968413	32	33	34	60	32	22	41	18
AC_000158.1:139650077-139650097	LOC104968413	45	58	54	129	111	65	45	73
AC_000158.1:139678101-139678120	LOC104968413	56	48	52	18	18	8	42	15
AC_000158.1:139816253-139816272	CPNE4	55	78	34	13	29	7	45	17
AC_000158.1:139824013-139824033	CPNE4	15	23	23	4	9	5	15	1
AC_000158.1:139827032-139827052	CPNE4	27	32	18	5	6	4	35	2
AC_000158.1:139829416-139829436	CPNE4	39	56	37	137	121	68	41	99
AC_000158.1:139882458-139882477	MRPL3	40	22	27	24	14	10	47	11
AC_000158.1:139882576-139882595	MRPL3	18	22	14	8	13	6	18	9
AC_000158.1:139883649-139883669	MRPL3	59	115	72	28	19	10	76	21
AC_000158.1:139902147-139902166	MRPL3	28	58	60	78	77	41	53	50
AC_000158.1:140045931-140045951	NUDT16	40	33	50	110	98	52	73	60
AC_000158.1:140046089-140046108	NUDT16	6	10	10	1	0	0	9	0
AC_000158.1:140046134-140046154	NUDT16	30	48	37	195	169	94	39	163
AC_000158.1:140046194-140046214	NUDT16	25	42	33	7	11	5	34	7
AC_000158.1:140212241-140212261	NEK11	45	64	32	25	14	12	49	13
AC_000158.1:140215352-140215371	NEK11	33	55	51	48	60	19	25	25
AC_000158.1:140249297-140249317	NEK11	47	104	55	26	9	13	65	15
AC_000158.1:140249326-140249345	NEK11	33	37	32	7	5	5	27	6
AC_000158.1:140249358-140249377	NEK11	20	28	28	9	0	0	33	6
AC_000158.1:140334894-140334913	ASTE1	22	30	31	86	88	49	26	61
AC_000158.1:140335505-140335525	ASTE1	31	39	40	65	50	31	20	30
AC_000158.1:140335583-140335603	ASTE1	13	23	18	20	25	20	16	12
AC_000158.1:140335775-140335794	ASTE1	14	30	28	44	44	15	29	31
AC_000158.1:140343260-140343280	ASTE1	21	35	30	239	184	139	34	130
AC_000158.1:140395887-140395906	ATP2C1	67	68	32	272	216	133	71	246
AC_000158.1:140396131-140396150	ATP2C1	34	58	45	4	6	3	66	11
AC_000158.1:140402673-140402692	ATP2C1	11	35	30	3	4	4	26	12
AC_000158.1:140413125-140413144	ATP2C1	31	28	19	14	12	5	32	14
AC_000158.1:140441001-140441021	ATP2C1	36	52	46	1	7	3	64	3
AC_000158.1:140578582-140578602	LOC100297522	27	44	48	54	44	27	59	45
AC_000158.1:140578623-140578642	LOC100297522	16	20	16	36	27	21	31	15
AC_000158.1:140578646-140578665	LOC100297522	29	29	35	29	11	18	38	16
AC_000158.1:140582733-140582752	LOC100297522	32	37	40	8	8	7	35	8
AC_000158.1:140734168-140734188	PSMG1	29	20	8	5	11	4	20	12
AC_000158.1:140734191-140734211	PSMG1	20	18	29	39	20	22	22	41
AC_000158.1:140736498-140736518	PSMG1	8	9	9	15	16	10	25	15
AC_000158.1:140737631-140737651	PSMG1	30	32	27	30	20	9	46	27
AC_000158.1:140783084-140783104	BRWD1	27	31	26	11	11	7	25	6
AC_000158.1:140790778-140790797	BRWD1	30	58	39	2	6	5	31	2
AC_000158.1:140816312-140816331	BRWD1	56	87	71	16	10	14	72	17
AC_000158.1:140826313-140826332	BRWD1	34	57	43	35	30	24	53	26
AC_000158.1:140862712-140862732	BRWD1	24	29	18	26	23	9	32	11
AC_000158.1:140907773-140907792	HMGN1	3	4	5	2	8	1	7	4
AC_000158.1:140909559-140909579	HMGN1	36	51	36	35	26	19	38	45
AC_000158.1:140912748-140912768	HMGN1	25	25	16	15	22	16	21	10
AC_000158.1:140912867-140912886	HMGN1	8	15	15	23	23	9	24	9
AC_000158.1:140923751-140923770	LOC534913	20	38	33	26	14	15	28	14
AC_000158.1:140924007-140924027	LOC534913	48	71	61	116	91	84	47	83
AC_000158.1:140924327-140924347	LOC534913	30	29	26	24	17	9	25	8
AC_000158.1:140932936-140932955	LOC534913	13	40	27	92	77	52	30	74
AC_000158.1:140944017-140944036	WRB	3	1	6	2	3	1	9	16
AC_000158.1:140944064-140944083	WRB	39	59	35	34	26	22	69	60
AC_000158.1:140952009-140952028	WRB	22	30	14	13	8	12	30	6
AC_000158.1:140952052-140952072	WRB	68	80	53	125	118	70	92	49
AC_000158.1:140956226-140956246	WRB	18	21	26	17	6	7	31	13
AC_000158.1:140972198-140972218	LCA5L	32	36	40	9	9	13	47	10
AC_000158.1:140977772-140977792	LCA5L	41	60	46	5	4	4	51	5
AC_000158.1:140989839-140989859	LCA5L	18	47	24	15	37	16	30	11
AC_000158.1:140990097-140990116	LCA5L	22	62	35	63	69	37	38	39
AC_000158.1:140990215-140990235	LCA5L	29	60	50	84	73	45	49	46
AC_000158.1:141029919-141029938	SH3BGR	31	58	39	53	35	19	28	39
AC_000158.1:141037605-141037624	SH3BGR	25	38	40	47	42	9	48	20
AC_000158.1:141037715-141037734	SH3BGR	46	46	43	20	11	7	49	9
AC_000158.1:141072114-141072133	SH3BGR	32	60	59	5	5	2	38	4
AC_000158.1:141270161-141270180	B3GALT5	9	14	6	4	5	5	14	4
AC_000158.1:141270295-141270314	B3GALT5	17	37	33	14	6	5	29	12
AC_000158.1:141270326-141270346	B3GALT5	23	34	32	20	9	4	19	10
AC_000158.1:141270419-141270438	B3GALT5	26	34	19	12	12	12	22	12
AC_000158.1:141353881-141353901	IGSF5	61	106	90	169	162	116	59	117
AC_000158.1:141363083-141363103	IGSF5	48	40	32	32	13	16	29	23
AC_000158.1:141363131-141363151	IGSF5	45	55	40	5	7	1	47	1
AC_000158.1:141363181-141363200	IGSF5	51	78	70	58	37	33	59	49
AC_000158.1:141496341-141496360	PCP4	22	36	24	11	6	6	24	4
AC_000158.1:141531260-141531280	PCP4	46	92	54	191	179	104	66	106
AC_000158.1:141531280-141531299	PCP4	24	21	14	16	13	7	23	10
AC_000158.1:141531307-141531326	PCP4	33	50	59	31	27	25	43	17
AC_000158.1:141776320-141776340	DSCAM	21	43	33	111	127	100	41	77
AC_000158.1:141776362-141776382	DSCAM	26	69	37	59	50	32	37	45
AC_000158.1:141805552-141805572	DSCAM	20	55	37	63	56	31	13	49
AC_000158.1:141817405-141817425	DSCAM	57	44	52	31	40	5	41	21
AC_000158.1:141966867-141966887	DSCAM	21	29	18	43	16	19	25	19
AC_000158.1:142919472-142919492	BACE2	37	51	49	53	69	46	45	45
AC_000158.1:142934010-142934029	BACE2	42	55	37	10	10	8	42	4
AC_000158.1:142937802-142937821	BACE2	47	54	64	61	47	25	66	37
AC_000158.1:142937818-142937838	BACE2	27	61	25	374	281	184	43	300
AC_000158.1:142941659-142941678	BACE2	25	55	46	134	117	74	32	80
AC_000158.1:143054258-143054278	FAM3B	58	94	68	47	47	22	55	37
AC_000158.1:143054281-143054301	FAM3B	19	34	32	56	33	26	32	21
AC_000158.1:143054305-143054324	FAM3B	22	42	21	8	1	1	31	5
AC_000158.1:143077125-143077145	FAM3B	47	70	60	66	35	24	61	29
AC_000158.1:143110528-143110547	FAM3B	18	36	27	21	25	18	25	26
AC_000158.1:143125951-143125970	MX2	22	57	23	56	23	27	31	12
AC_000158.1:143129186-143129206	MX2	28	57	31	59	39	24	26	26
AC_000158.1:143136581-143136600	MX2	26	35	39	2	7	0	23	4
AC_000158.1:143136639-143136658	MX2	5	14	29	12	27	3	23	17
AC_000158.1:143185362-143185381	MX1	33	52	52	58	58	42	47	57
AC_000158.1:143185433-143185453	MX1	36	38	46	21	23	12	52	9
AC_000158.1:143186174-143186193	MX1	15	37	19	114	83	48	27	52
AC_000158.1:143189303-143189322	MX1	29	34	45	56	32	34	43	30
AC_000158.1:143231984-143232004	TMPRSS2	41	58	54	68	47	34	48	46
AC_000158.1:143234539-143234558	TMPRSS2	19	24	31	48	45	22	15	36
AC_000158.1:143235332-143235351	TMPRSS2	34	64	35	7	9	13	32	7
AC_000158.1:143241912-143241931	TMPRSS2	24	19	32	67	51	45	35	49
AC_000158.1:143360251-143360271	LOC783811	26	27	27	8	19	8	61	10
AC_000158.1:143360332-143360352	LOC783811	27	50	34	24	36	10	21	18
AC_000158.1:143360499-143360519	LOC783811	29	43	37	51	36	25	54	40
AC_000158.1:143360637-143360657	LOC783811	43	103	62	121	98	53	57	50
AC_000158.1:143368487-143368506	LOC101902114	48	60	33	139	79	86	38	88
AC_000158.1:143368532-143368551	LOC101902114	40	56	43	20	8	0	38	4
AC_000158.1:143368619-143368638	LOC101902114	45	69	36	43	32	20	72	26
AC_000158.1:143368652-143368672	LOC101902114	121	144	96	416	304	252	116	280
AC_000158.1:143370708-143370728	LOC782628	39	71	37	25	11	9	60	20
AC_000158.1:143370800-143370820	LOC782628	19	23	18	10	15	10	30	10
AC_000158.1:143370835-143370855	LOC782628	55	78	49	39	30	34	50	21
AC_000158.1:143370852-143370872	LOC782628	57	50	53	40	42	19	58	34
AC_000158.1:143511734-143511754	RIPK4	35	20	17	8	16	5	27	8
AC_000158.1:143513561-143513581	RIPK4	27	26	20	35	17	7	20	8
AC_000158.1:143513672-143513691	RIPK4	22	35	28	14	24	14	45	25
AC_000158.1:143520285-143520304	RIPK4	42	52	48	50	67	41	56	43
AC_000158.1:143520300-143520320	RIPK4	41	60	57	255	243	173	47	175
AC_000158.1:143588657-143588677	PRDM15	15	6	4	23	16	26	14	17
AC_000158.1:143597298-143597317	PRDM15	12	17	18	2	2	3	14	3
AC_000158.1:143597315-143597335	PRDM15	45	53	34	14	8	9	51	8
AC_000158.1:143597685-143597705	PRDM15	17	21	27	15	7	9	33	7
AC_000158.1:143612888-143612907	PRDM15	15	23	20	33	31	16	19	31
AC_000158.1:143665853-143665872	C2CD2	20	37	19	61	52	33	24	38
AC_000158.1:143674459-143674478	C2CD2	25	43	40	17	14	6	41	10
AC_000158.1:143676196-143676216	C2CD2	27	39	14	15	12	5	26	2
AC_000158.1:143680804-143680824	C2CD2	18	24	13	114	109	63	20	86
AC_000158.1:143706745-143706764	C2CD2	36	39	31	54	48	34	33	39
AC_000158.1:143741605-143741624	ZBTB21	14	21	18	21	8	12	17	8
AC_000158.1:143742298-143742318	ZBTB21	78	73	57	62	80	60	61	56
AC_000158.1:143742646-143742666	ZBTB21	19	18	16	8	5	0	25	0
AC_000158.1:143742775-143742795	ZBTB21	20	44	24	92	90	64	30	67
AC_000158.1:143834407-143834426	UMODL1	52	63	57	42	40	22	58	27
AC_000158.1:143848531-143848551	UMODL1	17	37	25	108	77	40	25	75
AC_000158.1:143862069-143862089	UMODL1	37	46	51	29	22	10	49	8
AC_000158.1:143864880-143864900	UMODL1	37	58	67	53	34	27	61	30
AC_000158.1:143866921-143866941	UMODL1	36	34	31	59	31	35	49	28
AC_000158.1:144041922-144041942	ABCG1	38	53	34	41	56	28	41	36
AC_000158.1:144043180-144043200	ABCG1	53	56	58	106	61	58	63	76
AC_000158.1:144043204-144043224	ABCG1	46	45	36	296	217	154	30	181
AC_000158.1:144043222-144043242	ABCG1	27	54	25	42	19	16	21	16
AC_000158.1:144049175-144049194	ABCG1	44	84	43	28	16	9	42	16
AC_000158.1:144069250-144069270	TFF3	55	96	80	27	20	18	65	23
AC_000158.1:144070955-144070975	TFF3	27	38	35	22	16	10	38	20
AC_000158.1:144070985-144071005	TFF3	26	27	35	34	29	15	27	17
AC_000158.1:144071002-144071021	TFF3	87	107	68	109	62	49	70	55
AC_000158.1:144177886-144177905	TFF2	11	25	13	113	103	83	21	84
AC_000158.1:144179153-144179173	TFF2	28	41	31	13	25	12	22	17
AC_000158.1:144179192-144179211	TFF2	32	29	26	185	188	73	35	99
AC_000158.1:144179218-144179237	TFF2	54	39	29	136	114	70	50	80
AC_000158.1:144179960-144179979	TFF2	49	85	76	104	63	37	62	46
AC_000158.1:144192881-144192900	TFF1	23	26	32	111	73	79	39	76
AC_000158.1:144196467-144196487	TFF1	41	70	54	17	10	5	54	2
AC_000158.1:144196498-144196518	TFF1	13	19	11	58	80	42	28	63
AC_000158.1:144196519-144196539	TFF1	19	50	40	22	9	11	39	17
AC_000158.1:144230346-144230366	TMPRSS3	62	56	44	37	16	17	69	20
AC_000158.1:144231032-144231051	TMPRSS3	23	35	34	54	24	30	35	21
AC_000158.1:144232729-144232748	TMPRSS3	26	53	36	3	8	13	28	2
AC_000158.1:144232834-144232854	TMPRSS3	21	43	22	58	25	23	49	24
AC_000158.1:144236348-144236367	TMPRSS3	15	25	24	11	3	0	33	9
AC_000158.1:144263817-144263837	UBASH3A	30	56	41	27	27	20	68	24
AC_000158.1:144271200-144271220	UBASH3A	35	36	35	33	29	16	32	18
AC_000158.1:144271219-144271238	UBASH3A	1	5	3	8	7	2	3	1
AC_000158.1:144272436-144272456	UBASH3A	28	43	29	14	12	10	36	4
AC_000158.1:144325146-144325165	RSPH1	45	61	70	68	74	40	57	44
AC_000158.1:144329175-144329195	RSPH1	25	47	43	61	41	33	62	36
AC_000158.1:144329716-144329736	RSPH1	37	55	31	59	55	37	54	33
AC_000158.1:144329739-144329758	RSPH1	14	21	22	27	34	10	31	25
AC_000158.1:144391943-144391963	SLC37A1	11	33	22	20	13	10	28	16
AC_000158.1:144392027-144392047	SLC37A1	31	47	37	7	20	8	36	12
AC_000158.1:144395590-144395609	SLC37A1	40	48	32	41	44	30	52	43
AC_000158.1:144408499-144408518	SLC37A1	33	56	33	84	77	49	34	47
AC_000158.1:144587059-144587078	PDE9A	29	43	68	46	41	14	60	28
AC_000158.1:144587077-144587097	PDE9A	52	68	53	56	51	38	52	29
AC_000158.1:144591230-144591249	PDE9A	47	77	43	85	86	38	42	40
AC_000158.1:144593003-144593023	PDE9A	21	31	25	88	71	51	31	55
AC_000158.1:144659299-144659318	WDR4	21	46	27	14	9	6	22	8
AC_000158.1:144660899-144660918	WDR4	33	52	44	41	45	24	40	33
AC_000158.1:144665192-144665212	WDR4	31	34	29	100	108	49	33	65
AC_000158.1:144667343-144667362	WDR4	46	51	50	22	33	12	37	14
AC_000158.1:144690325-144690344	NDUFV3	11	30	22	2	2	0	31	0
AC_000158.1:144697894-144697914	NDUFV3	56	75	65	17	26	23	80	18
AC_000158.1:144697937-144697957	NDUFV3	53	86	67	90	68	43	49	52
AC_000158.1:144698046-144698065	NDUFV3	25	48	39	72	65	54	65	55
AC_000158.1:144698212-144698232	NDUFV3	44	77	86	27	11	7	77	24
AC_000158.1:144756789-144756808	PKNOX1	53	89	79	166	142	93	71	146
AC_000158.1:144758683-144758702	PKNOX1	34	45	32	43	66	35	29	52
AC_000158.1:144758727-144758747	PKNOX1	29	50	47	203	131	103	58	122
AC_000158.1:144762313-144762333	PKNOX1	26	70	37	81	44	45	34	49
AC_000158.1:144801775-144801794	CBS	24	35	25	53	53	21	22	28
AC_000158.1:144802379-144802399	CBS	47	36	34	29	45	22	52	15
AC_000158.1:144802411-144802431	CBS	9	37	23	79	57	36	18	56
AC_000158.1:144805406-144805425	CBS	37	43	42	148	125	78	32	103
AC_000158.1:144834167-144834187	U2AF1	2	4	7	1	0	0	3	2
AC_000158.1:144834709-144834729	U2AF1	14	21	18	21	11	22	20	54
AC_000158.1:144834962-144834982	U2AF1	46	30	39	5	9	3	68	5
AC_000158.1:144841488-144841508	U2AF1	40	137	72	1856	1591	1064	67	1214
AC_000158.1:144887705-144887725	CRYAA	30	48	45	54	33	29	31	46
AC_000158.1:144887741-144887761	CRYAA	30	47	24	15	17	4	40	8
AC_000158.1:144887810-144887830	CRYAA	4	4	9	1	0	0	6	1
AC_000158.1:144888990-144889010	CRYAA	24	26	22	1	2	4	22	0
AC_000158.1:144890039-144890059	CRYAA	37	35	32	33	11	9	30	12
AC_000158.1:145033053-145033072	SUMO3	43	55	49	72	49	30	39	37
AC_000158.1:145036605-145036625	SUMO3	28	41	24	40	23	14	35	21
AC_000158.1:145036648-145036667	SUMO3	46	99	71	45	33	32	73	18
AC_000158.1:145036659-145036678	SUMO3	40	63	42	159	168	76	39	100
AC_000158.1:145041231-145041251	SUMO3	10	18	29	0	2	3	26	2
AC_000158.1:145062435-145062455	PTTG1IP	20	37	42	17	20	12	41	13
AC_000158.1:145065719-145065738	PTTG1IP	64	114	61	115	78	48	65	50
AC_000158.1:145065748-145065767	PTTG1IP	10	11	8	15	13	10	14	8
AC_000158.1:145065784-145065803	PTTG1IP	21	22	12	10	9	10	21	12
AC_000158.1:145109840-145109859	ITGB2	62	67	53	51	42	22	78	29
AC_000158.1:145114567-145114586	ITGB2	3	0	1	2	3	0	2	0
AC_000158.1:145114897-145114917	ITGB2	26	34	31	13	19	25	47	17
AC_000158.1:145116009-145116028	ITGB2	39	55	45	77	40	29	54	40
AC_000158.1:145116131-145116151	ITGB2	20	39	27	10	10	6	32	18
AC_000158.1:145158121-145158140	FAM207A	54	62	45	49	33	31	59	19
AC_000158.1:145158158-145158178	FAM207A	34	41	56	26	14	21	40	14
AC_000158.1:145158195-145158214	FAM207A	43	41	54	4	5	4	62	5
AC_000158.1:145165215-145165234	FAM207A	44	56	64	54	48	26	49	32
AC_000158.1:145173202-145173221	FAM207A	34	31	41	32	21	21	36	25
AC_000158.1:145522030-145522049	ADARB1	36	41	20	9	18	4	32	10
AC_000158.1:145522547-145522567	ADARB1	7	7	21	13	14	7	12	9
AC_000158.1:145522619-145522638	ADARB1	52	65	46	106	116	62	76	88
AC_000158.1:145522654-145522673	ADARB1	16	11	18	35	32	18	30	21
AC_000158.1:145526465-145526485	ADARB1	58	86	92	158	149	74	54	99
AC_000158.1:145597808-145597828	POFUT2	37	36	26	23	11	9	50	12
AC_000158.1:145605820-145605839	POFUT2	23	37	25	26	41	21	35	18
AC_000158.1:145607969-145607988	POFUT2	26	53	33	54	27	16	33	26
AC_000158.1:145608013-145608032	POFUT2	17	29	12	4	15	12	26	5
AC_000158.1:145608149-145608168	POFUT2	34	43	35	51	49	30	51	36
AC_000158.1:145689547-145689567	ICOSLG	30	43	41	67	33	48	41	26
AC_000158.1:145693119-145693138	ICOSLG	53	89	66	109	108	57	64	72
AC_000158.1:145693233-145693253	ICOSLG	50	69	55	63	49	42	57	40
AC_000158.1:145693276-145693295	ICOSLG	61	59	58	36	17	12	63	11
AC_000158.1:145693409-145693429	ICOSLG	57	64	57	173	107	70	70	84
AC_000158.1:145716237-145716257	DNMT3L	59	94	58	70	64	29	61	49
AC_000158.1:145716277-145716296	DNMT3L	37	42	32	41	13	19	50	15
AC_000158.1:145717583-145717602	DNMT3L	42	58	48	21	11	7	48	10
AC_000158.1:145747567-145747586	DNMT3L	27	46	52	171	121	68	45	80
AC_000158.1:145750331-145750351	AIRE	27	27	31	23	9	5	31	16
AC_000158.1:145750405-145750424	AIRE	27	64	30	137	90	95	49	71
AC_000158.1:145751865-145751884	AIRE	18	34	36	27	19	11	26	31
AC_000158.1:145751882-145751902	AIRE	21	44	29	7	2	8	23	2
AC_000158.1:145752867-145752886	AIRE	30	29	18	17	4	10	31	2
AC_000158.1:145775464-145775484	PFKL	27	41	24	48	34	24	38	33
AC_000158.1:145780389-145780408	PFKL	31	50	17	72	96	51	38	63
AC_000158.1:145781167-145781186	PFKL	9	16	13	54	36	18	18	25
AC_000158.1:145782235-145782254	PFKL	31	45	33	45	20	9	37	27
AC_000158.1:145787576-145787596	PFKL	37	45	48	81	46	31	35	52
AC_000158.1:145805186-145805205	C1H21orf2	41	64	52	24	12	13	63	13
AC_000158.1:145807208-145807228	C1H21orf2	39	27	46	22	19	8	44	17
AC_000158.1:145807236-145807255	C1H21orf2	15	34	32	14	7	10	43	11
AC_000158.1:145807329-145807348	C1H21orf2	44	54	52	30	37	29	36	27
AC_000158.1:145807374-145807393	C1H21orf2	33	64	54	57	28	30	50	34
AC_000158.1:145839839-145839858	TRPM2	33	57	40	17	10	5	33	6
AC_000158.1:145842402-145842422	TRPM2	21	36	28	35	34	11	19	17
AC_000158.1:145842507-145842526	TRPM2	25	40	34	20	11	5	28	4
AC_000158.1:145846421-145846440	TRPM2	21	38	30	58	42	33	37	39
AC_000158.1:145848907-145848927	TRPM2	22	27	7	30	16	11	23	24
AC_000158.1:145886446-145886465	LRRC3	53	77	55	113	112	63	68	78
AC_000158.1:145886474-145886493	LRRC3	62	78	101	82	48	37	77	37
AC_000158.1:145886624-145886643	LRRC3	29	60	40	22	12	2	41	11
AC_000158.1:145886722-145886742	LRRC3	37	62	36	24	28	31	57	22
AC_000158.1:145902127-145902146	LOC780781	42	71	41	6	7	4	44	2
AC_000158.1:145902147-145902166	LOC780781	42	60	47	12	18	14	57	17
AC_000158.1:145902182-145902202	LOC780781	36	46	41	114	112	62	46	81
AC_000158.1:145902215-145902234	LOC780781	7	23	15	3	9	2	9	3
AC_000158.1:145922197-145922217	LOC100299102	47	84	69	22	22	6	65	9
AC_000158.1:145922306-145922326	LOC100299102	84	68	67	31	17	21	74	31
AC_000158.1:145922489-145922508	LOC100299102	64	87	49	220	145	95	66	90
AC_000158.1:145922533-145922553	LOC100299102	34	67	45	44	42	13	67	22
AC_000158.1:145933715-145933734	KRTAP10-8	31	49	46	47	35	31	40	34
AC_000158.1:145933749-145933769	KRTAP10-8	21	28	38	19	27	7	34	19
AC_000158.1:145933771-145933791	KRTAP10-8	43	54	36	82	86	43	61	52
AC_000158.1:145933843-145933863	KRTAP10-8	29	33	29	141	143	82	41	88
AC_000158.1:145968672-145968692	TSPEAR	28	57	35	119	105	52	46	75
AC_000158.1:145969497-145969516	TSPEAR	16	23	22	56	42	42	30	39
AC_000158.1:145970848-145970867	TSPEAR	24	23	16	32	34	27	33	23
AC_000158.1:145972027-145972047	TSPEAR	52	76	52	156	169	81	51	108
AC_000158.1:145973692-145973711	TSPEAR	28	43	39	82	43	31	39	18
AC_000158.1:145976894-145976913	KRTAP10-11	16	36	26	0	6	4	20	7
AC_000158.1:145976929-145976949	KRTAP10-11	48	59	48	149	101	90	36	77
AC_000158.1:145977094-145977113	KRTAP10-11	57	66	60	71	64	29	51	57
AC_000158.1:145977187-145977206	KRTAP10-11	53	63	54	47	37	38	52	48
AC_000158.1:145987121-145987140	LOC616413	31	30	34	22	30	20	28	25
AC_000158.1:145987146-145987165	LOC616413	21	37	31	16	24	7	28	9
AC_000158.1:145987165-145987184	LOC616413	19	29	17	5	3	2	27	0
AC_000158.1:145987237-145987257	LOC616413	37	39	36	62	56	30	45	43
AC_000158.1:145997050-145997070	KRTAP12-2	31	49	46	254	212	138	48	229
AC_000158.1:145997107-145997127	KRTAP12-2	22	32	42	24	13	8	43	13
AC_000158.1:145997119-145997139	KRTAP12-2	17	35	27	25	26	12	39	22
AC_000158.1:145997190-145997210	KRTAP12-2	21	50	54	77	79	50	38	52
AC_000158.1:146022411-146022431	LOC100336639	25	30	41	52	30	24	45	29
AC_000158.1:146022429-146022449	LOC100336639	45	59	69	125	101	63	69	83
AC_000158.1:146022478-146022497	LOC100336639	69	112	73	641	473	433	104	466
AC_000158.1:146022579-146022599	LOC100336639	35	82	66	33	29	15	52	23
AC_000158.1:146028187-146028207	LOC617218	39	41	29	14	12	9	41	10
AC_000158.1:146028211-146028231	LOC617218	50	77	44	8	5	5	45	5
AC_000158.1:146028363-146028383	LOC617218	33	77	46	30	14	19	59	23
AC_000158.1:146028479-146028499	LOC617218	63	56	66	69	47	15	48	31
AC_000158.1:146076692-146076711	KRTAP10-2	11	9	11	46	30	27	42	94
AC_000158.1:146076707-146076726	KRTAP10-2	22	44	25	35	30	12	28	14
AC_000158.1:146076717-146076736	KRTAP10-2	30	30	30	18	8	10	40	14
AC_000158.1:146076921-146076940	KRTAP10-2	46	79	61	135	88	57	74	74
AC_000158.1:146085150-146085170	KRTAP10-7	113	85	86	537	424	264	87	247
AC_000158.1:146085256-146085275	KRTAP10-7	18	29	38	10	18	13	28	13
AC_000158.1:146085385-146085404	KRTAP10-7	37	41	52	46	40	20	43	24
AC_000158.1:146085490-146085510	KRTAP10-7	19	39	33	186	175	113	42	150
AC_000158.1:146092761-146092780	LOC783329	37	36	30	21	13	12	49	12
AC_000158.1:146092836-146092855	LOC783329	51	85	64	217	168	98	60	174
AC_000158.1:146092980-146093000	LOC783329	39	70	66	59	46	34	70	41
AC_000158.1:146093037-146093056	LOC783329	18	29	25	12	20	14	25	21
AC_000158.1:146097735-146097754	LOC783535	8	10	2	44	42	28	34	116
AC_000158.1:146097757-146097776	LOC783535	28	36	26	50	51	24	33	37
AC_000158.1:146097803-146097822	LOC783535	47	45	48	18	16	14	68	17
AC_000158.1:146097940-146097959	LOC783535	22	32	39	43	35	32	54	29
AC_000158.1:146106293-146106312	LOC107132219	17	29	21	11	5	7	47	7
AC_000158.1:146106369-146106388	LOC107132219	24	47	31	16	14	11	30	15
AC_000158.1:146106433-146106452	LOC107132219	18	32	35	91	82	45	32	59
AC_000158.1:146106516-146106535	LOC107132219	34	41	33	2	1	0	43	2
AC_000158.1:146107909-146107928	LOC100300014	17	55	27	3	0	3	20	3
AC_000158.1:146108062-146108081	LOC100300014	49	50	42	53	55	35	36	38
AC_000158.1:146108233-146108252	LOC100300014	24	42	25	59	28	23	26	33
AC_000158.1:146108253-146108272	LOC100300014	37	44	25	57	36	45	48	38
AC_000158.1:146115237-146115257	UBE2G2	27	38	23	6	1	5	33	2
AC_000158.1:146118482-146118501	UBE2G2	60	66	34	9	5	6	56	6
AC_000158.1:146118509-146118528	UBE2G2	54	88	75	13	19	18	51	18
AC_000158.1:146120724-146120743	UBE2G2	28	26	20	13	8	3	20	6
AC_000158.1:146120747-146120766	UBE2G2	65	53	43	50	15	21	67	14
AC_000158.1:146211566-146211585	SIK1	15	58	42	8	7	4	33	5
AC_000158.1:146211918-146211938	SIK1	56	83	59	57	62	28	80	31
AC_000158.1:146213107-146213127	SIK1	25	18	32	168	151	75	15	79
AC_000158.1:146213126-146213146	SIK1	45	55	32	114	116	69	40	78
AC_000158.1:146411647-146411667	HSF2BP	38	74	46	66	47	26	55	25
AC_000158.1:146411681-146411701	HSF2BP	35	42	43	1	0	1	42	3
AC_000158.1:146411720-146411740	HSF2BP	27	58	47	129	69	70	44	79
AC_000158.1:146418168-146418188	HSF2BP	38	53	35	22	27	9	59	14
AC_000158.1:146435877-146435897	HSF2BP	53	56	66	52	34	24	55	29
AC_000158.1:146450739-146450758	RRP1B	22	28	31	12	5	11	25	11
AC_000158.1:146450795-146450814	RRP1B	48	61	72	16	14	4	66	10
AC_000158.1:146454013-146454032	RRP1B	52	61	39	98	88	67	38	73
AC_000158.1:146456688-146456707	RRP1B	57	64	52	57	55	33	54	32
AC_000158.1:146507910-146507929	PDXK	31	72	51	52	45	21	58	36
AC_000158.1:146508641-146508661	PDXK	35	69	43	56	52	48	71	38
AC_000158.1:146509402-146509421	PDXK	24	35	28	27	14	9	24	8
AC_000158.1:146510648-146510668	PDXK	21	29	20	64	50	35	24	54
AC_000158.1:146532060-146532080	CSTB	3	3	4	11	13	10	12	8
AC_000158.1:146555658-146555677	CSTB	10	27	14	23	25	14	14	23
AC_000158.1:146556153-146556173	CSTB	40	50	24	122	77	58	41	63
AC_000158.1:146556236-146556255	CSTB	57	51	52	28	32	14	72	37
AC_000158.1:146574202-146574221	RRP1	22	23	18	1	2	3	32	7
AC_000158.1:146574688-146574707	RRP1	3	9	15	81	90	38	16	93
AC_000158.1:146576429-146576448	RRP1	31	29	20	16	22	23	21	34
AC_000158.1:146576850-146576869	RRP1	17	37	20	13	5	10	41	11
AC_000158.1:146724124-146724144	AGPAT3	27	34	25	31	28	17	15	14
AC_000158.1:146724191-146724211	AGPAT3	34	45	37	82	58	40	45	45
AC_000158.1:146725908-146725928	AGPAT3	34	34	39	39	21	26	45	20
AC_000158.1:146726033-146726053	AGPAT3	54	102	77	146	88	69	85	86
AC_000158.1:146726601-146726620	AGPAT3	24	28	26	70	37	38	23	21
AC_000158.1:146767841-146767860	TRAPPC10	31	52	41	23	22	5	58	17
AC_000158.1:146811822-146811841	TRAPPC10	41	48	43	365	351	194	41	221
AC_000158.1:146812450-146812470	TRAPPC10	28	51	40	19	46	18	31	14
AC_000158.1:146816907-146816926	TRAPPC10	16	37	21	38	21	17	25	22
AC_000158.1:146819713-146819733	TRAPPC10	38	51	42	22	34	15	50	23
AC_000158.1:146848499-146848518	PWP2	18	39	24	74	54	43	84	154
AC_000158.1:146848924-146848943	PWP2	32	49	35	39	28	23	78	98
AC_000158.1:146849275-146849294	PWP2	25	43	31	32	40	25	60	78
AC_000158.1:146851246-146851265	PWP2	25	37	27	1	1	3	35	3
AC_000158.1:146851691-146851711	PWP2	23	25	23	2	4	6	51	11
AC_000158.1:146859629-146859648	C1H21orf33	21	33	25	160	186	119	23	123
AC_000158.1:146861193-146861212	C1H21orf33	24	34	23	48	39	13	26	27
AC_000158.1:146862111-146862130	C1H21orf33	4	3	5	6	10	5	14	3
AC_000158.1:146862169-146862188	C1H21orf33	64	85	66	75	53	60	56	59
AC_000158.1:147002749-147002769	COL18A1	26	47	40	34	12	22	34	17
AC_000158.1:147011597-147011616	COL18A1	13	28	18	17	14	10	32	14
AC_000158.1:147013613-147013633	COL18A1	7	4	4	4	0	0	11	4
AC_000158.1:147018920-147018939	COL18A1	50	84	62	105	77	60	53	55
AC_000158.1:147025026-147025045	COL18A1	29	48	32	78	89	84	38	69
AC_000158.1:147055079-147055098	SLC19A1	26	70	37	7	9	10	44	8
AC_000158.1:147058195-147058214	SLC19A1	35	58	35	45	48	28	53	26
AC_000158.1:147058627-147058646	SLC19A1	36	30	26	14	14	6	46	17
AC_000158.1:147058819-147058838	SLC19A1	57	85	69	35	39	23	72	25
AC_000158.1:147058851-147058871	SLC19A1	28	42	38	85	75	61	48	55
AC_000158.1:147336330-147336349	PCBP3	25	32	23	25	21	17	34	14
AC_000158.1:147336780-147336800	PCBP3	23	22	27	7	18	2	26	12
AC_000158.1:147337656-147337675	PCBP3	3	2	0	1	2	4	6	0
AC_000158.1:147338444-147338463	PCBP3	49	65	56	38	30	18	53	25
AC_000158.1:147405317-147405336	COL6A1	91	74	50	59	46	38	72	31
AC_000158.1:147406820-147406839	COL6A1	24	45	33	49	31	31	45	19
AC_000158.1:147406867-147406886	COL6A1	13	33	14	0	2	0	13	2
AC_000158.1:147416895-147416914	COL6A1	15	26	28	6	13	4	16	7
AC_000158.1:1475391-1475410	IFNAR1	50	57	37	80	36	29	34	38
AC_000158.1:147555826-147555845	COL6A2	23	63	43	47	18	22	45	33
AC_000158.1:147555892-147555912	COL6A2	45	94	77	8	4	6	57	8
AC_000158.1:147556096-147556115	COL6A2	27	43	38	58	39	23	54	31
AC_000158.1:147556138-147556157	COL6A2	1	7	4	33	21	14	6	6
AC_000158.1:147561397-147561416	COL6A2	32	40	50	10	10	11	31	5
AC_000158.1:147595052-147595071	FTCD	30	10	20	21	20	12	27	21
AC_000158.1:147595309-147595329	FTCD	18	40	25	36	42	27	29	24
AC_000158.1:147597306-147597326	FTCD	41	39	27	132	86	70	43	84
AC_000158.1:147597385-147597404	FTCD	41	65	46	7	11	12	48	3
AC_000158.1:147600689-147600708	SPATC1L	37	52	40	30	28	5	32	14
AC_000158.1:147608409-147608429	SPATC1L	30	46	37	179	176	97	35	120
AC_000158.1:147608476-147608495	SPATC1L	36	42	42	58	40	33	68	39
AC_000158.1:147608655-147608675	SPATC1L	52	59	62	20	31	13	55	23
AC_000158.1:147615854-147615873	SPATC1L	34	79	65	105	65	67	78	60
AC_000158.1:147647169-147647189	LSS	30	48	34	11	19	16	46	11
AC_000158.1:147647550-147647570	LSS	23	30	23	33	32	25	46	47
AC_000158.1:147647573-147647592	LSS	6	7	5	3	0	0	16	3
AC_000158.1:147649842-147649861	LSS	6	3	2	11	11	3	7	4
AC_000158.1:147653479-147653498	LSS	18	21	18	14	9	9	37	15
AC_000158.1:147691501-147691521	MCM3AP	18	14	16	14	11	20	40	27
AC_000158.1:147696471-147696491	MCM3AP	14	22	18	21	18	22	53	34
AC_000158.1:147696606-147696625	MCM3AP	1	1	0	6	9	7	5	12
AC_000158.1:147700371-147700391	MCM3AP	18	42	26	26	22	20	51	55
AC_000158.1:147705414-147705433	MCM3AP	29	72	55	114	94	73	43	113
AC_000158.1:147709450-147709470	YBEY	20	33	25	63	85	28	21	54
AC_000158.1:147709466-147709486	YBEY	31	69	57	34	32	13	43	21
AC_000158.1:147709504-147709523	YBEY	27	52	42	80	48	24	54	32
AC_000158.1:147710777-147710797	YBEY	17	35	24	73	53	21	38	45
AC_000158.1:147711851-147711870	YBEY	27	34	26	1	2	5	39	5
AC_000158.1:147726609-147726628	C1H21orf58	24	48	22	50	50	39	27	46
AC_000158.1:147727831-147727851	C1H21orf58	27	60	30	31	32	21	43	20
AC_000158.1:147728616-147728636	C1H21orf58	54	41	53	19	12	3	38	17
AC_000158.1:147728709-147728729	C1H21orf58	27	63	46	56	68	37	39	33
AC_000158.1:147746857-147746876	PCNT	7	11	11	46	38	32	17	51
AC_000158.1:147760495-147760514	PCNT	13	23	20	29	30	16	21	24
AC_000158.1:147764836-147764855	PCNT	5	4	10	2	1	0	17	2
AC_000158.1:147766656-147766676	PCNT	18	19	17	13	27	5	36	30
AC_000158.1:147781561-147781581	PCNT	40	39	38	24	15	10	46	8
AC_000158.1:147894601-147894621	DIP2A	13	27	25	44	43	31	15	34
AC_000158.1:147894645-147894665	DIP2A	25	33	24	78	66	36	51	66
AC_000158.1:147903309-147903329	DIP2A	25	31	19	90	68	49	28	44
AC_000158.1:147942259-147942278	DIP2A	24	48	29	12	16	2	38	6
AC_000158.1:147943298-147943317	DIP2A	4	21	26	18	10	4	19	7
AC_000158.1:1479962-1479981	IFNAR1	12	17	19	4	7	4	28	4
AC_000158.1:1479998-1480018	IFNAR1	20	29	18	13	15	14	20	9
AC_000158.1:148013743-148013762	S100B	35	72	63	43	35	33	60	33
AC_000158.1:148013761-148013781	S100B	14	14	7	16	8	9	8	6
AC_000158.1:148013779-148013798	S100B	39	47	47	33	19	16	45	14
AC_000158.1:148013796-148013816	S100B	36	35	32	10	22	12	53	20
AC_000158.1:148063354-148063373	PRMT2	15	44	21	71	55	43	41	73
AC_000158.1:148063428-148063448	PRMT2	23	41	23	10	19	15	41	10
AC_000158.1:148063446-148063466	PRMT2	73	100	76	140	144	84	126	149
AC_000158.1:148064201-148064220	PRMT2	24	26	26	51	47	26	29	35
AC_000158.1:148069104-148069123	PRMT2	33	25	33	7	6	7	40	10
AC_000158.1:1482650-1482669	IFNAR1	19	39	24	19	7	6	48	3
AC_000158.1:148277266-148277285	FBXO25	50	84	87	58	57	19	76	40
AC_000158.1:148277322-148277341	FBXO25	29	45	36	90	90	44	31	64
AC_000158.1:148277367-148277387	FBXO25	61	87	74	119	79	59	67	59
AC_000158.1:148283558-148283577	FBXO25	7	12	10	31	21	14	13	18
AC_000158.1:148285326-148285345	FBXO25	39	22	24	32	33	14	19	14
AC_000158.1:148301491-148301510	TDRP	36	59	63	24	26	16	64	17
AC_000158.1:148303041-148303061	TDRP	29	69	32	43	57	34	49	43
AC_000158.1:148303067-148303086	TDRP	48	66	39	162	151	78	46	126
AC_000158.1:148346140-148346159	TDRP	27	53	33	349	313	201	53	304
AC_000158.1:148346167-148346186	TDRP	47	82	67	93	65	45	55	49
AC_000158.1:148570557-148570577	LOC104968485	66	88	76	105	115	83	71	100
AC_000158.1:148570587-148570607	LOC104968485	20	38	28	85	73	55	25	58
AC_000158.1:148570599-148570618	LOC104968485	21	33	50	51	24	14	34	14
AC_000158.1:148570629-148570648	LOC104968485	36	56	21	5	12	3	49	6
AC_000158.1:148685539-148685558	RUNX1	46	47	33	33	39	27	48	29
AC_000158.1:148766862-148766881	RUNX1	61	87	75	45	35	31	60	21
AC_000158.1:148773501-148773520	RUNX1	58	80	46	35	43	19	50	34
AC_000158.1:148773637-148773657	RUNX1	73	73	53	163	125	101	69	71
AC_000158.1:14977878-14977897	NCAM2	19	19	28	56	38	43	47	48
AC_000158.1:150034045-150034065	SETD4	35	35	50	32	14	17	40	21
AC_000158.1:150034073-150034093	SETD4	27	38	31	123	137	56	45	102
AC_000158.1:150035946-150035966	SETD4	35	80	60	45	39	41	67	31
AC_000158.1:150045085-150045105	SETD4	64	77	40	11	8	6	41	6
AC_000158.1:150057991-150058010	CBR1	29	53	46	324	260	198	55	219
AC_000158.1:150058008-150058027	CBR1	9	6	6	10	11	3	9	4
AC_000158.1:150058029-150058048	CBR1	24	24	31	12	9	6	22	8
AC_000158.1:150058045-150058065	CBR1	47	53	66	403	352	215	58	251
AC_000158.1:150108646-150108665	MGC127133	10	13	4	0	1	0	18	1
AC_000158.1:150108826-150108845	MGC127133	22	38	14	2	4	1	34	3
AC_000158.1:150109548-150109568	MGC127133	45	59	43	130	101	49	36	76
AC_000158.1:150109849-150109868	MGC127133	34	40	29	35	9	16	51	15
AC_000158.1:150146481-150146501	CBR3	38	28	26	92	79	46	36	94
AC_000158.1:150146504-150146523	CBR3	41	29	22	18	5	4	17	7
AC_000158.1:150153522-150153541	CBR3	23	29	20	33	47	30	27	48
AC_000158.1:150153555-150153574	CBR3	42	43	29	6	4	4	44	1
AC_000158.1:150199724-150199743	DOPEY2	19	38	31	12	7	7	22	5
AC_000158.1:15020071-15020090	NCAM2	78	69	78	25	25	7	60	10
AC_000158.1:15020135-15020155	NCAM2	30	58	45	15	10	10	23	9
AC_000158.1:150206520-150206539	DOPEY2	22	34	19	12	1	8	30	9
AC_000158.1:150206576-150206595	DOPEY2	62	58	52	215	198	104	68	164
AC_000158.1:15022479-15022499	NCAM2	13	14	19	14	13	3	33	16
AC_000158.1:150228792-150228812	DOPEY2	26	27	37	19	12	4	43	4
AC_000158.1:150231808-150231828	DOPEY2	39	39	26	41	30	9	45	27
AC_000158.1:150324298-150324317	MORC3	30	55	33	35	27	19	61	27
AC_000158.1:150328771-150328790	MORC3	37	56	45	114	90	43	44	37
AC_000158.1:150332323-150332342	MORC3	22	24	18	7	11	1	24	2
AC_000158.1:150335473-150335492	MORC3	73	101	69	45	39	18	74	23
AC_000158.1:150364088-150364108	CHAF1B	7	9	6	0	2	0	42	3
AC_000158.1:150368367-150368386	CHAF1B	32	17	33	6	1	4	39	7
AC_000158.1:150368395-150368415	CHAF1B	10	20	21	1	3	1	25	5
AC_000158.1:150371648-150371668	CHAF1B	3	5	0	2	0	0	11	0
AC_000158.1:150379626-150379646	CHAF1B	11	24	19	12	11	4	26	24
AC_000158.1:150440373-150440392	CLDN14	25	36	22	30	37	12	43	37
AC_000158.1:150440416-150440436	CLDN14	42	28	29	50	39	21	37	24
AC_000158.1:150440457-150440477	CLDN14	45	43	44	22	23	5	33	19
AC_000158.1:150459548-150459567	CLDN14	14	27	27	9	8	3	30	8
AC_000158.1:150681666-150681686	LOC100847516	37	49	28	40	37	15	30	42
AC_000158.1:150690131-150690150	LOC100847516	19	46	35	23	13	9	46	18
AC_000158.1:150690146-150690165	LOC100847516	27	33	24	0	12	1	29	4
AC_000158.1:150690167-150690186	LOC100847516	29	25	21	16	14	7	44	10
AC_000158.1:150690199-150690219	LOC100847516	31	46	57	444	335	251	41	262
AC_000158.1:150703569-150703588	SIM2	7	3	18	10	10	8	12	11
AC_000158.1:150710567-150710587	SIM2	30	76	49	26	11	11	62	8
AC_000158.1:150722848-150722868	SIM2	59	77	32	36	30	11	57	17
AC_000158.1:150722940-150722960	SIM2	46	104	66	31	24	19	47	36
AC_000158.1:150900431-150900450	HLCS	15	28	31	18	21	12	25	19
AC_000158.1:150900624-150900643	HLCS	49	82	82	6	7	1	78	4
AC_000158.1:150900718-150900738	HLCS	35	42	33	94	85	43	57	49
AC_000158.1:150901957-150901977	HLCS	20	49	28	13	11	6	40	8
AC_000158.1:150919057-150919077	HLCS	4	9	3	16	2	5	11	4
AC_000158.1:150961574-150961593	RIPPLY3	42	44	30	53	42	26	52	26
AC_000158.1:150961619-150961638	RIPPLY3	0	0	0	0	0	0	0	0
AC_000158.1:150961668-150961688	RIPPLY3	36	53	37	87	86	44	32	69
AC_000158.1:150968190-150968209	RIPPLY3	29	42	25	12	13	7	46	3
AC_000158.1:150971951-150971970	RIPPLY3	25	27	41	38	40	16	28	26
AC_000158.1:151009641-151009660	PIGP	53	43	47	8	15	14	65	17
AC_000158.1:151009654-151009674	PIGP	73	64	66	99	65	34	64	40
AC_000158.1:151011846-151011866	PIGP	45	84	51	99	88	57	68	51
AC_000158.1:151020688-151020707	PIGP	21	23	24	17	8	8	30	11
AC_000158.1:151071171-151071191	TTC3	45	43	49	35	27	29	55	14
AC_000158.1:151078237-151078256	TTC3	22	39	28	33	39	20	21	25
AC_000158.1:151083255-151083274	TTC3	41	69	46	36	28	18	59	18
AC_000158.1:151085753-151085773	TTC3	26	33	31	4	14	4	36	4
AC_000158.1:151095646-151095665	TTC3	49	45	43	12	23	8	40	12
AC_000158.1:151170720-151170739	DSCR3	9	26	20	22	8	9	15	12
AC_000158.1:151172920-151172940	DSCR3	31	35	45	150	91	41	58	81
AC_000158.1:151178446-151178465	DSCR3	9	20	18	11	9	8	29	4
AC_000158.1:151178466-151178486	DSCR3	44	50	42	14	3	8	31	7
AC_000158.1:151179721-151179741	DSCR3	54	58	36	14	16	11	42	9
AC_000158.1:151370631-151370651	DYRK1A	52	112	63	26	14	8	67	8
AC_000158.1:151377728-151377747	DYRK1A	10	7	6	6	9	4	25	6
AC_000158.1:151385226-151385245	DYRK1A	57	80	65	168	121	73	77	120
AC_000158.1:151388062-151388081	DYRK1A	29	42	34	69	44	38	41	46
AC_000158.1:151389929-151389949	DYRK1A	14	42	36	15	14	7	38	12
AC_000158.1:151518191-151518211	KCNJ6	60	65	60	42	54	33	55	35
AC_000158.1:151610524-151610544	KCNJ6	23	39	42	56	33	29	33	31
AC_000158.1:151610636-151610656	KCNJ6	27	34	35	60	59	47	36	59
AC_000158.1:151610667-151610687	KCNJ6	13	26	21	66	38	33	19	28
AC_000158.1:151610750-151610769	KCNJ6	20	49	40	24	26	23	21	18
AC_000158.1:152304334-152304353	KCNJ15	26	43	31	44	35	19	42	25
AC_000158.1:152304368-152304388	KCNJ15	23	54	44	49	51	38	30	31
AC_000158.1:152304413-152304433	KCNJ15	10	5	11	45	38	27	13	27
AC_000158.1:152304721-152304740	KCNJ15	3	13	15	21	31	28	14	30
AC_000158.1:152392447-152392467	ERG	39	52	46	153	146	103	68	132
AC_000158.1:152404557-152404576	ERG	33	51	40	37	31	22	43	20
AC_000158.1:152430928-152430947	ERG	2	0	2	1	0	2	2	0
AC_000158.1:152430975-152430994	ERG	25	33	14	18	23	18	24	16
AC_000158.1:152882293-152882312	ETS2	19	24	11	13	25	11	22	7
AC_000158.1:152884312-152884332	ETS2	33	58	43	14	17	8	53	11
AC_000158.1:152885567-152885586	ETS2	35	59	27	24	22	18	36	22
AC_000158.1:152885688-152885707	ETS2	2	2	2	45	29	23	10	23
AC_000158.1:153235791-153235810	PIK3R4	43	43	40	118	103	66	45	65
AC_000158.1:153245663-153245682	PIK3R4	21	35	24	28	32	16	26	28
AC_000158.1:153246042-153246061	PIK3R4	37	60	54	4	5	3	46	5
AC_000158.1:153246104-153246124	PIK3R4	30	43	23	75	71	39	38	37
AC_000158.1:153246174-153246194	PIK3R4	34	46	25	42	19	11	48	20
AC_000158.1:153427156-153427176	LOC530102	29	40	40	53	40	21	52	26
AC_000158.1:153430030-153430050	LOC530102	20	31	21	26	25	5	21	15
AC_000158.1:153431956-153431976	LOC530102	30	48	34	65	54	41	34	45
AC_000158.1:153433687-153433706	LOC530102	29	41	12	111	86	57	40	71
AC_000158.1:153435595-153435614	LOC530102	37	18	33	109	100	60	40	80
AC_000158.1:153634752-153634772	COL6A5	19	38	28	5	4	2	32	4
AC_000158.1:153635026-153635046	COL6A5	40	54	45	97	77	57	57	69
AC_000158.1:153635173-153635192	COL6A5	43	75	43	13	6	4	27	10
AC_000158.1:153637972-153637992	COL6A5	20	40	22	27	23	20	39	15
AC_000158.1:153642779-153642798	COL6A5	26	38	36	38	19	22	49	20
AC_000158.1:153982081-153982100	CAPN7	29	64	32	12	5	9	35	9
AC_000158.1:153987267-153987286	CAPN7	35	56	33	26	18	12	33	6
AC_000158.1:153997696-153997715	CAPN7	28	49	31	9	13	9	37	15
AC_000158.1:153997780-153997799	CAPN7	48	40	34	54	45	13	35	22
AC_000158.1:154028053-154028073	SH3BP5	18	20	24	17	10	9	33	9
AC_000158.1:154030173-154030193	SH3BP5	19	32	17	72	55	35	39	31
AC_000158.1:154030226-154030245	SH3BP5	97	141	98	101	97	53	118	56
AC_000158.1:154101640-154101659	SH3BP5	0	0	1	0	3	0	0	1
AC_000158.1:154150054-154150074	LOC107132228	13	11	6	9	5	2	32	26
AC_000158.1:154150066-154150085	LOC107132228	24	38	28	4	1	0	52	8
AC_000158.1:154150122-154150141	LOC107132228	26	58	32	26	34	8	25	17
AC_000158.1:154150140-154150160	LOC107132228	56	67	62	104	67	51	62	49
AC_000158.1:154180741-154180760	METTL6	46	61	68	73	66	40	76	45
AC_000158.1:154185507-154185526	METTL6	52	102	50	44	55	28	59	32
AC_000158.1:154185602-154185622	METTL6	55	73	53	223	176	90	75	116
AC_000158.1:154186535-154186555	METTL6	27	31	26	5	4	3	32	6
AC_000158.1:154186575-154186595	METTL6	18	19	35	19	14	13	23	11
AC_000158.1:154189986-154190006	EAF1	14	17	18	19	47	13	33	101
AC_000158.1:154190049-154190068	EAF1	1	2	1	4	1	1	3	7
AC_000158.1:154192001-154192020	EAF1	15	28	24	7	13	12	19	12
AC_000158.1:154195116-154195136	EAF1	21	35	33	24	11	13	36	16
AC_000158.1:154243214-154243234	COLQ	33	65	32	10	10	11	44	10
AC_000158.1:154243766-154243785	COLQ	24	63	58	107	83	72	34	93
AC_000158.1:154247745-154247764	COLQ	15	23	29	21	32	31	31	21
AC_000158.1:154254355-154254375	COLQ	45	63	43	80	37	38	41	28
AC_000158.1:154364972-154364992	HACL1	52	80	55	32	31	13	55	32
AC_000158.1:154366425-154366444	HACL1	30	61	81	19	6	3	65	4
AC_000158.1:154366447-154366466	HACL1	20	44	19	18	21	13	30	15
AC_000158.1:154371505-154371524	HACL1	36	55	36	32	13	10	59	18
AC_000158.1:154372774-154372793	HACL1	64	99	56	29	18	17	51	18
AC_000158.1:154398903-154398923	BTD	31	53	42	47	46	23	40	30
AC_000158.1:154399000-154399019	BTD	55	55	60	14	13	8	53	12
AC_000158.1:154404458-154404477	BTD	40	60	43	82	78	52	62	54
AC_000158.1:154415700-154415720	BTD	45	46	56	83	73	64	81	63
AC_000158.1:154491869-154491889	ANKRD28	14	31	19	14	15	9	26	10
AC_000158.1:154502356-154502376	ANKRD28	27	41	37	7	6	4	40	4
AC_000158.1:154502409-154502428	ANKRD28	32	53	55	50	31	20	38	14
AC_000158.1:154502435-154502455	ANKRD28	42	69	80	99	46	51	60	54
AC_000158.1:154508007-154508027	ANKRD28	14	32	37	282	214	117	27	173
AC_000158.1:154943885-154943905	GALNT15	37	61	27	42	28	23	45	28
AC_000158.1:154943995-154944014	GALNT15	48	65	53	55	44	21	63	21
AC_000158.1:154950143-154950162	GALNT15	32	49	29	72	83	43	32	66
AC_000158.1:154950193-154950213	GALNT15	27	42	44	36	44	18	56	31
AC_000158.1:154959641-154959660	GALNT15	22	35	26	12	24	3	20	4
AC_000158.1:155006244-155006264	DPH3	59	82	43	206	172	92	70	164
AC_000158.1:155008544-155008564	DPH3	16	26	16	10	0	2	49	8
AC_000158.1:155009537-155009557	DPH3	16	28	12	25	21	8	57	35
AC_000158.1:155009612-155009632	DPH3	36	38	34	3	3	1	50	11
AC_000158.1:155009624-155009644	DPH3	19	24	9	8	8	6	34	26
AC_000158.1:155020030-155020049	OXNAD1	4	5	1	1	1	0	7	0
AC_000158.1:155020076-155020096	OXNAD1	26	25	21	6	0	5	40	5
AC_000158.1:155020463-155020482	OXNAD1	44	94	44	170	142	57	71	90
AC_000158.1:155035379-155035399	OXNAD1	44	68	79	36	15	11	64	27
AC_000158.1:155118019-155118039	RFTN1	32	34	22	12	21	14	25	15
AC_000158.1:155151341-155151361	RFTN1	67	78	81	66	41	15	72	29
AC_000158.1:155212643-155212662	RFTN1	32	47	53	29	20	11	30	22
AC_000158.1:155283565-155283584	RFTN1	70	61	53	76	52	56	51	56
AC_000158.1:155283602-155283621	RFTN1	34	36	35	269	228	161	38	174
AC_000158.1:155396364-155396383	DAZL	45	59	44	25	22	16	37	10
AC_000158.1:155396576-155396596	DAZL	18	47	42	9	14	5	23	8
AC_000158.1:155397669-155397689	DAZL	16	28	24	0	2	1	22	6
AC_000158.1:155398240-155398260	DAZL	9	35	9	17	20	15	12	15
AC_000158.1:155740049-155740068	PLCL2	46	59	41	177	143	95	58	122
AC_000158.1:155740118-155740138	PLCL2	42	30	35	33	29	4	35	15
AC_000158.1:155740971-155740990	PLCL2	30	52	41	40	53	25	49	29
AC_000158.1:155741270-155741289	PLCL2	57	89	70	14	20	4	52	14
AC_000158.1:155935378-155935398	TBC1D5	15	25	11	21	21	10	16	16
AC_000158.1:155975536-155975556	TBC1D5	23	35	27	88	70	50	40	51
AC_000158.1:155995951-155995970	TBC1D5	38	47	37	19	11	3	45	12
AC_000158.1:156065333-156065352	TBC1D5	16	28	14	9	6	1	15	3
AC_000158.1:157218979-157218999	SATB1	41	57	25	36	18	20	36	27
AC_000158.1:157222415-157222434	SATB1	54	78	78	45	19	18	62	19
AC_000158.1:157241260-157241279	SATB1	39	84	42	37	46	18	74	35
AC_000158.1:157242210-157242230	SATB1	8	7	9	24	8	14	13	18
AC_000158.1:157246162-157246182	SATB1	16	18	17	54	40	28	25	35
AC_000158.1:1577785-1577804	IL10RB	29	31	46	23	24	17	37	18
AC_000158.1:1582947-1582966	IL10RB	5	5	10	8	8	9	17	3
AC_000158.1:1583019-1583038	IL10RB	24	21	34	37	24	27	35	15
AC_000158.1:1589169-1589189	IL10RB	26	40	20	8	5	8	27	11
AC_000158.1:1589223-1589243	IL10RB	27	40	17	15	22	16	23	24
AC_000158.1:1604206-1604225	IFNAR2	14	34	46	8	0	3	19	3
AC_000158.1:1608123-1608143	IFNAR2	33	41	30	6	8	5	27	6
AC_000158.1:1608171-1608191	IFNAR2	29	64	43	30	18	4	68	9
AC_000158.1:1611664-1611683	IFNAR2	21	20	16	45	10	25	15	14
AC_000158.1:1675235-1675254	LOC526226	27	34	31	15	27	7	32	7
AC_000158.1:1675321-1675340	LOC526226	1	1	1	3	1	3	2	5
AC_000158.1:1675433-1675453	LOC526226	6	1	2	3	1	3	2	2
AC_000158.1:1776918-1776938	OLIG1	30	47	41	139	131	88	42	88
AC_000158.1:1777189-1777208	OLIG1	65	106	90	42	29	7	86	23
AC_000158.1:1777266-1777286	OLIG1	27	39	42	12	13	8	31	7
AC_000158.1:1777283-1777302	OLIG1	40	73	40	18	10	16	45	19
AC_000158.1:18070585-18070605	TMPRSS15	31	64	28	18	20	4	36	16
AC_000158.1:18073037-18073057	TMPRSS15	19	19	35	13	8	4	12	14
AC_000158.1:18094970-18094989	TMPRSS15	37	36	35	141	133	57	41	101
AC_000158.1:18117293-18117313	TMPRSS15	32	71	31	45	28	14	60	31
AC_000158.1:18125057-18125076	TMPRSS15	35	53	51	77	69	39	52	49
AC_000158.1:18215589-18215608	CHODL	46	44	33	135	84	67	32	94
AC_000158.1:18221467-18221487	CHODL	32	60	43	81	68	30	59	59
AC_000158.1:18221667-18221687	CHODL	26	37	27	100	115	47	29	90
AC_000158.1:18221834-18221854	CHODL	43	54	36	5	6	3	53	2
AC_000158.1:18221855-18221874	CHODL	13	9	12	28	28	23	17	19
AC_000158.1:1823847-1823867	OLIG2	9	31	26	18	12	7	17	9
AC_000158.1:1824811-1824831	OLIG2	27	16	23	30	35	21	36	36
AC_000158.1:1824845-1824865	OLIG2	30	44	31	84	62	46	21	68
AC_000158.1:1824873-1824892	OLIG2	39	63	33	2	1	0	38	1
AC_000158.1:1825079-1825099	OLIG2	74	76	58	148	100	94	81	138
AC_000158.1:18720713-18720732	C1H21orf91	15	31	15	3	8	0	9	3
AC_000158.1:18744895-18744914	C1H21orf91	28	56	55	3	1	3	42	4
AC_000158.1:18744941-18744960	C1H21orf91	8	26	17	26	30	13	17	29
AC_000158.1:18744962-18744982	C1H21orf91	43	68	67	15	4	9	51	10
AC_000158.1:18917716-18917736	BTG3	70	99	67	107	69	59	59	69
AC_000158.1:18917742-18917761	BTG3	49	58	30	88	68	49	33	64
AC_000158.1:18917772-18917791	BTG3	25	25	31	155	120	80	24	104
AC_000158.1:18917799-18917819	BTG3	27	35	27	282	196	123	30	156
AC_000158.1:18922887-18922906	BTG3	39	60	67	7	7	10	53	14
AC_000158.1:18953773-18953793	CXADR	38	78	54	70	47	38	71	38
AC_000158.1:18969363-18969383	CXADR	48	64	52	17	11	4	48	7
AC_000158.1:18969499-18969518	CXADR	26	63	59	36	16	17	52	21
AC_000158.1:18993286-18993306	CXADR	26	27	36	65	52	45	32	40
AC_000158.1:18993305-18993324	CXADR	54	107	77	175	143	95	68	107
AC_000158.1:2047811-2047831	C1H21orf62	40	66	35	72	49	38	40	42
AC_000158.1:2047843-2047863	C1H21orf62	24	52	36	25	24	16	32	16
AC_000158.1:2047883-2047903	C1H21orf62	34	50	18	3	3	4	26	5
AC_000158.1:2047911-2047930	C1H21orf62	55	59	22	765	733	436	59	484
AC_000158.1:2067080-2067099	PAXBP1	24	32	22	28	32	15	49	21
AC_000158.1:2067344-2067363	PAXBP1	7	5	7	1	2	0	19	3
AC_000158.1:20722013-20722033	USP25	29	44	36	15	18	11	38	10
AC_000158.1:20723645-20723664	USP25	45	56	27	29	18	10	39	16
AC_000158.1:20723732-20723751	USP25	29	38	37	77	67	100	49	57
AC_000158.1:2073514-2073533	PAXBP1	7	11	19	23	16	12	27	27
AC_000158.1:20736359-20736378	USP25	22	36	40	22	43	5	31	33
AC_000158.1:2075260-2075280	PAXBP1	30	60	44	26	19	20	54	39
AC_000158.1:2076291-2076310	PAXBP1	25	42	27	24	17	8	65	38
AC_000158.1:20792497-20792517	USP25	52	54	47	56	49	33	49	36
AC_000158.1:2139594-2139613	SYNJ1	13	11	21	17	15	12	31	8
AC_000158.1:2140393-2140412	SYNJ1	7	5	8	3	2	3	3	3
AC_000158.1:2144560-2144579	SYNJ1	6	23	11	5	3	2	10	3
AC_000158.1:2161570-2161590	SYNJ1	50	73	46	35	16	29	36	22
AC_000158.1:2166844-2166864	SYNJ1	22	53	36	94	70	53	53	65
AC_000158.1:21694099-21694118	NRIP1	30	39	28	12	14	12	29	6
AC_000158.1:21694527-21694547	NRIP1	17	27	22	6	9	7	21	1
AC_000158.1:21694547-21694566	NRIP1	42	63	65	49	22	20	66	31
AC_000158.1:21695407-21695426	NRIP1	47	71	34	85	64	52	41	52
AC_000158.1:2207577-2207597	C1H21orf59	53	79	47	36	27	24	69	30
AC_000158.1:2212727-2212747	C1H21orf59	37	73	47	24	33	14	62	21
AC_000158.1:2212784-2212803	C1H21orf59	18	16	20	3	2	3	31	10
AC_000158.1:2212813-2212833	C1H21orf59	21	13	14	3	1	0	32	6
AC_000158.1:2214247-2214266	C1H21orf59	0	0	0	0	0	0	48	61
AC_000158.1:22158816-22158836	SAMSN1	24	43	22	29	44	20	25	21
AC_000158.1:22158863-22158882	SAMSN1	19	16	20	139	141	90	22	77
AC_000158.1:22161649-22161669	SAMSN1	9	14	4	23	8	12	17	14
AC_000158.1:22161682-22161702	SAMSN1	32	26	25	19	10	21	30	9
AC_000158.1:22166806-22166825	SAMSN1	48	91	41	50	31	33	60	26
AC_000158.1:22292780-22292800	HSPA13	68	84	69	20	27	8	67	23
AC_000158.1:22292855-22292874	HSPA13	48	65	43	65	46	34	46	36
AC_000158.1:22292887-22292906	HSPA13	33	44	38	61	52	25	40	41
AC_000158.1:22292943-22292963	HSPA13	20	43	23	27	26	13	38	25
AC_000158.1:22299115-22299134	HSPA13	24	54	61	37	26	13	35	27
AC_000158.1:22332424-22332444	LOC518080	26	30	20	25	20	14	39	11
AC_000158.1:22352683-22352702	LOC518080	39	60	37	35	26	19	44	17
AC_000158.1:22367987-22368007	LOC518080	15	35	18	51	53	12	23	30
AC_000158.1:22383594-22383613	LOC518080	27	54	20	14	15	7	31	5
AC_000158.1:22460038-22460058	RBM11	32	43	75	19	16	9	42	5
AC_000158.1:22468066-22468086	RBM11	19	36	20	29	19	15	28	38
AC_000158.1:22469515-22469535	RBM11	9	31	11	8	5	4	19	5
AC_000158.1:22469543-22469563	RBM11	10	28	30	20	26	15	26	16
AC_000158.1:22474420-22474440	LIPI	29	37	24	16	17	10	34	5
AC_000158.1:22497229-22497249	LIPI	10	35	19	17	3	3	36	3
AC_000158.1:22497290-22497310	LIPI	42	61	55	66	56	43	53	43
AC_000158.1:22497368-22497387	LIPI	26	21	8	17	11	5	36	13
AC_000158.1:2259643-2259662	EVA1C	37	61	29	49	75	35	38	43
AC_000158.1:2296309-2296329	EVA1C	23	30	30	93	67	38	33	45
AC_000158.1:2296332-2296351	EVA1C	28	51	44	58	66	55	31	43
AC_000158.1:2310061-2310080	EVA1C	45	71	44	39	38	24	34	29
AC_000158.1:2310117-2310137	EVA1C	16	22	15	67	69	63	14	66
AC_000158.1:23928031-23928050	LOC100848488	42	100	65	177	126	85	45	100
AC_000158.1:23995665-23995685	LOC100848488	18	17	11	14	12	5	23	13
AC_000158.1:23995723-23995742	LOC100848488	62	86	65	116	106	43	64	63
AC_000158.1:23995744-23995763	LOC100848488	45	66	49	28	10	8	57	19
AC_000158.1:23995763-23995782	LOC100848488	23	33	22	49	50	31	38	31
AC_000158.1:2407096-2407116	URB1	8	6	3	3	18	9	32	18
AC_000158.1:2416653-2416672	URB1	21	25	20	16	7	11	49	12
AC_000158.1:2419691-2419710	URB1	17	26	6	59	76	42	15	67
AC_000158.1:2421768-2421787	URB1	52	94	66	5	9	16	63	16
AC_000158.1:2422946-2422966	URB1	14	34	27	1	1	3	19	4
AC_000158.1:24415214-24415233	ROBO2	44	50	48	22	18	16	70	24
AC_000158.1:24415246-24415265	ROBO2	57	49	30	42	37	25	47	34
AC_000158.1:24465536-24465556	ROBO2	24	30	34	18	14	11	39	10
AC_000158.1:24470796-24470815	ROBO2	27	19	27	307	237	159	23	202
AC_000158.1:24496904-24496923	ROBO2	48	67	51	53	45	27	43	29
AC_000158.1:2463308-2463327	MRAP	25	51	38	28	36	22	53	23
AC_000158.1:2476814-2476833	MRAP	17	17	17	14	6	3	23	6
AC_000158.1:2476854-2476873	MRAP	14	31	14	41	27	24	27	26
AC_000158.1:2476900-2476919	MRAP	23	27	16	90	79	41	33	55
AC_000158.1:2476931-2476951	MRAP	25	25	13	1	0	1	32	1
AC_000158.1:2493440-2493459	MIS18A	30	54	39	62	57	43	34	30
AC_000158.1:2498445-2498464	MIS18A	35	53	39	42	44	33	45	73
AC_000158.1:2498465-2498485	MIS18A	25	49	47	7	8	5	50	8
AC_000158.1:2498489-2498508	MIS18A	49	55	38	16	14	11	45	17
AC_000158.1:2498524-2498543	MIS18A	24	39	25	11	3	6	37	6
AC_000158.1:25684990-25685010	ROBO1	30	87	35	22	9	19	36	9
AC_000158.1:25694351-25694370	ROBO1	21	39	33	4	5	2	41	5
AC_000158.1:25740795-25740815	ROBO1	28	27	39	55	17	44	37	27
AC_000158.1:25767914-25767934	ROBO1	37	43	40	22	12	10	54	16
AC_000158.1:25997779-25997798	ROBO1	39	115	56	451	391	230	49	265
AC_000158.1:2820264-2820284	HUNK	17	20	16	20	17	8	29	14
AC_000158.1:2832317-2832337	HUNK	34	58	53	9	12	4	45	8
AC_000158.1:2870783-2870803	HUNK	30	55	61	16	3	5	52	3
AC_000158.1:2870858-2870877	HUNK	24	33	45	13	12	6	38	12
AC_000158.1:28746789-28746809	GBE1	14	18	24	22	16	8	21	9
AC_000158.1:28809454-28809473	GBE1	16	32	37	43	18	16	30	23
AC_000158.1:28809564-28809583	GBE1	27	23	44	20	8	7	47	7
AC_000158.1:28816577-28816597	GBE1	57	76	47	38	36	15	40	19
AC_000158.1:28816655-28816675	GBE1	27	46	43	171	111	62	58	168
AC_000158.1:30300653-30300672	LOC107131261	40	45	47	14	6	6	40	6
AC_000158.1:30300708-30300728	LOC107131261	26	57	56	148	159	81	35	117
AC_000158.1:30301217-30301236	LOC107131261	13	25	16	104	99	67	24	58
AC_000158.1:30301247-30301267	LOC107131261	68	97	65	193	159	86	51	90
AC_000158.1:30301635-30301654	LOC107131261	41	74	72	23	32	8	53	14
AC_000158.1:3077947-3077967	SCAF4	32	40	45	17	18	6	41	18
AC_000158.1:3082646-3082666	SCAF4	46	87	73	67	52	42	80	71
AC_000158.1:3087015-3087035	SCAF4	21	49	44	16	4	6	55	7
AC_000158.1:3088538-3088558	SCAF4	12	26	19	30	35	8	25	24
AC_000158.1:3091877-3091897	SCAF4	26	25	30	97	65	41	47	88
AC_000158.1:3116024-3116043	SOD1	9	22	5	12	12	9	35	21
AC_000158.1:3116079-3116099	SOD1	40	33	39	2	3	3	63	10
AC_000158.1:3116951-3116970	SOD1	10	28	13	5	11	7	35	6
AC_000158.1:3118773-3118793	SOD1	29	24	22	17	4	6	27	9
AC_000158.1:3118845-3118865	SOD1	19	32	27	7	3	8	28	10
AC_000158.1:32394985-32395005	CADM2	38	31	22	31	16	11	33	15
AC_000158.1:33388072-33388091	CADM2	19	28	11	15	8	9	28	13
AC_000158.1:33388143-33388163	CADM2	13	18	16	29	34	16	28	26
AC_000158.1:33509071-33509090	CADM2	39	73	38	57	45	38	55	34
AC_000158.1:34422-34441	LOC104970773	33	40	27	56	82	27	32	44
AC_000158.1:34502-34522	LOC104970773	12	24	17	10	17	10	18	10
AC_000158.1:34684031-34684050	VGLL3	44	81	46	49	42	26	34	51
AC_000158.1:34684070-34684089	VGLL3	37	63	33	42	36	37	55	35
AC_000158.1:34695011-34695031	VGLL3	14	22	14	9	8	9	19	6
AC_000158.1:34707236-34707255	VGLL3	43	81	27	64	60	24	61	38
AC_000158.1:34707476-34707496	LOC101902812	32	56	33	20	17	12	33	13
AC_000158.1:34707503-34707522	LOC101902812	16	23	14	17	26	10	32	10
AC_000158.1:34707628-34707647	LOC101902812	18	28	26	127	102	62	34	76
AC_000158.1:34707648-34707668	LOC101902812	37	63	46	28	24	25	51	18
AC_000158.1:34818-34838	LOC104970773	37	42	28	5	9	6	38	9
AC_000158.1:34901-34921	LOC104970773	50	58	66	12	13	10	68	13
AC_000158.1:34988106-34988125	CHMP2B	32	50	40	10	5	15	36	5
AC_000158.1:34992199-34992219	CHMP2B	28	44	39	171	161	77	49	109
AC_000158.1:34992232-34992251	CHMP2B	65	93	104	45	35	29	63	29
AC_000158.1:34992324-34992343	CHMP2B	15	14	18	26	13	5	19	16
AC_000158.1:34996113-34996132	CHMP2B	32	33	15	32	22	9	38	15
AC_000158.1:35009170-35009189	POU1F1	36	47	36	11	7	13	43	5
AC_000158.1:35013820-35013839	POU1F1	29	20	17	5	8	2	32	2
AC_000158.1:35013890-35013910	POU1F1	88	118	127	76	39	57	110	50
AC_000158.1:35021007-35021027	POU1F1	54	51	56	24	20	6	48	10
AC_000158.1:35021023-35021042	POU1F1	29	25	26	29	33	15	48	23
AC_000158.1:355159-355179	RCAN1	25	39	51	6	3	7	52	3
AC_000158.1:35603086-35603106	HTR1F	39	72	55	53	49	18	43	48
AC_000158.1:35603143-35603163	HTR1F	28	36	37	84	65	41	34	54
AC_000158.1:35603164-35603184	HTR1F	16	36	22	51	59	31	37	31
AC_000158.1:35603520-35603540	HTR1F	22	37	14	8	9	4	30	5
AC_000158.1:35657293-35657312	CGGBP1	81	111	101	1632	1388	958	97	1012
AC_000158.1:35657311-35657331	CGGBP1	15	26	34	5	5	0	27	3
AC_000158.1:35657431-35657450	CGGBP1	71	80	44	130	96	94	74	72
AC_000158.1:35657457-35657476	CGGBP1	28	34	21	11	10	7	21	7
AC_000158.1:35729860-35729879	LOC100335242	17	59	39	22	32	15	27	16
AC_000158.1:35730539-35730559	LOC100335242	29	28	31	18	10	15	30	13
AC_000158.1:35741379-35741399	LOC100335242	58	101	47	256	232	148	61	160
AC_000158.1:35741468-35741487	LOC100335242	41	34	41	28	13	15	39	19
AC_000158.1:35741811-35741830	LOC100335242	35	50	38	170	167	96	47	135
AC_000158.1:35753412-35753431	C1H3orf38	35	52	41	8	8	3	48	9
AC_000158.1:35753454-35753473	C1H3orf38	31	69	44	15	6	9	69	19
AC_000158.1:35756488-35756508	C1H3orf38	11	27	19	18	11	11	35	9
AC_000158.1:35756549-35756569	C1H3orf38	14	41	29	97	85	42	54	105
AC_000158.1:35758677-35758696	C1H3orf38	17	25	16	38	45	30	25	35
AC_000158.1:357798-357817	RCAN1	66	75	56	302	280	166	69	194
AC_000158.1:357824-357844	RCAN1	18	39	37	35	22	17	31	18
AC_000158.1:357871-357891	RCAN1	10	7	8	73	72	31	13	52
AC_000158.1:3581988-3582008	TIAM1	14	22	7	175	164	93	13	130
AC_000158.1:3588910-3588929	TIAM1	66	76	49	75	64	35	76	63
AC_000158.1:3603687-3603707	TIAM1	41	56	51	10	4	4	52	7
AC_000158.1:361175-361195	RCAN1	51	60	53	59	58	37	62	47
AC_000158.1:3620651-3620671	TIAM1	15	35	23	91	60	32	15	57
AC_000158.1:3628625-3628644	TIAM1	22	49	24	13	5	5	37	8
AC_000158.1:36738893-36738912	EPHA3	28	33	32	23	20	13	34	8
AC_000158.1:36836943-36836962	EPHA3	20	23	28	12	17	7	39	6
AC_000158.1:36837181-36837201	EPHA3	38	65	62	28	20	22	57	18
AC_000158.1:36985119-36985139	EPHA3	10	30	7	1	1	1	10	0
AC_000158.1:36986103-36986123	EPHA3	25	30	25	164	134	99	36	104
AC_000158.1:37824150-37824169	PROS1	8	12	14	20	29	12	15	20
AC_000158.1:37827105-37827124	PROS1	36	72	47	42	24	11	55	10
AC_000158.1:37839164-37839183	PROS1	54	81	46	32	27	8	50	16
AC_000158.1:37842035-37842054	PROS1	79	94	80	180	159	101	87	89
AC_000158.1:37850571-37850591	PROS1	34	26	21	2	8	7	26	4
AC_000158.1:37916048-37916068	STX19	51	69	49	43	36	23	79	30
AC_000158.1:37916110-37916130	STX19	28	44	51	26	22	23	31	28
AC_000158.1:37916345-37916365	STX19	33	35	46	32	22	17	38	11
AC_000158.1:37916399-37916418	STX19	28	30	27	86	80	41	34	48
AC_000158.1:37933360-37933379	ARL13B	37	35	32	6	11	6	45	4
AC_000158.1:37934412-37934431	ARL13B	27	46	38	10	6	5	38	9
AC_000158.1:37934492-37934511	ARL13B	8	7	20	0	0	0	7	4
AC_000158.1:37937303-37937323	ARL13B	57	42	32	73	55	58	39	38
AC_000158.1:37937352-37937372	ARL13B	41	59	30	258	240	135	69	207
AC_000158.1:37961648-37961667	NSUN3	14	19	24	17	6	6	22	5
AC_000158.1:37970406-37970425	NSUN3	89	122	75	217	139	105	103	106
AC_000158.1:37970634-37970653	NSUN3	24	47	37	129	70	35	29	64
AC_000158.1:37979405-37979424	NSUN3	28	74	30	29	18	17	41	23
AC_000158.1:3972193-3972212	KRTAP11-1	52	64	67	229	220	137	65	132
AC_000158.1:3972239-3972258	KRTAP11-1	13	30	22	36	16	19	19	10
AC_000158.1:3972257-3972277	KRTAP11-1	13	20	20	53	32	20	28	34
AC_000158.1:3972277-3972297	KRTAP11-1	31	55	33	59	76	32	50	55
AC_000158.1:4036057-4036076	KRTAP7-1	69	152	78	84	121	47	84	74
AC_000158.1:4036077-4036097	KRTAP7-1	33	81	49	36	26	5	46	12
AC_000158.1:4036127-4036147	KRTAP7-1	30	80	47	68	51	25	53	41
AC_000158.1:4036159-4036179	KRTAP7-1	16	33	35	7	14	12	20	6
AC_000158.1:40580959-40580979	LOC782966	36	77	80	56	24	26	90	41
AC_000158.1:40581017-40581036	LOC782966	27	38	32	7	6	13	26	3
AC_000158.1:40581216-40581236	LOC782966	8	3	2	1	0	1	43	13
AC_000158.1:40581228-40581248	LOC782966	27	68	38	32	30	19	38	24
AC_000158.1:4059175-4059195	LOC101906373	35	41	46	26	10	14	41	14
AC_000158.1:4059219-4059238	LOC101906373	6	8	6	6	2	1	16	1
AC_000158.1:4059230-4059249	LOC101906373	50	61	47	31	34	28	42	31
AC_000158.1:4059243-4059262	LOC101906373	50	61	57	22	22	11	57	14
AC_000158.1:40608955-40608974	EPHA6	32	47	34	52	54	44	46	59
AC_000158.1:40609083-40609102	EPHA6	34	47	57	28	27	12	51	17
AC_000158.1:407156-407175	KCNE1	24	61	35	52	36	25	46	30
AC_000158.1:407191-407210	KCNE1	24	63	36	65	64	49	56	40
AC_000158.1:407219-407238	KCNE1	12	13	19	47	31	17	27	21
AC_000158.1:407298-407318	KCNE1	36	67	37	27	22	14	56	9
AC_000158.1:40816231-40816250	EPHA6	25	38	30	13	11	9	47	3
AC_000158.1:40816413-40816432	EPHA6	25	63	25	68	60	30	24	45
AC_000158.1:41068240-41068260	EPHA6	36	53	30	102	70	24	27	50
AC_000158.1:41646687-41646706	LOC101905242	30	58	36	23	17	13	54	30
AC_000158.1:41646752-41646772	LOC101905242	58	105	78	309	281	218	74	190
AC_000158.1:41646765-41646784	LOC101905242	35	43	35	19	18	6	45	11
AC_000158.1:41646809-41646829	LOC101905242	18	29	25	57	41	26	28	25
AC_000158.1:41656004-41656023	ARL6	46	64	47	40	36	29	50	19
AC_000158.1:41657232-41657251	ARL6	47	60	34	20	20	13	51	18
AC_000158.1:41660789-41660808	ARL6	30	57	30	18	6	4	51	7
AC_000158.1:41660826-41660845	ARL6	36	65	44	61	74	35	43	70
AC_000158.1:41745824-41745843	CRYBG3	37	61	65	207	136	108	55	113
AC_000158.1:41753756-41753775	CRYBG3	45	52	38	11	0	4	40	5
AC_000158.1:41755427-41755447	CRYBG3	51	72	51	35	30	9	71	26
AC_000158.1:41755557-41755576	CRYBG3	29	51	46	1	11	6	32	8
AC_000158.1:41756172-41756191	CRYBG3	28	38	47	87	55	41	45	57
AC_000158.1:41828890-41828909	MINA	21	43	18	11	9	13	30	5
AC_000158.1:41845846-41845865	MINA	31	32	46	37	14	19	41	20
AC_000158.1:41845895-41845915	MINA	17	26	20	7	9	7	22	16
AC_000158.1:41852514-41852533	MINA	24	49	28	31	17	5	20	10
AC_000158.1:41852529-41852548	MINA	29	44	34	60	37	19	46	24
AC_000158.1:4187766-4187785	LOC101907866	36	37	38	9	10	0	60	13
AC_000158.1:4187832-4187851	LOC101907866	44	46	55	48	47	34	48	37
AC_000158.1:4187844-4187863	LOC101907866	54	66	71	178	147	99	71	117
AC_000158.1:4187856-4187875	LOC101907866	8	22	19	27	40	19	15	32
AC_000158.1:41890652-41890672	GABRR3	39	54	48	59	30	20	42	24
AC_000158.1:41896061-41896080	GABRR3	25	83	55	99	60	45	47	46
AC_000158.1:41896109-41896129	GABRR3	38	49	47	31	24	18	35	15
AC_000158.1:41906812-41906831	GABRR3	21	39	22	99	72	53	41	69
AC_000158.1:41939326-41939345	LOC783514	60	110	71	40	38	24	54	28
AC_000158.1:41939385-41939404	LOC783514	46	69	68	15	9	4	52	7
AC_000158.1:41939451-41939471	LOC783514	22	44	31	7	11	3	25	5
AC_000158.1:41939478-41939498	LOC783514	41	43	35	20	17	5	24	11
AC_000158.1:41955597-41955616	LOC101905600	43	61	44	103	78	57	40	57
AC_000158.1:41955655-41955674	LOC101905600	33	38	36	15	18	14	34	17
AC_000158.1:41955749-41955769	LOC101905600	28	51	41	7	7	4	39	4
AC_000158.1:41955870-41955889	LOC101905600	41	64	58	217	159	120	43	132
AC_000158.1:41967173-41967192	LOC100140741	50	93	57	92	104	52	50	70
AC_000158.1:41967361-41967381	LOC100140741	26	52	24	1	1	5	31	2
AC_000158.1:41967379-41967399	LOC100140741	34	39	24	44	42	37	34	19
AC_000158.1:41967449-41967468	LOC100140741	39	47	32	135	142	66	45	94
AC_000158.1:41976769-41976788	LOC783578	47	77	56	23	18	17	67	20
AC_000158.1:41977013-41977033	LOC783578	18	24	10	15	10	7	36	6
AC_000158.1:41977098-41977118	LOC783578	16	16	12	43	27	17	28	34
AC_000158.1:41977131-41977151	LOC783578	23	43	32	29	22	11	27	7
AC_000158.1:41998145-41998165	LOC783655	40	62	65	68	44	37	59	46
AC_000158.1:41998236-41998256	LOC783655	15	30	28	15	7	6	32	8
AC_000158.1:41998289-41998308	LOC783655	15	26	26	50	32	27	33	19
AC_000158.1:41998369-41998389	LOC783655	35	80	29	18	21	11	48	11
AC_000158.1:42036006-42036026	OR5AC2	22	26	34	76	62	54	33	74
AC_000158.1:42036105-42036124	OR5AC2	27	49	40	16	22	14	40	14
AC_000158.1:42036123-42036143	OR5AC2	43	55	42	91	62	42	47	50
AC_000158.1:42036152-42036172	OR5AC2	24	33	24	56	45	23	34	40
AC_000158.1:42046620-42046639	OR5H6	23	56	49	13	21	10	38	12
AC_000158.1:42046674-42046693	OR5H6	53	61	50	110	115	76	89	85
AC_000158.1:42046906-42046925	OR5H6	18	25	17	23	28	13	23	23
AC_000158.1:42046987-42047006	OR5H6	26	37	33	69	41	39	38	56
AC_000158.1:42069260-42069279	OR5K3	49	79	53	267	220	142	52	159
AC_000158.1:42069307-42069326	OR5K3	71	65	44	28	34	24	63	12
AC_000158.1:42069358-42069377	OR5K3	43	54	47	27	35	24	44	27
AC_000158.1:42069426-42069445	OR5K3	48	79	78	109	89	46	58	61
AC_000158.1:4208928-4208948	LOC101907950	30	49	56	18	13	2	38	8
AC_000158.1:42089783-42089803	LOC783812	30	69	42	12	24	6	32	8
AC_000158.1:42089819-42089839	LOC783812	32	39	43	28	28	13	43	21
AC_000158.1:42089862-42089882	LOC783812	41	51	51	17	8	7	59	6
AC_000158.1:4209004-4209024	LOC101907950	14	40	37	46	51	28	33	33
AC_000158.1:42090162-42090182	LOC783812	21	17	43	7	4	4	28	4
AC_000158.1:42095483-42095502	LOC783843	48	65	52	27	14	7	63	7
AC_000158.1:42095631-42095650	LOC783843	66	66	31	34	31	15	60	30
AC_000158.1:42095651-42095671	LOC783843	30	56	29	35	32	12	46	19
AC_000158.1:42095694-42095714	LOC783843	11	18	14	332	233	158	25	173
AC_000158.1:42119084-42119103	LOC783884	55	104	67	20	11	11	81	17
AC_000158.1:42119137-42119156	LOC783884	24	36	27	148	99	56	34	89
AC_000158.1:42119424-42119444	LOC783884	25	43	38	10	9	8	54	11
AC_000158.1:42119443-42119462	LOC783884	36	52	43	19	16	10	43	10
AC_000158.1:42157895-42157915	LOC783917	24	43	27	23	19	10	27	14
AC_000158.1:42157955-42157975	LOC783917	55	113	85	30	34	18	73	19
AC_000158.1:42158077-42158097	LOC783917	17	69	26	6	3	2	37	7
AC_000158.1:42158231-42158251	LOC783917	18	24	24	32	25	22	17	29
AC_000158.1:42172780-42172799	LOC100139155	32	26	28	52	43	31	23	29
AC_000158.1:42172869-42172888	LOC100139155	28	15	22	18	16	3	25	13
AC_000158.1:42172978-42172997	LOC100139155	41	84	71	178	171	98	58	138
AC_000158.1:42173201-42173220	LOC100139155	31	70	48	167	118	75	69	105
AC_000158.1:42203230-42203249	LOC789957	30	41	17	10	6	4	31	2
AC_000158.1:42203423-42203443	LOC789957	26	27	24	40	24	31	20	31
AC_000158.1:42203494-42203514	LOC789957	41	55	49	19	17	3	39	7
AC_000158.1:42203596-42203616	LOC789957	52	60	23	9	1	2	44	6
AC_000158.1:42263429-42263449	LOC783995	64	95	65	167	110	67	70	85
AC_000158.1:42263693-42263713	LOC783995	28	48	22	4	5	4	29	1
AC_000158.1:42263795-42263815	LOC783995	29	58	30	41	14	20	46	24
AC_000158.1:42263811-42263831	LOC783995	43	65	30	99	69	55	35	84
AC_000158.1:42284331-42284350	OR5K4	21	50	24	12	8	15	18	18
AC_000158.1:42284406-42284425	OR5K4	36	44	34	134	97	57	74	97
AC_000158.1:42284504-42284524	OR5K4	27	36	27	48	84	47	24	38
AC_000158.1:42284743-42284763	OR5K4	40	55	42	61	39	20	65	31
AC_000158.1:42309161-42309181	LOC785903	31	41	32	85	89	72	46	54
AC_000158.1:42309490-42309509	LOC785903	29	53	70	267	197	157	48	213
AC_000158.1:42309583-42309602	LOC785903	41	58	51	6	7	10	67	5
AC_000158.1:42309607-42309626	LOC785903	38	83	52	13	24	3	50	11
AC_000158.1:42334716-42334736	LOC785875	6	8	8	14	17	10	18	3
AC_000158.1:42334762-42334782	LOC785875	52	80	38	21	13	8	50	9
AC_000158.1:42334873-42334893	LOC785875	11	10	15	102	61	61	24	67
AC_000158.1:42334948-42334967	LOC785875	22	38	31	38	16	20	34	20
AC_000158.1:42358247-42358266	LOC785848	19	36	29	22	12	4	31	14
AC_000158.1:42358264-42358284	LOC785848	39	56	26	20	13	7	55	15
AC_000158.1:42358458-42358478	LOC785848	21	28	21	7	2	8	28	7
AC_000158.1:42358691-42358711	LOC785848	40	90	37	23	10	9	43	11
AC_000158.1:4241800-4241819	LOC785105	14	19	12	1	3	0	41	6
AC_000158.1:4241908-4241927	LOC785105	43	63	39	99	66	36	58	39
AC_000158.1:4241920-4241939	LOC785105	47	74	33	58	40	30	55	74
AC_000158.1:4241964-4241984	LOC785105	13	27	10	5	6	7	45	13
AC_000158.1:42420119-42420138	OR5K1	12	17	27	260	248	139	36	221
AC_000158.1:42420134-42420154	OR5K1	37	46	44	94	70	63	23	62
AC_000158.1:42420203-42420223	OR5K1	33	54	31	51	50	59	36	39
AC_000158.1:42420232-42420251	OR5K1	28	50	37	6	5	5	28	1
AC_000158.1:42453254-42453273	CLDND1	27	26	25	8	18	4	31	10
AC_000158.1:42454790-42454810	CLDND1	20	65	34	63	31	43	37	36
AC_000158.1:42457264-42457284	CLDND1	7	54	17	32	17	27	23	18
AC_000158.1:42457326-42457346	CLDND1	19	31	23	11	22	14	25	13
AC_000158.1:42457469-42457489	CLDND1	46	45	35	174	113	43	51	85
AC_000158.1:42468346-42468366	GPR15	23	20	33	6	5	3	26	4
AC_000158.1:42468492-42468511	GPR15	21	20	11	19	20	9	23	29
AC_000158.1:42468658-42468678	GPR15	21	28	21	6	2	0	24	4
AC_000158.1:42468742-42468761	GPR15	28	34	39	22	30	18	45	11
AC_000158.1:42526550-42526570	CPOX	30	53	59	14	16	11	26	13
AC_000158.1:42526596-42526616	CPOX	30	38	33	22	16	12	39	33
AC_000158.1:42527230-42527250	CPOX	39	84	41	188	189	98	53	168
AC_000158.1:42528545-42528565	CPOX	19	15	8	36	17	13	49	23
AC_000158.1:42566978-42566998	LOC100848540	49	55	39	226	168	111	57	105
AC_000158.1:42568043-42568063	LOC100848540	19	51	35	133	85	65	37	74
AC_000158.1:42568097-42568117	LOC100848540	28	36	25	327	277	185	17	203
AC_000158.1:42570064-42570083	LOC100848540	13	23	18	6	5	3	23	8
AC_000158.1:42696849-42696868	ST3GAL6	39	33	34	11	18	22	35	14
AC_000158.1:42701580-42701600	ST3GAL6	17	34	35	4	8	2	19	7
AC_000158.1:42707152-42707172	ST3GAL6	13	34	11	13	7	5	36	9
AC_000158.1:42729566-42729585	ST3GAL6	26	70	46	50	51	23	55	32
AC_000158.1:42762310-42762329	DCBLD2	55	67	55	176	145	91	46	79
AC_000158.1:42763774-42763793	DCBLD2	34	45	36	18	26	12	25	17
AC_000158.1:42767019-42767039	DCBLD2	87	139	100	15	16	11	73	10
AC_000158.1:42767122-42767141	DCBLD2	35	60	58	98	96	72	35	54
AC_000158.1:436765-436785	LOC101903444	31	56	40	345	294	165	55	238
AC_000158.1:436818-436837	LOC101903444	52	91	57	179	105	89	64	74
AC_000158.1:436854-436873	LOC101903444	31	61	49	19	27	17	45	21
AC_000158.1:436918-436938	LOC101903444	15	48	44	7	10	7	43	7
AC_000158.1:43709987-43710007	COL8A1	35	62	63	44	54	23	48	23
AC_000158.1:43713053-43713072	COL8A1	22	55	45	7	13	9	16	12
AC_000158.1:43713079-43713099	COL8A1	29	54	42	6	4	1	19	4
AC_000158.1:43713280-43713300	COL8A1	58	114	81	76	48	39	74	33
AC_000158.1:43730032-43730051	CMSS1	28	44	41	15	4	2	38	4
AC_000158.1:43758701-43758721	FILIP1L	29	54	38	42	21	18	49	16
AC_000158.1:43759573-43759593	FILIP1L	42	40	61	23	17	11	52	25
AC_000158.1:43759882-43759902	FILIP1L	72	107	93	94	99	70	103	92
AC_000158.1:43759943-43759963	FILIP1L	15	28	17	3	1	3	25	3
AC_000158.1:44085740-44085760	CMSS1	28	28	39	92	94	51	37	79
AC_000158.1:44105146-44105165	CMSS1	31	59	57	98	81	42	40	55
AC_000158.1:44109921-44109941	CMSS1	14	23	15	30	28	12	38	11
AC_000158.1:44139151-44139171	TMEM30C	27	36	15	10	9	8	23	6
AC_000158.1:44139189-44139208	TMEM30C	16	28	27	6	3	5	27	2
AC_000158.1:44140488-44140508	TMEM30C	20	37	40	10	11	9	24	4
AC_000158.1:44140514-44140534	TMEM30C	40	81	62	7	4	1	70	10
AC_000158.1:44141008-44141027	TMEM30C	22	46	24	124	101	40	37	77
AC_000158.1:44199355-44199375	TBC1D23	47	64	38	58	48	28	47	73
AC_000158.1:44220835-44220854	TBC1D23	39	61	50	80	52	25	55	62
AC_000158.1:44220875-44220895	TBC1D23	8	14	15	0	2	4	13	0
AC_000158.1:44225385-44225405	TBC1D23	26	30	25	25	28	27	45	22
AC_000158.1:44268158-44268178	NIT2	0	2	2	0	0	0	88	125
AC_000158.1:44268187-44268206	NIT2	91	108	80	63	61	24	100	29
AC_000158.1:44269685-44269705	NIT2	20	38	26	21	19	15	29	17
AC_000158.1:44274167-44274187	NIT2	22	24	20	77	82	33	21	52
AC_000158.1:44317254-44317274	TOMM70A	11	15	10	7	3	1	14	3
AC_000158.1:44319787-44319806	TOMM70A	30	53	34	224	192	132	50	146
AC_000158.1:44319807-44319827	TOMM70A	11	33	16	100	59	40	39	85
AC_000158.1:44331341-44331360	TOMM70A	33	45	50	24	27	15	37	26
AC_000158.1:44357027-44357046	LNP1	17	38	22	45	41	32	34	24
AC_000158.1:44357057-44357076	LNP1	21	33	33	8	15	6	26	13
AC_000158.1:44357097-44357116	LNP1	35	65	52	23	24	14	57	20
AC_000158.1:44365868-44365887	LNP1	66	100	90	65	57	46	73	29
AC_000158.1:44370109-44370128	LNP1	21	35	18	18	9	6	35	11
AC_000158.1:44447202-44447222	LOC529036	29	61	49	11	15	9	43	9
AC_000158.1:44447221-44447240	LOC529036	27	36	8	15	15	4	21	5
AC_000158.1:44448015-44448035	LOC529036	19	25	41	24	32	4	39	15
AC_000158.1:44448046-44448065	LOC529036	17	31	40	62	90	39	29	61
AC_000158.1:44450051-44450070	LOC529036	35	37	25	7	12	4	31	10
AC_000158.1:44695700-44695719	EFHB	20	43	53	10	9	9	58	6
AC_000158.1:44712166-44712186	EFHB	31	62	50	16	21	10	64	13
AC_000158.1:44712316-44712336	EFHB	29	45	29	21	29	13	36	10
AC_000158.1:44712590-44712609	EFHB	71	70	88	67	44	22	82	35
AC_000158.1:44712929-44712949	EFHB	15	19	14	44	32	20	12	28
AC_000158.1:44747504-44747523	RAB5A	35	47	34	67	60	25	30	58
AC_000158.1:44747530-44747550	RAB5A	82	104	57	178	122	90	70	112
AC_000158.1:44747554-44747573	RAB5A	28	54	38	53	36	36	34	46
AC_000158.1:44747587-44747606	RAB5A	19	45	28	33	20	37	29	36
AC_000158.1:44749998-44750017	RAB5A	49	90	74	39	29	14	60	26
AC_000158.1:44769707-44769726	PP2D1	15	29	17	15	7	11	23	7
AC_000158.1:44771233-44771253	PP2D1	22	54	29	46	72	49	41	39
AC_000158.1:44772635-44772654	PP2D1	38	61	48	42	28	9	68	19
AC_000158.1:44772650-44772669	PP2D1	45	49	42	21	4	7	39	10
AC_000158.1:44772723-44772743	PP2D1	24	37	35	141	103	65	29	68
AC_000158.1:44822600-44822619	LOC107131289	47	54	54	22	35	10	62	20
AC_000158.1:44822648-44822667	LOC107131289	18	29	13	30	24	15	20	26
AC_000158.1:44822681-44822700	LOC107131289	17	17	22	183	131	101	29	156
AC_000158.1:44829990-44830009	LOC107131289	10	9	13	21	22	17	22	14
AC_000158.1:44830710-44830729	LOC107131289	0	1	0	3	2	0	0	0
AC_000158.1:44876666-44876685	KAT2B	31	57	51	81	67	33	36	48
AC_000158.1:44882472-44882491	KAT2B	32	67	44	44	47	18	55	23
AC_000158.1:44890245-44890265	KAT2B	46	57	55	9	12	8	58	8
AC_000158.1:44899626-44899645	KAT2B	40	50	54	343	319	191	41	202
AC_000158.1:44902159-44902178	KAT2B	18	30	19	10	24	13	13	16
AC_000158.1:44957154-44957174	SGOL1	23	24	15	6	9	6	45	3
AC_000158.1:44957237-44957257	SGOL1	19	41	32	19	5	5	34	9
AC_000158.1:44957281-44957301	SGOL1	16	22	22	79	56	43	44	200
AC_000158.1:44957897-44957917	SGOL1	11	21	13	3	2	1	33	9
AC_000158.1:44963698-44963717	SGOL1	16	26	16	8	3	9	26	17
AC_000158.1:4498386-4498405	LOC618359	52	56	41	44	27	19	32	32
AC_000158.1:4498432-4498452	LOC618359	55	72	47	57	60	32	47	41
AC_000158.1:4498450-4498470	LOC618359	50	59	55	31	20	15	70	25
AC_000158.1:4498470-4498489	LOC618359	50	48	47	29	10	21	39	24
AC_000158.1:45029358-45029377	PRDM9	29	45	39	7	0	2	32	5
AC_000158.1:45029697-45029717	PRDM9	33	58	55	18	6	10	46	7
AC_000158.1:45029764-45029784	PRDM9	18	21	21	53	68	28	37	51
AC_000158.1:45029819-45029838	PRDM9	17	27	20	121	87	45	34	82
AC_000158.1:45029857-45029877	PRDM9	23	31	32	43	53	22	15	26
AC_000158.1:45074761-45074781	ZNF596	50	88	39	30	44	19	60	22
AC_000158.1:45076122-45076141	ZNF596	30	56	45	9	16	5	33	13
AC_000158.1:45077485-45077504	ZNF596	44	60	53	22	49	15	68	25
[truncated: 94,001 more rows]

## Sheet: g2Plasmid_vs_NI.sgRNA_summary
sgrna	Gene	control_count	treatment_count	control_mean	treat_mean	LFC	control_var	adj_var	score	p.low	p.high	p.twosided	FDR	high_in_treatment
AC_000174.1:70895349-70895368	NF2	48.246	166.33/215.96/216.26	48.246	215.96	2.1394	1231.6	106.17	16.277	1	7.18e-60	1.436e-59	1.3786e-54	TRUE
AC_000174.1:70927859-70927878	NF2	56.596	114.27/200.41/196.6	56.596	196.6	1.7785	3396.1	124.63	12.541	1	2.2265e-36	4.4529e-36	2.1374e-31	TRUE
AC_000186.1:32391303-32391323	ETS1	23.195	85.069/108.84/128.88	23.195	108.84	2.1827	483.37	50.883	12.007	1	1.6344e-33	3.2689e-33	1.046e-28	TRUE
AC_000174.1:70938088-70938107	NF2	27.834	91.418/116.62/119.05	27.834	116.62	2.0283	320.5	61.107	11.358	1	3.3972e-30	6.7943e-30	1.6306e-25	TRUE
AC_000174.1:70923045-70923064	NF2	27.834	58.406/127.85/115.77	27.834	115.77	2.0179	1718.5	61.107	11.25	1	1.1613e-29	2.3225e-29	4.4593e-25	TRUE
AC_000176.1:27988606-27988626	TP53	39.896	125.7/133.03/159.46	39.896	133.03	1.7125	376.21	87.721	9.9441	1	1.3381e-23	2.6762e-23	4.2819e-19	TRUE
AC_000183.1:9590461-9590481	PTEN	34.329	93.957/126.98/115.77	34.329	115.77	1.7248	300.83	75.433	9.3776	1	3.3756e-21	6.7511e-21	9.2587e-17	TRUE
AC_000166.1:50928123-50928142	CCNC	0.92781	21.585/6.0469/14.199	0.92781	14.199	2.9789	60.503	2.008	9.3654	1	5.0949e-21	1.019e-20	1.2228e-16	TRUE
AC_000186.1:9355544-9355563	EED	56.596	100.31/152.04/173.66	56.596	152.04	1.4098	1571.9	124.63	8.5492	1	6.1978e-18	1.2396e-17	1.3222e-13	TRUE
AC_000185.1:574009-574029	TAF5L	77.008	179.03/186.59/168.2	77.008	179.03	1.2065	87.192	169.79	7.8292	1	2.455e-15	4.9101e-15	4.7137e-11	TRUE
AC_000176.1:5017248-5017268	LOC100847997	120.61	0/1.7277/0	120.61	0	-6.9262	1.4924	266.45	7.3891	3.5971e-14	1	7.1941e-14	6.2785e-10	FALSE
AC_000176.1:19165685-19165704	NF1	40.824	116.81/97.614/110.31	40.824	110.31	1.4122	101.75	89.769	7.3343	1	1.1143e-13	2.2285e-13	1.7828e-09	TRUE
AC_000163.1:118330676-118330695	TADA2B	42.679	85.069/113.16/122.33	42.679	113.16	1.3861	436.63	93.868	7.275	1	1.7323e-13	3.4646e-13	2.5584e-09	TRUE
AC_000183.1:25858288-25858307	ECHS1	26.906	52.057/85.52/80.824	26.906	80.824	1.5519	424.79	59.062	7.0158	1	1.1435e-12	2.287e-12	1.5682e-08	TRUE
AC_000159.1:122630807-122630826	PEF1	12.989	21.585/50.103/54.611	12.989	50.103	1.8691	416.8	28.425	6.9611	1	1.7002e-12	3.4004e-12	2.1762e-08	TRUE
AC_000168.1:102979601-102979620	TSC1	26.906	58.406/78.609/80.824	26.906	78.609	1.5123	206.55	59.062	6.7276	1	8.6241e-12	1.7248e-11	1.0349e-07	TRUE
AC_000175.1:48807693-48807713	LGALS4	16.701	40.63/57.013/57.887	16.701	57.013	1.7126	134.59	36.585	6.6649	1	1.3284e-11	2.6568e-11	1.5003e-07	TRUE
AC_000177.1:2528419-2528438	KCNIP1	25.979	86.339/75.154/62.256	25.979	75.154	1.4971	145.73	57.017	6.5125	1	3.6967e-11	7.3935e-11	3.7357e-07	TRUE
AC_000172.1:14728334-14728354	CEP57	88.142	0/0/0	88.142	0	-6.478	0	194.45	6.43	6.3802e-11	1	1.276e-10	6.125e-07	FALSE
AC_000167.1:24782481-24782501	LOC767888	90.925	0/0/0	90.925	0	-6.5224	0	200.62	6.4194	3.3517e-11	1	6.7034e-11	3.5752e-07	FALSE
AC_000158.1:128390057-128390076	RASA2	30.618	83.8/82.929/69.902	30.618	82.929	1.4084	85.228	67.245	6.3791	1	8.9046e-11	1.7809e-10	8.1413e-07	TRUE
AC_000168.1:107207863-107207882	LOC107131188	27.834	77.451/82.929/75.363	27.834	77.451	1.444	17.182	61.107	6.3472	1	1.0964e-10	2.1928e-10	9.5684e-07	TRUE
AC_000174.1:70276766-70276785	CHEK2	14.845	50.788/54.422/41.504	14.845	50.788	1.7086	49.695	32.504	6.3044	1	1.4534e-10	2.9068e-10	1.2133e-06	TRUE
AC_000179.1:56224091-56224110	VGLL4	28.762	73.642/82.929/78.64	28.762	78.64	1.42	21.685	63.153	6.2764	1	1.7332e-10	3.4663e-10	1.3865e-06	TRUE
AC_000187.1:118840971-118840991	LOC100337176	83.503	1.2697/0/0	83.503	0	-6.4009	0.80606	184.18	6.2647	1.8679e-10	1	3.7358e-10	1.4345e-06	FALSE
AC_000158.1:65310860-65310880	LOC107131288	51.957	59.675/118.35/127.79	51.957	118.35	1.1723	1765.7	114.37	6.2079	1	2.6857e-10	5.3714e-10	1.9833e-06	TRUE
AC_000184.1:6490739-6490759	LOC100850444	29.69	52.057/79.473/88.469	29.69	79.473	1.3907	416.28	65.199	6.1655	1	3.5145e-10	7.029e-10	2.4421e-06	TRUE
AC_000159.1:127638483-127638502	SLC30A2	80.719	0/0/0	80.719	0	-6.3526	0	178.01	6.1633	3.5615e-10	1	7.1229e-10	2.4421e-06	FALSE
AC_000180.1:27449885-27449904	CSNK2B	78.864	0/0/0	78.864	0	-6.3195	0	173.9	6.0948	5.4783e-10	1	1.0957e-09	3.627e-06	FALSE
AC_000158.1:44268158-44268178	NIT2	81.647	0/1.7277/2.1844	81.647	1.7277	-4.9212	1.5967	180.07	6.0531	7.1027e-10	1	1.4205e-09	4.5457e-06	FALSE
AC_000164.1:42984820-42984839	LOC101906185	77.008	0/0/0	77.008	0	-6.2856	0	169.79	6.0255	8.4295e-10	1	1.6859e-09	5.2209e-06	FALSE
AC_000162.1:29977308-29977328	SMARCD1	46.39	60.945/114.03/107.04	46.39	107.04	1.1889	1086.7	102.07	6.003	1	9.6862e-10	1.9372e-09	5.8117e-06	TRUE
AC_000159.1:4395079-4395098	SAP130	76.08	0/0/5.4611	76.08	0	-6.2683	14.912	167.74	5.9905	1.0458e-09	1	2.0915e-09	6.0845e-06	FALSE
AC_000167.1:23182285-23182304	LOC100336256	23.195	39.36/65.652/80.824	23.195	65.652	1.4619	460.72	50.883	5.9519	1	1.3258e-09	2.6515e-09	7.3496e-06	TRUE
AC_000175.1:53056010-53056030	APOC4	17.628	38.091/57.013/54.611	17.628	54.611	1.5779	139.34	38.627	5.9505	1	1.3398e-09	2.6795e-09	7.3496e-06	TRUE
AC_000186.1:22265471-22265490	SVIP	73.297	0/0.86384/2.1844	73.297	0.86384	-5.3169	1.2451	161.58	5.8844	1.9978e-09	1	3.9957e-09	1.0655e-05	FALSE
AC_000183.1:9570042-9570061	PTEN	27.834	73.642/110.57/72.086	27.834	73.642	1.3722	683.1	61.107	5.8599	1	2.3155e-09	4.6309e-09	1.2015e-05	TRUE
AC_000176.1:6602442-6602462	LOC528282	51.029	114.27/112.3/95.023	51.029	112.3	1.1227	151.18	112.32	5.7812	1	3.7074e-09	7.4148e-09	1.8732e-05	TRUE
AC_000158.1:43713053-43713072	COL8A1	14.845	27.933/47.511/49.15	14.845	47.511	1.6143	192.99	32.504	5.7297	1	5.054e-09	1.0108e-08	2.4881e-05	TRUE
AC_000167.1:89404920-89404939	ZDHHC22	22.267	62.215/44.92/77.547	22.267	62.215	1.442	267.1	48.84	5.7161	1	5.4523e-09	1.0905e-08	2.6171e-05	TRUE
AC_000183.1:34805487-34805507	ADRB1	25.979	64.754/69.107/72.086	25.979	69.107	1.3777	13.911	57.017	5.7117	1	5.5949e-09	1.119e-08	2.62e-05	TRUE
nc_guide150547	nc_guide150547	49.174	109.19/101.93/108.13	49.174	108.13	1.121	19.763	108.22	5.6673	1	7.2524e-09	1.4505e-08	3.2639e-05	TRUE
AC_000167.1:30526243-30526263	ZNF770	67.73	0/0/1.0922	67.73	0	-6.1029	0.59647	149.26	5.666	7.3098e-09	1	1.462e-08	3.2639e-05	FALSE
AC_000183.1:44387040-44387060	OAT	66.802	0/0/1.0922	66.802	0	-6.0833	0.59647	147.2	5.6287	9.0772e-09	1	1.8154e-08	3.8729e-05	FALSE
AC_000160.1:16377274-16377293	TPM3	66.802	0/0/0	66.802	0	-6.0833	0	147.2	5.6287	9.0772e-09	1	1.8154e-08	3.8729e-05	FALSE
AC_000160.1:2017952-2017971	ILDR2	28.762	54.597/73.426/81.916	28.762	73.426	1.3223	213.32	63.153	5.6204	1	9.5291e-09	1.9058e-08	3.9774e-05	TRUE
AC_000158.1:71835552-71835571	CEP19	25.051	43.17/84.656/66.625	25.051	66.625	1.3762	437.65	54.972	5.6073	1	1.0278e-08	2.0556e-08	4.1113e-05	TRUE
nc_guide63749	nc_guide63749	25.051	55.866/80.337/66.625	25.051	66.625	1.3762	151.88	54.972	5.6073	1	1.0278e-08	2.0556e-08	4.1113e-05	TRUE
AC_000162.1:57515768-57515788	ESYT1	65.874	0/0/0	65.874	0	-6.0634	0	145.15	5.5912	1.1273e-08	1	2.2546e-08	4.4172e-05	FALSE
AC_000168.1:10114012-10114031	PCGF1	46.39	71.103/102.8/107.04	46.39	102.8	1.1311	511.25	102.07	5.5833	1	1.1801e-08	2.3603e-08	4.4628e-05	TRUE
AC_000181.1:24123036-24123056	CCDC178	67.73	1.2697/2.5915/1.0922	67.73	1.2697	-4.9204	0.88936	149.26	5.5825	1.1854e-08	1	2.3709e-08	4.4628e-05	FALSE
AC_000185.1:574188-574207	TAF5L	55.668	116.81/119.21/91.746	55.668	116.81	1.0559	317.01	122.57	5.5227	1	1.6695e-08	3.339e-08	5.8588e-05	TRUE
AC_000176.1:28409320-28409339	VAMP2	27.834	71.103/58.741/70.994	27.834	70.994	1.3201	75.073	61.107	5.5212	1	1.6838e-08	3.3676e-08	5.8588e-05	TRUE
AC_000176.1:19841832-19841851	RAET1L	10.206	40.63/36.281/32.766	10.206	36.281	1.7342	15.633	22.311	5.5204	1	1.7177e-08	3.4353e-08	5.8588e-05	TRUE
AC_000158.1:141805552-141805572	DSCAM	12.061	25.394/47.511/40.412	12.061	40.412	1.6647	137.97	26.386	5.5191	1	1.7196e-08	3.4393e-08	5.8588e-05	TRUE
AC_000176.1:42368005-42368025	KRT19	64.019	0/0/0	64.019	0	-6.0228	0	141.04	5.5155	1.7393e-08	1	3.4787e-08	5.8588e-05	FALSE
AC_000185.1:44927478-44927498	ZNF22	64.019	0/0/0	64.019	0	-6.0228	0	141.04	5.5155	1.7393e-08	1	3.4787e-08	5.8588e-05	FALSE
AC_000162.1:29974548-29974568	SMARCD1	57.524	119.35/129.58/87.377	57.524	119.35	1.0401	563.43	126.68	5.4932	1	1.9732e-08	3.9464e-08	6.4322e-05	TRUE
AC_000187.1:84805644-84805664	MED12	26.906	76.181/69.107/62.256	26.906	69.107	1.329	48.49	59.062	5.4912	1	1.9966e-08	3.9931e-08	6.4322e-05	TRUE
AC_000187.1:54410557-54410576	LOC101907804	18.556	54.597/53.558/50.242	18.556	53.558	1.4802	6.0378	40.668	5.4886	1	2.029e-08	4.058e-08	6.4322e-05	TRUE
AC_000160.1:121222667-121222686	D2HGDH	19.484	26.664/55.286/55.703	19.484	55.286	1.4583	409.7	42.711	5.4782	1	2.1516e-08	4.3031e-08	6.4322e-05	TRUE
AC_000168.1:92310710-92310730	GGTA1	63.091	0/0.86384/0	63.091	0	-6.002	0.37311	138.99	5.4772	2.1609e-08	1	4.3217e-08	6.4322e-05	FALSE
AC_000186.1:5510923-5510943	LOC104976215	63.091	0/0.86384/0	63.091	0	-6.002	0.37311	138.99	5.4772	2.1609e-08	1	4.3217e-08	6.4322e-05	FALSE
AC_000177.1:55968100-55968119	BASP1	63.091	0/0.86384/0	63.091	0	-6.002	0.37311	138.99	5.4772	2.1609e-08	1	4.3217e-08	6.4322e-05	FALSE
AC_000168.1:5802726-5802746	SLC10A6	23.195	69.833/53.558/62.256	23.195	62.256	1.3865	66.533	50.883	5.4759	1	2.1776e-08	4.3551e-08	6.4322e-05	TRUE
AC_000170.1:34075796-34075816	ZEB1	37.112	59.675/86.384/92.838	37.112	86.384	1.1971	377.5	81.576	5.4553	1	2.4448e-08	4.8895e-08	7.1121e-05	TRUE
AC_000187.1:33909258-33909278	GPR50	37.112	74.912/92.431/86.285	37.112	86.285	1.1955	83.561	81.576	5.4443	1	2.6001e-08	5.2002e-08	7.451e-05	TRUE
AC_000172.1:48405763-48405783	LOC788037	62.163	0/0/4.3689	62.163	0	-5.981	9.5435	136.94	5.4386	2.6849e-08	1	5.3697e-08	7.4709e-05	FALSE
AC_000166.1:35127056-35127076	FRK	62.163	0/0/0	62.163	0	-5.981	0	136.94	5.4386	2.6849e-08	1	5.3697e-08	7.4709e-05	FALSE
AC_000168.1:101761537-101761557	RAPGEF1	64.019	1.2697/0/3.2766	64.019	1.2697	-4.8403	2.82	141.04	5.4298	2.8206e-08	1	5.6411e-08	7.7364e-05	FALSE
AC_000165.1:83244286-83244305	TSPY	81.647	8.8878/8.6384/18.568	81.647	8.8878	-3.0632	46.881	180.07	5.4257	2.8862e-08	1	5.7724e-08	7.8049e-05	FALSE
AC_000182.1:34125920-34125939	MLXIPL	30.618	74.912/76.018/74.271	30.618	74.912	1.2636	0.81728	67.245	5.4015	1	3.3042e-08	6.6085e-08	8.8113e-05	TRUE
AC_000164.1:42177844-42177864	LOC613390	62.163	1.2697/0/3.2766	62.163	1.2697	-4.7985	2.82	136.94	5.3518	4.3538e-08	1	8.7075e-08	0.00011451	FALSE
AC_000171.1:78577124-78577144	RMDN1	19.484	46.979/54.422/58.98	19.484	54.422	1.436	38.088	42.711	5.346	1	4.5021e-08	9.0042e-08	0.00011681	TRUE
AC_000164.1:9568404-9568424	LOC787604	30.618	76.181/74.29/30.582	30.618	74.29	1.2517	956.99	67.245	5.3257	1	5.028e-08	1.0056e-07	0.0001237	TRUE
AC_000178.1:32836869-32836889	PEAK1	59.38	0/2.5915/0	59.38	0	-5.916	3.358	130.78	5.3212	5.154e-08	1	1.0308e-07	0.0001237	FALSE
AC_000167.1:79469025-79469044	FAM71D	59.38	0/0.86384/0	59.38	0	-5.916	0.37311	130.78	5.3212	5.154e-08	1	1.0308e-07	0.0001237	FALSE
AC_000172.1:42620770-42620789	MRVI1	59.38	0/0/0	59.38	0	-5.916	0	130.78	5.3212	5.154e-08	1	1.0308e-07	0.0001237	FALSE
AC_000162.1:97801174-97801194	DUSP16	59.38	0/2.5915/0	59.38	0	-5.916	3.358	130.78	5.3212	5.154e-08	1	1.0308e-07	0.0001237	FALSE
AC_000174.1:56547302-56547321	ANAPC7	59.38	0/0/1.0922	59.38	0	-5.916	0.59647	130.78	5.3212	5.154e-08	1	1.0308e-07	0.0001237	FALSE
AC_000160.1:108922043-108922063	DNALI1	35.257	54.597/82.065/86.285	35.257	82.065	1.196	386.15	77.48	5.3177	1	5.2536e-08	1.0507e-07	0.00012453	TRUE
AC_000177.1:6666588-6666608	NSA2	118.76	36.821/32.826/24.029	118.76	32.826	-1.8239	46.676	262.33	5.3056	5.6151e-08	1	1.123e-07	0.00013148	FALSE
AC_000187.1:14260953-14260972	GPR119	13.917	27.933/43.192/43.689	13.917	43.192	1.5668	116.54	30.464	5.304	1	5.6991e-08	1.1398e-07	0.00013184	TRUE
AC_000162.1:57864098-57864118	BLOC1S1	58.452	0/0/0	58.452	0	-5.8937	0	128.73	5.2815	6.4072e-08	1	1.2814e-07	0.00014473	FALSE
AC_000160.1:30557626-30557645	SLC16A1	58.452	0/0.86384/1.0922	58.452	0.86384	-4.9954	0.39919	128.73	5.2815	6.4072e-08	1	1.2814e-07	0.00014473	FALSE
nc_guide118550	nc_guide118550	9.2781	33.012/34.554/27.305	9.2781	33.012	1.7265	17.471	20.275	5.271	1	6.9211e-08	1.3842e-07	0.00015182	TRUE
AC_000159.1:35118317-35118336	PSMD14	100.2	33.012/18.141/21.844	100.2	21.844	-2.1473	69.217	221.18	5.2688	6.8655e-08	1	1.3731e-07	0.00015182	FALSE
AC_000187.1:89702686-89702706	EDA2R	26.906	54.597/67.38/75.363	26.906	67.38	1.293	113.57	59.062	5.2664	1	6.9582e-08	1.3916e-07	0.00015182	TRUE
AC_000162.1:27389784-27389803	KRT77	22.267	39.36/69.971/58.98	22.267	58.98	1.3662	252.86	48.84	5.2532	1	7.4788e-08	1.4958e-07	0.00016134	TRUE
AC_000168.1:46639208-46639228	IL1F10	49.174	85.069/123.53/103.76	49.174	103.76	1.0621	370.08	108.22	5.2473	1	7.7153e-08	1.5431e-07	0.00016446	TRUE
AC_000174.1:14329713-14329733	GYPB	36.184	69.833/82.929/85.193	36.184	82.929	1.1745	88.311	79.528	5.2417	1	7.9575e-08	1.5915e-07	0.00016446	TRUE
AC_000175.1:52672440-52672460	CEACAM20	57.524	0/0.86384/1.0922	57.524	0.86384	-4.9727	0.39919	126.68	5.2414	7.9662e-08	1	1.5932e-07	0.00016446	FALSE
AC_000177.1:37965325-37965344	RANBP3L	57.524	0/0/0	57.524	0	-5.871	0	126.68	5.2414	7.9662e-08	1	1.5932e-07	0.00016446	FALSE
AC_000184.1:36541096-36541115	KAT6A	6.4947	29.203/25.051/26.213	6.4947	26.213	1.8604	5.1441	14.171	5.2381	1	8.4696e-08	1.6939e-07	0.000173	TRUE
AC_000159.1:5603404-5603423	NAB1	18.556	41.9/51.83/58.98	18.556	51.83	1.4337	74.864	40.668	5.2177	1	9.0738e-08	1.8148e-07	0.00018304	TRUE
AC_000160.1:11239377-11239397	LOC513494	16.701	48.248/50.967/32.766	16.701	48.248	1.4763	123.54	36.585	5.2157	1	9.181e-08	1.8362e-07	0.00018304	TRUE
AC_000171.1:516474-516493	LOC101905023	67.73	1.2697/6.9107/4.3689	67.73	4.3689	-3.6783	8.033	149.26	5.2139	9.2471e-08	1	1.8494e-07	0.00018304	FALSE
AC_000161.1:94728183-94728202	KLHDC10	40.824	90.148/71.699/101.58	40.824	90.148	1.1239	235.49	89.769	5.2059	1	9.6511e-08	1.9302e-07	0.00018908	TRUE
AC_000174.1:74427360-74427380	MED15	56.596	0/0/0	56.596	0	-5.8479	0	124.63	5.2011	9.906e-08	1	1.9812e-07	0.00019019	FALSE
AC_000161.1:79986787-79986806	INHBA	56.596	0/0/1.0922	56.596	0	-5.8479	0.59647	124.63	5.2011	9.906e-08	1	1.9812e-07	0.00019019	FALSE
AC_000159.1:134910483-134910503	IGSF21	14.845	44.439/35.417/48.057	14.845	44.439	1.5199	47.242	32.504	5.1909	1	1.0515e-07	2.103e-07	0.00019989	TRUE
AC_000182.1:2283446-2283465	TCEB2	79.791	20.315/11.23/5.4611	79.791	11.23	-2.7238	57.91	175.96	5.1701	1.1701e-07	1	2.3401e-07	0.00021902	FALSE
AC_000179.1:51777026-51777046	NCKIPSD	27.834	34.282/68.243/77.547	27.834	68.243	1.2639	619.98	61.107	5.1693	1	1.175e-07	2.3499e-07	0.00021902	TRUE
AC_000172.1:18425400-18425419	KDELC2	55.668	0/0/0	55.668	0	-5.8245	0	122.57	5.1604	1.232e-07	1	2.464e-07	0.00022315	FALSE
AC_000164.1:9704659-9704679	LOC533983	55.668	0/0.86384/1.0922	55.668	0.86384	-4.9262	0.39919	122.57	5.1604	1.232e-07	1	2.464e-07	0.00022315	FALSE
AC_000179.1:52168700-52168720	CATHL3	55.668	0/0.86384/0	55.668	0	-5.8245	0.37311	122.57	5.1604	1.232e-07	1	2.464e-07	0.00022315	FALSE
AC_000173.1:52455014-52455033	FAM132A	51.957	81.26/107.12/115.77	51.957	107.12	1.0297	371.75	114.37	5.1578	1	1.2495e-07	2.4991e-07	0.00022422	TRUE
AC_000160.1:111142441-111142460	SFPQ	68.658	3.8091/7.7746/5.4611	68.658	5.4611	-3.4304	4.0407	151.31	5.1544	1.2721e-07	1	2.5441e-07	0.00022614	FALSE
AC_000178.1:59266258-59266277	DDX24	80.719	10.158/14.685/12.014	80.719	12.014	-2.6506	5.2908	178.01	5.1505	1.2989e-07	1	2.5979e-07	0.0002288	FALSE
AC_000177.1:71565270-71565289	TPPP	25.979	64.754/60.469/69.902	25.979	64.754	1.2853	22.431	57.017	5.1352	1	1.4096e-07	2.8192e-07	0.00024604	TRUE
AC_000160.1:12188927-12188946	LOC512286	54.741	0/2.5915/0	54.741	0	-5.8007	3.358	120.52	5.1194	1.5325e-07	1	3.0649e-07	0.00026271	FALSE
AC_000164.1:17698707-17698726	PET100	54.741	2.5394/0/0	54.741	0	-5.8007	3.2242	120.52	5.1194	1.5325e-07	1	3.0649e-07	0.00026271	FALSE
AC_000186.1:43155957-43155976	VEGFB	66.802	157.44/105.39/128.88	66.802	128.88	0.93779	683.8	147.2	5.1167	1	1.5547e-07	3.1094e-07	0.00026416	TRUE
AC_000174.1:54999400-54999420	DENR_AC_000174.1	20.412	40.63/64.788/54.611	20.412	54.611	1.377	149.52	44.753	5.1121	1	1.5946e-07	3.1891e-07	0.00026856	TRUE
AC_000177.1:14705097-14705116	SREK1IP1	22.267	33.012/58.741/57.887	22.267	57.887	1.3397	309.76	48.84	5.0969	1	1.7273e-07	3.4546e-07	0.0002881	TRUE
AC_000158.1:117534776-117534795	IGSF10	22.267	31.742/57.877/67.717	22.267	57.877	1.3394	389.93	48.84	5.0955	1	1.7406e-07	3.4812e-07	0.0002881	TRUE
AC_000183.1:25188422-25188441	CFAP58	15.773	45.709/52.694/18.568	15.773	45.709	1.4776	392.72	34.544	5.0934	1	1.765e-07	3.5299e-07	0.00028963	TRUE
AC_000167.1:25531025-25531045	LOC100852257	17.628	39.36/49.239/66.625	17.628	49.239	1.4313	199.93	38.627	5.0861	1	1.8312e-07	3.6625e-07	0.0002952	TRUE
AC_000170.1:70063791-70063811	LOC101907117	54.741	105.38/110.57/128.88	54.741	110.57	1.0012	181.08	120.52	5.0856	1	1.8325e-07	3.665e-07	0.0002952	TRUE
AC_000167.1:71870094-71870114	DAAM1	53.813	0/0/0	53.813	0	-5.7764	0	118.47	5.0781	1.9065e-07	1	3.813e-07	0.0002952	FALSE
AC_000170.1:65392591-65392610	CEP250	53.813	0/0/1.0922	53.813	0	-5.7764	0.59647	118.47	5.0781	1.9065e-07	1	3.813e-07	0.0002952	FALSE
AC_000165.1:102687834-102687854	PTGR1	53.813	2.5394/0/0	53.813	0	-5.7764	3.2242	118.47	5.0781	1.9065e-07	1	3.813e-07	0.0002952	FALSE
AC_000176.1:37635136-37635155	SPOP	53.813	0/0/0	53.813	0	-5.7764	0	118.47	5.0781	1.9065e-07	1	3.813e-07	0.0002952	FALSE
AC_000176.1:55669834-55669854	METTL23	53.813	0/3.4554/0	53.813	0	-5.7764	5.9698	118.47	5.0781	1.9065e-07	1	3.813e-07	0.0002952	FALSE
AC_000187.1:90836704-90836723	UBA1	89.07	21.585/18.141/16.383	89.07	18.141	-2.2344	7.4752	196.51	5.0599	2.0978e-07	1	4.1956e-07	0.00032222	FALSE
AC_000166.1:74230755-74230774	MYB	14.845	45.709/21.596/43.689	14.845	43.689	1.4959	246.08	32.504	5.0592	1	2.1147e-07	4.2295e-07	0.00032225	TRUE
AC_000163.1:118330876-118330895	TADA2B	39.896	57.136/87.248/97.207	39.896	87.248	1.1096	502.95	87.721	5.0558	1	2.1432e-07	4.2863e-07	0.000324	TRUE
AC_000186.1:51370496-51370516	IFITM1	64.947	125.7/125.26/114.68	64.947	125.26	0.93699	56.004	143.1	5.0417	1	2.3071e-07	4.6142e-07	0.00034607	TRUE
AC_000164.1:42191401-42191421	OR2C3	52.885	0/0/0	52.885	0	-5.7518	0	116.42	5.0364	2.3722e-07	1	4.7444e-07	0.00035036	FALSE
AC_000173.1:73352865-73352884	DTL	52.885	0/0/2.1844	52.885	0	-5.7518	2.3859	116.42	5.0364	2.3722e-07	1	4.7444e-07	0.00035036	FALSE
AC_000176.1:21308238-21308257	TAOK1	25.051	57.136/96.75/62.256	25.051	62.256	1.2799	608.02	54.972	5.0181	1	2.6106e-07	5.2213e-07	0.00038263	TRUE
AC_000187.1:15008220-15008239	ARHGAP36	10.206	25.394/35.417/33.859	10.206	33.859	1.6373	37.042	22.311	5.0075	1	2.8e-07	5.6001e-07	0.00040728	TRUE
AC_000182.1:9994390-9994410	PRM3	51.957	0/0/0	51.957	0	-5.7268	0	114.37	4.9943	2.9522e-07	1	5.9044e-07	0.000423	FALSE
AC_000159.1:58812665-58812684	SPOPL	51.957	0/0.86384/0	51.957	0	-5.7268	0.37311	114.37	4.9943	2.9522e-07	1	5.9044e-07	0.000423	FALSE
AC_000168.1:60079756-60079775	XPO1	75.152	11.427/9.5022/10.922	75.152	10.922	-2.6752	1.1356	165.69	4.9917	2.9933e-07	1	5.9866e-07	0.00042357	FALSE
AC_000175.1:51559315-51559335	GRIK5	22.267	57.136/50.967/62.256	22.267	57.136	1.3211	32.14	48.84	4.9894	1	3.0303e-07	6.0605e-07	0.00042357	TRUE
AC_000158.1:79782632-79782652	LOC100847122	22.267	57.136/41.464/69.902	22.267	57.136	1.3211	204.28	48.84	4.9894	1	3.0303e-07	6.0605e-07	0.00042357	TRUE
AC_000175.1:7780317-7780337	C18H16orf46	55.668	0/1.7277/2.1844	55.668	1.7277	-4.3768	1.5967	122.57	4.9884	3.0444e-07	1	6.0889e-07	0.00042357	FALSE
AC_000168.1:37824766-37824785	RPS27A	70.513	12.697/0/8.7377	70.513	8.7377	-2.8766	46.012	155.42	4.9595	3.5337e-07	1	7.0675e-07	0.00048811	FALSE
AC_000167.1:70971612-70971632	KIAA0586	51.029	0/0/0	51.029	0	-5.7013	0	112.32	4.9519	3.6747e-07	1	7.3493e-07	0.00048995	FALSE
AC_000169.1:91149763-91149783	LOC104970178	51.029	0/0/0	51.029	0	-5.7013	0	112.32	4.9519	3.6747e-07	1	7.3493e-07	0.00048995	FALSE
AC_000183.1:7305573-7305592	PRKG1	51.029	0/0.86384/1.0922	51.029	0.86384	-4.803	0.39919	112.32	4.9519	3.6747e-07	1	7.3493e-07	0.00048995	FALSE
AC_000163.1:94242237-94242257	LOC107131294	51.029	0/0/0	51.029	0	-5.7013	0	112.32	4.9519	3.6747e-07	1	7.3493e-07	0.00048995	FALSE
AC_000167.1:79819396-79819415	PIGH	51.029	0/0/1.0922	51.029	0	-5.7013	0.59647	112.32	4.9519	3.6747e-07	1	7.3493e-07	0.00048995	FALSE
AC_000176.1:25866424-25866444	KIAA0753	11.134	35.551/40.6/31.674	11.134	35.551	1.5909	20.263	24.348	4.9484	1	3.786e-07	7.5719e-07	0.00049459	TRUE
AC_000176.1:53091796-53091816	EIF4A3	70.513	8.8878/6.0469/12.014	70.513	8.8878	-2.8545	8.9231	155.42	4.9472	3.7642e-07	1	7.5284e-07	0.00049459	FALSE
AC_000176.1:45920961-45920981	GOSR2	54.741	0/1.7277/2.1844	54.741	1.7277	-4.353	1.5967	120.52	4.946	3.7867e-07	1	7.5735e-07	0.00049459	FALSE
AC_000167.1:25139833-25139852	LOC530850	7.4225	22.854/38.009/27.305	7.4225	27.305	1.7488	67.189	16.205	4.9393	1	4.0531e-07	8.1062e-07	0.00052581	TRUE
AC_000165.1:59983478-59983497	UNC13B	26.906	31.742/64.788/67.717	26.906	64.788	1.2372	550.3	59.062	4.9292	1	4.1297e-07	8.2595e-07	0.00053215	TRUE
AC_000160.1:92078186-92078205	TTC22	30.618	48.248/72.563/70.994	30.618	70.994	1.1871	259.91	67.245	4.9238	1	4.2452e-07	8.4903e-07	0.00053978	TRUE
AC_000170.1:34067295-34067314	ZEB1	30.618	48.248/77.746/70.994	30.618	70.994	1.1871	281.48	67.245	4.9238	1	4.2452e-07	8.4903e-07	0.00053978	TRUE
AC_000162.1:111897593-111897612	FAM83F	11.134	48.248/35.417/30.582	11.134	35.417	1.5856	94.006	24.348	4.9213	1	4.3508e-07	8.7015e-07	0.00054243	TRUE
AC_000176.1:39184238-39184258	PNPO	20.412	53.327/61.333/52.426	20.412	53.327	1.3433	32.45	44.753	4.9202	1	4.3271e-07	8.6541e-07	0.00054243	TRUE
AC_000186.1:40316970-40316989	LOC617765	20.412	53.327/47.511/63.349	20.412	53.327	1.3433	67.127	44.753	4.9202	1	4.3271e-07	8.6541e-07	0.00054243	TRUE
AC_000165.1:22909994-22910014	IFNAG	89.997	21.585/20.732/16.383	89.997	20.732	-2.066	9.82	198.57	4.9155	4.4283e-07	1	8.8566e-07	0.00054854	FALSE
AC_000173.1:70715776-70715795	PTPN14	64.019	114.27/123.53/122.33	64.019	122.33	0.92358	33.17	141.04	4.9098	1	4.5589e-07	9.1178e-07	0.00055841	TRUE
AC_000187.1:39785792-39785811	DUSP9	50.102	0/0/1.0922	50.102	0	-5.6753	0.59647	110.27	4.9091	4.5747e-07	1	9.1495e-07	0.00055841	FALSE
AC_000173.1:52643988-52644008	C16H1orf159	86.286	157.44/141.67/154	86.286	154	0.82847	81.962	190.34	4.9082	1	4.5952e-07	9.1905e-07	0.00055841	TRUE
AC_000170.1:48658615-48658635	FERMT1	51.029	1.2697/0/1.0922	51.029	1.0922	-4.6362	0.61222	112.32	4.8953	4.9085e-07	1	9.817e-07	0.00059055	FALSE
AC_000164.1:102227228-102227247	FAM174A	76.08	12.697/16.413/9.8299	76.08	12.697	-2.4925	11.014	167.74	4.8948	4.9212e-07	1	9.8425e-07	0.00059055	FALSE
AC_000160.1:83507281-83507300	DOCK7	25.051	45.709/61.333/80.824	25.051	61.333	1.2587	312.01	54.972	4.8935	1	4.955e-07	9.91e-07	0.00059091	TRUE
AC_000183.1:45651473-45651493	UROS	37.112	81.26/83.792/56.795	37.112	81.26	1.1099	302.47	81.576	4.888	1	5.0936e-07	1.0187e-06	0.00060065	TRUE
AC_000158.1:8850009-8850028	ADAMTS5	24.123	59.675/60.469/44.781	24.123	59.675	1.2721	111.24	52.928	4.8869	1	5.1254e-07	1.0251e-06	0.00060065	TRUE
AC_000179.1:53614210-53614229	CCR2	27.834	66.024/39.737/66.625	27.834	66.024	1.2169	345.69	61.107	4.8854	1	5.1619e-07	1.0324e-06	0.00060065	TRUE
AC_000186.1:28208375-28208395	LOC782797	27.834	66.024/44.92/68.81	27.834	66.024	1.2169	226.57	61.107	4.8854	1	5.1619e-07	1.0324e-06	0.00060065	TRUE
AC_000172.1:17944452-17944471	CUL5	29.69	55.866/69.107/73.178	29.69	69.107	1.1918	95.947	65.199	4.8817	1	5.2604e-07	1.0521e-06	0.00060843	TRUE
AC_000182.1:26452049-26452068	YPEL3	24.123	44.439/59.605/77.547	24.123	59.605	1.2704	275.96	52.928	4.8772	1	5.3837e-07	1.0767e-06	0.00061897	TRUE
AC_000158.1:112540357-112540377	LOC107132205	31.545	86.339/67.38/72.086	31.545	72.086	1.1671	112.65	69.292	4.8703	1	5.573e-07	1.1146e-06	0.00063692	TRUE
AC_000175.1:56676523-56676542	AKT1S1	14.845	39.36/56.15/42.596	14.845	42.596	1.4602	97.08	32.504	4.8676	1	5.6733e-07	1.1347e-06	0.00063959	TRUE
AC_000174.1:4275541-4275561	MND1	49.174	0/0/0	49.174	0	-5.6489	0	108.22	4.8659	5.6963e-07	1	1.1393e-06	0.00063959	FALSE
AC_000174.1:74445524-74445543	PRODH	49.174	0/0.86384/0	49.174	0	-5.6489	0.37311	108.22	4.8659	5.6963e-07	1	1.1393e-06	0.00063959	FALSE
AC_000165.1:20444873-20444893	ELAVL2	23.195	64.754/40.6/57.887	23.195	57.887	1.2832	173	50.883	4.8634	1	5.7712e-07	1.1542e-06	0.00064423	TRUE
AC_000180.1:30332890-30332910	ZNF165	12.989	45.709/38.873/26.213	12.989	38.873	1.5111	103.5	28.425	4.8548	1	6.0699e-07	1.214e-06	0.00066979	TRUE
AC_000166.1:61993924-61993944	RNGTT	58.452	3.8091/2.5915/13.107	58.452	3.8091	-3.6279	43.963	128.73	4.8546	6.0302e-07	1	1.206e-06	0.00066924	FALSE
AC_000171.1:75738145-75738164	TMEM55A	50.102	1.2697/0/1.0922	50.102	1.0922	-4.6103	0.61222	110.27	4.852	6.1107e-07	1	1.2221e-06	0.00067044	FALSE
AC_000168.1:103050332-103050352	GFI1B	61.235	5.0788/5.183/12.014	61.235	5.183	-3.3313	23.339	134.89	4.8465	6.2836e-07	1	1.2567e-06	0.00068548	FALSE
AC_000175.1:49973990-49974010	C18H19orf47	25.051	60.945/59.605/64.441	25.051	60.945	1.2497	7.0075	54.972	4.8412	1	6.4542e-07	1.2908e-06	0.00070012	TRUE
AC_000182.1:34325922-34325941	TRIM50	46.39	95.227/101.93/72.086	46.39	95.227	1.0218	290.23	102.07	4.834	1	6.6919e-07	1.3384e-06	0.00072183	TRUE
AC_000162.1:119942997-119943017	PPP6R2	20.412	52.057/52.694/63.349	20.412	52.694	1.3264	56.96	44.753	4.8256	1	6.9857e-07	1.3971e-06	0.00074028	TRUE
AC_000183.1:9569925-9569945	PTEN	20.412	71.103/52.694/49.15	20.412	52.694	1.3264	175.72	44.753	4.8256	1	6.9857e-07	1.3971e-06	0.00074028	TRUE
AC_000159.1:90088183-90088202	NDUFB3	48.246	0/0.86384/0	48.246	0	-5.6219	0.37311	106.17	4.8223	7.0943e-07	1	1.4189e-06	0.00074028	FALSE
AC_000162.1:100046794-100046814	KLRK1	48.246	0/2.5915/0	48.246	0	-5.6219	3.358	106.17	4.8223	7.0943e-07	1	1.4189e-06	0.00074028	FALSE
AC_000163.1:38009075-38009094	ABCG2	48.246	0/0/0	48.246	0	-5.6219	0	106.17	4.8223	7.0943e-07	1	1.4189e-06	0.00074028	FALSE
AC_000178.1:59767612-59767632	SERPINA4	48.246	0/0/0	48.246	0	-5.6219	0	106.17	4.8223	7.0943e-07	1	1.4189e-06	0.00074028	FALSE
AC_000160.1:110119567-110119586	EVA1B	48.246	97.766/101.07/68.81	48.246	97.766	1.004	424.7	106.17	4.8061	1	7.6966e-07	1.5393e-06	0.00079878	TRUE
AC_000168.1:94074598-94074617	ZBTB6	30.618	62.215/69.971/84.101	30.618	69.971	1.1665	129.9	67.245	4.799	1	7.9732e-07	1.5946e-06	0.00082304	TRUE
AC_000180.1:14974608-14974627	TSPO2	16.701	45.709/56.15/36.043	16.701	45.709	1.3999	101.22	36.585	4.7959	1	8.1206e-07	1.6241e-06	0.00083378	TRUE
AC_000166.1:103477639-103477659	GPR31	22.267	59.675/38.873/55.703	22.267	55.703	1.2851	149.52	48.84	4.7844	1	8.5831e-07	1.7166e-06	0.00085694	TRUE
AC_000172.1:81067871-81067891	OR5M11	30.618	69.833/72.563/57.887	30.618	69.833	1.1637	75.074	67.245	4.7822	1	8.6709e-07	1.7342e-06	0.00085694	TRUE
NW_003100695.1:13967-13987	LOC107131268	47.318	0/0/0	47.318	0	-5.5945	0	104.12	4.7783	8.8372e-07	1	1.7674e-06	0.00085694	FALSE
AC_000168.1:95458345-95458365	PSMB7	47.318	0/0/0	47.318	0	-5.5945	0	104.12	4.7783	8.8372e-07	1	1.7674e-06	0.00085694	FALSE
AC_000187.1:57352318-57352337	LOC785244	47.318	0/0/0	47.318	0	-5.5945	0	104.12	4.7783	8.8372e-07	1	1.7674e-06	0.00085694	FALSE
AC_000178.1:27593741-27593760	IL16	47.318	0/0/0	47.318	0	-5.5945	0	104.12	4.7783	8.8372e-07	1	1.7674e-06	0.00085694	FALSE
AC_000163.1:69159001-69159020	OCIAD1	47.318	0/0/0	47.318	0	-5.5945	0	104.12	4.7783	8.8372e-07	1	1.7674e-06	0.00085694	FALSE
AC_000181.1:10466093-10466112	CDH19	47.318	0/0/0	47.318	0	-5.5945	0	104.12	4.7783	8.8372e-07	1	1.7674e-06	0.00085694	FALSE
AC_000182.1:33345513-33345532	GTF2I	47.318	2.5394/0/0	47.318	0	-5.5945	3.2242	104.12	4.7783	8.8372e-07	1	1.7674e-06	0.00085694	FALSE
AC_000165.1:85464659-85464679	OGN	47.318	0/0.86384/0	47.318	0	-5.5945	0.37311	104.12	4.7783	8.8372e-07	1	1.7674e-06	0.00085694	FALSE
AC_000168.1:1957077-1957096	ZNF2	47.318	0/2.5915/0	47.318	0	-5.5945	3.358	104.12	4.7783	8.8372e-07	1	1.7674e-06	0.00085694	FALSE
AC_000187.1:141158810-141158830	FRMPD4	25.051	68.563/60.469/58.98	25.051	60.469	1.2385	33.869	54.972	4.777	1	8.9007e-07	1.7801e-06	0.00085876	TRUE
AC_000164.1:5195718-5195738	SLC5A5	10.206	33.012/30.234/32.766	10.206	32.766	1.5913	3.2358	22.311	4.7763	1	9.068e-07	1.8136e-06	0.00087053	TRUE
AC_000167.1:13319499-13319519	RPL4	49.174	1.2697/0.86384/6.5533	49.174	1.2697	-4.4664	14.041	108.22	4.7695	9.2351e-07	1	1.847e-06	0.00088216	FALSE
AC_000159.1:9677741-9677761	ITGAV	89.997	22.854/30.234/14.199	89.997	22.854	-1.9316	64.692	198.57	4.7649	9.4497e-07	1	1.8899e-06	0.00089819	FALSE
AC_000171.1:78998265-78998284	PSKH2	41.751	92.687/77.746/87.377	41.751	87.377	1.0477	60.484	91.818	4.7615	1	9.6064e-07	1.9213e-06	0.00090858	TRUE
AC_000165.1:23073298-23073317	IFNAH	11.134	36.821/34.554/32.766	11.134	34.554	1.551	4.1676	24.348	4.7462	1	1.0488e-06	2.0975e-06	0.00098226	TRUE
AC_000180.1:42799774-42799793	NOL7	95.564	26.664/25.051/38.228	95.564	26.664	-1.8035	68.163	210.9	4.7444	1.0455e-06	1	2.091e-06	0.00098226	FALSE
AC_000167.1:1109406-1109425	SRP19	77.008	21.585/13.821/15.291	77.008	15.291	-2.2595	20.885	169.79	4.7367	1.0863e-06	1	2.1727e-06	0.00099249	FALSE
AC_000167.1:11938268-11938288	SLC51B	46.39	0/0/0	46.39	0	-5.5665	0	102.07	4.7339	1.101e-06	1	2.2021e-06	0.00099249	FALSE
AC_000174.1:75047425-75047445	LOC526847	46.39	0/0/1.0922	46.39	0	-5.5665	0.59647	102.07	4.7339	1.101e-06	1	2.2021e-06	0.00099249	FALSE
AC_000178.1:62099996-62100015	TCL1B	46.39	0/0/0	46.39	0	-5.5665	0	102.07	4.7339	1.101e-06	1	2.2021e-06	0.00099249	FALSE
AC_000179.1:13337166-13337186	RPL14	46.39	3.8091/0/0	46.39	0	-5.5665	7.2545	102.07	4.7339	1.101e-06	1	2.2021e-06	0.00099249	FALSE
AC_000173.1:29765953-29765973	SDE2	46.39	0/0/0	46.39	0	-5.5665	0	102.07	4.7339	1.101e-06	1	2.2021e-06	0.00099249	FALSE
AC_000161.1:68818135-68818155	TAX1BP1	46.39	0/0/2.1844	46.39	0	-5.5665	2.3859	102.07	4.7339	1.101e-06	1	2.2021e-06	0.00099249	FALSE
AC_000167.1:36921183-36921202	NUSAP1	46.39	1.2697/0/0	46.39	0	-5.5665	0.80606	102.07	4.7339	1.101e-06	1	2.2021e-06	0.00099249	FALSE
AC_000159.1:136531576-136531595	EPHA2	9.2781	30.473/42.328/30.582	9.2781	30.582	1.6195	68.992	20.275	4.7313	1	1.1377e-06	2.2754e-06	0.0010161	TRUE
AC_000158.1:71430968-71430988	SLC51A	27.834	34.282/64.788/66.625	27.834	64.788	1.19	467.01	61.107	4.7273	1	1.1379e-06	2.2757e-06	0.0010161	TRUE
AC_000180.1:31502842-31502862	LOC518961	64.019	128.24/107.12/120.14	64.019	120.14	0.89779	117.62	141.04	4.7258	1	1.1458e-06	2.2916e-06	0.0010185	TRUE
AC_000161.1:100197244-100197264	NUP205	60.307	3.8091/6.0469/8.7377	60.307	6.0469	-3.121	6.1242	132.83	4.722	1.1676e-06	1	2.3352e-06	0.0010331	FALSE
AC_000174.1:35467649-35467668	IL21	21.34	72.372/53.558/21.844	21.34	53.558	1.2882	679.87	46.796	4.7098	1	1.2411e-06	2.4822e-06	0.0010881	TRUE
AC_000173.1:44684864-44684884	PIK3CD	21.34	57.136/53.558/41.504	21.34	53.558	1.2882	79.049	46.796	4.7098	1	1.2411e-06	2.4822e-06	0.0010881	TRUE
AC_000170.1:61179582-61179601	TRIB3	9.2781	30.473/31.962/15.291	9.2781	30.473	1.6145	116.35	20.275	4.707	1	1.2821e-06	2.5641e-06	0.0011088	TRUE
AC_000175.1:63255142-63255162	LOC790255	19.484	39.36/50.967/50.242	19.484	50.242	1.3228	59.466	42.711	4.7064	1	1.2624e-06	2.5248e-06	0.0011017	TRUE
AC_000159.1:71285306-71285325	C1QL2	21.34	66.024/44.056/53.519	21.34	53.519	1.2871	122.96	46.796	4.704	1	1.2767e-06	2.5535e-06	0.0011088	TRUE
AC_000177.1:23931675-23931695	MCIDAS	6.4947	25.394/24.188/18.568	6.4947	24.188	1.7488	16.519	14.171	4.7	1	1.3582e-06	2.7164e-06	0.0011418	TRUE
AC_000165.1:85341252-85341272	IARS	66.802	8.8878/18.141/9.8299	66.802	9.8299	-2.6463	34.978	147.2	4.6986	1.3098e-06	1	2.6196e-06	0.0011277	FALSE
AC_000170.1:47792656-47792676	PCNA	76.08	19.045/13.821/15.291	76.08	15.291	-2.2423	8.1274	167.74	4.6939	1.3399e-06	1	2.6799e-06	0.0011418	FALSE
AC_000182.1:1525168-1525187	RNF151	32.473	40.63/74.29/72.086	32.473	72.086	1.1266	497.17	71.338	4.69	1	1.3659e-06	2.7317e-06	0.0011418	TRUE
AC_000161.1:103668664-103668684	UBN2	45.463	0/0/2.1844	45.463	0	-5.538	2.3859	100.02	4.6891	1.3721e-06	1	2.7443e-06	0.0011418	FALSE
AC_000160.1:84126435-84126454	LOC782781	45.463	0/0/0	45.463	0	-5.538	0	100.02	4.6891	1.3721e-06	1	2.7443e-06	0.0011418	FALSE
AC_000164.1:10695611-10695630	LOC789554	45.463	0/0/0	45.463	0	-5.538	0	100.02	4.6891	1.3721e-06	1	2.7443e-06	0.0011418	FALSE
AC_000166.1:96060430-96060449	SYNJ2	45.463	0/0/0	45.463	0	-5.538	0	100.02	4.6891	1.3721e-06	1	2.7443e-06	0.0011418	FALSE
AC_000168.1:93022029-93022049	NDUFA8	28.762	66.024/72.563/39.32	28.762	66.024	1.1712	377.93	63.153	4.6889	1	1.3738e-06	2.7475e-06	0.0011418	TRUE
AC_000172.1:78456101-78456121	PSMC3	61.235	5.0788/6.9107/13.107	61.235	6.9107	-2.9759	20.872	134.89	4.6872	1.3847e-06	1	2.7695e-06	0.001146	FALSE
AC_000162.1:31898898-31898917	LOC617388	27.834	64.754/44.92/64.441	27.834	64.441	1.1824	190.58	61.107	4.6829	1	1.4147e-06	2.8294e-06	0.0011654	TRUE
AC_000186.1:50745238-50745258	PNPLA2	25.979	49.518/61.333/64.441	25.979	61.333	1.2082	74.623	57.017	4.6821	1	1.4204e-06	2.8408e-06	0.0011654	TRUE
AC_000172.1:50403662-50403681	LOC530990	35.257	81.26/71.699/76.455	35.257	76.455	1.0951	22.856	77.48	4.6804	1	1.4314e-06	2.8628e-06	0.0011695	TRUE
AC_000162.1:113087544-113087564	PHF5A	73.297	29.203/13.821/13.107	73.297	13.821	-2.3256	118.55	161.58	4.6795	1.4378e-06	1	2.8757e-06	0.0011698	FALSE
AC_000185.1:15596848-15596868	CCDC6	13.917	54.597/39.737/33.859	13.917	39.737	1.4494	127.69	30.464	4.6779	1	1.4575e-06	2.9149e-06	0.0011807	TRUE
AC_000182.1:18745001-18745020	DCUN1D3	21.34	53.327/38.873/63.349	21.34	53.327	1.2821	154.68	46.796	4.676	1	1.464e-06	2.9279e-06	0.001181	TRUE
AC_000176.1:55688261-55688281	MXRA7	33.401	54.597/73.426/76.455	33.401	73.426	1.1134	181.86	73.385	4.6723	1	1.4893e-06	2.9786e-06	0.0011964	TRUE
AC_000174.1:45536182-45536201	POLE	57.524	11.427/5.183/4.3689	57.524	5.183	-3.2426	19.826	126.68	4.6714	1.496e-06	1	2.9919e-06	0.0011968	FALSE
AC_000160.1:28424767-28424787	TSHB	14.845	31.742/41.464/43.689	14.845	41.464	1.4222	49.733	32.504	4.6691	1	1.5199e-06	3.0398e-06	0.0012109	TRUE
AC_000158.1:130807497-130807516	COPB2	84.43	26.664/19.004/20.752	84.43	20.752	-1.9736	19	186.23	4.6662	1.5338e-06	1	3.0675e-06	0.0012169	FALSE
AC_000180.1:39844742-39844761	RBM24	50.102	99.036/104.52/79.732	50.102	99.036	0.96908	201.39	110.27	4.66	1	1.5807e-06	3.1614e-06	0.0012489	TRUE
AC_000167.1:44588748-44588767	FRMD6	29.69	67.294/59.605/75.363	29.69	67.294	1.154	62.114	65.199	4.6571	1	1.604e-06	3.208e-06	0.0012621	TRUE
AC_000174.1:64119904-64119923	RPL6	69.586	21.585/10.366/12.014	69.586	12.014	-2.4393	47.154	153.36	4.65	1.6594e-06	1	3.3187e-06	0.0013004	FALSE
AC_000176.1:58689695-58689715	COG1	85.358	21.585/19.868/46.965	85.358	21.585	-1.935	323.56	188.29	4.6476	1.6788e-06	1	3.3577e-06	0.0013031	FALSE
AC_000170.1:64497414-64497433	MAP1LC3A	44.535	0/0/0	44.535	0	-5.5089	0	97.966	4.6438	1.7103e-06	1	3.4207e-06	0.0013031	FALSE
AC_000161.1:92630736-92630755	FSCN3	44.535	0/0/0	44.535	0	-5.5089	0	97.966	4.6438	1.7103e-06	1	3.4207e-06	0.0013031	FALSE
AC_000186.1:37107275-37107294	ADAMTS8	44.535	0/0/0	44.535	0	-5.5089	0	97.966	4.6438	1.7103e-06	1	3.4207e-06	0.0013031	FALSE
AC_000187.1:55857150-55857170	BEX5	44.535	0/0/0	44.535	0	-5.5089	0	97.966	4.6438	1.7103e-06	1	3.4207e-06	0.0013031	FALSE
AC_000187.1:50718881-50718900	ERI1_AC_000187.1	44.535	0/0/0	44.535	0	-5.5089	0	97.966	4.6438	1.7103e-06	1	3.4207e-06	0.0013031	FALSE
AC_000158.1:2214247-2214266	C1H21orf59	44.535	0/0/0	44.535	0	-5.5089	0	97.966	4.6438	1.7103e-06	1	3.4207e-06	0.0013031	FALSE
AC_000175.1:64745583-64745602	LOC100296121	38.968	87.609/68.243/81.916	38.968	81.916	1.0528	109.68	85.672	4.6401	1	1.7413e-06	3.4827e-06	0.0013215	TRUE
AC_000174.1:68383322-68383342	HPS4	42.679	87.609/88.976/86.285	42.679	87.609	1.0205	1.8101	93.868	4.6374	1	1.7641e-06	3.5282e-06	0.0013335	TRUE
nc_guide26432	nc_guide26432	64.019	93.957/120.07/119.05	64.019	119.05	0.88473	315.39	141.04	4.6339	1	1.7944e-06	3.5887e-06	0.0013511	TRUE
AC_000182.1:2671247-2671267	LOC538941	27.834	26.664/63.924/64.441	27.834	63.924	1.171	694.31	61.107	4.6168	1	1.949e-06	3.898e-06	0.0014617	TRUE
AC_000183.1:25950678-25950697	TUBGCP2	63.091	7.6181/22.46/8.7377	63.091	8.7377	-2.7185	94.775	138.99	4.6149	1.9666e-06	1	3.9331e-06	0.0014692	FALSE
AC_000174.1:18638818-18638837	NAA15	76.08	19.045/10.366/16.383	76.08	16.383	-2.1487	21.647	167.74	4.6095	2.0181e-06	1	4.0362e-06	0.0015019	FALSE
AC_000179.1:16995859-16995878	CAMK1	44.535	90.148/65.652/99.392	44.535	90.148	1.0012	342.75	97.966	4.6084	1	2.0286e-06	4.0572e-06	0.0015038	TRUE
AC_000186.1:18458211-18458230	CLNS1A	68.658	11.427/25.915/12.014	68.658	12.014	-2.4202	96.789	151.31	4.6061	2.0518e-06	1	4.1036e-06	0.0015152	FALSE
AC_000171.1:79417101-79417121	LOC107133131	13.917	39.36/23.324/39.32	13.917	39.32	1.4345	127.94	30.464	4.6024	1	2.1005e-06	4.2011e-06	0.0015393	TRUE
AC_000170.1:36774439-36774459	MPP7	13.917	55.866/27.643/39.32	13.917	39.32	1.4345	205.07	30.464	4.6024	1	2.1005e-06	4.2011e-06	0.0015393	TRUE
AC_000174.1:56458845-56458864	ATP2A2	50.102	1.2697/2.5915/3.2766	50.102	2.5915	-3.8307	1.1083	110.27	4.6	2.1125e-06	1	4.225e-06	0.0015422	FALSE
AC_000160.1:2775385-2775405	FAM78B	43.607	0/0/3.2766	43.607	0	-5.4792	5.3682	95.917	4.598	2.1324e-06	1	4.2648e-06	0.001545	FALSE
AC_000180.1:29518799-29518818	LOC784787	43.607	0/0/2.1844	43.607	0	-5.4792	2.3859	95.917	4.598	2.1324e-06	1	4.2648e-06	0.001545	FALSE
AC_000176.1:39981024-39981044	PSMB3	55.668	5.0788/0.86384/9.8299	55.668	5.0788	-3.2207	20.17	122.57	4.5918	2.1976e-06	1	4.3951e-06	0.0015862	FALSE
AC_000169.1:71670683-71670703	LOC100298891	88.142	105.38/152.04/169.29	88.142	152.04	0.7797	1237.1	194.45	4.582	1	2.3031e-06	4.6062e-06	0.0016562	TRUE
AC_000175.1:64056827-64056846	LOC107131478	25.051	59.675/50.967/58.98	25.051	58.98	1.2031	32.347	54.972	4.5761	1	2.3691e-06	4.7383e-06	0.0016973	TRUE
AC_000182.1:2778726-2778746	LOC104970105	15.773	49.518/40.6/42.596	15.773	42.596	1.3781	25.946	34.544	4.5638	1	2.5206e-06	5.0411e-06	0.0017924	TRUE
AC_000187.1:60973366-60973385	PSMD10	36.184	53.327/76.882/87.377	36.184	76.882	1.0666	332.49	79.528	4.5636	1	2.5144e-06	5.0289e-06	0.0017924	TRUE
AC_000163.1:31717768-31717787	HPGDS	27.834	63.485/71.699/48.057	27.834	63.485	1.1612	152.73	61.107	4.5606	1	2.5514e-06	5.1029e-06	0.0018077	TRUE
AC_000175.1:26427307-26427326	CNOT1	23.195	73.642/36.281/55.703	23.195	55.703	1.2287	349.51	50.883	4.5572	1	2.5933e-06	5.1866e-06	0.001817	TRUE
AC_000186.1:28317856-28317875	LOC617016	63.091	116.81/118.35/87.377	63.091	116.81	0.87829	434.37	138.99	4.5567	1	2.5985e-06	5.1969e-06	0.001817	TRUE
AC_000178.1:70114650-70114670	C21H14orf2	42.679	0/0/5.4611	42.679	0	-5.4489	14.912	93.868	4.5518	2.6593e-06	1	5.3186e-06	0.001817	FALSE
AC_000187.1:96260874-96260893	RIBC1	42.679	0/0.86384/0	42.679	0	-5.4489	0.37311	93.868	4.5518	2.6593e-06	1	5.3186e-06	0.001817	FALSE
AC_000159.1:31196591-31196611	LOC534223	42.679	0/0/0	42.679	0	-5.4489	0	93.868	4.5518	2.6593e-06	1	5.3186e-06	0.001817	FALSE
AC_000180.1:10486800-10486819	SRSF3	42.679	0/1.7277/0	42.679	0	-5.4489	1.4924	93.868	4.5518	2.6593e-06	1	5.3186e-06	0.001817	FALSE
AC_000160.1:94839416-94839435	BTF3L4	42.679	2.5394/0/0	42.679	0	-5.4489	3.2242	93.868	4.5518	2.6593e-06	1	5.3186e-06	0.001817	FALSE
AC_000178.1:22321386-22321406	BLM	42.679	0/0/0	42.679	0	-5.4489	0	93.868	4.5518	2.6593e-06	1	5.3186e-06	0.001817	FALSE
AC_000159.1:122862966-122862986	ZCCHC17	42.679	0/0.86384/0	42.679	0	-5.4489	0.37311	93.868	4.5518	2.6593e-06	1	5.3186e-06	0.001817	FALSE
AC_000165.1:44393889-44393908	DOCK8	42.679	0/0/0	42.679	0	-5.4489	0	93.868	4.5518	2.6593e-06	1	5.3186e-06	0.001817	FALSE
AC_000158.1:43713079-43713099	COL8A1	17.628	36.821/46.647/45.873	17.628	45.873	1.3313	41.269	38.627	4.5446	1	2.7585e-06	5.5169e-06	0.0018781	TRUE
AC_000161.1:14364807-14364827	SDHAF3	40.824	83.8/86.384/52.426	40.824	83.8	1.0197	495.48	89.769	4.5359	1	2.868e-06	5.7361e-06	0.0019458	TRUE
AC_000180.1:31589626-31589645	LOC787269	52.885	10.158/4.3192/3.2766	52.885	4.3192	-3.3406	17.587	116.42	4.5332	2.9046e-06	1	5.8092e-06	0.0019637	FALSE
AC_000186.1:5559107-5559126	LOC100337032	12.989	29.203/37.145/48.057	12.989	37.145	1.4472	91.079	28.425	4.5308	1	2.9605e-06	5.921e-06	0.0019875	TRUE
AC_000185.1:35674045-35674064	CL46	17.628	44.439/45.784/57.887	17.628	45.784	1.3285	74.156	38.627	4.5302	1	2.9534e-06	5.9069e-06	0.0019875	TRUE
AC_000180.1:31604923-31604942	LOC104975686	13.917	48.248/38.873/19.66	13.917	38.873	1.4184	228.52	30.464	4.5214	1	3.0894e-06	6.1788e-06	0.0020662	TRUE
AC_000178.1:45749303-45749323	SRP54	82.575	21.585/25.051/20.752	82.575	21.585	-1.8877	6.3553	182.12	4.5194	3.1008e-06	1	6.2016e-06	0.0020662	FALSE
AC_000162.1:104114578-104114597	PIANP	45.463	100.31/65.652/90.654	45.463	90.654	0.98013	359.13	100.02	4.5188	1	3.11e-06	6.22e-06	0.0020662	TRUE
AC_000173.1:73335646-73335666	DTL	105.77	36.821/30.234/45.873	105.77	36.821	-1.4972	62.661	233.53	4.5119	3.2124e-06	1	6.4248e-06	0.0021268	FALSE
AC_000174.1:71314920-71314939	HORMAD2	41.751	0/0.86384/3.2766	41.751	0.86384	-4.5196	3.2839	91.818	4.5051	3.3172e-06	1	6.6344e-06	0.0021663	FALSE
AC_000178.1:40586931-40586951	PRKD1	41.751	0/0/0	41.751	0	-5.4179	0	91.818	4.5051	3.3172e-06	1	6.6344e-06	0.0021663	FALSE
AC_000159.1:122242107-122242126	KHDRBS1	41.751	0/0/0	41.751	0	-5.4179	0	91.818	4.5051	3.3172e-06	1	6.6344e-06	0.0021663	FALSE
AC_000158.1:65277760-65277780	GSK3B	41.751	0/0/0	41.751	0	-5.4179	0	91.818	4.5051	3.3172e-06	1	6.6344e-06	0.0021663	FALSE
AC_000158.1:138240142-138240161	DNAJC13	29.69	66.024/69.107/39.32	29.69	66.024	1.1269	361.31	65.199	4.4998	1	3.401e-06	6.8021e-06	0.0022136	TRUE
AC_000182.1:27475513-27475532	KAT8	60.307	7.6181/8.6384/9.8299	60.307	8.6384	-2.6692	1.2303	132.83	4.488	3.595e-06	1	7.1901e-06	0.0023319	FALSE
AC_000167.1:61189909-61189928	GALK2	85.358	130.78/146.85/157.28	85.358	146.85	0.77576	183.55	188.29	4.4815	1	3.7057e-06	7.4115e-06	0.0023956	TRUE
AC_000187.1:128587821-128587840	SMS	44.535	88.878/88.976/80.824	44.535	88.878	0.98101	32.442	97.966	4.4802	1	3.7295e-06	7.459e-06	0.0024029	TRUE
AC_000160.1:19599796-19599816	PSMD4	60.307	10.158/7.7746/8.7377	60.307	8.7377	-2.6544	1.4718	132.83	4.4792	3.7466e-06	1	7.4931e-06	0.0024058	FALSE
AC_000172.1:51347242-51347262	LOC617417	59.38	115.54/110.57/91.746	59.38	110.57	0.88583	189.55	130.78	4.4764	1	3.7958e-06	7.5916e-06	0.002426	TRUE
AC_000167.1:102949710-102949729	NRDE2	81.647	21.585/23.324/16.383	81.647	21.585	-1.8716	15.04	180.07	4.476	3.8032e-06	1	7.6065e-06	0.002426	FALSE
AC_000182.1:36729460-36729479	PVRIG	34.329	46.979/78.609/73.178	34.329	73.178	1.0702	357.96	75.433	4.4731	1	3.8551e-06	7.7102e-06	0.0024415	TRUE
AC_000167.1:42685959-42685978	LRR1	46.39	11.427/1.7277/2.1844	46.39	2.1844	-3.8955	42.819	102.07	4.4729	3.8576e-06	1	7.7151e-06	0.0024415	FALSE
AC_000183.1:22204552-22204572	POLL	30.618	67.294/79.473/53.519	30.618	67.294	1.111	169.05	67.245	4.4725	1	3.8656e-06	7.7313e-06	0.0024415	TRUE
AC_000167.1:37612318-37612338	PLA2G4D	22.267	34.282/53.558/53.519	22.267	53.519	1.2284	185.03	48.84	4.4718	1	3.8814e-06	7.7627e-06	0.0024433	TRUE
AC_000160.1:80303331-80303350	DNAJC6	12.989	36.821/26.779/38.228	12.989	36.821	1.4349	51.41	28.425	4.47	1	3.9406e-06	7.8811e-06	0.0024565	TRUE
AC_000159.1:127817530-127817549	PAQR7	12.989	36.821/42.328/20.752	12.989	36.821	1.4349	144.27	28.425	4.47	1	3.9406e-06	7.8811e-06	0.0024565	TRUE
AC_000172.1:41982214-41982233	LOC107133158	12.989	36.821/30.234/46.965	12.989	36.821	1.4349	73.145	28.425	4.47	1	3.9406e-06	7.8811e-06	0.0024565	TRUE
AC_000158.1:46420509-46420529	RPL24	53.813	5.0788/11.23/5.4611	53.813	5.4611	-3.0847	16.713	118.47	4.4616	4.0679e-06	1	8.1357e-06	0.0025102	FALSE
AC_000182.1:36984503-36984523	AZGP1	40.824	0/0/0	40.824	0	-5.3862	0	89.769	4.4579	4.139e-06	1	8.278e-06	0.0025102	FALSE
AC_000159.1:129905914-129905933	LOC100851883	40.824	0/0/0	40.824	0	-5.3862	0	89.769	4.4579	4.139e-06	1	8.278e-06	0.0025102	FALSE
AC_000164.1:5509291-5509310	FAM129C	40.824	0/0/4.3689	40.824	0	-5.3862	9.5435	89.769	4.4579	4.139e-06	1	8.278e-06	0.0025102	FALSE
AC_000158.1:103002123-103002143	SLITRK3	40.824	0/0/1.0922	40.824	0	-5.3862	0.59647	89.769	4.4579	4.139e-06	1	8.278e-06	0.0025102	FALSE
AC_000164.1:82499880-82499900	TENM2	40.824	1.2697/0/0	40.824	0	-5.3862	0.80606	89.769	4.4579	4.139e-06	1	8.278e-06	0.0025102	FALSE
AC_000183.1:44864952-44864971	ZRANB1	40.824	0/0/3.2766	40.824	0	-5.3862	5.3682	89.769	4.4579	4.139e-06	1	8.278e-06	0.0025102	FALSE
AC_000187.1:21968704-21968723	MAGEA11	40.824	0/0/0	40.824	0	-5.3862	0	89.769	4.4579	4.139e-06	1	8.278e-06	0.0025102	FALSE
AC_000162.1:102917052-102917071	LOC107132521	26.906	54.597/63.06/61.164	26.906	61.164	1.1555	23.363	59.062	4.4576	1	4.1444e-06	8.2889e-06	0.0025102	TRUE
AC_000173.1:37568600-37568619	ATP1B1	18.556	49.518/35.417/46.965	18.556	46.965	1.2944	69.934	40.668	4.4548	1	4.2059e-06	8.4117e-06	0.0025301	TRUE
AC_000165.1:39438819-39438838	PDCD1LG2	18.556	24.124/51.83/46.965	18.556	46.965	1.2944	272.69	40.668	4.4548	1	4.2059e-06	8.4117e-06	0.0025301	TRUE
AC_000167.1:34063159-34063178	SPRED1	29.69	66.024/65.652/34.951	29.69	65.652	1.1189	471.34	65.199	4.4537	1	4.2201e-06	8.4401e-06	0.0025301	TRUE
AC_000165.1:103911158-103911178	LOC513329	25.979	50.788/59.605/61.164	25.979	59.605	1.1676	40.088	57.017	4.4533	1	4.2299e-06	8.4599e-06	0.0025301	TRUE
AC_000165.1:9732297-9732317	INTS9	77.008	15.236/19.004/22.937	77.008	19.004	-1.9633	14.83	169.79	4.4514	4.2647e-06	1	8.5294e-06	0.0025429	FALSE
AC_000159.1:6889535-6889554	WDR75	64.019	11.427/11.23/10.922	64.019	11.23	-2.4104	0.066823	141.04	4.4467	4.3609e-06	1	8.7218e-06	0.0025922	FALSE
AC_000177.1:10144439-10144459	GTF2H2	15.773	41.9/28.507/51.334	15.773	41.9	1.3549	134.19	34.544	4.4453	1	4.4042e-06	8.8085e-06	0.0026099	TRUE
AC_000177.1:12385336-12385356	MAST4	44.535	59.675/88.976/88.469	44.535	88.469	0.97443	414.67	97.966	4.4388	1	4.5223e-06	9.0446e-06	0.0026716	TRUE
AC_000170.1:54254679-54254699	OPRL1	20.412	53.327/50.103/29.49	20.412	50.103	1.255	217.64	44.753	4.4383	1	4.5398e-06	9.0795e-06	0.0026737	TRUE
AC_000184.1:41933703-41933722	RPL15	63.091	2.5394/25.915/10.922	63.091	10.922	-2.4265	147.53	138.99	4.427	4.7776e-06	1	9.5552e-06	0.0027987	FALSE
AC_000182.1:1602299-1602319	TSC2	70.513	125.7/129.58/83.008	70.513	125.7	0.82513	918.78	155.42	4.4267	1	4.784e-06	9.568e-06	0.0027987	TRUE
AC_000165.1:9749286-9749305	INTS9	64.947	15.236/9.5022/12.014	64.947	12.014	-2.3412	8.3458	143.1	4.4262	4.7957e-06	1	9.5914e-06	0.0027987	FALSE
AC_000180.1:30713737-30713756	HIST1H2BI	72.369	16.506/16.413/21.844	72.369	16.506	-2.0673	14.253	159.52	4.4232	4.8632e-06	1	9.7264e-06	0.0028295	FALSE
AC_000184.1:39139828-39139847	LRRC3B	10.206	36.821/31.098/30.582	10.206	31.098	1.5182	16.508	22.311	4.4231	1	4.9408e-06	9.8816e-06	0.0028573	TRUE
AC_000186.1:7560550-7560570	RAB38	19.484	39.36/48.375/49.15	19.484	48.375	1.2693	40.932	42.711	4.4208	1	4.925e-06	9.8499e-06	0.0028568	TRUE
AC_000176.1:56552832-56552851	RECQL5	39.896	0/0.86384/0	39.896	0	-5.3539	0.37311	87.721	4.4101	5.1659e-06	0.99999	1.0332e-05	0.0029076	FALSE
AC_000187.1:40146750-40146769	MECP2	39.896	0/0/0	39.896	0	-5.3539	0	87.721	4.4101	5.1659e-06	0.99999	1.0332e-05	0.0029076	FALSE
AC_000163.1:87611132-87611152	AMTN	39.896	0/0.86384/0	39.896	0	-5.3539	0.37311	87.721	4.4101	5.1659e-06	0.99999	1.0332e-05	0.0029076	FALSE
AC_000186.1:17549664-17549683	NARS2	39.896	0/0.86384/0	39.896	0	-5.3539	0.37311	87.721	4.4101	5.1659e-06	0.99999	1.0332e-05	0.0029076	FALSE
AC_000178.1:14410513-14410532	CHD2	39.896	0/0/1.0922	39.896	0	-5.3539	0.59647	87.721	4.4101	5.1659e-06	0.99999	1.0332e-05	0.0029076	FALSE
AC_000165.1:10825741-10825760	PBK	39.896	0/0/0	39.896	0	-5.3539	0	87.721	4.4101	5.1659e-06	0.99999	1.0332e-05	0.0029076	FALSE
AC_000168.1:6200551-6200570	CNOT11	39.896	0/0.86384/2.1844	39.896	0.86384	-4.4556	1.2451	87.721	4.4101	5.1659e-06	0.99999	1.0332e-05	0.0029076	FALSE
AC_000177.1:132539-132559	LOC784595	39.896	0/0/0	39.896	0	-5.3539	0	87.721	4.4101	5.1659e-06	0.99999	1.0332e-05	0.0029076	FALSE
AC_000187.1:72543376-72543395	LOC101906517	39.896	0/0/0	39.896	0	-5.3539	0	87.721	4.4101	5.1659e-06	0.99999	1.0332e-05	0.0029076	FALSE
AC_000164.1:19230914-19230933	CRB3	45.463	73.642/97.614/89.562	45.463	89.562	0.96283	159.14	100.02	4.4096	0.99999	5.1791e-06	1.0358e-05	0.0029076	TRUE
AC_000164.1:2617831-2617851	OBSCN	13.917	25.394/38.873/38.228	13.917	38.228	1.3949	82.56	30.464	4.4045	0.99999	5.3322e-06	1.0664e-05	0.0029751	TRUE
AC_000181.1:62447702-62447722	LOC511106	13.917	17.776/38.873/38.228	13.917	38.228	1.3949	209.35	30.464	4.4045	0.99999	5.3322e-06	1.0664e-05	0.0029751	TRUE
AC_000187.1:78629820-78629839	LPAR4	44.535	85.069/88.112/90.654	44.535	88.112	0.96865	7.8595	97.966	4.4027	0.99999	5.3459e-06	1.0692e-05	0.0029751	TRUE
AC_000164.1:22660346-22660366	DOT1L	33.401	71.103/76.882/67.717	33.401	71.103	1.0676	22.429	73.385	4.401	0.99999	5.3868e-06	1.0774e-05	0.0029892	TRUE
AC_000163.1:92788718-92788738	NUP54	27.834	62.215/45.784/70.994	27.834	62.215	1.1325	173.53	61.107	4.3981	0.99999	5.4605e-06	1.0921e-05	0.0030213	TRUE
AC_000182.1:21588311-21588330	PLK1	56.596	13.967/6.9107/7.6455	56.596	7.6455	-2.736	20.248	124.63	4.3925	5.6038e-06	0.99999	1.1208e-05	0.0030918	FALSE
AC_000164.1:15899406-15899425	EIF3G	60.307	11.427/6.9107/9.8299	60.307	9.8299	-2.501	5.5366	132.83	4.3828	5.8586e-06	0.99999	1.1717e-05	0.0032231	FALSE
AC_000176.1:41302577-41302597	TOP2A	62.163	13.967/10.366/10.922	62.163	10.922	-2.4054	4.7889	136.94	4.3808	5.9127e-06	0.99999	1.1825e-05	0.0032435	FALSE
AC_000160.1:14545996-14546015	CCT3	64.019	13.967/9.5022/12.014	64.019	12.014	-2.3207	5.061	141.04	4.3802	5.9295e-06	0.99999	1.1859e-05	0.0032435	FALSE
AC_000161.1:108300467-108300487	LOC514662	38.968	44.439/79.473/81.916	38.968	79.473	1.0097	616.68	85.672	4.3762	0.99999	6.0396e-06	1.2079e-05	0.0032943	TRUE
AC_000172.1:84859311-84859330	THYN1	16.701	43.17/40.6/44.781	16.701	43.17	1.3193	4.5982	36.585	4.3761	0.99999	6.0594e-06	1.2119e-05	0.0032958	TRUE
AC_000175.1:11724149-11724168	GINS2	47.318	6.3485/0.86384/3.2766	47.318	3.2766	-3.498	7.6288	104.12	4.3714	6.1716e-06	0.99999	1.2343e-05	0.0033473	FALSE
AC_000183.1:25972943-25972963	LOC101903854	15.773	53.327/41.464/40.412	15.773	41.464	1.3401	70.916	34.544	4.3712	0.99999	6.2003e-06	1.2401e-05	0.0033519	TRUE
AC_000170.1:74485093-74485113	ELP	39.896	60.945/93.295/80.824	39.896	80.824	1.0006	275.34	87.721	4.3699	0.99999	6.215e-06	1.243e-05	0.0033519	TRUE
AC_000181.1:941247-941267	CTDP1	64.947	12.697/6.0469/13.107	64.947	12.697	-2.2674	22.195	143.1	4.3688	6.2453e-06	0.99999	1.2491e-05	0.0033588	FALSE
AC_000158.1:81055565-81055584	RFC4	51.957	5.0788/8.6384/5.4611	51.957	5.4611	-3.035	5.1208	114.37	4.3674	6.2858e-06	0.99999	1.2572e-05	0.0033712	FALSE
AC_000174.1:70336366-70336386	CCDC117	24.123	55.866/55.286/61.164	24.123	55.866	1.1786	14.201	52.928	4.3633	0.99999	6.4093e-06	1.2819e-05	0.0033832	TRUE
AC_000170.1:65211763-65211783	EIF6	75.152	19.045/19.004/9.8299	75.152	19.004	-1.9286	42.087	165.69	4.3621	6.4397e-06	0.99999	1.2879e-05	0.0033832	FALSE
AC_000158.1:67631310-67631330	PARP14	38.968	0/0/0	38.968	0	-5.3208	0	85.672	4.3618	6.4493e-06	0.99999	1.2899e-05	0.0033832	FALSE
AC_000170.1:66819628-66819647	RPN2	38.968	0/0/0	38.968	0	-5.3208	0	85.672	4.3618	6.4493e-06	0.99999	1.2899e-05	0.0033832	FALSE
AC_000166.1:89635738-89635758	RMND1	38.968	0/0/0	38.968	0	-5.3208	0	85.672	4.3618	6.4493e-06	0.99999	1.2899e-05	0.0033832	FALSE
AC_000172.1:14118929-14118949	JRKL	38.968	0/0.86384/0	38.968	0	-5.3208	0.37311	85.672	4.3618	6.4493e-06	0.99999	1.2899e-05	0.0033832	FALSE
AC_000167.1:43130060-43130079	SOS2	38.968	0/0/0	38.968	0	-5.3208	0	85.672	4.3618	6.4493e-06	0.99999	1.2899e-05	0.0033832	FALSE
AC_000187.1:40146660-40146680	MECP2	38.968	0/0/0	38.968	0	-5.3208	0	85.672	4.3618	6.4493e-06	0.99999	1.2899e-05	0.0033832	FALSE
AC_000181.1:51135860-51135880	MEX3C	58.452	107.92/84.656/115.77	58.452	107.92	0.87352	301.51	128.73	4.3603	0.99999	6.4932e-06	1.2986e-05	0.003397	TRUE
AC_000174.1:72428459-72428478	PISD	75.152	19.045/12.094/24.029	75.152	19.045	-1.9256	36.579	165.69	4.359	6.5339e-06	0.99999	1.3068e-05	0.003409	FALSE
AC_000160.1:8341176-8341196	B4GALT3	28.762	49.518/63.924/63.349	28.762	63.349	1.1124	95.808	63.153	4.3522	0.99999	6.7396e-06	1.3479e-05	0.0035068	TRUE
AC_000180.1:15892970-15892990	MGC137036	20.412	49.518/44.92/57.887	20.412	49.518	1.2384	45.596	44.753	4.3508	0.99999	6.7885e-06	1.3577e-05	0.0035227	TRUE
AC_000162.1:26911020-26911040	ESPL1	51.029	12.697/5.183/3.2766	51.029	5.183	-3.0729	30.046	112.32	4.3484	6.8582e-06	0.99999	1.3716e-05	0.0035493	FALSE
AC_000159.1:105202674-105202693	RPL37A	92.781	39.36/25.915/30.582	92.781	30.582	-1.5702	49.42	204.73	4.347	6.9015e-06	0.99999	1.3803e-05	0.0035621	FALSE
AC_000164.1:41308189-41308208	LOC107132626	36.184	74.912/79.473/69.902	36.184	74.912	1.0296	22.954	79.528	4.3427	0.99999	7.0379e-06	1.4076e-05	0.0036104	TRUE
AC_000172.1:79812217-79812236	LOC787543	29.69	64.754/69.107/57.887	29.69	64.754	1.0993	33.051	65.199	4.3426	0.99999	7.0422e-06	1.4084e-05	0.0036104	TRUE
AC_000165.1:80824962-80824981	ISCA1	70.513	17.776/9.5022/16.383	70.513	16.383	-2.0405	24.644	155.42	4.3423	7.0515e-06	0.99999	1.4103e-05	0.0036104	FALSE
AC_000160.1:121177705-121177725	DTYMK	49.174	2.5394/11.23/4.3689	49.174	4.3689	-3.2242	25.211	108.22	4.3397	7.1335e-06	0.99999	1.4267e-05	0.0036427	FALSE
AC_000159.1:127975016-127975036	MAN1C1	25.979	62.215/58.741/39.32	25.979	58.741	1.1469	194.63	57.017	4.3389	0.99999	7.1632e-06	1.4326e-05	0.0036481	TRUE
AC_000187.1:71026976-71026996	BRWD3	40.824	87.609/59.605/81.916	40.824	81.916	0.98734	265.1	89.769	4.3371	0.99999	7.2186e-06	1.4437e-05	0.0036666	TRUE
AC_000178.1:69639807-69639827	EIF5	55.668	13.967/7.7746/4.3689	55.668	7.7746	-2.6911	24.97	122.57	4.3332	7.3464e-06	0.99999	1.4693e-05	0.0037217	FALSE
AC_000187.1:38818471-38818490	FUNDC2	46.39	90.148/109.71/58.98	46.39	90.148	0.94362	677.02	102.07	4.3313	0.99999	7.413e-06	1.4826e-05	0.0037357	TRUE
AC_000171.1:76102273-76102293	NBN	46.39	90.148/70.835/100.48	46.39	90.148	0.94362	239.91	102.07	4.3313	0.99999	7.413e-06	1.4826e-05	0.0037357	TRUE
AC_000162.1:86948391-86948411	SOX5	44.535	64.754/92.431/87.377	44.535	87.377	0.95671	268.67	97.966	4.3285	0.99999	7.5068e-06	1.5014e-05	0.0037632	TRUE
AC_000161.1:113380313-113380333	KRBA1	44.535	85.069/88.976/87.377	44.535	87.377	0.95671	3.9405	97.966	4.3285	0.99999	7.5068e-06	1.5014e-05	0.0037632	TRUE
AC_000185.1:9292026-9292045	HEATR1	52.885	6.3485/23.324/5.4611	52.885	6.3485	-2.8744	144.47	116.42	4.3265	7.5765e-06	0.99999	1.5153e-05	0.0037882	FALSE
AC_000168.1:105122891-105122910	LOC101907085	57.524	8.8878/6.0469/15.291	57.524	8.8878	-2.5653	24.536	126.68	4.3259	7.5968e-06	0.99999	1.5194e-05	0.0037885	FALSE
nc_guide45231	nc_guide45231	12.061	34.282/39.737/26.213	12.061	34.282	1.4336	47.429	26.386	4.3257	0.99999	7.6745e-06	1.5349e-05	0.0038075	TRUE
AC_000168.1:27755507-27755526	LOC526524	12.061	34.282/35.417/33.859	12.061	34.282	1.4336	0.73445	26.386	4.3257	0.99999	7.6745e-06	1.5349e-05	0.0038075	TRUE
nc_guide236681	nc_guide236681	12.989	26.664/52.694/36.043	12.989	36.043	1.4049	182.62	28.425	4.3241	0.99999	7.7161e-06	1.5432e-05	0.0038183	TRUE
AC_000177.1:13943071-13943091	PPWD1	53.813	8.8878/6.9107/6.5533	53.813	6.9107	-2.7926	2.0184	118.47	4.3197	7.8135e-06	0.99999	1.5627e-05	0.0038565	FALSE
AC_000170.1:55359535-55359554	RPS21	77.008	27.933/20.732/13.107	77.008	20.732	-1.8438	55.002	169.79	4.3188	7.8432e-06	0.99999	1.5686e-05	0.0038613	FALSE
AC_000178.1:68789895-68789915	CINP	58.452	13.967/9.5022/8.7377	58.452	9.5022	-2.501	10.258	128.73	4.3179	7.8764e-06	0.99999	1.5753e-05	0.0038677	FALSE
AC_000162.1:47651790-47651809	LOC525592	8.3503	20.315/26.779/28.398	8.3503	26.779	1.5709	22.201	18.239	4.3151	0.99999	8.1823e-06	1.6365e-05	0.0039177	TRUE
AC_000165.1:86805134-86805153	PTPDC1	38.04	0/0/0	38.04	0	-5.2869	0	83.624	4.313	8.0541e-06	0.99999	1.6108e-05	0.0038757	FALSE
AC_000182.1:4109457-4109477	ALG1	38.04	0/0/3.2766	38.04	0	-5.2869	5.3682	83.624	4.313	8.0541e-06	0.99999	1.6108e-05	0.0038757	FALSE
AC_000168.1:103184885-103184905	GBGT1	38.04	0/0.86384/0	38.04	0	-5.2869	0.37311	83.624	4.313	8.0541e-06	0.99999	1.6108e-05	0.0038757	FALSE
AC_000171.1:17196765-17196785	TRMT12	38.04	0/0/0	38.04	0	-5.2869	0	83.624	4.313	8.0541e-06	0.99999	1.6108e-05	0.0038757	FALSE
AC_000162.1:100636178-100636198	LOC784451	38.04	0/0.86384/0	38.04	0	-5.2869	0.37311	83.624	4.313	8.0541e-06	0.99999	1.6108e-05	0.0038757	FALSE
AC_000158.1:69753204-69753224	UMPS	38.04	0/0/0	38.04	0	-5.2869	0	83.624	4.313	8.0541e-06	0.99999	1.6108e-05	0.0038757	FALSE
AC_000162.1:47889496-47889516	TMBIM4	38.04	0/0/0	38.04	0	-5.2869	0	83.624	4.313	8.0541e-06	0.99999	1.6108e-05	0.0038757	FALSE
AC_000167.1:50709326-50709346	GCNT3	38.04	0/0/0	38.04	0	-5.2869	0	83.624	4.313	8.0541e-06	0.99999	1.6108e-05	0.0038757	FALSE
AC_000165.1:64722608-64722628	ALG2	50.102	5.0788/11.23/3.2766	50.102	5.0788	-3.0715	20.542	110.27	4.3112	8.117e-06	0.99999	1.6234e-05	0.0038961	FALSE
AC_000162.1:31409122-31409141	LOC526630	37.112	55.866/76.018/76.455	37.112	76.018	1.0149	203.14	81.576	4.3076	0.99999	8.2531e-06	1.6506e-05	0.0039418	TRUE
AC_000187.1:140174432-140174452	XG	41.751	88.878/61.333/83.008	41.751	83.008	0.97456	252.15	91.818	4.3056	0.99999	8.3268e-06	1.6654e-05	0.0039671	TRUE
AC_000178.1:55620767-55620786	ADAL	21.34	50.788/32.826/52.426	21.34	50.788	1.213	162.65	46.796	4.3048	0.99999	8.365e-06	1.673e-05	0.0039693	TRUE
AC_000175.1:47573573-47573593	LOC787074	39.896	1.2697/0/2.1844	39.896	1.2697	-4.1714	1.2244	87.721	4.3044	8.3728e-06	0.99999	1.6746e-05	0.0039693	FALSE
AC_000173.1:70725649-70725668	PTPN14	29.69	59.675/71.699/64.441	29.69	64.441	1.0924	37.693	65.199	4.3037	0.99999	8.3979e-06	1.6796e-05	0.0039714	TRUE
AC_000174.1:73291942-73291962	LOC101904076	32.473	67.294/70.835/68.81	32.473	68.81	1.0604	3.2	71.338	4.3021	0.99999	8.4601e-06	1.692e-05	0.003991	TRUE
AC_000160.1:98671125-98671145	SKINT1	20.412	46.979/60.469/49.15	20.412	49.15	1.2278	66.418	44.753	4.2958	0.99999	8.7133e-06	1.7427e-05	0.0041004	TRUE
AC_000176.1:28159064-28159083	NAA38	38.968	78.721/83.792/66.625	38.968	78.721	0.99612	86.014	85.672	4.2949	0.99999	8.7401e-06	1.748e-05	0.0041029	TRUE
AC_000182.1:4111779-4111798	ALG1	56.596	8.8878/7.7746/8.7377	56.596	8.7377	-2.5643	0.47511	124.63	4.292	8.855e-06	0.99999	1.771e-05	0.0041467	FALSE
AC_000173.1:70708589-70708608	PTPN14	19.484	39.36/47.511/50.242	19.484	47.511	1.2438	36.946	42.711	4.2886	0.99999	9.0042e-06	1.8008e-05	0.0042063	TRUE
AC_000170.1:70460333-70460352	TOP1	62.163	25.394/9.5022/12.014	62.163	12.014	-2.279	92.66	136.94	4.2868	9.064e-06	0.99999	1.8128e-05	0.004224	FALSE
AC_000180.1:29281203-29281222	LOC618064	18.556	41.9/46.647/45.873	18.556	45.873	1.2611	8.1931	40.668	4.2835	0.99999	9.2136e-06	1.8427e-05	0.0042833	TRUE
AC_000163.1:99302780-99302799	SCD5	25.051	57.136/31.962/56.795	25.051	56.795	1.1496	308.4	54.972	4.2815	0.99999	9.2849e-06	1.857e-05	0.0043061	TRUE
AC_000168.1:93022082-93022101	NDUFA8	86.286	62.215/22.46/27.305	86.286	27.305	-1.6247	621.08	190.34	4.2751	9.5547e-06	0.99999	1.9109e-05	0.0044205	FALSE
AC_000167.1:44821060-44821079	GNG2	36.184	54.597/81.201/74.271	36.184	74.271	1.0174	217.55	79.528	4.2708	0.99999	9.7393e-06	1.9479e-05	0.0044951	TRUE
AC_000165.1:17082799-17082819	TEK	18.556	29.203/45.784/48.057	18.556	45.784	1.2584	140.04	40.668	4.2695	0.99999	9.8131e-06	1.9626e-05	0.0045183	TRUE
AC_000178.1:27612995-27613014	STARD5	37.112	0/0/0	37.112	0	-5.2522	0	81.576	4.2635	1.0061e-05	0.99999	2.0123e-05	0.0045669	FALSE
AC_000169.1:30211535-30211554	USPL1	37.112	0/0/1.0922	37.112	0	-5.2522	0.59647	81.576	4.2635	1.0061e-05	0.99999	2.0123e-05	0.0045669	FALSE
AC_000159.1:107020149-107020168	AAMP	37.112	0/0/0	37.112	0	-5.2522	0	81.576	4.2635	1.0061e-05	0.99999	2.0123e-05	0.0045669	FALSE
AC_000181.1:57130325-57130345	ST8SIA3	37.112	0/0.86384/0	37.112	0	-5.2522	0.37311	81.576	4.2635	1.0061e-05	0.99999	2.0123e-05	0.0045669	FALSE
AC_000172.1:22136759-22136779	C15H11orf88	37.112	6.3485/0/0	37.112	0	-5.2522	20.151	81.576	4.2635	1.0061e-05	0.99999	2.0123e-05	0.0045669	FALSE
AC_000185.1:41209176-41209195	GRID1	37.112	0/0/0	37.112	0	-5.2522	0	81.576	4.2635	1.0061e-05	0.99999	2.0123e-05	0.0045669	FALSE
AC_000168.1:47905293-47905312	LOC104973375	55.668	102.84/79.473/104.85	55.668	102.84	0.87381	275.13	122.57	4.2612	0.99999	1.0169e-05	2.0338e-05	0.0046047	TRUE
AC_000176.1:15447426-15447446	ZNF830	72.369	19.045/15.549/18.568	72.369	18.568	-1.9067	4.6699	159.52	4.2598	1.023e-05	0.99999	2.0459e-05	0.0046105	FALSE
AC_000168.1:63570603-63570622	ACTR2	72.369	35.551/13.821/18.568	72.369	18.568	-1.9067	155.49	159.52	4.2598	1.023e-05	0.99999	2.0459e-05	0.0046105	FALSE
AC_000172.1:56544448-56544468	PRKRIR	30.618	58.406/69.971/65.533	30.618	65.533	1.0733	35.246	67.245	4.2578	0.99999	1.0323e-05	2.0646e-05	0.0046418	TRUE
AC_000176.1:28223096-28223116	TRAPPC1	79.791	24.124/23.324/14.199	79.791	23.324	-1.7318	41.952	175.96	4.2569	1.0362e-05	0.99999	2.0724e-05	0.0046484	FALSE
AC_000158.1:130656855-130656875	TXLNA	23.195	29.203/53.558/57.887	23.195	53.558	1.1731	305.96	50.883	4.2565	0.99999	1.0387e-05	2.0775e-05	0.0046489	TRUE
AC_000175.1:14533669-14533689	RPL13	55.668	6.3485/8.6384/10.922	55.668	8.6384	-2.5557	5.2297	122.57	4.2531	1.0541e-05	0.99999	2.1081e-05	0.0047065	FALSE
AC_000173.1:12686101-12686121	B3GALT2	17.628	33.012/44.056/46.965	17.628	44.056	1.2742	65.216	38.627	4.2522	0.99999	1.0609e-05	2.1217e-05	0.0047149	TRUE
AC_000168.1:72495414-72495433	PREB	45.463	7.6181/3.4554/3.2766	45.463	3.4554	-3.3825	8.6804	100.02	4.2521	1.0588e-05	0.99999	2.1176e-05	0.0047149	FALSE
AC_000174.1:44356439-44356459	CTSO	23.195	54.597/32.826/53.519	23.195	53.519	1.172	214.67	50.883	4.251	0.99999	1.0648e-05	2.1295e-05	0.0047214	TRUE
AC_000159.1:127283005-127283025	DHDDS	66.802	12.697/19.868/15.291	66.802	15.291	-2.0573	13.841	147.2	4.246	1.088e-05	0.99999	2.176e-05	0.0048133	FALSE
AC_000165.1:24927952-24927972	RPS6	60.307	11.427/8.6384/18.568	60.307	11.427	-2.3026	29.382	132.83	4.2428	1.1037e-05	0.99999	2.2075e-05	0.0048716	FALSE
AC_000175.1:52484972-52484991	ZNF226	29.69	59.675/63.924/68.81	29.69	63.924	1.081	20.959	65.199	4.2398	0.99999	1.1189e-05	2.2378e-05	0.0049243	TRUE
AC_000160.1:43299664-43299683	SASS6	59.38	15.236/9.5022/10.922	59.38	10.922	-2.3404	10.314	130.78	4.2394	1.1208e-05	0.99999	2.2416e-05	0.0049243	FALSE
AC_000168.1:87871623-87871643	YWHAQ	93.709	46.979/29.371/32.766	93.709	32.766	-1.4879	106.76	206.79	4.2379	1.128e-05	0.99999	2.256e-05	0.0049446	FALSE
AC_000177.1:41499002-41499022	GOLPH3	27.834	60.945/40.6/80.824	27.834	60.945	1.1032	404.54	61.107	4.2357	0.99999	1.1394e-05	2.2788e-05	0.0049833	TRUE
AC_000167.1:21481038-21481058	RNF212B	37.112	76.181/20.732/75.363	37.112	75.363	1.0026	1492.6	81.576	4.235	0.99999	1.1426e-05	2.2851e-05	0.0049857	TRUE
AC_000166.1:62027402-62027422	RNGTT	34.329	71.103/76.018/51.334	34.329	71.103	1.0292	207.48	75.433	4.2341	0.99999	1.1475e-05	2.2949e-05	0.0049958	TRUE
AC_000187.1:38795210-38795229	MTCP1	5.5668	20.315/17.277/24.029	5.5668	20.315	1.6986	11.511	12.139	4.233	0.99999	1.2199e-05	2.4397e-05	0.0051589	TRUE
AC_000172.1:45498090-45498110	LOC782678	51.957	106.65/74.29/97.207	51.957	97.207	0.891	307.22	114.37	4.2312	0.99999	1.1622e-05	2.3244e-05	0.0050484	TRUE
AC_000164.1:93043937-93043956	LOC507513	15.773	40.63/28.507/42.596	15.773	40.63	1.3115	75.422	34.544	4.2293	0.99999	1.1765e-05	2.3529e-05	0.0050989	TRUE
AC_000160.1:17814145-17814164	SPRR4	25.979	52.057/62.196/57.887	25.979	57.887	1.1261	26.279	57.017	4.2258	0.99999	1.1908e-05	2.3816e-05	0.0051265	TRUE
AC_000162.1:57451729-57451749	RNF41	25.979	46.979/68.243/57.887	25.979	57.887	1.1261	113.12	57.017	4.2258	0.99999	1.1908e-05	2.3816e-05	0.0051265	TRUE
AC_000161.1:100213835-100213855	NUP205	44.535	7.6181/2.5915/3.2766	44.535	3.2766	-3.4124	9.659	97.966	4.2253	1.193e-05	0.99999	2.386e-05	0.0051265	FALSE
AC_000187.1:24326561-24326580	CDR1	56.596	63.485/107.98/103.76	56.596	103.76	0.86305	819.98	124.63	4.2248	0.99999	1.1956e-05	2.3912e-05	0.0051265	TRUE
AC_000174.1:33527755-33527774	ANKRD50	15.773	25.394/40.6/42.596	15.773	40.6	1.3105	117.61	34.544	4.2242	0.99999	1.2031e-05	2.4062e-05	0.0051265	TRUE
AC_000179.1:54949167-54949186	GHRL	15.773	34.282/40.6/57.887	15.773	40.6	1.3105	169.38	34.544	4.2242	0.99999	1.2031e-05	2.4062e-05	0.0051265	TRUE
AC_000164.1:46105035-46105055	AFF4	69.586	121.89/125.26/84.101	69.586	121.89	0.79993	719.7	153.36	4.2236	0.99999	1.2022e-05	2.4044e-05	0.0051265	TRUE
AC_000158.1:83620828-83620847	EIF2B5	49.174	5.0788/8.6384/5.4611	49.174	5.4611	-2.9571	5.1208	108.22	4.2224	1.2087e-05	0.99999	2.4173e-05	0.0051265	FALSE
AC_000168.1:60405724-60405743	CCT4	49.174	15.236/5.183/5.4611	49.174	5.4611	-2.9571	47.816	108.22	4.2224	1.2087e-05	0.99999	2.4173e-05	0.0051265	FALSE
AC_000174.1:64811818-64811838	RPLP0	56.596	8.8878/9.5022/9.8299	56.596	9.5022	-2.4553	0.24244	124.63	4.2222	1.2095e-05	0.99999	2.4191e-05	0.0051265	FALSE
AC_000174.1:36455514-36455533	LOC782754	46.39	58.406/88.976/103.76	46.39	88.976	0.92494	576.55	102.07	4.2152	0.99999	1.2478e-05	2.4956e-05	0.0052253	TRUE
AC_000173.1:42544751-42544771	MIIP	31.545	79.991/50.967/66.625	31.545	66.625	1.0551	211.91	69.292	4.2142	0.99999	1.2534e-05	2.5068e-05	0.0052253	TRUE
AC_000176.1:33882072-33882092	CENPV	36.184	0/0/1.0922	36.184	0	-5.2166	0.59647	79.528	4.2135	1.2573e-05	0.99999	2.5147e-05	0.0052253	FALSE
AC_000180.1:27222576-27222596	NELFE	36.184	1.2697/0/0	36.184	0	-5.2166	0.80606	79.528	4.2135	1.2573e-05	0.99999	2.5147e-05	0.0052253	FALSE
AC_000159.1:111161555-111161575	PAX3	36.184	0/0/0	36.184	0	-5.2166	0	79.528	4.2135	1.2573e-05	0.99999	2.5147e-05	0.0052253	FALSE
AC_000168.1:60405686-60405706	CCT4	36.184	0/0.86384/1.0922	36.184	0.86384	-4.3184	0.39919	79.528	4.2135	1.2573e-05	0.99999	2.5147e-05	0.0052253	FALSE
AC_000179.1:11829258-11829278	XYLB	36.184	0/0/3.2766	36.184	0	-5.2166	5.3682	79.528	4.2135	1.2573e-05	0.99999	2.5147e-05	0.0052253	FALSE
AC_000168.1:97605685-97605704	ZBTB43	36.184	0/0/0	36.184	0	-5.2166	0	79.528	4.2135	1.2573e-05	0.99999	2.5147e-05	0.0052253	FALSE
AC_000187.1:123647281-123647301	LOC782592	12.061	35.551/33.69/28.398	12.061	33.69	1.4092	15.736	26.386	4.2105	0.99999	1.2863e-05	2.5725e-05	0.005334	TRUE
AC_000182.1:26615698-26615717	ASPHD1	21.34	52.057/50.103/41.504	21.34	50.103	1.1938	38.878	46.796	4.2047	0.99999	1.3086e-05	2.6171e-05	0.005404	TRUE
AC_000181.1:45908209-45908229	SLC14A1	48.246	95.227/91.567/72.086	48.246	91.567	0.91049	196.45	106.17	4.2044	0.99999	1.3088e-05	2.6176e-05	0.005404	TRUE
AC_000159.1:32850257-32850276	FIGN	37.112	0/2.5915/1.0922	37.112	1.0922	-4.1872	1.7204	81.576	4.1985	1.3437e-05	0.99999	2.6874e-05	0.0055363	FALSE
AC_000176.1:55666335-55666354	SRSF2	54.741	12.697/4.3192/8.7377	54.741	8.7377	-2.5171	17.599	120.52	4.1954	1.3618e-05	0.99999	2.7236e-05	0.0055868	FALSE
AC_000160.1:20172414-20172433	MCL1	54.741	2.5394/10.366/8.7377	54.741	8.7377	-2.5171	20.535	120.52	4.1954	1.3618e-05	0.99999	2.7236e-05	0.0055868	FALSE
AC_000159.1:43675167-43675186	FMNL2	25.051	38.091/56.15/60.072	25.051	56.15	1.1334	170.75	54.972	4.1944	0.99999	1.3683e-05	2.7366e-05	0.0055896	TRUE
AC_000174.1:70290361-70290381	CHEK2	25.051	66.024/56.15/24.029	25.051	56.15	1.1334	564.63	54.972	4.1944	0.99999	1.3683e-05	2.7366e-05	0.0055896	TRUE
AC_000173.1:56727766-56727786	SERPINC1	15.773	43.17/38.009/40.412	15.773	40.412	1.3039	6.6892	34.544	4.1922	0.99999	1.3865e-05	2.7731e-05	0.0056521	TRUE
AC_000166.1:37024355-37024375	MARCKS	24.123	54.597/54.422/54.611	24.123	54.597	1.146	0.015377	52.928	4.1888	0.99999	1.4031e-05	2.8062e-05	0.0057075	TRUE
AC_000178.1:57406226-57406245	CPSF2	63.091	10.158/13.821/17.475	63.091	13.821	-2.1124	13.388	138.99	4.1798	1.4589e-05	0.99999	2.9177e-05	0.0059218	FALSE
AC_000180.1:39239315-39239334	NHLRC1	45.463	69.833/87.248/97.207	45.463	87.248	0.92549	201.23	100.02	4.1782	0.99999	1.4692e-05	2.9384e-05	0.0059511	TRUE
nc_guide78549	nc_guide78549	27.834	33.012/60.469/61.164	27.834	60.469	1.0921	377.18	61.107	4.1748	0.99999	1.4918e-05	2.9835e-05	0.0060274	TRUE
AC_000177.1:56769565-56769585	ZNF622	50.102	78.721/113.16/93.931	50.102	93.931	0.8935	300.61	110.27	4.1739	0.99999	1.4974e-05	2.9948e-05	0.0060274	TRUE
AC_000161.1:28456682-28456702	TWISTNB	51.029	7.6181/6.9107/6.5533	51.029	6.9107	-2.7174	0.3141	112.32	4.1739	1.4974e-05	0.99999	2.9949e-05	0.0060274	FALSE
AC_000176.1:56561994-56562013	SMIM6	38.04	76.181/58.741/77.547	38.04	76.181	0.9833	153.02	83.624	4.1709	0.99998	1.5169e-05	3.0338e-05	0.006093	TRUE
AC_000168.1:98815141-98815160	CIZ1	33.401	44.439/69.107/69.902	33.401	69.107	1.0271	304.57	73.385	4.1681	0.99998	1.5358e-05	3.0716e-05	0.0061561	TRUE
AC_000171.1:2564709-2564728	LY6H	30.618	69.833/64.788/50.242	30.618	64.788	1.0571	118.52	67.245	4.167	0.99998	1.5436e-05	3.0872e-05	0.0061714	TRUE
AC_000174.1:35467695-35467714	IL21	16.701	41.9/24.188/43.689	16.701	41.9	1.2772	158.46	36.585	4.1662	0.99998	1.5534e-05	3.1068e-05	0.0061714	TRUE
AC_000160.1:107582377-107582397	AKIRIN1	35.257	0/0.86384/2.1844	35.257	0.86384	-4.2819	1.2451	77.48	4.1628	1.5718e-05	0.99998	3.1436e-05	0.0061714	FALSE
AC_000158.1:95531125-95531144	ECT2	35.257	0/0/0	35.257	0	-5.1802	0	77.48	4.1628	1.5718e-05	0.99998	3.1436e-05	0.0061714	FALSE
AC_000170.1:79306648-79306668	PTPN1	35.257	0/0/0	35.257	0	-5.1802	0	77.48	4.1628	1.5718e-05	0.99998	3.1436e-05	0.0061714	FALSE
AC_000168.1:10003400-10003419	M1AP	35.257	0/0/0	35.257	0	-5.1802	0	77.48	4.1628	1.5718e-05	0.99998	3.1436e-05	0.0061714	FALSE
AC_000164.1:10183078-10183098	LOC614468	35.257	0/0/0	35.257	0	-5.1802	0	77.48	4.1628	1.5718e-05	0.99998	3.1436e-05	0.0061714	FALSE
AC_000165.1:79371067-79371086	NTRK2	35.257	0/0/1.0922	35.257	0	-5.1802	0.59647	77.48	4.1628	1.5718e-05	0.99998	3.1436e-05	0.0061714	FALSE
AC_000170.1:29898383-29898402	MEIG1	35.257	1.2697/0/0	35.257	0	-5.1802	0.80606	77.48	4.1628	1.5718e-05	0.99998	3.1436e-05	0.0061714	FALSE
AC_000170.1:37424295-37424315	LOC100337001	35.257	0/0/0	35.257	0	-5.1802	0	77.48	4.1628	1.5718e-05	0.99998	3.1436e-05	0.0061714	FALSE
AC_000160.1:10544420-10544440	FCER1A	11.134	22.854/38.009/31.674	11.134	31.674	1.4291	58.959	24.348	4.1627	0.99998	1.5915e-05	3.1831e-05	0.0062363	TRUE
AC_000160.1:108926446-108926465	SNIP1	44.535	3.8091/8.6384/3.2766	44.535	3.8091	-3.2431	11.803	97.966	4.159	1.5985e-05	0.99998	3.1969e-05	0.0062506	FALSE
AC_000181.1:942562-942581	CTDP1	72.369	24.124/19.868/19.66	72.369	19.868	-1.8139	9.0777	159.52	4.1568	1.6137e-05	0.99998	3.2273e-05	0.0062972	FALSE
AC_000187.1:54990515-54990534	CENPI	47.318	5.0788/5.183/19.66	47.318	5.183	-2.9662	104.79	104.12	4.1528	1.6422e-05	0.99998	3.2844e-05	0.0063956	FALSE
AC_000187.1:135892246-135892266	MOSPD2	51.029	99.036/74.29/95.023	51.029	95.023	0.88405	222.97	112.32	4.1511	0.99998	1.6545e-05	3.3089e-05	0.0064303	TRUE
AC_000172.1:17969302-17969322	CUL5	54.741	100.31/99.342/115.77	54.741	100.31	0.86191	120.11	120.52	4.1505	0.99998	1.659e-05	3.318e-05	0.0064348	TRUE
AC_000164.1:4535820-4535839	UBA52	78.864	36.821/24.188/14.199	78.864	24.188	-1.6648	129.69	173.9	4.1462	1.6906e-05	0.99998	3.3811e-05	0.0065441	FALSE
AC_000166.1:69198218-69198238	L3MBTL3	52.885	58.406/97.614/102.67	52.885	97.614	0.87191	781.41	116.42	4.1455	0.99998	1.6955e-05	3.3911e-05	0.0065502	TRUE
AC_000187.1:91669226-91669246	SLC38A5	9.2781	27.933/14.685/31.674	9.2781	27.933	1.4932	94.752	20.275	4.1431	0.99998	1.748e-05	3.4959e-05	0.0067256	TRUE
AC_000162.1:57988683-57988702	LOC781363	99.275	161.25/142.53/160.56	99.275	160.56	0.68806	162.64	219.13	4.1397	0.99998	1.7386e-05	3.4771e-05	0.0067029	TRUE
AC_000173.1:75204606-75204626	SYT14	23.195	39.36/52.694/58.98	23.195	52.694	1.15	108.65	50.883	4.1354	0.99998	1.7725e-05	3.545e-05	0.0067794	TRUE
AC_000169.1:90695792-90695812	DCUN1D2	23.195	39.36/52.694/55.703	23.195	52.694	1.15	93.422	50.883	4.1354	0.99998	1.7725e-05	3.545e-05	0.0067794	TRUE
AC_000159.1:131596874-131596894	LDLRAD2	23.195	40.63/52.694/54.611	23.195	52.694	1.15	74.608	50.883	4.1354	0.99998	1.7725e-05	3.545e-05	0.0067794	TRUE
AC_000182.1:3515538-3515558	CORO7	25.051	40.63/59.605/55.703	25.051	55.703	1.1221	121.21	54.972	4.1342	0.99998	1.7816e-05	3.5633e-05	0.0067871	TRUE
AC_000177.1:66937582-66937601	MED10	33.401	63.485/69.971/68.81	33.401	68.81	1.021	14.852	73.385	4.1334	0.99998	1.7876e-05	3.5751e-05	0.0067871	TRUE
AC_000175.1:56693032-56693051	IL4I1	32.473	57.136/67.38/79.732	32.473	67.38	1.0306	128.75	71.338	4.1328	0.99998	1.7921e-05	3.5843e-05	0.0067871	TRUE
AC_000164.1:8134167-8134187	LOC512249	32.473	45.709/67.38/72.086	32.473	67.38	1.0306	245.88	71.338	4.1328	0.99998	1.7921e-05	3.5843e-05	0.0067871	TRUE
AC_000170.1:53929031-53929051	SIRPB1	20.412	25.394/48.375/48.057	20.412	48.057	1.1961	256.87	44.753	4.1325	0.99998	1.796e-05	3.592e-05	0.0067871	TRUE
AC_000167.1:65814853-65814873	FERMT2	53.813	8.8878/20.732/8.7377	53.813	8.8878	-2.4708	70.155	118.47	4.1323	1.7958e-05	0.99998	3.5916e-05	0.0067871	FALSE
AC_000175.1:2971351-2971371	KARS	70.513	15.236/19.004/19.66	70.513	19.004	-1.8379	7.3144	155.42	4.1318	1.7993e-05	0.99998	3.5986e-05	0.0067871	FALSE
AC_000186.1:5510913-5510932	LOC104976215	39.896	3.8091/0/2.1844	39.896	2.1844	-3.6828	3.7056	87.721	4.1308	1.8078e-05	0.99998	3.6156e-05	0.0068059	FALSE
AC_000159.1:122896604-122896623	SNRNP40	86.286	57.136/29.371/24.029	86.286	29.371	-1.5231	399.73	190.34	4.1254	1.8508e-05	0.99998	3.7015e-05	0.006954	FALSE
AC_000163.1:16790344-16790363	CFI	7.4225	24.124/21.596/24.029	7.4225	24.029	1.5713	2.9637	16.205	4.1253	0.99998	1.9138e-05	3.8275e-05	0.0070799	TRUE
AC_000175.1:34786171-34786190	CES3	30.618	45.709/82.065/64.441	30.618	64.441	1.0495	330.74	67.245	4.1246	0.99998	1.857e-05	3.714e-05	0.0069637	TRUE
AC_000161.1:94130147-94130166	AHCYL2	64.947	114.27/127.85/113.59	64.947	114.27	0.80568	92.388	143.1	4.1234	0.99998	1.8664e-05	3.7327e-05	0.0069798	TRUE
AC_000176.1:36804690-36804710	SPATA20	41.751	81.26/82.065/52.426	41.751	81.26	0.94423	416.02	91.818	4.1232	0.99998	1.8686e-05	3.7371e-05	0.0069798	TRUE
AC_000162.1:57606438-57606457	RPS26	72.369	20.315/26.779/19.66	72.369	20.315	-1.7833	21.106	159.52	4.1214	1.8827e-05	0.99998	3.7654e-05	0.0070131	FALSE
AC_000173.1:2121018-2121037	LOC100336993	70.513	121.89/89.839/133.25	70.513	121.89	0.78109	578.16	155.42	4.1212	0.99998	1.8848e-05	3.7695e-05	0.0070131	TRUE
AC_000175.1:62395614-62395634	FIZ1	48.246	62.215/90.703/102.67	48.246	90.703	0.89697	477.37	106.17	4.1206	0.99998	1.8896e-05	3.7792e-05	0.0070175	TRUE
AC_000176.1:51608850-51608870	ANAPC11	62.163	13.967/9.5022/18.568	62.163	13.967	-2.0773	20.55	136.94	4.1193	1.9002e-05	0.99998	3.8005e-05	0.0070433	FALSE
AC_000176.1:21334226-21334245	TAOK1	48.246	93.957/76.018/90.654	48.246	90.654	0.89619	112.56	106.17	4.1158	0.99998	1.9292e-05	3.8585e-05	0.0071206	TRUE
AC_000168.1:11196098-11196117	CCT7	46.39	5.0788/3.4554/5.4611	46.39	5.0788	-2.9627	1.3908	102.07	4.1139	1.9452e-05	0.99998	3.8905e-05	0.0071206	FALSE
AC_000166.1:66509461-66509480	RIPPLY2	34.329	0/0/1.0922	34.329	0	-5.1428	0.59647	75.433	4.1115	1.9656e-05	0.99998	3.9312e-05	0.0071206	FALSE
AC_000178.1:45821754-45821774	KIAA0391	34.329	0/0/0	34.329	0	-5.1428	0	75.433	4.1115	1.9656e-05	0.99998	3.9312e-05	0.0071206	FALSE
AC_000170.1:57657103-57657123	ZNF831	34.329	3.8091/0/0	34.329	0	-5.1428	7.2545	75.433	4.1115	1.9656e-05	0.99998	3.9312e-05	0.0071206	FALSE
AC_000186.1:5409432-5409451	LOC100139381	34.329	0/0/0	34.329	0	-5.1428	0	75.433	4.1115	1.9656e-05	0.99998	3.9312e-05	0.0071206	FALSE
AC_000176.1:42567165-42567185	GAST	34.329	0/0/0	34.329	0	-5.1428	0	75.433	4.1115	1.9656e-05	0.99998	3.9312e-05	0.0071206	FALSE
AC_000160.1:21722431-21722450	CD160	34.329	0/0/0	34.329	0	-5.1428	0	75.433	4.1115	1.9656e-05	0.99998	3.9312e-05	0.0071206	FALSE
AC_000166.1:71770692-71770711	LOC785678	34.329	0/0.86384/0	34.329	0	-5.1428	0.37311	75.433	4.1115	1.9656e-05	0.99998	3.9312e-05	0.0071206	FALSE
AC_000166.1:39908504-39908524	AMD1	34.329	0/0/0	34.329	0	-5.1428	0	75.433	4.1115	1.9656e-05	0.99998	3.9312e-05	0.0071206	FALSE
AC_000172.1:30116609-30116628	RPS25	34.329	0/0/1.0922	34.329	0	-5.1428	0.59647	75.433	4.1115	1.9656e-05	0.99998	3.9312e-05	0.0071206	FALSE
AC_000166.1:97404436-97404456	SOD2	22.267	43.17/50.967/53.519	22.267	50.967	1.1593	33.653	48.84	4.1066	0.99998	2.009e-05	4.018e-05	0.0072642	TRUE
AC_000178.1:70711531-70711550	C21H14orf180	34.329	74.912/69.971/52.426	34.329	69.971	1.0064	166.11	75.433	4.1038	0.99998	2.0323e-05	4.0646e-05	0.0073278	TRUE
AC_000165.1:23248844-23248864	LOC107132683	53.813	104.11/98.478/81.916	53.813	98.478	0.85986	153.03	118.47	4.1036	0.99998	2.0342e-05	4.0685e-05	0.0073278	TRUE
AC_000178.1:47937713-47937733	MIPOL1	16.701	45.709/28.507/41.504	16.701	41.504	1.2638	93.307	36.585	4.1007	0.99998	2.065e-05	4.1301e-05	0.0074248	TRUE
AC_000162.1:97499220-97499239	DDX47	28.762	30.473/61.333/62.256	28.762	61.333	1.0665	476.6	63.153	4.0985	0.99998	2.0791e-05	4.1582e-05	0.0074615	TRUE
AC_000161.1:103808861-103808880	KLRG2	34.329	46.979/70.835/69.902	34.329	69.902	1.005	263.17	75.433	4.0958	0.99998	2.1035e-05	4.207e-05	0.0075349	TRUE
AC_000171.1:69124-69144	LOC100299144	55.668	5.0788/10.366/13.107	55.668	10.366	-2.3178	17.733	122.57	4.0946	2.1148e-05	0.99998	4.2296e-05	0.0075472	FALSE
AC_000174.1:74724378-74724398	UFD1L	55.668	10.158/10.366/17.475	55.668	10.366	-2.3178	25.293	122.57	4.0946	2.1148e-05	0.99998	4.2296e-05	0.0075472	FALSE
AC_000186.1:43599377-43599397	RASGRP2	16.701	27.933/41.464/43.689	16.701	41.464	1.2625	94.019	36.585	4.0942	0.99998	2.1247e-05	4.2494e-05	0.0075684	TRUE
AC_000162.1:9420257-9420277	PPP1R12A	58.452	20.315/12.094/8.7377	58.452	12.094	-2.1828	39.426	128.73	4.0873	2.1825e-05	0.99998	4.365e-05	0.0077599	FALSE
AC_000171.1:33222177-33222197	COPS5	38.04	29.203/84.656/75.363	38.04	75.363	0.96791	1108.6	83.624	4.0814	0.99998	2.2383e-05	4.4766e-05	0.0079248	TRUE
AC_000176.1:56266118-56266137	EVPL	25.979	33.012/62.196/56.795	25.979	56.795	1.0991	297.41	57.017	4.0812	0.99998	2.2412e-05	4.4824e-05	0.0079248	TRUE
AC_000176.1:39635224-39635244	GPR179	25.979	45.709/67.38/56.795	25.979	56.795	1.0991	117.47	57.017	4.0812	0.99998	2.2412e-05	4.4824e-05	0.0079248	TRUE
AC_000178.1:23304759-23304778	RPS17	48.246	6.3485/4.3192/12.014	48.246	6.3485	-2.7445	18.11	106.17	4.0805	2.2469e-05	0.99998	4.4938e-05	0.0079303	FALSE
AC_000175.1:24960285-24960305	NUP93	70.513	12.697/26.779/19.66	70.513	19.66	-1.7914	49.583	155.42	4.0793	2.259e-05	0.99998	4.518e-05	0.0079441	FALSE
AC_000164.1:12769026-12769046	RLN3	36.184	83.8/72.563/58.98	36.184	72.563	0.98427	155.38	79.528	4.0793	0.99998	2.2591e-05	4.5182e-05	0.0079441	TRUE
AC_000161.1:44311491-44311510	FAM185A	9.2781	25.394/27.643/28.398	9.2781	27.643	1.4786	2.8139	20.275	4.0786	0.99998	2.3111e-05	4.6222e-05	0.0079951	TRUE
AC_000158.1:67858405-67858425	SEMA5B	9.2781	17.776/27.643/29.49	9.2781	27.643	1.4786	50.386	20.275	4.0786	0.99998	2.3111e-05	4.6222e-05	0.0079951	TRUE
AC_000160.1:66924973-66924993	DNAJB4	9.2781	29.203/27.643/20.752	9.2781	27.643	1.4786	24.958	20.275	4.0786	0.99998	2.3111e-05	4.6222e-05	0.0079951	TRUE
AC_000173.1:13044020-13044039	RGS2_AC_000173.1	12.061	33.012/38.873/26.213	12.061	33.012	1.3807	40.286	26.386	4.0785	0.99998	2.2876e-05	4.5752e-05	0.0079569	TRUE
AC_000160.1:119478852-119478871	LOC100336476	21.34	31.742/49.239/53.519	21.34	49.239	1.1692	162.22	46.796	4.0784	0.99998	2.2696e-05	4.5391e-05	0.0079527	TRUE
AC_000175.1:51558407-51558426	GRIK5	28.762	76.181/40.6/61.164	28.762	61.164	1.0626	324.19	63.153	4.0773	0.99998	2.2781e-05	4.5562e-05	0.0079527	TRUE
AC_000164.1:43483611-43483630	LOC788287	28.762	63.485/50.103/61.164	28.762	61.164	1.0626	63.869	63.153	4.0773	0.99998	2.2781e-05	4.5562e-05	0.0079527	TRUE
AC_000175.1:51317656-51317676	CIC	28.762	66.024/43.192/61.164	28.762	61.164	1.0626	173.31	63.153	4.0773	0.99998	2.2781e-05	4.5562e-05	0.0079527	TRUE
AC_000164.1:8999174-8999194	LOC519492	15.773	26.664/39.737/49.15	15.773	39.737	1.2802	129.76	34.544	4.0773	0.99998	2.2867e-05	4.5735e-05	0.0079569	TRUE
AC_000183.1:18868110-18868130	GOLGA7B	27.834	59.675/43.192/73.178	27.834	59.675	1.0733	227.02	61.107	4.0733	0.99998	2.3182e-05	4.6365e-05	0.0079977	TRUE
AC_000167.1:24120416-24120435	LOC787347	47.318	88.878/63.924/96.115	47.318	88.878	0.89541	337.54	104.12	4.073	0.99998	2.3202e-05	4.6403e-05	0.0079977	TRUE
AC_000165.1:20452284-20452303	ELAVL2	33.401	82.53/68.243/58.98	33.401	68.243	1.0092	144.96	73.385	4.0673	0.99998	2.3785e-05	4.7571e-05	0.0081724	TRUE
AC_000158.1:40581216-40581236	LOC782966	39.896	10.158/2.5915/2.1844	39.896	2.5915	-3.5093	28.705	87.721	4.0672	2.3794e-05	0.99998	4.7587e-05	0.0081724	FALSE
AC_000168.1:61975352-61975372	MDH1	21.34	25.394/54.422/49.15	21.34	49.15	1.1666	296.07	46.796	4.0653	0.99998	2.4002e-05	4.8004e-05	0.0081855	TRUE
AC_000172.1:46624373-46624392	LOC530354	21.34	50.788/28.507/49.15	21.34	49.15	1.1666	214.41	46.796	4.0653	0.99998	2.4002e-05	4.8004e-05	0.0081855	TRUE
AC_000158.1:15020135-15020155	NCAM2	21.34	38.091/50.103/49.15	21.34	49.15	1.1666	61.605	46.796	4.0653	0.99998	2.4002e-05	4.8004e-05	0.0081855	TRUE
NC_016145.1:8957978-8957998	LOC100849124	42.679	88.878/82.065/55.703	42.679	82.065	0.92729	370.68	93.868	4.0652	0.99998	2.3997e-05	4.7994e-05	0.0081855	TRUE
AC_000172.1:49007308-49007327	HBE4	27.834	46.979/59.605/65.533	27.834	59.605	1.0717	97.283	61.107	4.0643	0.99998	2.4097e-05	4.8195e-05	0.0082034	TRUE
AC_000170.1:72984678-72984698	GTSF1L	14.845	29.203/38.009/45.873	14.845	38.009	1.2998	69.695	32.504	4.063	0.99998	2.4336e-05	4.8672e-05	0.0082397	TRUE
AC_000165.1:71003854-71003874	LOC784409	79.791	43.17/25.915/16.383	79.791	25.915	-1.5858	194.28	175.96	4.0616	2.4372e-05	0.99998	4.8745e-05	0.0082397	FALSE
AC_000182.1:36888499-36888518	MCM7	59.38	22.854/12.958/12.014	59.38	12.958	-2.113	49.419	130.78	4.0603	2.4506e-05	0.99998	4.9011e-05	0.0082397	FALSE
AC_000180.1:17041225-17041244	POLR1C	48.246	6.3485/15.549/6.5533	48.246	6.5533	-2.7048	40.483	106.17	4.0595	2.459e-05	0.99998	4.9181e-05	0.0082397	FALSE
AC_000159.1:80283619-80283638	MYO1B	33.401	0/0/0	33.401	0	-5.1044	0	73.385	4.0595	2.459e-05	0.99998	4.9181e-05	0.0082397	FALSE
AC_000159.1:52276685-52276704	LOC613677	33.401	0/0/0	33.401	0	-5.1044	0	73.385	4.0595	2.459e-05	0.99998	4.9181e-05	0.0082397	FALSE
AC_000164.1:74391865-74391884	ATP10B	33.401	1.2697/0/0	33.401	0	-5.1044	0.80606	73.385	4.0595	2.459e-05	0.99998	4.9181e-05	0.0082397	FALSE
AC_000170.1:43773729-43773748	LOC100337056	33.401	1.2697/0/0	33.401	0	-5.1044	0.80606	73.385	4.0595	2.459e-05	0.99998	4.9181e-05	0.0082397	FALSE
AC_000158.1:128280389-128280408	LOC104968752	33.401	2.5394/0/0	33.401	0	-5.1044	3.2242	73.385	4.0595	2.459e-05	0.99998	4.9181e-05	0.0082397	FALSE
AC_000158.1:110025520-110025539	LOC100852077	10.206	21.585/29.371/29.49	10.206	29.371	1.4384	30.317	22.311	4.0573	0.99997	2.5206e-05	5.0412e-05	0.008402	TRUE
AC_000172.1:43674778-43674797	WEE1	51.957	15.236/8.6384/6.5533	51.957	8.6384	-2.458	23.94	114.37	4.0561	2.4948e-05	0.99998	4.9896e-05	0.008345	FALSE
AC_000182.1:112801-112820	POLR3K	63.091	12.697/18.141/15.291	63.091	15.291	-1.976	7.4249	138.99	4.0549	2.5081e-05	0.99997	5.0162e-05	0.0083749	FALSE
AC_000162.1:28751334-28751353	POU6F1	20.412	54.597/47.511/38.228	20.412	47.511	1.1799	68.195	44.753	4.0509	0.99997	2.5543e-05	5.1086e-05	0.008483	TRUE
AC_000177.1:53743957-53743977	CDH18	51.029	93.957/95.022/79.732	51.029	93.957	0.86795	101.75	112.32	4.0505	0.99997	2.5549e-05	5.1099e-05	0.008483	TRUE
AC_000162.1:88100020-88100040	C2CD5	38.968	46.979/77.746/76.455	38.968	76.455	0.95452	435.27	85.672	4.0501	0.99997	2.5601e-05	5.1202e-05	0.008483	TRUE
AC_000182.1:28171801-28171820	GUSB	42.679	49.518/87.248/81.916	42.679	81.916	0.92471	539.04	93.868	4.0498	0.99997	2.5626e-05	5.1251e-05	0.008483	TRUE
AC_000160.1:15368750-15368770	FDPS	56.596	11.427/11.23/14.199	56.596	11.427	-2.2125	3.8603	124.63	4.0479	2.5839e-05	0.99997	5.1678e-05	0.0085279	FALSE
AC_000172.1:30208045-30208064	DPAGT1	73.297	29.203/19.868/21.844	73.297	21.844	-1.7015	29.027	161.58	4.0478	2.585e-05	0.99997	5.17e-05	0.0085279	FALSE
AC_000165.1:23131041-23131061	LOC523509	74.225	21.585/22.46/29.49	74.225	22.46	-1.681	25.093	163.63	4.0467	2.597e-05	0.99997	5.1939e-05	0.0085526	FALSE
AC_000164.1:75730881-75730900	GABRA1	24.123	43.17/53.558/61.164	24.123	53.558	1.1188	82.887	52.928	4.046	0.99997	2.6063e-05	5.2127e-05	0.0085688	TRUE
AC_000162.1:107451406-107451426	FKBP4	12.989	24.124/34.554/40.412	12.989	34.554	1.3457	71.547	28.425	4.0447	0.99997	2.6392e-05	5.2784e-05	0.0086325	TRUE
AC_000185.1:41903473-41903492	SNCG	12.989	29.203/34.554/40.412	12.989	34.554	1.3457	31.475	28.425	4.0447	0.99997	2.6392e-05	5.2784e-05	0.0086325	TRUE
AC_000172.1:6124983-6125002	MMP1	46.39	62.215/87.248/93.931	46.39	87.248	0.89697	335.65	102.07	4.0442	0.99997	2.6253e-05	5.2506e-05	0.0086163	TRUE
AC_000175.1:50422038-50422057	LOC540707	12.061	12.697/32.826/44.781	12.061	32.826	1.3728	274.05	26.386	4.0423	0.99997	2.6715e-05	5.343e-05	0.0086791	TRUE
AC_000160.1:8395619-8395638	PFDN2	92.781	57.136/31.098/34.951	92.781	34.951	-1.3833	253.51	204.73	4.0416	2.654e-05	0.99997	5.3079e-05	0.0086517	FALSE
AC_000167.1:86656024-86656043	EIF2B2	43.607	11.427/3.4554/4.3689	43.607	4.3689	-3.0546	25.327	95.917	4.0413	2.6576e-05	0.99997	5.3151e-05	0.0086517	FALSE
AC_000182.1:10290333-10290352	LITAF	39.896	59.675/77.746/88.469	39.896	77.746	0.94525	220.77	87.721	4.0412	0.99997	2.6586e-05	5.3172e-05	0.0086517	TRUE
AC_000167.1:11424779-11424799	PSMC6	68.658	21.585/19.004/14.199	68.658	19.004	-1.8	14.876	151.31	4.0367	2.7104e-05	0.99997	5.4209e-05	0.0087906	FALSE
AC_000186.1:12747856-12747876	RAB30	32.473	34.282/66.516/74.271	32.473	66.516	1.0122	549.59	71.338	4.0305	0.99997	2.7831e-05	5.5661e-05	0.009011	TRUE
AC_000187.1:32467440-32467459	LOC529934	26.906	41.9/57.877/64.441	26.906	57.877	1.0771	149.18	59.062	4.03	0.99997	2.7901e-05	5.5801e-05	0.0090184	TRUE
AC_000187.1:17454737-17454757	GPC3	29.69	62.215/37.145/72.086	29.69	62.215	1.0425	362.97	65.199	4.0281	0.99997	2.8121e-05	5.6241e-05	0.0090743	TRUE
AC_000167.1:21960741-21960761	LOC104973084	36.184	74.912/49.239/72.086	36.184	72.086	0.9749	264.99	79.528	4.0258	0.99997	2.8387e-05	5.6774e-05	0.0091448	TRUE
AC_000187.1:97444673-97444692	GNL3L	52.885	15.236/9.5022/6.5533	52.885	9.5022	-2.3592	20.788	116.42	4.0246	2.8535e-05	0.99997	5.7069e-05	0.0091769	FALSE
AC_000167.1:20778482-20778501	NEDD8	72.369	34.282/21.596/20.752	72.369	21.596	-1.6991	80.819	159.52	4.02	2.9101e-05	0.99997	5.8202e-05	0.0093434	FALSE
AC_000165.1:38319812-38319832	KDM4C	17.628	45.709/30.234/42.596	17.628	42.596	1.2267	81.253	38.627	4.0174	0.99997	2.9493e-05	5.8985e-05	0.0094376	TRUE
AC_000175.1:54278346-54278365	STRN4	17.628	31.742/44.92/42.596	17.628	42.596	1.2267	61.605	38.627	4.0174	0.99997	2.9493e-05	5.8985e-05	0.0094376	TRUE
AC_000186.1:41844659-41844679	WDR74	38.968	3.8091/2.5915/2.1844	38.968	2.5915	-3.4762	0.82408	85.672	4.0152	2.9696e-05	0.99997	5.9392e-05	0.0094869	FALSE
AC_000168.1:10069419-10069439	DOK1	19.484	45.709/37.145/50.242	19.484	45.709	1.1892	46.943	42.711	4.0128	0.99997	3.0045e-05	6.0091e-05	0.0095826	TRUE
AC_000171.1:33223928-33223948	COPS5	66.802	19.045/18.141/17.475	66.802	18.141	-1.8247	0.6305	147.2	4.0109	3.0242e-05	0.99997	6.0485e-05	0.0096294	FALSE
AC_000158.1:83554187-83554206	VWA5B2	30.618	63.485/63.924/44.781	30.618	63.485	1.0282	175.01	67.245	4.008	0.99997	3.0619e-05	6.1238e-05	0.0096307	TRUE
AC_000176.1:17784566-17784585	MYO1D	32.473	0/0/1.0922	32.473	0	-5.0649	0.59647	71.338	4.0068	3.0776e-05	0.99997	6.1553e-05	0.0096307	FALSE
AC_000165.1:39159228-39159248	ERMP1	32.473	0/0/0	32.473	0	-5.0649	0	71.338	4.0068	3.0776e-05	0.99997	6.1553e-05	0.0096307	FALSE
AC_000163.1:7204308-7204328	LOC107131223	32.473	0/1.7277/0	32.473	0	-5.0649	1.4924	71.338	4.0068	3.0776e-05	0.99997	6.1553e-05	0.0096307	FALSE
AC_000176.1:48724543-48724563	FTSJ3	32.473	0/0/2.1844	32.473	0	-5.0649	2.3859	71.338	4.0068	3.0776e-05	0.99997	6.1553e-05	0.0096307	FALSE
AC_000164.1:18199045-18199064	RPS28	32.473	0/0/0	32.473	0	-5.0649	0	71.338	4.0068	3.0776e-05	0.99997	6.1553e-05	0.0096307	FALSE
AC_000172.1:61844254-61844274	ARL14EP	32.473	1.2697/0/0	32.473	0	-5.0649	0.80606	71.338	4.0068	3.0776e-05	0.99997	6.1553e-05	0.0096307	FALSE
AC_000187.1:28704259-28704278	TMEM257	32.473	0/0/0	32.473	0	-5.0649	0	71.338	4.0068	3.0776e-05	0.99997	6.1553e-05	0.0096307	FALSE
AC_000180.1:30266029-30266049	ZNF389	32.473	0/0/0	32.473	0	-5.0649	0	71.338	4.0068	3.0776e-05	0.99997	6.1553e-05	0.0096307	FALSE
AC_000164.1:48038334-48038354	CATSPER3	32.473	0/0.86384/0	32.473	0	-5.0649	0.37311	71.338	4.0068	3.0776e-05	0.99997	6.1553e-05	0.0096307	FALSE
AC_000172.1:84238208-84238227	OR10V1	52.885	74.912/103.66/96.115	52.885	96.115	0.84981	253.26	116.42	4.0066	0.99997	3.0805e-05	6.161e-05	0.0096307	TRUE
AC_000163.1:106065164-106065183	MSX1	15.773	24.124/57.013/39.32	15.773	39.32	1.2654	271.99	34.544	4.0063	0.99997	3.0946e-05	6.1892e-05	0.0096307	TRUE
AC_000173.1:55935201-55935220	LOC522065	15.773	41.9/35.417/39.32	15.773	39.32	1.2654	10.942	34.544	4.0063	0.99997	3.0946e-05	6.1892e-05	0.0096307	TRUE
AC_000182.1:2018537-2018557	ATP6V0C	51.029	21.585/8.6384/7.6455	51.029	8.6384	-2.4325	84.297	112.32	4.0055	3.0949e-05	0.99997	6.1897e-05	0.0096307	FALSE
AC_000181.1:58059692-58059711	LOC107131798	9.2781	29.203/25.051/27.305	9.2781	27.305	1.4615	4.3406	20.275	4.0036	0.99997	3.1816e-05	6.3631e-05	0.0098209	TRUE
AC_000164.1:14569126-14569145	LOC786897	22.267	55.866/37.145/50.242	22.267	50.242	1.139	101.58	48.84	4.0029	0.99997	3.1305e-05	6.2611e-05	0.0097102	TRUE
AC_000175.1:64177111-64177130	ZIM2	22.267	57.136/44.92/50.242	22.267	50.242	1.139	37.928	48.84	4.0029	0.99997	3.1305e-05	6.2611e-05	0.0097102	TRUE
AC_000158.1:64874766-64874785	TIMMDC1	40.824	78.721/75.154/87.377	40.824	78.721	0.93064	43.828	89.769	3.9999	0.99997	3.1691e-05	6.3381e-05	0.0097981	TRUE
AC_000166.1:97830751-97830770	LOC521027	40.824	78.721/75.154/93.931	40.824	78.721	0.93064	122.03	89.769	3.9999	0.99997	3.1691e-05	6.3381e-05	0.0097981	TRUE
AC_000169.1:47781853-47781872	MZT1	91.853	50.788/33.69/34.951	91.853	34.951	-1.3689	126.2	202.68	3.9969	3.2087e-05	0.99997	6.4173e-05	0.0098887	FALSE
AC_000159.1:129058787-129058806	NIPAL3	69.586	133.32/80.337/119.05	69.586	119.05	0.76621	851.16	153.36	3.9944	0.99997	3.2435e-05	6.487e-05	0.0099801	TRUE
AC_000172.1:50884582-50884602	LOC518561	12.989	34.282/38.009/31.674	12.989	34.282	1.3346	10.346	28.425	3.9937	0.99997	3.277e-05	6.5541e-05	0.010067	TRUE
AC_000187.1:115736648-115736667	LOC100297621	30.618	31.742/64.788/63.349	30.618	63.349	1.0252	500.51	67.245	3.9914	0.99997	3.2843e-05	6.5685e-05	0.010073	TRUE
AC_000187.1:140370612-140370632	DHRSX	8.3503	25.394/9.5022/50.242	8.3503	25.394	1.4971	434.99	18.239	3.9908	0.99997	3.3782e-05	6.7565e-05	0.010215	TRUE
AC_000172.1:17943082-17943101	CUL5	41.751	79.991/98.478/67.717	41.751	79.991	0.92178	246.2	91.818	3.9907	0.99997	3.2946e-05	6.5892e-05	0.010089	TRUE
AC_000186.1:38929054-38929074	PAG14	31.545	64.754/47.511/66.625	31.545	64.754	1.0146	150.41	69.292	3.9895	0.99997	3.3116e-05	6.6232e-05	0.010125	TRUE
AC_000174.1:47282120-47282139	RAN_AC_000174.1	56.596	13.967/12.094/7.6455	56.596	12.094	-2.1371	11.647	124.63	3.9878	3.3343e-05	0.99997	6.6685e-05	0.010178	FALSE
AC_000184.1:6313967-6313987	GPM6A	25.051	45.709/60.469/54.611	25.051	54.611	1.094	56.78	54.972	3.9869	0.99997	3.3486e-05	6.6971e-05	0.010205	TRUE
AC_000170.1:61870574-61870593	TPX2	67.73	19.045/11.23/19.66	67.73	19.045	-1.7777	30.729	149.26	3.9851	3.3729e-05	0.99997	6.7457e-05	0.010215	FALSE
AC_000158.1:153635173-153635192	COL6A5	25.051	54.597/64.788/46.965	25.051	54.597	1.0937	81.051	54.972	3.985	0.99997	3.3754e-05	6.7508e-05	0.010215	TRUE
AC_000165.1:64722543-64722562	ALG2	59.38	20.315/13.821/10.922	59.38	13.821	-2.0264	25.286	130.78	3.9845	3.3812e-05	0.99997	6.7624e-05	0.010215	FALSE
AC_000171.1:2313310-2313329	TIGD5	59.38	11.427/13.821/19.66	59.38	13.821	-2.0264	19.91	130.78	3.9845	3.3812e-05	0.99997	6.7624e-05	0.010215	FALSE
AC_000178.1:23304626-23304646	RPS17	57.524	12.697/17.277/8.7377	57.524	12.697	-2.0952	18.325	126.68	3.9839	3.389e-05	0.99997	6.7779e-05	0.010215	FALSE
AC_000176.1:46774932-46774951	KANSL1	57.524	12.697/12.094/24.029	57.524	12.697	-2.0952	64.387	126.68	3.9839	3.389e-05	0.99997	6.7779e-05	0.010215	FALSE
AC_000171.1:32709727-32709747	ADHFE1	22.267	57.136/50.103/37.135	22.267	50.103	1.1351	108.81	48.84	3.983	0.99997	3.405e-05	6.81e-05	0.010247	TRUE
AC_000187.1:92089082-92089101	TIMM17B	36.184	57.136/71.699/75.363	36.184	71.699	0.96723	112.75	79.528	3.9824	0.99997	3.4114e-05	6.8229e-05	0.01025	TRUE
AC_000170.1:17864430-17864450	LOC101903895	94.636	39.36/37.145/29.49	94.636	37.145	-1.3261	31.756	208.85	3.9782	3.4717e-05	0.99997	6.9433e-05	0.010415	FALSE
AC_000175.1:46189504-46189523	MAG	4.639	13.967/17.277/18.568	4.639	17.277	1.6965	6.3119	10.108	3.975	0.99996	3.7925e-05	7.5849e-05	0.0111	TRUE
AC_000160.1:31465808-31465827	KCND3	4.639	6.3485/17.277/19.66	4.639	17.277	1.6965	62.554	10.108	3.975	0.99996	3.7925e-05	7.5849e-05	0.0111	TRUE
AC_000175.1:35797261-35797281	SLC7A6OS	37.112	3.8091/0.86384/2.1844	37.112	2.1844	-3.5811	2.1917	81.576	3.975	3.5189e-05	0.99996	7.0378e-05	0.010524	FALSE
AC_000183.1:34965234-34965253	TDRD1	37.112	2.5394/0/2.1844	37.112	2.1844	-3.5811	2.4489	81.576	3.975	3.5189e-05	0.99996	7.0378e-05	0.010524	FALSE
AC_000162.1:95398446-95398465	ERP27	43.607	82.53/70.835/90.654	43.607	82.53	0.90502	101.39	95.917	3.9743	0.99996	3.5296e-05	7.0592e-05	0.010539	TRUE
AC_000165.1:25379264-25379283	LOC107131197	32.473	66.024/61.333/67.717	32.473	66.024	1.0017	12.438	71.338	3.9723	0.99996	3.5596e-05	7.1192e-05	0.010612	TRUE
nc_guide173172	nc_guide173172	20.412	46.979/63.06/33.859	20.412	46.979	1.164	215.38	44.753	3.9713	0.99996	3.5789e-05	7.1578e-05	0.010653	TRUE
AC_000160.1:14210991-14211010	NES	38.04	2.5394/0.86384/6.5533	38.04	2.5394	-3.4634	9.4595	83.624	3.9706	3.5846e-05	0.99996	7.1691e-05	0.010654	FALSE
AC_000168.1:502297-502316	ANAPC1	44.535	3.8091/15.549/5.4611	44.535	5.4611	-2.8171	52.249	97.966	3.9693	3.6044e-05	0.99996	7.2089e-05	0.010696	FALSE
AC_000168.1:104308458-104308477	MED22	64.947	25.394/13.821/17.475	64.947	17.475	-1.8357	38.026	143.1	3.9686	3.6152e-05	0.99996	7.2303e-05	0.010712	FALSE
AC_000187.1:94677733-94677753	LOC100336029	68.658	19.045/19.868/20.752	68.658	19.868	-1.739	0.72916	151.31	3.9664	3.6476e-05	0.99996	7.2952e-05	0.010776	FALSE
AC_000160.1:8821215-8821234	CD244	33.401	68.563/67.38/57.887	33.401	67.38	0.99111	45.751	73.385	3.9664	0.99996	3.6481e-05	7.2963e-05	0.010776	TRUE
AC_000161.1:106532533-106532552	LOC100295614	41.751	62.215/90.703/79.732	41.751	79.732	0.91717	213.61	91.818	3.9636	0.99996	3.6907e-05	7.3814e-05	0.010885	TRUE
AC_000162.1:59273486-59273505	LOC788160	38.04	40.63/76.018/74.271	38.04	74.271	0.94713	567.37	83.624	3.962	0.99996	3.7169e-05	7.4337e-05	0.010945	TRUE
AC_000176.1:21117565-21117584	LOC101903567	57.524	21.585/12.958/10.922	57.524	12.958	-2.068	39.285	126.68	3.9607	3.7367e-05	0.99996	7.4734e-05	0.010987	FALSE
AC_000175.1:60123478-60123497	LOC788150	25.979	55.866/68.243/44.781	25.979	55.866	1.0758	138.04	57.017	3.9582	0.99996	3.7776e-05	7.5553e-05	0.01109	TRUE
AC_000166.1:25875504-25875523	HEY2	46.39	86.339/89.839/75.363	46.39	86.339	0.88203	66.364	102.07	3.9542	0.99996	3.8392e-05	7.6783e-05	0.011143	TRUE
nc_guide337450	nc_guide337450	27.834	48.248/58.741/61.164	27.834	58.741	1.0509	57.985	61.107	3.9537	0.99996	3.8475e-05	7.695e-05	0.011143	TRUE
AC_000176.1:5017236-5017255	LOC100847997	31.545	0/0/0	31.545	0	-5.0244	0	69.292	3.9533	3.8535e-05	0.99996	7.7071e-05	0.011143	FALSE
AC_000167.1:70710484-70710504	C10H14orf37	31.545	0/0.86384/0	31.545	0	-5.0244	0.37311	69.292	3.9533	3.8535e-05	0.99996	7.7071e-05	0.011143	FALSE
AC_000170.1:10964661-10964681	NINL	31.545	0/0/0	31.545	0	-5.0244	0	69.292	3.9533	3.8535e-05	0.99996	7.7071e-05	0.011143	FALSE
AC_000167.1:45879684-45879704	PPIB	31.545	0/0/0	31.545	0	-5.0244	0	69.292	3.9533	3.8535e-05	0.99996	7.7071e-05	0.011143	FALSE
AC_000173.1:42786943-42786963	C16H1orf167	31.545	0/0.86384/0	31.545	0	-5.0244	0.37311	69.292	3.9533	3.8535e-05	0.99996	7.7071e-05	0.011143	FALSE
AC_000175.1:60210793-60210812	LOC100140226	31.545	0/0.86384/1.0922	31.545	0.86384	-4.1261	0.39919	69.292	3.9533	3.8535e-05	0.99996	7.7071e-05	0.011143	FALSE
AC_000178.1:34319883-34319903	CYP1A2	31.545	54.597/67.38/64.441	31.545	64.441	1.0077	52.77	69.292	3.9518	0.99996	3.8788e-05	7.7576e-05	0.011199	TRUE
AC_000180.1:45167304-45167323	SYCP2L	16.701	40.63/40.6/30.582	16.701	40.6	1.2328	50.185	36.585	3.9513	0.99996	3.897e-05	7.794e-05	0.011235	TRUE
AC_000179.1:18569900-18569919	LOC100848430	46.39	54.597/100.21/86.285	46.39	86.285	0.88114	598.96	102.07	3.9489	0.99996	3.9258e-05	7.8516e-05	0.011301	TRUE
AC_000164.1:39207348-39207368	NOP16	43.607	8.8878/5.183/3.2766	43.607	5.183	-2.8509	8.6799	95.917	3.9479	3.9425e-05	0.99996	7.885e-05	0.011332	FALSE
AC_000175.1:51950844-51950863	BSP1	57.524	48.248/101.93/111.41	57.524	101.93	0.81461	1485.9	126.68	3.9457	0.99996	3.9787e-05	7.9573e-05	0.011407	TRUE
AC_000158.1:146848499-146848518	PWP2	77.936	22.854/33.69/26.213	77.936	26.213	-1.5364	33.59	171.85	3.9456	3.9807e-05	0.99996	7.9615e-05	0.011407	FALSE
AC_000179.1:52132299-52132319	NME6	23.195	34.282/57.013/51.334	23.195	51.334	1.113	161.52	50.883	3.9448	0.99996	3.9964e-05	7.9928e-05	0.011425	TRUE
AC_000164.1:46069440-46069460	UQCRQ	55.668	22.854/11.23/12.014	55.668	12.014	-2.1224	59.061	122.57	3.9445	3.9988e-05	0.99996	7.9977e-05	0.011425	FALSE
AC_000174.1:6704235-6704255	RPS3A	41.751	8.8878/4.3192/0	41.751	4.3192	-3.0067	19.764	91.818	3.9429	4.0248e-05	0.99996	8.0496e-05	0.011482	FALSE
AC_000187.1:123860433-123860453	LOC782942	34.329	68.563/56.15/72.086	34.329	68.563	0.97748	83.256	75.433	3.9417	0.99996	4.0454e-05	8.0908e-05	0.011507	TRUE
AC_000160.1:12316219-12316239	KIRREL	34.329	68.563/57.013/74.271	34.329	68.563	0.97748	82.987	75.433	3.9417	0.99996	4.0454e-05	8.0908e-05	0.011507	TRUE
nc_guide314590	nc_guide314590	18.556	15.236/54.422/43.689	18.556	43.689	1.1923	462.37	40.668	3.941	0.99996	4.0644e-05	8.1287e-05	0.011544	TRUE
AC_000161.1:106937222-106937242	LOC505349	28.762	60.945/43.192/60.072	28.762	60.072	1.037	142.85	63.153	3.9399	0.99996	4.0765e-05	8.1531e-05	0.011561	TRUE
AC_000170.1:74430165-74430185	SYS1	55.668	40.63/12.094/12.014	55.668	12.094	-2.1137	407.17	122.57	3.9373	4.1209e-05	0.99996	8.2418e-05	0.01167	FALSE
AC_000172.1:27907699-27907719	APOA4	25.979	38.091/62.196/55.703	25.979	55.703	1.0716	176.18	57.017	3.9365	0.99996	4.1349e-05	8.2698e-05	0.011692	TRUE
AC_000175.1:63432488-63432508	CNOT3	64.019	13.967/17.277/21.844	64.019	17.277	-1.8308	15.91	141.04	3.936	4.143e-05	0.99996	8.286e-05	0.011698	FALSE
AC_000163.1:85210377-85210396	LOC100140490	21.34	48.248/50.103/44.781	21.34	48.248	1.1405	7.731	46.796	3.9336	0.99996	4.1884e-05	8.3768e-05	0.011757	TRUE
AC_000162.1:5591782-5591802	NAP1L1	21.34	48.248/43.192/50.242	21.34	48.248	1.1405	14.77	46.796	3.9336	0.99996	4.1884e-05	8.3768e-05	0.011757	TRUE
AC_000177.1:51388359-51388378	CDH12	21.34	48.248/44.92/51.334	21.34	48.248	1.1405	10.301	46.796	3.9336	0.99996	4.1884e-05	8.3768e-05	0.011757	TRUE
AC_000165.1:59726209-59726228	C8H9orf131	26.906	57.136/61.333/46.965	26.906	57.136	1.0588	60.528	59.062	3.9335	0.99996	4.1867e-05	8.3734e-05	0.011757	TRUE
AC_000176.1:35543384-35543404	PLD6	38.968	78.721/43.192/75.363	38.968	75.363	0.93403	523.12	85.672	3.9321	0.99996	4.2108e-05	8.4217e-05	0.011768	TRUE
AC_000186.1:44239536-44239555	SLC25A45	38.968	53.327/78.609/75.363	38.968	75.363	0.93403	248.06	85.672	3.9321	0.99996	4.2108e-05	8.4217e-05	0.011768	TRUE
AC_000177.1:41016476-41016496	NPR3	38.968	90.148/52.694/75.363	38.968	75.363	0.93403	366.23	85.672	3.9321	0.99996	4.2108e-05	8.4217e-05	0.011768	TRUE
AC_000176.1:56814531-56814550	GRB2	56.596	102.84/51.83/100.48	56.596	100.48	0.8172	1186.4	124.63	3.9313	0.99996	4.2241e-05	8.4481e-05	0.011788	TRUE
AC_000176.1:14227636-14227655	DDX52	50.102	8.8878/7.7746/25.121	50.102	8.8878	-2.3696	132.38	110.27	3.9299	4.2483e-05	0.99996	8.4966e-05	0.011839	FALSE
AC_000161.1:15603920-15603939	RPA3	35.257	69.833/51.83/69.902	35.257	69.833	0.96618	162.05	77.48	3.9281	0.99996	4.2808e-05	8.5617e-05	0.011912	TRUE
nc_guide191631	nc_guide191631	8.3503	31.742/25.051/25.121	8.3503	25.121	1.4821	21.923	18.239	3.9269	0.99996	4.4142e-05	8.8284e-05	0.012177	TRUE
AC_000186.1:32391283-32391303	ETS1	47.318	99.036/69.107/87.377	47.318	87.377	0.87111	234.86	104.12	3.9259	0.99996	4.3198e-05	8.6397e-05	0.011953	TRUE
AC_000159.1:125473148-125473168	RCC1	45.463	6.3485/6.9107/5.4611	45.463	6.3485	-2.6606	0.55179	100.02	3.9259	4.3204e-05	0.99996	8.6408e-05	0.011953	FALSE
AC_000168.1:49209415-49209435	USP39	45.463	6.3485/7.7746/2.1844	45.463	6.3485	-2.6606	9.6864	100.02	3.9259	4.3204e-05	0.99996	8.6408e-05	0.011953	FALSE
AC_000167.1:37971386-37971405	SNAP23	45.463	6.3485/9.5022/3.2766	45.463	6.3485	-2.6606	9.6912	100.02	3.9259	4.3204e-05	0.99996	8.6408e-05	0.011953	FALSE
AC_000162.1:30053437-30053456	RACGAP1	105.77	69.833/45.784/32.766	105.77	45.784	-1.1904	373.91	233.53	3.9254	4.329e-05	0.99996	8.658e-05	0.011959	FALSE
AC_000165.1:28205984-28206004	LOC616199	16.701	41.9/31.098/40.412	16.701	40.412	1.2263	44.48	36.585	3.9202	0.99996	4.437e-05	8.8741e-05	0.012215	TRUE
AC_000162.1:58597714-58597733	LOC787518	13.917	35.551/38.873/19.66	13.917	35.551	1.293	131.79	30.464	3.9196	0.99996	4.46e-05	8.9201e-05	0.012215	TRUE
AC_000161.1:43844622-43844642	PTPN12	71.441	120.62/124.39/98.299	71.441	120.62	0.74751	256.23	157.47	3.9191	0.99996	4.4442e-05	8.8884e-05	0.012215	TRUE
AC_000161.1:78827644-78827663	PSMA2	67.73	22.854/19.868/18.568	67.73	19.868	-1.7196	5.3043	149.26	3.9177	4.47e-05	0.99996	8.94e-05	0.012215	FALSE
AC_000186.1:28880361-28880380	SLC37A2	26.906	55.866/57.013/61.164	26.906	57.013	1.0558	9.2718	59.062	3.9175	0.99996	4.4737e-05	8.9475e-05	0.012215	TRUE
AC_000161.1:108053025-108053044	OR2A5	26.906	45.709/57.013/58.98	26.906	57.013	1.0558	65.829	59.062	3.9175	0.99996	4.4737e-05	8.9475e-05	0.012215	TRUE
AC_000172.1:51455784-51455803	LOC618075	26.906	57.136/57.013/41.504	26.906	57.013	1.0558	120.28	59.062	3.9175	0.99996	4.4737e-05	8.9475e-05	0.012215	TRUE
AC_000180.1:30607386-30607405	LOC528373	55.668	99.036/120.94/91.746	55.668	99.036	0.8199	266.41	122.57	3.9171	0.99996	4.481e-05	8.9619e-05	0.012215	TRUE
AC_000168.1:95854191-95854211	RPL35	38.968	2.5394/5.183/3.2766	38.968	3.2766	-3.2243	2.0889	85.672	3.9169	4.4853e-05	0.99996	8.9706e-05	0.012215	FALSE
AC_000176.1:48873759-48873779	LOC506088	69.586	118.08/126.12/85.193	69.586	118.08	0.7545	573.14	153.36	3.916	0.99995	4.5013e-05	9.0027e-05	0.012242	TRUE
AC_000175.1:57037576-57037596	LOC101903595	53.813	20.315/11.23/10.922	53.813	11.23	-2.1641	41.317	118.47	3.9143	4.5333e-05	0.99995	9.0666e-05	0.012311	FALSE
AC_000176.1:39423773-39423793	KPNB1	72.369	29.203/17.277/22.937	72.369	22.937	-1.616	35.65	159.52	3.9138	4.5421e-05	0.99995	9.0842e-05	0.012318	FALSE
AC_000176.1:20706141-20706160	RPL23A	64.947	17.776/18.141/24.029	64.947	18.141	-1.7847	17.402	143.1	3.9129	4.5591e-05	0.99995	9.1182e-05	0.012346	FALSE
AC_000170.1:57894619-57894638	CTSZ	14.845	36.821/37.145/41.504	14.845	37.145	1.2675	9.5533	32.504	3.9115	0.99995	4.608e-05	9.216e-05	0.012444	TRUE
AC_000176.1:11574594-11574613	BRIP1	14.845	43.17/37.145/30.582	14.845	37.145	1.2675	39.684	32.504	3.9115	0.99995	4.608e-05	9.216e-05	0.012444	TRUE
AC_000158.1:112747469-112747488	SLC33A1	17.628	41.9/31.098/53.519	17.628	41.9	1.2035	125.83	38.627	3.9053	0.99995	4.7164e-05	9.4328e-05	0.012683	TRUE
AC_000179.1:16781831-16781851	FANCD2OS	17.628	41.9/22.46/42.596	17.628	41.9	1.2035	189.2	38.627	3.9053	0.99995	4.7164e-05	9.4328e-05	0.012683	TRUE
AC_000173.1:65460816-65460835	SHCBP1L	17.628	41.9/42.328/25.121	17.628	41.9	1.2035	140.86	38.627	3.9053	0.99995	4.7164e-05	9.4328e-05	0.012683	TRUE
AC_000175.1:1649124-1649143	SF3B3	45.463	10.158/6.0469/6.5533	45.463	6.5533	-2.6209	6.6235	100.02	3.9042	4.7261e-05	0.99995	9.4521e-05	0.012691	FALSE
AC_000176.1:17575400-17575420	SPACA3	48.246	88.878/57.877/88.469	48.246	88.469	0.86139	468.02	106.17	3.9038	0.99995	4.7349e-05	9.4698e-05	0.012697	TRUE
AC_000164.1:9520625-9520644	LOC787574	36.184	60.945/75.154/70.994	36.184	70.994	0.95318	59.143	79.528	3.9034	0.99995	4.7434e-05	9.4867e-05	0.012702	TRUE
AC_000174.1:74726430-74726450	UFD1L	49.174	3.8091/8.6384/13.107	49.174	8.6384	-2.3801	21.644	108.22	3.9023	4.7635e-05	0.99995	9.5269e-05	0.012738	FALSE
AC_000173.1:55855808-55855828	LOC101908982	58.452	10.158/14.685/14.199	58.452	14.199	-1.9678	8.2843	128.73	3.901	4.7896e-05	0.99995	9.5792e-05	0.01279	FALSE
AC_000168.1:95458317-95458337	PSMB7	39.896	3.8091/0.86384/6.5533	39.896	3.8091	-3.0881	8.1026	87.721	3.8999	4.8111e-05	0.99995	9.6221e-05	0.012819	FALSE
AC_000159.1:4804060-4804080	LIMS2	22.267	49.518/51.83/39.32	22.267	49.518	1.1185	54.675	48.84	3.8993	0.99995	4.8265e-05	9.653e-05	0.012819	TRUE
AC_000165.1:38330921-38330940	LOC104972896	30.618	0/0.86384/0	30.618	0	-4.9827	0.37311	67.245	3.8991	4.8273e-05	0.99995	9.6545e-05	0.012819	FALSE
AC_000174.1:55711766-55711785	HPD	30.618	0/0/0	30.618	0	-4.9827	0	67.245	3.8991	4.8273e-05	0.99995	9.6545e-05	0.012819	FALSE
AC_000178.1:14367433-14367452	RGMA	29.69	64.754/57.877/61.164	29.69	61.164	1.0183	11.846	65.199	3.8979	0.99995	4.8512e-05	9.7025e-05	0.012847	TRUE
AC_000160.1:16969172-16969192	S100A7	29.69	67.294/42.328/61.164	29.69	61.164	1.0183	196.18	65.199	3.8979	0.99995	4.8512e-05	9.7025e-05	0.012847	TRUE
AC_000162.1:110079862-110079881	TRIOBP	13.917	38.091/35.417/29.49	13.917	35.417	1.2877	21.142	30.464	3.8954	0.99995	4.931e-05	9.862e-05	0.013023	TRUE
AC_000167.1:72000995-72001015	L3HYPDH	13.917	19.045/35.417/40.412	13.917	35.417	1.2877	146.5	30.464	3.8954	0.99995	4.931e-05	9.862e-05	0.013023	TRUE
AC_000180.1:31539871-31539891	LOC787465	32.473	1.2697/0.86384/3.2766	32.473	1.2697	-3.8824	2.0963	71.338	3.8912	4.9865e-05	0.99995	9.9729e-05	0.013151	FALSE
AC_000176.1:28194711-28194731	CHD3	26.906	46.979/60.469/56.795	26.906	56.795	1.0504	54.931	59.062	3.8892	0.99995	5.0309e-05	0.00010062	0.013232	TRUE
AC_000187.1:78380522-78380541	P2RY10	26.906	35.551/57.877/56.795	26.906	56.795	1.0504	226.24	59.062	3.8892	0.99995	5.0309e-05	0.00010062	0.013232	TRUE
AC_000162.1:115440008-115440027	LOC101906046	42.679	78.721/80.337/101.58	42.679	80.337	0.89697	226.85	93.868	3.8869	0.99995	5.0774e-05	0.00010155	0.013336	TRUE
AC_000172.1:50908066-50908085	LOC618010	9.2781	21.585/26.779/27.305	9.2781	26.779	1.4344	13.629	20.275	3.8867	0.99995	5.1822e-05	0.00010364	0.013556	TRUE
AC_000163.1:6562177-6562196	LOC100337377	40.824	2.5394/7.7746/4.3689	40.824	4.3689	-2.9616	7.4729	89.769	3.8837	5.1432e-05	0.99995	0.00010286	0.013479	FALSE
AC_000178.1:45995128-45995148	PSMA6	47.318	15.236/7.7746/7.6455	47.318	7.7746	-2.4612	27.847	104.12	3.8836	5.1458e-05	0.99995	0.00010292	0.013479	FALSE
AC_000174.1:58418034-58418053	HSPB8	25.979	62.215/55.286/40.412	25.979	55.286	1.061	134.62	57.017	3.8813	0.99995	5.1974e-05	0.00010395	0.013558	TRUE
AC_000162.1:56191388-56191407	PIP4K2C	25.979	55.866/55.286/24.029	25.979	55.286	1.061	488.67	57.017	3.8813	0.99995	5.1974e-05	0.00010395	0.013558	TRUE
AC_000159.1:134955020-134955040	IGSF21	33.401	69.833/30.234/66.625	33.401	66.625	0.97511	667.29	73.385	3.8784	0.99995	5.2583e-05	0.00010517	0.013699	TRUE
AC_000179.1:11791558-11791578	SLC22A14	40.824	64.754/82.065/77.547	40.824	77.547	0.90925	92.035	89.769	3.876	0.99995	5.3095e-05	0.00010619	0.013813	TRUE
AC_000175.1:53459645-53459664	ERCC1	10.206	17.776/28.507/31.674	10.206	28.507	1.3968	62.594	22.311	3.8744	0.99995	5.4268e-05	0.00010854	0.013999	TRUE
AC_000173.1:61359471-61359490	TEX35	39.896	76.181/58.741/76.455	39.896	76.181	0.9163	152.12	87.721	3.8742	0.99995	5.3482e-05	0.00010696	0.013895	TRUE
AC_000186.1:38405440-38405459	LOC504812	12.061	26.664/31.962/36.043	12.061	31.962	1.3355	22.365	26.386	3.8741	0.99995	5.4009e-05	0.00010802	0.013994	TRUE
AC_000182.1:39345473-39345493	ACTB	44.535	6.3485/4.3192/7.6455	44.535	6.3485	-2.6315	2.9001	97.966	3.8731	5.3739e-05	0.99995	0.00010748	0.013943	FALSE
AC_000175.1:59920580-59920599	LOC101903454	19.484	45.709/25.915/44.781	19.484	44.781	1.1602	178.39	42.711	3.8708	0.99995	5.432e-05	0.00010864	0.013999	TRUE
AC_000162.1:115693876-115693895	KIAA1644	19.484	38.091/47.511/44.781	19.484	44.781	1.1602	26.106	42.711	3.8708	0.99995	5.432e-05	0.00010864	0.013999	TRUE
AC_000180.1:24901596-24901615	GSTA5	19.484	57.136/39.737/44.781	19.484	44.781	1.1602	89.048	42.711	3.8708	0.99995	5.432e-05	0.00010864	0.013999	TRUE
AC_000161.1:24929012-24929032	SOSTDC1	38.04	85.069/73.426/65.533	38.04	73.426	0.93086	98.932	83.624	3.8696	0.99995	5.45e-05	0.000109	0.014004	TRUE
AC_000165.1:84411197-84411217	HSD17B3	38.04	73.642/73.426/52.426	38.04	73.426	0.93086	220.52	83.624	3.8696	0.99995	5.45e-05	0.000109	0.014004	TRUE
AC_000175.1:56405589-56405608	RPS11	63.091	21.585/12.094/17.475	63.091	17.475	-1.7945	22.924	138.99	3.8694	5.4558e-05	0.99995	0.00010912	0.014004	FALSE
AC_000166.1:96583872-96583892	SYTL3	5.5668	19.045/12.958/19.66	5.5668	19.045	1.61	18.719	12.139	3.8686	0.99994	5.7914e-05	0.00011583	0.014631	TRUE
AC_000163.1:38603172-38603191	MED28	45.463	3.8091/6.9107/19.66	45.463	6.9107	-2.5542	86.081	100.02	3.8667	5.516e-05	0.99994	0.00011032	0.014131	FALSE
AC_000187.1:32950379-32950399	TMEM185A	50.102	85.069/90.703/91.746	50.102	90.703	0.8436	16.414	110.27	3.8665	0.99994	5.5201e-05	0.0001104	0.014131	TRUE
AC_000162.1:110923053-110923072	DNAL4	33.401	77.451/66.516/65.533	33.401	66.516	0.97277	60.275	73.385	3.8656	0.99994	5.5414e-05	0.00011083	0.014167	TRUE
AC_000160.1:54662939-54662959	GBP4	60.307	85.069/114.89/104.85	60.307	104.85	0.78792	246.07	132.83	3.865	0.99994	5.5549e-05	0.0001111	0.014183	TRUE
AC_000171.1:2175388-2175407	PUF60	52.885	21.585/11.23/8.7377	52.885	11.23	-2.1395	56.717	116.42	3.8627	5.6079e-05	0.99994	0.00011216	0.014299	FALSE
AC_000173.1:47680008-47680028	NOL9	51.029	10.158/21.596/9.8299	51.029	10.158	-2.2213	65.473	112.32	3.8597	5.6761e-05	0.99994	0.00011352	0.014448	FALSE
AC_000167.1:10055448-10055467	DMGDH	18.556	43.17/47.511/31.674	18.556	43.17	1.1754	75.495	40.668	3.8596	0.99994	5.6889e-05	0.00011378	0.014448	TRUE
AC_000176.1:35126025-35126044	ATPAF2	22.267	26.664/49.239/52.426	22.267	49.239	1.1105	259.9	48.84	3.8594	0.99994	5.6876e-05	0.00011375	0.014448	TRUE
AC_000182.1:19078102-19078121	LOC107131821	30.618	78.721/56.15/62.256	30.618	62.256	1.0005	154.19	67.245	3.8582	0.99994	5.7112e-05	0.00011422	0.014457	TRUE
AC_000159.1:126533919-126533938	TMEM222	30.618	48.248/71.699/62.256	30.618	62.256	1.0005	142.69	67.245	3.8582	0.99994	5.7112e-05	0.00011422	0.014457	TRUE
AC_000168.1:87978354-87978374	CPSF3	58.452	11.427/14.685/20.752	58.452	14.685	-1.9223	23.711	128.73	3.858	5.7151e-05	0.99994	0.0001143	0.014457	FALSE
AC_000175.1:60931246-60931266	LOC100336448	14.845	36.821/48.375/31.674	14.845	36.821	1.2552	79.992	32.504	3.8546	0.99994	5.8221e-05	0.00011644	0.014689	TRUE
AC_000174.1:6521301-6521321	PRSS48	42.679	79.991/68.243/80.824	42.679	79.991	0.89081	69.346	93.868	3.8511	0.99994	5.8796e-05	0.00011759	0.014806	TRUE
AC_000175.1:64760354-64760374	LOC512684	30.618	68.563/62.196/60.072	30.618	62.196	0.99911	22.525	67.245	3.8509	0.99994	5.884e-05	0.00011768	0.014806	TRUE
AC_000159.1:61831785-61831805	MCM6	57.524	29.203/12.958/14.199	57.524	14.199	-1.9451	113.33	126.68	3.8501	5.9047e-05	0.99994	0.00011809	0.014814	FALSE
AC_000160.1:19060779-19060798	MRPL9	57.524	13.967/30.234/14.199	57.524	14.199	-1.9451	128.6	126.68	3.8501	5.9047e-05	0.99994	0.00011809	0.014814	FALSE
AC_000162.1:30824083-30824103	TUBA1A	105.77	43.17/59.605/46.965	105.77	46.965	-1.1544	87.085	233.53	3.8481	5.9523e-05	0.99994	0.00011905	0.014814	FALSE
AC_000160.1:9657440-9657460	ATP1A2	22.267	73.642/45.784/49.15	22.267	49.15	1.1079	305.6	48.84	3.8466	0.99994	5.9919e-05	0.00011984	0.014814	TRUE
AC_000182.1:21509122-21509141	NDUFAB1	46.39	7.6181/7.7746/6.5533	46.39	7.6181	-2.4591	0.57919	102.07	3.8466	5.9879e-05	0.99994	0.00011976	0.014814	FALSE
AC_000163.1:45671274-45671293	DHX15	46.39	7.6181/15.549/6.5533	46.39	7.6181	-2.4591	32.017	102.07	3.8466	5.9879e-05	0.99994	0.00011976	0.014814	FALSE
AC_000166.1:65873734-65873753	LOC101907627	38.968	3.8091/4.3192/2.1844	38.968	3.8091	-3.055	1.4498	85.672	3.8461	6.0015e-05	0.99994	0.00012003	0.014814	FALSE
AC_000167.1:20760965-20760984	TINF2	38.968	3.8091/6.0469/1.0922	38.968	3.8091	-3.055	6.1945	85.672	3.8461	6.0015e-05	0.99994	0.00012003	0.014814	FALSE
AC_000182.1:28524862-28524882	RABGEF1	35.257	77.451/69.107/62.256	35.257	69.107	0.95132	58.278	77.48	3.8457	0.99994	6.0117e-05	0.00012023	0.014814	TRUE
AC_000179.1:12790829-12790849	MOBP	35.257	63.485/69.107/78.64	35.257	69.107	0.95132	61.24	77.48	3.8457	0.99994	6.0117e-05	0.00012023	0.014814	TRUE
AC_000175.1:55168433-55168452	LOC101902853	43.607	81.26/64.788/81.916	43.607	81.26	0.88293	135.88	95.917	3.8446	0.99994	6.0366e-05	0.00012073	0.014814	TRUE
AC_000187.1:69560930-69560950	RPS6KA6	27.834	54.597/60.469/57.887	27.834	57.887	1.0302	8.7461	61.107	3.8445	0.99994	6.04e-05	0.0001208	0.014814	TRUE
AC_000159.1:95145174-95145193	ADAM23	34.329	62.215/74.29/67.717	34.329	67.717	0.95983	36.74	75.433	3.8443	0.99994	6.045e-05	0.0001209	0.014814	TRUE
AC_000184.1:36893896-36893916	POLB	29.69	0/0/0	29.69	0	-4.9397	0	65.199	3.8441	6.05e-05	0.99994	0.000121	0.014814	FALSE
AC_000187.1:143315828-143315848	LOC107131205	29.69	0/0/0	29.69	0	-4.9397	0	65.199	3.8441	6.05e-05	0.99994	0.000121	0.014814	FALSE
AC_000166.1:97447539-97447559	WTAP	29.69	0/0/1.0922	29.69	0	-4.9397	0.59647	65.199	3.8441	6.05e-05	0.99994	0.000121	0.014814	FALSE
AC_000158.1:66873737-66873757	IQCB1	29.69	0/0.86384/2.1844	29.69	0.86384	-4.0414	1.2451	65.199	3.8441	6.05e-05	0.99994	0.000121	0.014814	FALSE
AC_000187.1:110344376-110344395	OTC	29.69	0/0/0	29.69	0	-4.9397	0	65.199	3.8441	6.05e-05	0.99994	0.000121	0.014814	FALSE
AC_000176.1:26731800-26731820	RPAIN	63.091	17.776/24.188/8.7377	63.091	17.776	-1.7713	61.398	138.99	3.8439	6.055e-05	0.99994	0.0001211	0.014814	FALSE
AC_000180.1:31589656-31589676	LOC787269	63.091	17.776/15.549/20.752	63.091	17.776	-1.7713	6.9083	138.99	3.8439	6.055e-05	0.99994	0.0001211	0.014814	FALSE
AC_000183.1:18528718-18528737	EXOSC1	46.39	8.8878/4.3192/7.6455	46.39	7.6455	-2.4546	6.3039	102.07	3.8438	6.0567e-05	0.99994	0.00012113	0.014814	FALSE
AC_000168.1:105122973-105122992	LOC101907085	46.39	8.8878/6.0469/7.6455	46.39	7.6455	-2.4546	2.0495	102.07	3.8438	6.0567e-05	0.99994	0.00012113	0.014814	FALSE
AC_000182.1:41349932-41349951	GRIFIN	38.04	85.069/55.286/73.178	38.04	73.178	0.92604	230.77	83.624	3.8425	0.99994	6.0889e-05	0.00012178	0.014874	TRUE
AC_000175.1:49094524-49094543	ACP7	51.029	63.485/104.52/91.746	51.029	91.746	0.83396	481	112.32	3.8419	0.99994	6.1038e-05	0.00012208	0.014883	TRUE
AC_000161.1:28456789-28456809	TWISTNB	53.813	7.6181/12.094/12.014	53.813	12.014	-2.0744	9.6666	118.47	3.8417	6.1084e-05	0.99994	0.00012217	0.014883	FALSE
AC_000174.1:45621861-45621880	FBRSL1	17.628	26.664/49.239/41.504	17.628	41.504	1.1901	140.04	38.627	3.8416	0.99994	6.1249e-05	0.0001225	0.014905	TRUE
AC_000167.1:35926366-35926385	BUB1B	48.246	8.8878/7.7746/8.7377	48.246	8.7377	-2.3383	0.47511	106.17	3.84	6.1524e-05	0.99994	0.00012305	0.014953	FALSE
AC_000187.1:98345177-98345197	FOXR2	25.051	41.9/64.788/53.519	25.051	53.519	1.0654	131	54.972	3.8396	0.99994	6.1647e-05	0.00012329	0.014964	TRUE
AC_000161.1:9187701-9187720	AKAP9	31.545	63.485/63.924/57.887	31.545	63.485	0.9865	15.761	69.292	3.8369	0.99994	6.2298e-05	0.0001246	0.015103	TRUE
AC_000164.1:45123739-45123758	WDR18	62.163	21.585/17.277/13.107	62.163	17.277	-1.7891	17.975	136.94	3.836	6.2535e-05	0.99994	0.00012507	0.015125	FALSE
AC_000161.1:114554244-114554264	ASB10	39.896	5.0788/4.3192/3.2766	39.896	4.3192	-2.9427	0.83193	87.721	3.8359	6.255e-05	0.99994	0.0001251	0.015125	FALSE
AC_000162.1:20899436-20899455	CCER1	7.4225	22.854/22.46/26.213	7.4225	22.854	1.5019	5.7184	16.205	3.8336	0.99993	6.5277e-05	0.00013055	0.015627	TRUE
AC_000162.1:60558172-60558192	SNRPF	46.39	3.8091/7.7746/20.752	46.39	7.7746	-2.4332	92.071	102.07	3.8306	6.391e-05	0.99994	0.00012782	0.015428	FALSE
AC_000182.1:18745324-18745344	DCUN1D3	68.658	73.642/149.44/115.77	68.658	115.77	0.74537	1454.4	151.31	3.8304	0.99994	6.3963e-05	0.00012793	0.015428	TRUE
AC_000167.1:25245086-25245106	LOC781785	37.112	53.327/71.699/78.64	37.112	71.699	0.93167	192.85	81.576	3.8294	0.99994	6.4241e-05	0.00012848	0.015457	TRUE
AC_000165.1:38497652-38497671	GLDC	37.112	82.53/71.699/53.519	37.112	71.699	0.93167	223.92	81.576	3.8294	0.99994	6.4241e-05	0.00012848	0.015457	TRUE
AC_000178.1:27917076-27917096	MPHOSPH10	72.369	11.427/27.643/24.029	72.369	24.029	-1.5516	85.93	159.52	3.8274	6.4765e-05	0.99994	0.00012953	0.015563	FALSE
AC_000165.1:72266747-72266766	LOC539009	68.658	21.585/18.141/25.121	68.658	21.585	-1.6249	12.183	151.31	3.8269	6.489e-05	0.99994	0.00012978	0.015574	FALSE
AC_000182.1:39119572-39119592	LOC618554	21.34	30.473/47.511/49.15	21.34	47.511	1.1187	146.5	46.796	3.8258	0.99993	6.5226e-05	0.00013045	0.015627	TRUE
AC_000173.1:24876843-24876862	C16H1orf115	51.957	88.878/103.66/92.838	51.957	92.838	0.82535	66.403	114.37	3.8227	0.99993	6.6002e-05	0.000132	0.015781	TRUE
AC_000179.1:53281189-53281209	LOC788394	31.545	54.597/69.107/63.349	31.545	63.349	0.98345	54.878	69.292	3.8206	0.99993	6.6575e-05	0.00013315	0.015899	TRUE
AC_000160.1:110612188-110612207	CLSPN	56.596	13.967/15.549/9.8299	56.596	13.967	-1.9442	9.8082	124.63	3.8194	6.6897e-05	0.99993	0.00013379	0.015956	FALSE
AC_000172.1:43792232-43792252	IPO7	65.874	17.776/19.868/28.398	65.874	19.868	-1.6801	38.564	145.15	3.8187	6.7077e-05	0.99993	0.00013415	0.015979	FALSE
AC_000166.1:40072476-40072495	CDK19	19.484	44.439/46.647/18.568	19.484	44.439	1.1494	337.11	42.711	3.8185	0.99993	6.7226e-05	0.00013445	0.015994	TRUE
AC_000181.1:35956330-35956350	ENOSF1	49.174	88.878/91.567/75.363	49.174	88.878	0.84104	94.949	108.22	3.8167	0.99993	6.7611e-05	0.00013522	0.016063	TRUE
AC_000176.1:27988262-27988281	TP53	38.968	54.597/74.29/75.363	38.968	74.29	0.91362	194.49	85.672	3.8162	0.99993	6.7766e-05	0.00013553	0.016063	TRUE
AC_000168.1:105858280-105858299	FAM166A	38.968	44.439/74.29/79.732	38.968	74.29	0.91362	460.35	85.672	3.8162	0.99993	6.7766e-05	0.00013553	0.016063	TRUE
AC_000160.1:103157265-103157285	HYI	70.513	118.08/123.53/117.96	70.513	118.08	0.73566	14.847	155.42	3.8156	0.99993	6.7919e-05	0.00013584	0.016079	TRUE
AC_000179.1:51583492-51583512	ARIH2	50.102	90.148/70.835/96.115	50.102	90.148	0.83484	204.3	110.27	3.8137	0.99993	6.8464e-05	0.00013693	0.016189	TRUE
AC_000180.1:7328591-7328611	SLC39A7	63.091	27.933/18.141/10.922	63.091	18.141	-1.7435	74	138.99	3.8129	6.8669e-05	0.99993	0.00013734	0.016197	FALSE
AC_000178.1:29690373-29690392	SNRPA1	63.091	38.091/18.141/17.475	63.091	18.141	-1.7435	199.22	138.99	3.8129	6.8669e-05	0.99993	0.00013734	0.016197	FALSE
AC_000160.1:33500371-33500391	STRIP1	51.957	25.394/11.23/10.922	51.957	11.23	-2.1144	100.36	114.37	3.8104	6.937e-05	0.99993	0.00013874	0.016342	FALSE
AC_000177.1:39258236-39258256	BRIX1	35.257	2.5394/12.094/1.0922	35.257	2.5394	-3.3567	46.69	77.48	3.8086	6.9882e-05	0.99993	0.00013976	0.016395	FALSE
AC_000160.1:103240985-103241005	CDC20	35.257	2.5394/0.86384/5.4611	35.257	2.5394	-3.3567	5.6719	77.48	3.8086	6.9882e-05	0.99993	0.00013976	0.016395	FALSE
AC_000182.1:36690866-36690885	PILRA	24.123	53.327/51.83/37.135	24.123	51.83	1.0724	109.09	52.928	3.8085	0.99993	6.9935e-05	0.00013987	0.016395	TRUE
AC_000160.1:66445492-66445511	PTGFR	24.123	55.866/51.83/30.582	24.123	51.83	1.0724	233.89	52.928	3.8085	0.99993	6.9935e-05	0.00013987	0.016395	TRUE
AC_000167.1:20778249-20778268	NEDD8	57.524	13.967/14.685/16.383	57.524	14.685	-1.8996	1.6998	126.68	3.8067	7.0409e-05	0.99993	0.00014082	0.016486	FALSE
AC_000160.1:103480714-103480734	LOC532100	26.906	36.821/56.15/56.795	26.906	56.15	1.0341	187	59.062	3.8051	0.99993	7.0877e-05	0.00014175	0.016535	TRUE
AC_000164.1:17737906-17737926	RETN	26.906	34.282/56.15/61.164	26.906	56.15	1.0341	251.68	59.062	3.8051	0.99993	7.0877e-05	0.00014175	0.016535	TRUE
AC_000167.1:54887087-54887107	PYGO1	26.906	62.215/56.15/40.412	26.906	56.15	1.0341	142.23	59.062	3.8051	0.99993	7.0877e-05	0.00014175	0.016535	TRUE
AC_000163.1:26048954-26048973	LOC511175	28.762	60.945/44.056/58.98	28.762	58.98	1.011	113.29	63.153	3.8025	0.99993	7.1646e-05	0.00014329	0.016674	TRUE
AC_000164.1:24496508-24496528	LYRM7	28.762	59.675/35.417/58.98	28.762	58.98	1.011	277.83	63.153	3.8025	0.99993	7.1646e-05	0.00014329	0.016674	TRUE
AC_000175.1:62562055-62562075	IL11	43.607	87.609/55.286/80.824	43.607	80.824	0.87526	349.12	95.917	3.8001	0.99993	7.2322e-05	0.00014464	0.016811	TRUE
AC_000167.1:25653730-25653750	LOC101904323	48.246	48.248/88.112/87.377	48.246	87.377	0.84367	765.81	106.17	3.7978	0.99993	7.2997e-05	0.00014599	0.016947	TRUE
AC_000162.1:95517847-95517866	C5H12orf60	15.773	38.091/13.821/45.873	15.773	38.091	1.2207	324.78	34.544	3.7972	0.99993	7.3428e-05	0.00014686	0.017006	TRUE
AC_000162.1:74729135-74729155	LOC531557	59.38	83.8/102.8/105.94	59.38	102.8	0.78163	185.4	130.78	3.7966	0.99993	7.336e-05	0.00014672	0.017006	TRUE
AC_000163.1:87798237-87798256	UTP3	66.802	21.585/17.277/20.752	66.802	20.752	-1.6402	6.3855	147.2	3.7956	7.3646e-05	0.99993	0.00014729	0.017036	FALSE
AC_000176.1:43696958-43696978	RND2	23.195	40.63/52.694/50.242	23.195	50.242	1.0826	49.2	50.883	3.7916	0.99993	7.4871e-05	0.00014974	0.017257	TRUE
AC_000168.1:78240652-78240671	LDAH	23.195	45.709/54.422/50.242	23.195	50.242	1.0826	19.01	50.883	3.7916	0.99993	7.4871e-05	0.00014974	0.017257	TRUE
AC_000167.1:23291544-23291563	LOC786608	23.195	27.933/61.333/50.242	23.195	50.242	1.0826	310.34	50.883	3.7916	0.99993	7.4871e-05	0.00014974	0.017257	TRUE
nc_guide24673	nc_guide24673	25.979	54.597/54.422/68.81	25.979	54.597	1.0432	101.02	57.017	3.79	0.99992	7.5344e-05	0.00015069	0.017299	TRUE
AC_000179.1:60576602-60576622	MCM2	52.885	16.506/11.23/12.014	52.885	12.014	-2.0498	10.395	116.42	3.7895	7.5489e-05	0.99992	0.00015098	0.017299	FALSE
AC_000161.1:9618198-9618217	GATAD1	36.184	57.136/69.971/70.994	36.184	69.971	0.93253	82.891	79.528	3.7887	0.99992	7.5735e-05	0.00015147	0.017299	TRUE
AC_000168.1:4058815-4058835	KIAA1211L	28.762	1.2697/0/0	28.762	0	-4.8954	0.80606	63.153	3.7882	7.5864e-05	0.99992	0.00015173	0.017299	FALSE
AC_000176.1:28147979-28147999	KDM6B	28.762	0/2.5915/0	28.762	0	-4.8954	3.358	63.153	3.7882	7.5864e-05	0.99992	0.00015173	0.017299	FALSE
AC_000167.1:25040223-25040242	LOC100848817	28.762	0/0/0	28.762	0	-4.8954	0	63.153	3.7882	7.5864e-05	0.99992	0.00015173	0.017299	FALSE
AC_000167.1:67431346-67431365	SAMD4A	28.762	0/0/0	28.762	0	-4.8954	0	63.153	3.7882	7.5864e-05	0.99992	0.00015173	0.017299	FALSE
AC_000187.1:38818488-38818508	FUNDC2	28.762	0/0.86384/0	28.762	0	-4.8954	0.37311	63.153	3.7882	7.5864e-05	0.99992	0.00015173	0.017299	FALSE
AC_000168.1:105122989-105123009	LOC101907085	28.762	6.3485/0/0	28.762	0	-4.8954	20.151	63.153	3.7882	7.5864e-05	0.99992	0.00015173	0.017299	FALSE
AC_000178.1:69420389-69420409	EXOC3L4	46.39	71.103/84.656/87.377	46.39	84.656	0.85397	95.552	102.07	3.7877	0.99992	7.6034e-05	0.00015207	0.017317	TRUE
AC_000167.1:73133425-73133444	SIX4	39.896	60.945/86.384/75.363	39.896	75.363	0.90092	164.67	87.721	3.7868	0.99992	7.6292e-05	0.00015258	0.017323	TRUE
AC_000167.1:42686040-42686060	LRR1	47.318	11.427/7.7746/8.7377	47.318	8.7377	-2.3109	4.0805	104.12	3.7867	7.6331e-05	0.99992	0.00015266	0.017323	FALSE
AC_000172.1:27846457-27846477	BUD13	47.318	8.8878/7.7746/8.7377	47.318	8.7377	-2.3109	0.47511	104.12	3.7867	7.6331e-05	0.99992	0.00015266	0.017323	FALSE
AC_000167.1:37778091-37778110	GANC	53.813	97.766/95.022/70.994	53.813	95.022	0.80886	292.45	118.47	3.7861	0.99992	7.6516e-05	0.00015303	0.017336	TRUE
AC_000165.1:23045692-23045711	LOC618985	31.545	53.327/63.06/78.64	31.545	63.06	0.97698	168.72	69.292	3.786	0.99992	7.6566e-05	0.00015313	0.017336	TRUE
AC_000160.1:15365577-15365597	RUSC1-AS1	61.235	31.742/17.277/15.291	61.235	17.277	-1.7677	106.6	134.89	3.7852	7.6804e-05	0.99992	0.00015361	0.017369	FALSE
AC_000172.1:83511677-83511697	GLYATL2	32.473	45.709/74.29/64.441	32.473	64.441	0.96718	223.95	71.338	3.7848	0.99992	7.691e-05	0.00015382	0.017373	TRUE
AC_000186.1:44694285-44694304	DRAP1	15.773	49.518/38.009/13.107	15.773	38.009	1.2177	376.29	34.544	3.7833	0.99992	7.7659e-05	0.00015532	0.017501	TRUE
AC_000180.1:29281186-29281206	LOC618064	15.773	26.664/38.009/39.32	15.773	38.009	1.2177	65.219	34.544	3.7833	0.99992	7.7659e-05	0.00015532	0.017501	TRUE
AC_000166.1:53392908-53392928	KLHL32	6.4947	10.158/20.732/20.752	6.4947	20.732	1.5359	55.912	14.171	3.7821	0.99992	8.1183e-05	0.00016237	0.018041	TRUE
AC_000176.1:51608901-51608921	ANAPC11	52.885	10.158/12.094/21.844	52.885	12.094	-2.041	49.411	116.42	3.7821	7.7769e-05	0.99992	0.00015554	0.017505	FALSE
AC_000167.1:37428514-37428534	EHD4	20.412	45.709/32.826/57.887	20.412	45.709	1.1253	157.14	44.753	3.7815	0.99992	7.8046e-05	0.00015609	0.017526	TRUE
AC_000159.1:44857076-44857095	TNFAIP6	20.412	45.709/46.647/37.135	20.412	45.709	1.1253	37.193	44.753	3.7815	0.99992	7.8046e-05	0.00015609	0.017526	TRUE
AC_000187.1:40365829-40365848	RPL10	30.618	1.2697/2.5915/1.0922	30.618	1.2697	-3.8002	0.88936	67.245	3.7807	7.8203e-05	0.99992	0.00015641	0.017541	FALSE
AC_000163.1:2094793-2094813	TMA16	77.936	31.742/25.051/28.398	77.936	28.398	-1.425	11.192	171.85	3.7789	7.8756e-05	0.99992	0.00015751	0.017639	FALSE
AC_000179.1:44160447-44160467	ARF4	53.813	12.697/11.23/19.66	53.813	12.697	-2.0007	25.318	118.47	3.7787	7.8825e-05	0.99992	0.00015765	0.017639	FALSE
AC_000175.1:63706428-63706447	LOC512150	38.04	64.754/72.563/84.101	38.04	72.563	0.91401	97.048	83.624	3.7752	0.99992	7.995e-05	0.0001599	0.01787	TRUE
AC_000183.1:24385880-24385899	NEURL1	36.184	69.833/82.065/67.717	36.184	69.833	0.92972	77.046	79.528	3.7732	0.99992	8.0594e-05	0.00016119	0.017993	TRUE
AC_000164.1:14694379-14694399	LOC100848354	23.195	48.248/50.103/50.242	23.195	50.103	1.0787	1.7292	50.883	3.7721	0.99992	8.0979e-05	0.00016196	0.018016	TRUE
AC_000183.1:34457312-34457331	CASP7	23.195	27.933/50.103/51.334	23.195	50.103	1.0787	246.5	50.883	3.7721	0.99992	8.0979e-05	0.00016196	0.018016	TRUE
AC_000186.1:51050142-51050161	DEAF1	23.195	59.675/50.103/46.965	23.195	50.103	1.0787	50.741	50.883	3.7721	0.99992	8.0979e-05	0.00016196	0.018016	TRUE
AC_000173.1:38316483-38316502	SCYL3	18.556	35.551/44.056/42.596	18.556	42.596	1.1566	25.881	40.668	3.7697	0.99992	8.1858e-05	0.00016372	0.018149	TRUE
AC_000159.1:95412541-95412561	DYTN	18.556	39.36/58.741/42.596	18.556	42.596	1.1566	135.56	40.668	3.7697	0.99992	8.1858e-05	0.00016372	0.018149	TRUE
AC_000173.1:45219185-45219205	GPR157	26.906	55.866/56.15/41.504	26.906	55.866	1.027	103.18	59.062	3.7683	0.99992	8.2202e-05	0.0001644	0.018204	TRUE
AC_000164.1:62901615-62901635	CSNK1A1	87.214	33.012/38.873/34.951	87.214	34.951	-1.295	9.5704	192.4	3.7678	8.2332e-05	0.99992	0.00016466	0.018212	FALSE
AC_000168.1:72494506-72494526	PREB	55.668	13.967/10.366/16.383	55.668	13.967	-1.9208	9.4019	122.57	3.7674	8.2476e-05	0.99992	0.00016495	0.018223	FALSE
AC_000162.1:61473300-61473319	NEDD1	42.679	6.3485/5.183/8.7377	42.679	6.3485	-2.5714	3.5334	93.868	3.7653	8.3178e-05	0.99992	0.00016636	0.018357	FALSE
AC_000176.1:35714286-35714306	TNFRSF13B	33.401	63.485/65.652/75.363	33.401	65.652	0.95419	49.501	73.385	3.7647	0.99992	8.3363e-05	0.00016673	0.018376	TRUE
AC_000166.1:34581136-34581155	RWDD1	37.112	71.103/91.567/52.426	37.112	71.103	0.9198	383.8	81.576	3.7634	0.99992	8.3823e-05	0.00016765	0.018456	TRUE
AC_000176.1:25845452-25845472	MED31	62.163	17.776/18.141/26.213	62.163	18.141	-1.7224	32.65	136.94	3.7621	8.4247e-05	0.99992	0.00016849	0.018528	FALSE
AC_000164.1:4903084-4903104	LOC618787	40.824	77.451/66.516/76.455	40.824	76.455	0.88905	49.892	89.769	3.7607	0.99992	8.4714e-05	0.00016943	0.01861	TRUE
AC_000175.1:63434523-63434543	CNOT3	59.38	13.967/31.098/16.383	59.38	16.383	-1.7964	111.19	130.78	3.7601	8.4936e-05	0.99992	0.00016987	0.018616	FALSE
AC_000176.1:55666409-55666428	SRSF2	59.38	11.427/19.868/16.383	59.38	16.383	-1.7964	18.354	130.78	3.7601	8.4936e-05	0.99992	0.00016987	0.018616	FALSE
AC_000180.1:27525519-27525539	LST1	14.845	25.394/36.281/37.135	14.845	36.281	1.2344	59.633	32.504	3.76	0.99991	8.5366e-05	0.00017073	0.018646	TRUE
AC_000159.1:136438129-136438149	FBXO42	19.484	45.709/44.056/42.596	19.484	44.056	1.1372	2.4312	42.711	3.7599	0.99991	8.5129e-05	0.00017026	0.018616	TRUE
AC_000167.1:75894635-75894654	GPHB5	19.484	38.091/44.056/58.98	19.484	44.056	1.1372	129.15	42.711	3.7599	0.99991	8.5129e-05	0.00017026	0.018616	TRUE
AC_000171.1:63365451-63365470	FZD6	41.751	79.991/77.746/67.717	41.751	77.746	0.88123	52.802	91.818	3.7564	0.99991	8.6198e-05	0.0001724	0.018798	TRUE
AC_000182.1:1533122-1533141	TBL3	67.73	31.742/21.596/21.844	67.73	21.844	-1.5891	49.016	149.26	3.7559	8.6354e-05	0.99991	0.00017271	0.018798	FALSE
AC_000167.1:13203112-13203131	TIPIN	67.73	17.776/40.6/21.844	67.73	21.844	-1.5891	184.17	149.26	3.7559	8.6354e-05	0.99991	0.00017271	0.018798	FALSE
AC_000161.1:77763350-77763369	CAMK2B	12.989	33.012/38.009/24.029	12.989	33.012	1.2817	52.834	28.425	3.7555	0.99991	8.7132e-05	0.00017426	0.018903	TRUE
AC_000162.1:9420283-9420303	PPP1R12A	40.824	1.2697/6.9107/5.4611	40.824	5.4611	-2.6945	9.8346	89.769	3.755	8.6654e-05	0.99991	0.00017331	0.018837	FALSE
AC_000176.1:23885496-23885515	TSR1	56.596	24.124/14.685/12.014	56.596	14.685	-1.8766	48.113	124.63	3.7548	8.6729e-05	0.99991	0.00017346	0.018837	FALSE
AC_000164.1:22692953-22692972	SF3A2	34.329	2.5394/6.0469/1.0922	34.329	2.5394	-3.3193	7.1984	75.433	3.753	8.7358e-05	0.99991	0.00017472	0.018931	FALSE
AC_000186.1:32386215-32386234	ETS1	33.401	69.833/57.013/65.533	33.401	65.533	0.95162	45.536	73.385	3.7509	0.99991	8.8116e-05	0.00017623	0.019074	TRUE
AC_000187.1:4030832-4030851	UPF3B	27.834	57.136/31.098/57.887	27.834	57.136	1.0117	339.27	61.107	3.7484	0.99991	8.8989e-05	0.00017798	0.019219	TRUE
AC_000183.1:25882632-25882652	PRAP1	27.834	57.136/58.741/34.951	27.834	57.136	1.0117	247.38	61.107	3.7484	0.99991	8.8989e-05	0.00017798	0.019219	TRUE
AC_000158.1:42420134-42420154	OR5K1	21.34	46.979/39.737/48.057	21.34	46.979	1.1028	26.805	46.796	3.748	0.99991	8.9218e-05	0.00017844	0.019247	TRUE
AC_000175.1:54765788-54765808	C5AR1	30.618	67.294/61.333/45.873	30.618	61.333	0.97926	137.27	67.245	3.7456	0.99991	8.9994e-05	0.00017999	0.019324	TRUE
nc_guide15046	nc_guide15046	30.618	66.024/61.333/45.873	30.618	61.333	0.97926	130.5	67.245	3.7456	0.99991	8.9994e-05	0.00017999	0.019324	TRUE
AC_000170.1:29514486-29514506	FAM107B	30.618	44.439/61.333/63.349	30.618	61.333	0.97926	144.73	67.245	3.7456	0.99991	8.9994e-05	0.00017999	0.019324	TRUE
AC_000173.1:75540087-75540107	G0S2	30.618	48.248/61.333/76.455	30.618	61.333	0.97926	199.94	67.245	3.7456	0.99991	8.9994e-05	0.00017999	0.019324	TRUE
AC_000187.1:39984043-39984062	LOC101902561	65.874	13.967/26.779/20.752	65.874	20.752	-1.6203	41.183	145.15	3.7453	9.0078e-05	0.99991	0.00018016	0.019324	FALSE
AC_000165.1:77324479-77324498	DCTN3	72.369	26.664/20.732/25.121	72.369	25.121	-1.49	10.821	159.52	3.7409	9.1692e-05	0.99991	0.00018338	0.019648	FALSE
AC_000181.1:21913244-21913263	INO80C	24.123	31.742/53.558/51.334	24.123	51.334	1.0587	194.39	52.928	3.7403	0.99991	9.1943e-05	0.00018389	0.019658	TRUE
AC_000168.1:72269588-72269607	PPM1G	24.123	41.9/54.422/51.334	24.123	51.334	1.0587	49.27	52.928	3.7403	0.99991	9.1943e-05	0.00018389	0.019658	TRUE
AC_000160.1:19414164-19414183	PSMB4	44.535	7.6181/10.366/3.2766	44.535	7.6181	-2.4015	13.2	97.966	3.7389	9.2418e-05	0.99991	0.00018484	0.019696	FALSE
AC_000166.1:87850266-87850286	ZC3H12D	13.917	30.473/34.554/34.951	13.917	34.554	1.253	8.4062	30.464	3.7389	0.99991	9.2966e-05	0.00018593	0.019789	TRUE
AC_000180.1:27078461-27078480	LOC107131209	51.029	79.991/107.98/90.654	51.029	90.654	0.81687	206.95	112.32	3.7389	0.99991	9.2428e-05	0.00018486	0.019696	TRUE
AC_000172.1:75361288-75361308	LOC100337430	51.029	110.46/74.29/90.654	51.029	90.654	0.81687	330.09	112.32	3.7389	0.99991	9.2428e-05	0.00018486	0.019696	TRUE
AC_000173.1:52769840-52769860	NOC2L	37.112	3.8091/1.7277/15.291	37.112	3.8091	-2.9864	68.084	81.576	3.7361	9.3466e-05	0.99991	0.00018693	0.019861	FALSE
AC_000167.1:22766314-22766333	LOC100298434	41.751	45.709/91.567/77.547	41.751	77.547	0.87759	605.12	91.818	3.7357	0.99991	9.3605e-05	0.00018721	0.019861	TRUE
AC_000161.1:106838264-106838283	LOC107132438	56.596	100.31/83.792/98.299	56.596	98.299	0.78581	107.24	124.63	3.7356	0.99991	9.3618e-05	0.00018724	0.019861	TRUE
AC_000170.1:52785027-52785046	VPS16	37.112	69.833/70.835/88.469	37.112	70.835	0.91443	155.99	81.576	3.7337	0.99991	9.4342e-05	0.00018868	0.019973	TRUE
AC_000185.1:33918124-33918144	POLR3A	46.39	13.967/6.0469/8.7377	46.39	8.7377	-2.2829	17.291	102.07	3.7327	9.4704e-05	0.99991	0.00018941	0.019973	FALSE
AC_000158.1:58921949-58921968	ATP6V1A	46.39	16.506/8.6384/8.7377	46.39	8.7377	-2.2829	30.178	102.07	3.7327	9.4704e-05	0.99991	0.00018941	0.019973	FALSE
AC_000187.1:54955004-54955023	TMEM35	27.834	48.248/57.013/62.256	27.834	57.013	1.0086	52.158	61.107	3.7327	0.99991	9.4723e-05	0.00018945	0.019973	TRUE
AC_000182.1:10737724-10737744	TNFRSF17	27.834	0/0/0	27.834	0	-4.8497	0	61.107	3.7315	9.5183e-05	0.9999	0.00019037	0.019973	FALSE
AC_000161.1:44816282-44816302	PSMC2	27.834	2.5394/0.86384/0	27.834	0.86384	-3.9514	1.7768	61.107	3.7315	9.5183e-05	0.9999	0.00019037	0.019973	FALSE
AC_000162.1:56223263-56223283	LOC101908230	27.834	1.2697/0/0	27.834	0	-4.8497	0.80606	61.107	3.7315	9.5183e-05	0.9999	0.00019037	0.019973	FALSE
AC_000178.1:28037119-28037138	TRPM1	27.834	0/0/0	27.834	0	-4.8497	0	61.107	3.7315	9.5183e-05	0.9999	0.00019037	0.019973	FALSE
AC_000169.1:24171029-24171049	TRPC4	27.834	0/0/0	27.834	0	-4.8497	0	61.107	3.7315	9.5183e-05	0.9999	0.00019037	0.019973	FALSE
AC_000182.1:36607413-36607433	NYAP1	27.834	0/0/0	27.834	0	-4.8497	0	61.107	3.7315	9.5183e-05	0.9999	0.00019037	0.019973	FALSE
AC_000173.1:50784675-50784695	MEGF6	28.762	58.406/43.192/58.98	28.762	58.406	0.99713	115.89	63.153	3.7302	0.9999	9.5663e-05	0.00019133	0.020037	TRUE
AC_000176.1:27301703-27301723	PELP1	57.524	17.776/15.549/8.7377	57.524	15.549	-1.8223	25.676	126.68	3.7298	9.5803e-05	0.9999	0.00019161	0.020037	FALSE
AC_000164.1:4281635-4281654	UPF1	57.524	19.045/15.549/14.199	57.524	15.549	-1.8223	7.0236	126.68	3.7298	9.5803e-05	0.9999	0.00019161	0.020037	FALSE
AC_000172.1:35944713-35944733	RPS13	51.957	16.506/12.094/4.3689	51.957	12.094	-2.0159	39.571	114.37	3.7291	9.6092e-05	0.9999	0.00019218	0.020076	FALSE
AC_000167.1:23487419-23487438	LOC789653	73.297	27.933/25.915/18.568	73.297	25.915	-1.4649	29.029	161.58	3.7275	9.6686e-05	0.9999	0.00019337	0.020178	FALSE
AC_000181.1:35935382-35935401	TYMS	66.802	21.585/31.098/17.475	66.802	21.585	-1.586	53.696	147.2	3.7269	9.6907e-05	0.9999	0.00019381	0.020202	FALSE
AC_000168.1:5508854-5508874	NMS	30.618	38.091/71.699/61.164	30.618	61.164	0.97535	321.68	67.245	3.725	0.9999	9.7653e-05	0.00019531	0.020314	TRUE
AC_000169.1:14671128-14671147	SERP2	30.618	43.17/64.788/61.164	30.618	61.164	0.97535	168.47	67.245	3.725	0.9999	9.7653e-05	0.00019531	0.020314	TRUE
AC_000176.1:53234852-53234872	TBC1D16	38.968	66.024/73.426/80.824	38.968	73.426	0.89697	54.76	85.672	3.7229	0.9999	9.8491e-05	0.00019698	0.020444	TRUE
AC_000176.1:27625394-27625413	YBX2	38.968	49.518/73.426/75.363	38.968	73.426	0.89697	287.68	85.672	3.7229	0.9999	9.8491e-05	0.00019698	0.020444	TRUE
AC_000186.1:29538425-29538444	PATE1	12.989	17.776/32.826/33.859	12.989	32.826	1.2738	113.79	28.425	3.7206	0.9999	0.0001001	0.0002002	0.020733	TRUE
AC_000161.1:15603939-15603959	RPA3	38.04	2.5394/6.9107/4.3689	38.04	4.3689	-2.8623	4.904	83.624	3.7197	9.9743e-05	0.9999	0.00019949	0.020681	FALSE
AC_000162.1:116448319-116448338	FAM118A	14.845	24.124/38.873/36.043	14.845	36.043	1.2252	75.035	32.504	3.7182	0.9999	0.0001008	0.00020159	0.020787	TRUE
AC_000176.1:23883815-23883835	TSR1	74.225	26.664/33.69/22.937	74.225	26.664	-1.4432	31.629	163.63	3.7181	0.00010037	0.9999	0.00020074	0.020766	FALSE
AC_000159.1:126352217-126352237	AHDC1	22.267	48.248/63.06/28.398	22.267	48.248	1.0818	306.72	48.84	3.7176	0.9999	0.00010062	0.00020123	0.020773	TRUE
AC_000165.1:95848016-95848035	LOC783367	22.267	48.248/51.83/31.674	22.267	48.248	1.0818	143.76	48.84	3.7176	0.9999	0.00010062	0.00020123	0.020773	TRUE
AC_000160.1:43411282-43411301	SLC35A3	71.441	118.08/126.98/80.824	71.441	118.08	0.71706	733.69	157.47	3.7167	0.9999	0.00010091	0.00020182	0.020788	TRUE
AC_000168.1:87473578-87473598	RRM2	54.741	13.967/11.23/34.951	54.741	13.967	-1.897	223.92	120.52	3.7148	0.00010167	0.9999	0.00020334	0.020906	FALSE
AC_000175.1:53054724-53054744	APOC4	40.824	54.597/76.018/90.654	40.824	76.018	0.88088	336.54	89.769	3.7146	0.9999	0.00010177	0.00020355	0.020906	TRUE
AC_000187.1:86411055-86411074	LOC781112	102.99	46.979/48.375/42.596	102.99	46.979	-1.1159	10.577	227.36	3.7145	0.00010181	0.9999	0.00020362	0.020906	FALSE
AC_000168.1:48218623-48218642	CHMP3	64.019	62.215/114.03/108.13	64.019	108.13	0.74711	1071.5	141.04	3.7142	0.9999	0.00010192	0.00020384	0.020906	TRUE
AC_000160.1:51282627-51282646	GLMN	29.69	59.675/72.563/32.766	29.69	59.675	0.98335	445.09	65.199	3.7136	0.9999	0.00010218	0.00020437	0.020938	TRUE
AC_000162.1:256153-256172	LOC783893	55.668	60.945/96.75/102.67	55.668	96.75	0.78655	658.51	122.57	3.7106	0.9999	0.00010337	0.00020674	0.021158	TRUE
AC_000164.1:45303739-45303759	ATP5D	47.318	8.8878/9.5022/12.014	47.318	9.5022	-2.2019	3.3442	104.12	3.7104	0.00010348	0.9999	0.00020695	0.021158	FALSE
AC_000175.1:58571854-58571874	BOSTAUV1R419	12.989	21.585/36.281/32.766	12.989	32.766	1.2713	68.692	28.425	3.7095	0.9999	0.00010462	0.00020923	0.021368	TRUE
AC_000163.1:37995042-37995062	ABCG2	12.061	41.9/31.098/30.582	12.061	31.098	1.2972	58.47	26.386	3.706	0.99989	0.00010629	0.00021258	0.02155	TRUE
AC_000175.1:55048533-55048552	GLTSCR1	34.329	52.057/66.516/74.271	34.329	66.516	0.93437	134.59	75.433	3.7059	0.99989	0.00010531	0.00021062	0.021464	TRUE
AC_000158.1:117639053-117639073	P2RY12	34.329	45.709/66.516/66.625	34.329	66.516	0.93437	216.47	75.433	3.7059	0.99989	0.00010531	0.00021062	0.021464	TRUE
AC_000175.1:1632871-1632890	SF3B3	66.802	27.933/20.732/21.844	66.802	21.844	-1.5695	19.156	147.2	3.7055	0.00010547	0.99989	0.00021093	0.021474	FALSE
AC_000164.1:299560-299580	LOC101902704	29.69	40.63/59.605/65.533	29.69	59.605	0.98167	197.59	65.199	3.7049	0.99989	0.00010577	0.00021154	0.021494	TRUE
AC_000167.1:50708938-50708957	GCNT3	27.834	71.103/56.15/56.795	27.834	56.795	1.0032	102.56	61.107	3.7048	0.99989	0.00010579	0.00021158	0.021494	TRUE
AC_000162.1:113257905-113257925	SNU13	50.102	16.506/11.23/10.922	50.102	11.23	-2.063	13.966	110.27	3.704	0.00010613	0.99989	0.00021227	0.021541	FALSE
AC_000183.1:9584990-9585009	PTEN	19.484	30.473/66.516/43.689	19.484	43.689	1.1254	347.87	42.711	3.7037	0.99989	0.00010641	0.00021281	0.021551	TRUE
AC_000175.1:62551727-62551746	TMEM238	46.39	83.8/76.882/103.76	46.39	83.8	0.83946	223.15	102.07	3.7029	0.99989	0.00010659	0.00021317	0.021565	TRUE
AC_000172.1:30743964-30743984	PVRL1	48.246	78.721/86.384/88.469	48.246	86.384	0.82736	31.536	106.17	3.7014	0.99989	0.00010721	0.00021442	0.021668	TRUE
AC_000182.1:21541924-21541943	DCTN5	39.896	3.8091/9.5022/5.4611	39.896	5.4611	-2.6621	9.5301	87.721	3.6996	0.00010795	0.99989	0.00021591	0.021795	FALSE
AC_000169.1:80162223-80162242	UBAC2	21.34	26.664/46.647/51.334	21.34	46.647	1.0928	210.66	46.796	3.6995	0.99989	0.00010809	0.00021618	0.0218	TRUE
AC_000159.1:73814010-73814029	NIFK	58.452	16.506/23.324/12.014	58.452	16.506	-1.7639	33.328	128.73	3.6973	0.00010895	0.99989	0.0002179	0.02195	FALSE
AC_000160.1:14939223-14939242	SYT11	17.628	38.091/40.6/46.965	17.628	40.6	1.1591	23.405	38.627	3.6962	0.99989	0.00010966	0.00021933	0.022048	TRUE
AC_000168.1:93639144-93639164	LOC107131158	38.968	63.485/76.018/73.178	38.968	73.178	0.89216	51.017	85.672	3.6961	0.99989	0.00010948	0.00021896	0.022034	TRUE
AC_000162.1:98933050-98933070	LOC616478	49.174	87.609/82.065/90.654	49.174	87.609	0.82051	20.004	108.22	3.6947	0.99989	0.00011008	0.00022015	0.022097	TRUE
AC_000175.1:43682491-43682510	GPATCH1	64.947	19.045/22.46/20.752	64.947	20.752	-1.6001	2.9147	143.1	3.6945	0.00011014	0.99989	0.00022028	0.022097	FALSE
AC_000164.1:47870073-47870092	DDX46	54.741	21.585/5.183/14.199	54.741	14.199	-1.8748	67.918	120.52	3.6936	0.00011054	0.99989	0.00022108	0.022154	FALSE
AC_000181.1:58710222-58710242	GRP	26.906	74.912/55.286/46.965	26.906	55.286	1.0122	227.21	59.062	3.6927	0.99989	0.00011095	0.0002219	0.022213	TRUE
AC_000163.1:67962618-67962637	LOC101906472	48.246	64.754/87.248/86.285	48.246	86.285	0.82573	232.25	106.17	3.6918	0.99989	0.00011134	0.00022269	0.022269	TRUE
AC_000172.1:51829714-51829734	RRM1	71.441	30.473/25.051/25.121	71.441	25.121	-1.4716	14.322	157.47	3.6912	0.00011158	0.99989	0.00022316	0.022292	FALSE
AC_000181.1:7407321-7407341	RTTN	60.307	17.776/18.141/12.014	60.307	17.776	-1.7072	16.663	132.83	3.6905	0.00011192	0.99989	0.00022384	0.022337	FALSE
AC_000187.1:119164928-119164948	LOC781486	51.957	91.418/115.75/90.654	51.957	91.418	0.80334	296.43	114.37	3.6899	0.99989	0.00011219	0.00022438	0.02234	TRUE
AC_000174.1:71934004-71934023	MORC2	3.7112	15.236/8.6384/14.199	3.7112	14.199	1.6898	15.997	8.0787	3.6898	0.99988	0.0001241	0.0002482	0.023794	TRUE
AC_000166.1:98269722-98269742	AGPAT4	24.123	44.439/50.967/55.703	24.123	50.967	1.0486	32.52	52.928	3.6898	0.99989	0.00011228	0.00022456	0.02234	TRUE
AC_000183.1:20565304-20565324	CUTC	24.123	29.203/50.967/58.98	24.123	50.967	1.0486	268.93	52.928	3.6898	0.99989	0.00011228	0.00022456	0.02234	TRUE
AC_000168.1:101001545-101001564	EXOSC2	38.968	5.0788/6.0469/3.2766	38.968	5.0788	-2.717	2.0924	85.672	3.6887	0.00011268	0.99989	0.00022536	0.022396	FALSE
AC_000163.1:73452593-73452613	PPAT	62.163	31.742/19.004/15.291	62.163	19.004	-1.6588	88.021	136.94	3.6882	0.0001129	0.99989	0.00022581	0.022417	FALSE
AC_000165.1:23248827-23248846	LOC107132683	41.751	26.664/5.183/6.5533	41.751	6.5533	-2.5008	203.15	91.818	3.6877	0.00011314	0.99989	0.00022629	0.022418	FALSE
AC_000183.1:45668359-45668379	BCCIP	41.751	11.427/6.0469/6.5533	41.751	6.5533	-2.5008	12.006	91.818	3.6877	0.00011314	0.99989	0.00022629	0.022418	FALSE
AC_000187.1:119318865-119318884	LOC526966	60.307	109.19/102.8/57.887	60.307	102.8	0.75963	1028.9	132.83	3.6866	0.99989	0.00011363	0.00022726	0.022492	TRUE
AC_000176.1:27919556-27919575	EIF4A1	50.102	11.427/11.23/16.383	50.102	11.427	-2.0399	12.301	110.27	3.685	0.00011434	0.99989	0.00022869	0.022587	FALSE
AC_000169.1:91046004-91046024	CDC16	62.163	19.045/14.685/28.398	62.163	19.045	-1.6558	53.237	136.94	3.6847	0.00011447	0.99989	0.00022893	0.022587	FALSE
AC_000176.1:20668903-20668922	SUPT6H	62.163	19.045/25.051/12.014	62.163	19.045	-1.6558	42.753	136.94	3.6847	0.00011447	0.99989	0.00022893	0.022587	FALSE
AC_000170.1:52576038-52576058	OXT	31.545	62.215/47.511/64.441	31.545	62.215	0.95781	110.58	69.292	3.6844	0.99989	0.00011463	0.00022927	0.022597	TRUE
AC_000175.1:13941640-13941660	MVD	51.029	3.8091/15.549/12.014	51.029	12.014	-1.9992	39.911	112.32	3.683	0.00011526	0.99988	0.00023053	0.022698	FALSE
AC_000180.1:39683254-39683274	CAP2	31.545	64.754/62.196/50.242	31.545	62.196	0.95739	74.727	69.292	3.6822	0.99988	0.00011563	0.00023127	0.022748	TRUE
AC_000168.1:20110186-20110206	CDC42EP3	38.04	53.327/71.699/77.547	38.04	71.699	0.89697	185.86	83.624	3.6807	0.99988	0.0001163	0.00023259	0.022854	TRUE
AC_000166.1:65873971-65873991	LOC101907627	36.184	3.8091/4.3192/3.2766	36.184	3.8091	-2.9509	0.27185	79.528	3.6798	0.00011669	0.99988	0.00023338	0.022909	FALSE
AC_000159.1:61740733-61740752	DARS	47.318	8.8878/12.094/9.8299	47.318	9.8299	-2.1575	3.0062	104.12	3.6778	0.00011764	0.99988	0.00023528	0.023048	FALSE
AC_000170.1:75427710-75427730	ZNF335	47.318	15.236/6.0469/9.8299	47.318	9.8299	-2.1575	21.77	104.12	3.6778	0.00011764	0.99988	0.00023528	0.023048	FALSE
AC_000160.1:14541775-14541794	CCT3	56.596	19.045/15.549/9.8299	56.596	15.549	-1.7992	22.466	124.63	3.6773	0.00011785	0.99988	0.00023571	0.023066	FALSE
AC_000159.1:99707239-99707258	LOC107131231	66.802	116.81/95.022/111.41	66.802	111.41	0.72932	148.82	147.2	3.6763	0.99988	0.00011831	0.00023661	0.023131	TRUE
nc_guide92564	nc_guide92564	74.225	125.7/95.886/121.24	74.225	121.24	0.70039	331.27	163.63	3.6751	0.99988	0.00011888	0.00023776	0.023219	TRUE
AC_000159.1:122136108-122136128	EIF3I	26.906	0/0.86384/0	26.906	0	-4.8025	0.37311	59.062	3.6738	0.00011949	0.99988	0.00023898	0.023219	FALSE
AC_000164.1:14121184-14121203	LOC520104	26.906	0/0/0	26.906	0	-4.8025	0	59.062	3.6738	0.00011949	0.99988	0.00023898	0.023219	FALSE
AC_000186.1:38162417-38162437	PAG2	26.906	0/4.3192/0	26.906	0	-4.8025	9.3277	59.062	3.6738	0.00011949	0.99988	0.00023898	0.023219	FALSE
AC_000170.1:20426435-20426455	LOC616662	26.906	0/0/0	26.906	0	-4.8025	0	59.062	3.6738	0.00011949	0.99988	0.00023898	0.023219	FALSE
AC_000164.1:16973796-16973816	TMEM205	26.906	0/0/1.0922	26.906	0	-4.8025	0.59647	59.062	3.6738	0.00011949	0.99988	0.00023898	0.023219	FALSE
AC_000187.1:123792732-123792751	LOC104976398	112.26	52.057/54.422/54.611	112.26	54.422	-1.0312	2.8135	247.93	3.6735	0.0001196	0.99988	0.0002392	0.023219	FALSE
AC_000160.1:118024334-118024354	UBE2F	39.896	85.069/74.29/50.242	39.896	74.29	0.88051	347.25	87.721	3.6723	0.99988	0.00012019	0.00024038	0.023309	TRUE
AC_000166.1:65873711-65873730	LOC101907627	35.257	6.3485/3.4554/0	35.257	3.4554	-3.0246	10.155	77.48	3.6717	0.00012047	0.99988	0.00024094	0.023325	FALSE
AC_000176.1:56288215-56288234	TEN1	32.473	63.485/83.792/50.242	32.473	63.485	0.94594	293.89	71.338	3.6716	0.99988	0.00012051	0.00024103	0.023325	TRUE
nc_guide294970	nc_guide294970	79.791	27.933/31.098/39.32	79.791	31.098	-1.3317	38.805	175.96	3.6708	0.00012088	0.99988	0.00024177	0.023373	FALSE
AC_000185.1:13190643-13190663	LOC107131927	39.896	69.833/79.473/74.271	39.896	74.271	0.88014	23.38	87.721	3.6702	0.99988	0.00012118	0.00024235	0.023406	TRUE
AC_000162.1:57316958-57316978	APOF	64.947	76.181/108.84/116.87	64.947	108.84	0.73609	565.6	143.1	3.6696	0.99988	0.00012145	0.00024289	0.023435	TRUE
AC_000175.1:26283273-26283292	GINS3	43.607	11.427/7.7746/5.4611	43.607	7.7746	-2.3459	9.3471	95.917	3.6674	0.0001225	0.99988	0.000245	0.023615	FALSE
AC_000166.1:71636377-71636397	LOC511136	17.628	27.933/40.6/40.412	17.628	40.412	1.1525	77.878	38.627	3.6659	0.99988	0.00012352	0.00024704	0.023748	TRUE
AC_000181.1:421769-421788	LOC789929	17.628	24.124/46.647/40.412	17.628	40.412	1.1525	152.09	38.627	3.6659	0.99988	0.00012352	0.00024704	0.023748	TRUE
AC_000169.1:71071185-71071205	LOC100336232	16.701	31.742/38.873/44.781	16.701	38.873	1.1716	42.875	36.585	3.6657	0.99988	0.00012369	0.00024737	0.023748	TRUE
AC_000162.1:46729666-46729686	CAND1	16.701	39.36/38.873/27.305	16.701	38.873	1.1716	67.021	36.585	3.6657	0.99988	0.00012369	0.00024737	0.023748	TRUE
AC_000162.1:57953529-57953549	OR10P1	33.401	71.103/64.788/60.072	33.401	64.788	0.93537	31.059	73.385	3.6639	0.99988	0.0001242	0.00024841	0.023794	TRUE
AC_000182.1:13844202-13844221	PDXDC1	28.762	36.821/57.877/60.072	28.762	57.877	0.98424	224.09	63.153	3.6637	0.99988	0.0001243	0.0002486	0.023794	TRUE
AC_000174.1:64811669-64811689	RPLP0	37.112	3.8091/5.183/4.3689	37.112	4.3689	-2.8276	0.48812	81.576	3.6634	0.00012445	0.99988	0.0002489	0.023799	FALSE
AC_000164.1:33312960-33312980	FTMT	51.029	110.46/89.839/83.008	51.029	89.839	0.80399	236	112.32	3.662	0.99987	0.00012513	0.00025025	0.023905	TRUE
AC_000164.1:17136559-17136578	ACP5	11.134	29.203/25.915/29.49	11.134	29.203	1.3157	5.4456	24.348	3.6619	0.99987	0.00012671	0.00025342	0.024004	TRUE
AC_000160.1:108799961-108799981	CDCA8	53.813	13.967/12.094/18.568	53.813	13.967	-1.8728	12.339	118.47	3.6616	0.00012531	0.99987	0.00025062	0.023916	FALSE
AC_000159.1:9521731-9521751	ZSWIM2	18.556	41.9/38.009/45.873	18.556	41.9	1.1333	15.463	40.668	3.6605	0.99987	0.00012609	0.00025218	0.02393	TRUE
AC_000172.1:51564129-51564148	LOC785109	18.556	41.9/35.417/52.426	18.556	41.9	1.1333	76.415	40.668	3.6605	0.99987	0.00012609	0.00025218	0.02393	TRUE
AC_000159.1:5236407-5236426	CYP27C1	18.556	41.9/41.464/51.334	18.556	41.9	1.1333	44.598	40.668	3.6605	0.99987	0.00012609	0.00025218	0.02393	TRUE
AC_000163.1:97768581-97768600	LOC104972767	18.556	41.9/45.784/27.305	18.556	41.9	1.1333	114.04	40.668	3.6605	0.99987	0.00012609	0.00025218	0.02393	TRUE
AC_000158.1:95765508-95765528	TNFSF10	33.401	64.754/75.154/48.057	33.401	64.754	0.93463	193.47	73.385	3.66	0.99987	0.00012613	0.00025226	0.02393	TRUE
AC_000177.1:13881157-13881177	TRAPPC13	33.401	64.754/57.013/78.64	33.401	64.754	0.93463	126.36	73.385	3.66	0.99987	0.00012613	0.00025226	0.02393	TRUE
AC_000178.1:20509628-20509647	LOC526148	36.184	69.833/50.103/68.81	36.184	68.81	0.90872	175.5	79.528	3.6584	0.99987	0.00012689	0.00025379	0.024004	TRUE
AC_000167.1:4409669-4409689	TMED7	36.184	40.63/78.609/68.81	36.184	68.81	0.90872	445.06	79.528	3.6584	0.99987	0.00012689	0.00025379	0.024004	TRUE
AC_000167.1:20761041-20761060	TINF2	46.39	12.697/9.5022/8.7377	46.39	9.5022	-2.1739	5.3952	102.07	3.6556	0.00012827	0.99987	0.00025654	0.024216	FALSE
AC_000165.1:83236750-83236769	LOC785608	46.39	12.697/9.5022/7.6455	46.39	9.5022	-2.1739	6.8267	102.07	3.6556	0.00012827	0.99987	0.00025654	0.024216	FALSE
AC_000171.1:1616531-1616550	RECQL4	80.719	57.136/31.962/26.213	80.719	31.962	-1.3099	333.39	178.01	3.6544	0.00012891	0.99987	0.00025781	0.024312	FALSE
AC_000174.1:55051383-55051402	LOC101902760	50.102	60.945/94.159/88.469	50.102	88.469	0.80803	394.98	110.27	3.6538	0.99987	0.0001292	0.00025839	0.024343	TRUE
AC_000170.1:38863303-38863322	RBBP9	55.668	82.53/102.8/96.115	55.668	96.115	0.77715	114.6	122.57	3.6533	0.99987	0.00012946	0.00025892	0.024345	TRUE
AC_000160.1:110269202-110269222	TRAPPC3	55.668	97.766/77.746/96.115	55.668	96.115	0.77715	170.08	122.57	3.6533	0.99987	0.00012946	0.00025892	0.024345	TRUE
AC_000162.1:26912677-26912697	ESPL1	54.741	15.236/14.685/10.922	54.741	14.685	-1.8293	7.2324	120.52	3.6492	0.00013153	0.99987	0.00026305	0.02471	FALSE
AC_000175.1:49694002-49694021	PSMC4	41.751	1.2697/6.9107/9.8299	41.751	6.9107	-2.4341	20.172	91.818	3.6485	0.00013188	0.99987	0.00026376	0.024751	FALSE
AC_000163.1:45671228-45671248	DHX15	51.957	15.236/12.958/8.7377	51.957	12.958	-1.9238	11.5	114.37	3.6479	0.0001322	0.99987	0.00026439	0.024787	FALSE
AC_000175.1:50812197-50812216	EXOSC5	55.668	21.585/12.094/15.291	55.668	15.291	-1.7985	24.917	122.57	3.6475	0.0001324	0.99987	0.00026479	0.0248	FALSE
AC_000171.1:32533493-32533512	ZSCAN5B	25.979	41.9/54.422/53.519	25.979	53.519	1.0149	67.906	57.017	3.6472	0.99987	0.00013258	0.00026517	0.024811	TRUE
AC_000176.1:28035322-28035342	DNAH2	77.008	34.282/25.051/29.49	77.008	29.49	-1.3553	21.331	169.79	3.6467	0.00013282	0.99987	0.00026564	0.024831	FALSE
AC_000160.1:3167313-3167332	TMCO1	59.38	102.84/101.07/81.916	59.38	101.07	0.75741	185	130.78	3.6455	0.99987	0.00013345	0.00026689	0.0249	TRUE
AC_000165.1:59545046-59545066	LOC785500	59.38	114.27/101.07/83.008	59.38	101.07	0.75741	250.26	130.78	3.6455	0.99987	0.00013345	0.00026689	0.0249	TRUE
AC_000182.1:35099320-35099339	LRWD1	45.463	96.497/68.243/81.916	45.463	81.916	0.83558	199.77	100.02	3.6451	0.99987	0.00013366	0.00026732	0.024915	TRUE
AC_000163.1:6562181-6562201	LOC100337377	38.968	2.5394/7.7746/5.4611	38.968	5.4611	-2.629	6.9443	85.672	3.6434	0.00013451	0.99987	0.00026903	0.025034	FALSE
AC_000175.1:14533982-14534001	RPL13	31.545	2.5394/0.86384/2.1844	31.545	2.1844	-3.3533	0.93498	69.292	3.6433	0.00013456	0.99987	0.00026911	0.025034	FALSE
AC_000158.1:130559091-130559110	KPNA6	25.051	52.057/50.967/54.611	25.051	52.057	1.0262	3.855	54.972	3.6425	0.99986	0.00013506	0.00027011	0.025102	TRUE
AC_000167.1:86109847-86109867	SYNDIG1L	30.618	38.091/60.469/63.349	30.618	60.469	0.95912	254.54	67.245	3.6402	0.99986	0.0001362	0.0002724	0.025291	TRUE
AC_000185.1:6554674-6554693	KCNK1	23.195	35.551/52.694/49.15	23.195	49.15	1.0515	98.739	50.883	3.6385	0.99986	0.00013718	0.00027436	0.025357	TRUE
AC_000167.1:21946351-21946371	LOC104973083	23.195	60.945/45.784/49.15	23.195	49.15	1.0515	75.232	50.883	3.6385	0.99986	0.00013718	0.00027436	0.025357	TRUE
AC_000187.1:53477065-53477084	LOC107131156	23.195	45.709/54.422/49.15	23.195	49.15	1.0515	19.818	50.883	3.6385	0.99986	0.00013718	0.00027436	0.025357	TRUE
AC_000162.1:120025424-120025443	NCAPH2	81.647	43.17/32.826/27.305	81.647	32.826	-1.2888	68.733	180.07	3.6382	0.00013726	0.99986	0.00027452	0.025357	FALSE
AC_000176.1:39418802-39418821	KPNB1	59.38	17.776/28.507/14.199	59.38	17.776	-1.6852	63.975	130.78	3.6382	0.00013728	0.99986	0.00027456	0.025357	FALSE
AC_000170.1:60839781-60839801	SLC52A3	37.112	66.024/69.971/76.455	37.112	69.971	0.89697	28.811	81.576	3.6381	0.99986	0.00013735	0.0002747	0.025357	TRUE
AC_000167.1:60914359-60914378	DTWD1	77.008	91.418/124.39/129.97	77.008	124.39	0.68476	559.25	169.79	3.6365	0.99986	0.00013821	0.00027641	0.02549	TRUE
AC_000172.1:78571413-78571433	PTPMT1	61.235	19.045/19.004/26.213	61.235	19.045	-1.6345	25.69	134.89	3.6328	0.00014019	0.99986	0.00028037	0.025831	FALSE
AC_000182.1:26940839-26940859	ITGAL	14.845	35.551/48.375/29.49	14.845	35.551	1.2059	100.59	32.504	3.6319	0.99986	0.00014131	0.00028262	0.025988	TRUE
AC_000182.1:20060863-20060883	SDR42E2	36.184	68.563/71.699/50.242	36.184	68.563	0.90363	172.75	79.528	3.6308	0.99986	0.00014128	0.00028255	0.025988	TRUE
AC_000186.1:49211908-49211927	CARS	50.102	10.158/12.094/12.014	50.102	12.014	-1.9733	1.7271	110.27	3.6287	0.00014241	0.99986	0.00028482	0.026166	FALSE
AC_000186.1:43205604-43205624	GPR137	19.484	40.63/43.192/49.15	19.484	43.192	1.1093	21.029	42.711	3.6277	0.99986	0.0001432	0.0002864	0.02621	TRUE
AC_000175.1:54779558-54779577	C5AR2	19.484	34.282/43.192/49.15	19.484	43.192	1.1093	57.444	42.711	3.6277	0.99986	0.0001432	0.0002864	0.02621	TRUE
AC_000171.1:23394762-23394782	OPRK1	19.484	44.439/43.192/31.674	19.484	43.192	1.1093	67.107	42.711	3.6277	0.99986	0.0001432	0.0002864	0.02621	TRUE
AC_000180.1:16751730-16751750	SRF	29.69	69.833/52.694/58.98	29.69	58.98	0.96671	78.651	65.199	3.6274	0.99986	0.00014316	0.00028631	0.02621	TRUE
AC_000183.1:34618061-34618080	NHLRC2	48.246	3.8091/12.958/10.922	48.246	10.922	-2.0464	27.369	106.17	3.6249	0.00014454	0.99986	0.00028908	0.026414	FALSE
AC_000158.1:46420526-46420546	RPL24	47.318	12.697/10.366/6.5533	47.318	10.366	-2.0878	9.9851	104.12	3.6246	0.00014472	0.99986	0.00028945	0.026414	FALSE
AC_000168.1:67727820-67727839	GFPT1	47.318	10.158/10.366/17.475	47.318	10.366	-2.0878	25.293	104.12	3.6246	0.00014472	0.99986	0.00028945	0.026414	FALSE
AC_000164.1:15929638-15929657	DNMT1	64.947	29.203/21.596/18.568	64.947	21.596	-1.5452	33.518	143.1	3.624	0.00014505	0.99985	0.0002901	0.026435	FALSE
AC_000185.1:39460520-39460539	C28H10orf99	40.824	67.294/75.154/88.469	40.824	75.154	0.86461	119.54	89.769	3.6234	0.99985	0.00014538	0.00029076	0.026435	TRUE
AC_000179.1:336069-336088	UBE2D4	57.524	73.642/103.66/98.299	57.524	98.299	0.76276	318.36	126.68	3.6228	0.99985	0.0001457	0.00029139	0.026435	TRUE
AC_000175.1:55762696-55762715	SEC1	57.524	82.53/105.39/98.299	57.524	98.299	0.76276	149.47	126.68	3.6228	0.99985	0.0001457	0.00029139	0.026435	TRUE
AC_000165.1:74937932-74937951	BNIP3L	37.112	69.833/101.07/66.625	37.112	69.833	0.89417	493	81.576	3.6228	0.99985	0.00014573	0.00029145	0.026435	TRUE
AC_000172.1:51821155-51821174	RRM1	35.257	3.8091/0.86384/4.3689	35.257	3.8091	-2.9144	4.4939	77.48	3.6228	0.00014573	0.99985	0.00029146	0.026435	FALSE
AC_000164.1:63778409-63778429	RPS14	44.535	8.8878/8.6384/8.7377	44.535	8.7377	-2.2253	0.0162	97.966	3.6226	0.00014581	0.99985	0.00029161	0.026435	FALSE
AC_000176.1:37733363-37733383	NGFR	27.834	62.215/56.15/40.412	27.834	56.15	0.98696	142.23	61.107	3.6222	0.99985	0.00014606	0.00029213	0.026448	TRUE
AC_000176.1:33428868-33428888	TEKT3	25.979	53.327/30.234/62.256	25.979	53.327	1.0099	306.5	57.017	3.6219	0.99985	0.00014629	0.00029258	0.026448	TRUE
AC_000174.1:54835574-54835594	ABCB9	25.979	53.327/39.737/54.611	25.979	53.327	1.0099	93.173	57.017	3.6219	0.99985	0.00014629	0.00029258	0.026448	TRUE
AC_000177.1:9076814-9076833	ZNF366	32.473	58.406/63.06/65.533	32.473	63.06	0.93642	13.889	71.338	3.6214	0.99985	0.00014652	0.00029303	0.026464	TRUE
nc_guide257575	nc_guide257575	10.206	20.315/38.873/27.305	10.206	27.305	1.3368	91.335	22.311	3.6201	0.99985	0.00014953	0.00029907	0.02681	TRUE
AC_000167.1:89810533-89810553	SPTLC2	51.029	12.697/18.141/10.922	51.029	12.697	-1.9255	16.392	112.32	3.6182	0.00014831	0.99985	0.00029662	0.026763	FALSE
AC_000166.1:30130303-30130323	GJA1	38.04	71.103/45.784/77.547	38.04	71.103	0.8851	341.3	83.624	3.6155	0.99985	0.00014987	0.00029974	0.02681	TRUE
AC_000164.1:47871126-47871146	DDX46	66.802	16.506/28.507/22.937	66.802	22.937	-1.5021	36.189	147.2	3.6155	0.00014988	0.99985	0.00029975	0.02681	FALSE
AC_000180.1:15689507-15689526	MED20	66.802	27.933/20.732/22.937	66.802	22.937	-1.5021	14.913	147.2	3.6155	0.00014988	0.99985	0.00029975	0.02681	FALSE
AC_000181.1:42622952-42622971	NAPG	68.658	20.315/24.188/27.305	68.658	24.188	-1.4676	12.359	151.31	3.6153	0.00015002	0.99985	0.00030005	0.02681	FALSE
AC_000161.1:107448322-107448341	TAS2R40	25.979	0/0/0	25.979	0	-4.7537	0	57.017	3.6151	0.00015011	0.99985	0.00030021	0.02681	FALSE
AC_000171.1:39504446-39504466	LOC100337130	25.979	0/0/0	25.979	0	-4.7537	0	57.017	3.6151	0.00015011	0.99985	0.00030021	0.02681	FALSE
AC_000161.1:43860853-43860873	PTPN12	25.979	0/0/0	25.979	0	-4.7537	0	57.017	3.6151	0.00015011	0.99985	0.00030021	0.02681	FALSE
AC_000187.1:7392260-7392279	GRIA3	25.979	0/0/2.1844	25.979	0	-4.7537	2.3859	57.017	3.6151	0.00015011	0.99985	0.00030021	0.02681	FALSE
AC_000171.1:84163052-84163071	MRPL13	25.979	0/0/0	25.979	0	-4.7537	0	57.017	3.6151	0.00015011	0.99985	0.00030021	0.02681	FALSE
AC_000162.1:56675608-56675628	NAB2	25.979	0/0/0	25.979	0	-4.7537	0	57.017	3.6151	0.00015011	0.99985	0.00030021	0.02681	FALSE
AC_000164.1:10871064-10871084	LOC788068	34.329	0/3.4554/4.3689	34.329	3.4554	-2.9872	6.387	75.433	3.6144	0.00015053	0.99985	0.00030106	0.026861	FALSE
AC_000167.1:65787720-65787739	FERMT2	36.184	7.6181/4.3192/3.2766	36.184	4.3192	-2.8054	5.985	79.528	3.6127	0.00015152	0.99985	0.00030305	0.027007	FALSE
AC_000168.1:100443653-100443672	GPR107	25.051	54.597/51.83/38.228	25.051	51.83	1.02	96.345	54.972	3.6119	0.99985	0.00015205	0.0003041	0.027007	TRUE
AC_000174.1:66572023-66572042	SELPLG	25.051	38.091/51.83/60.072	25.051	51.83	1.02	128.35	54.972	3.6119	0.99985	0.00015205	0.0003041	0.027007	TRUE
AC_000170.1:53617354-53617374	PDYN	60.307	74.912/101.93/107.04	60.307	101.93	0.74757	378.1	132.83	3.6117	0.99985	0.00015212	0.00030424	0.027007	TRUE
AC_000166.1:85952160-85952180	LOC100850276	60.307	140.94/101.93/93.931	60.307	101.93	0.74757	792.62	132.83	3.6117	0.99985	0.00015212	0.00030424	0.027007	TRUE
AC_000186.1:41830113-41830133	STX5	42.679	12.697/7.7746/3.2766	42.679	7.7746	-2.3155	22.23	93.868	3.6115	0.0001522	0.99985	0.00030439	0.027007	FALSE
AC_000179.1:950201-950220	EGFR	87.214	33.012/44.056/37.135	87.214	37.135	-1.2099	32.448	192.4	3.6104	0.00015289	0.99985	0.00030577	0.027104	FALSE
AC_000160.1:110728848-110728868	PSMB2	72.369	49.518/26.779/24.029	72.369	26.779	-1.4012	262.31	159.52	3.6096	0.00015334	0.99985	0.00030669	0.02716	FALSE
AC_000160.1:16293417-16293436	AQP10	38.968	72.372/66.516/76.455	38.968	72.372	0.8764	25.485	85.672	3.609	0.99985	0.0001537	0.0003074	0.027199	TRUE
AC_000171.1:84163087-84163107	MRPL13	3.7112	13.967/23.324/7.6455	3.7112	13.967	1.6676	63.756	8.0787	3.6081	0.99983	0.00017055	0.00034111	0.029155	TRUE
AC_000158.1:107005699-107005718	NMD3	36.184	3.8091/19.004/4.3689	36.184	4.3689	-2.792	107.26	79.528	3.6063	0.00015531	0.99984	0.00031062	0.027458	FALSE
AC_000165.1:66592972-66592992	LOC100337183	26.906	43.17/63.924/54.611	26.906	54.611	0.99477	108.82	59.062	3.6049	0.99984	0.00015616	0.00031233	0.027584	TRUE
AC_000172.1:16773600-16773620	GUCY1A2	38.04	74.912/52.694/70.994	38.04	70.994	0.88292	175.12	83.624	3.6036	0.99984	0.00015689	0.00031379	0.027671	TRUE
AC_000187.1:92260172-92260191	GPKOW	65.874	24.124/22.46/21.844	65.874	22.46	-1.5113	1.5744	145.15	3.6036	0.00015695	0.99984	0.00031389	0.027671	FALSE
AC_000186.1:27060566-27060586	LOC100299628	39.896	73.642/86.384/39.32	39.896	73.642	0.86804	670.19	87.721	3.6031	0.99984	0.00015722	0.00031445	0.027695	TRUE
AC_000168.1:105849877-105849897	NELFB	93.709	41.9/59.605/37.135	93.709	41.9	-1.1425	168.09	206.79	3.6028	0.00015741	0.99984	0.00031482	0.027702	FALSE
AC_000164.1:62901516-62901536	CSNK1A1	45.463	16.506/9.5022/8.7377	45.463	9.5022	-2.1454	24.818	100.02	3.6002	0.000159	0.99984	0.000318	0.027918	FALSE
AC_000167.1:51591730-51591749	LOC533308	45.463	13.967/9.5022/7.6455	45.463	9.5022	-2.1454	11.689	100.02	3.6002	0.000159	0.99984	0.000318	0.027918	FALSE
AC_000160.1:20823750-20823770	LOC504599	56.596	12.697/16.413/27.305	56.596	16.413	-1.7258	66.227	124.63	3.5998	0.00015922	0.99984	0.00031843	0.027918	FALSE
AC_000176.1:39987117-39987137	PSMB3	56.596	20.315/16.413/14.199	56.596	16.413	-1.7258	10.064	124.63	3.5998	0.00015922	0.99984	0.00031843	0.027918	FALSE
AC_000159.1:103604554-103604573	ABCA12	42.679	64.754/79.473/77.547	42.679	77.547	0.84662	83.686	93.868	3.5989	0.99984	0.00015977	0.00031955	0.027978	TRUE
nc_guide137919	nc_guide137919	18.556	44.439/22.46/41.504	18.556	41.504	1.12	185.65	40.668	3.5985	0.99984	0.00016034	0.00032068	0.027978	TRUE
AC_000166.1:18793855-18793875	PHIP	18.556	44.439/29.371/41.504	18.556	41.504	1.12	77.92	40.668	3.5985	0.99984	0.00016034	0.00032068	0.027978	TRUE
AC_000169.1:28868859-28868879	FRY	18.556	19.045/44.056/41.504	18.556	41.504	1.12	255.45	40.668	3.5985	0.99984	0.00016034	0.00032068	0.027978	TRUE
AC_000172.1:51066875-51066895	LOC618050	65.874	78.721/109.71/109.22	65.874	109.22	0.72088	465.27	145.15	3.5979	0.99984	0.00016037	0.00032075	0.027978	TRUE
AC_000163.1:117855101-117855121	LOC532207	29.69	26.664/58.741/63.349	29.69	58.741	0.96096	525.1	65.199	3.5979	0.99984	0.00016044	0.00032087	0.027978	TRUE
AC_000183.1:11612373-11612392	LOC107131865	36.184	40.63/68.243/72.086	36.184	68.243	0.89697	388.63	79.528	3.5949	0.99984	0.00016225	0.0003245	0.028233	TRUE
AC_000180.1:26937882-26937902	LOC786065	36.184	63.485/68.243/69.902	36.184	68.243	0.89697	12.698	79.528	3.5949	0.99984	0.00016225	0.0003245	0.028233	TRUE
AC_000185.1:603412-603431	URB2	48.246	25.394/11.23/7.6455	48.246	11.23	-2.0096	106.73	106.17	3.5948	0.00016234	0.99984	0.00032468	0.028233	FALSE
AC_000186.1:40529505-40529525	DDB1	80.719	60.945/31.098/32.766	80.719	32.766	-1.2751	398.41	178.01	3.5941	0.00016277	0.99984	0.00032554	0.028282	FALSE
AC_000170.1:74191515-74191534	KCNS1	41.751	76.181/81.201/69.902	41.751	76.181	0.85229	32.315	91.818	3.5931	0.99984	0.00016336	0.00032672	0.028359	TRUE
AC_000182.1:26802250-26802269	TBC1D10B	34.329	53.327/88.976/65.533	34.329	65.533	0.91322	349.27	75.433	3.5928	0.99984	0.00016358	0.00032717	0.028372	TRUE
AC_000163.1:118279905-118279924	TBC1D14	18.556	35.551/41.464/44.781	18.556	41.464	1.1186	22.981	40.668	3.5922	0.99984	0.00016424	0.00032847	0.028404	TRUE
AC_000187.1:118800952-118800972	LOC790304	30.618	39.36/63.06/60.072	30.618	60.072	0.94978	218.95	67.245	3.5918	0.99984	0.00016419	0.00032838	0.028404	TRUE
AC_000172.1:46468221-46468241	LOC617571	20.412	44.439/47.511/27.305	20.412	44.439	1.0855	151.5	44.753	3.5917	0.99984	0.00016448	0.00032895	0.028404	TRUE
AC_000171.1:2565082-2565102	LY6H	20.412	44.439/29.371/50.242	20.412	44.439	1.0855	130.37	44.753	3.5917	0.99984	0.00016448	0.00032895	0.028404	TRUE
AC_000164.1:54082444-54082463	TAF7	63.091	22.854/19.868/20.752	63.091	20.752	-1.559	2.6005	138.99	3.5913	0.00016451	0.99984	0.00032901	0.028404	FALSE
AC_000166.1:28363843-28363862	LOC101904186	54.741	59.675/94.159/95.023	54.741	94.159	0.7716	594.91	120.52	3.5905	0.99984	0.000165	0.00032999	0.028463	TRUE
AC_000186.1:41396703-41396722	SCGB2A2	24.123	34.282/60.469/50.242	24.123	50.242	1.0283	179.66	52.928	3.5902	0.99983	0.00016531	0.00033062	0.028491	TRUE
AC_000172.1:29722018-29722037	TTC36	21.34	41.9/51.83/45.873	21.34	45.873	1.0692	25.638	46.796	3.5864	0.99983	0.00016781	0.00033563	0.028833	TRUE
AC_000171.1:83206542-83206562	CHMP4C	21.34	63.485/31.098/45.873	21.34	45.873	1.0692	264.23	46.796	3.5864	0.99983	0.00016781	0.00033563	0.028833	TRUE
AC_000181.1:34996554-34996573	SNRPD1	52.885	19.045/12.094/14.199	52.885	14.199	-1.8259	13.96	116.42	3.5862	0.00016778	0.99983	0.00033556	0.028833	FALSE
AC_000160.1:118017009-118017028	UBE2F	48.246	52.057/86.384/85.193	48.246	85.193	0.80756	549.69	106.17	3.5858	0.99983	0.00016803	0.00033607	0.028833	TRUE
AC_000170.1:25653020-25653039	KIAA1217	43.607	78.721/111.44/69.902	43.607	78.721	0.83769	574.01	95.917	3.5854	0.99983	0.00016831	0.00033663	0.028833	TRUE
AC_000172.1:48133079-48133098	LOC505362	43.607	78.721/59.605/87.377	43.607	78.721	0.83769	220.18	95.917	3.5854	0.99983	0.00016831	0.00033663	0.028833	TRUE
AC_000186.1:37811415-37811435	PRPF19	58.452	17.776/19.868/14.199	58.452	17.776	-1.6629	8.5866	128.73	3.5853	0.00016834	0.99983	0.00033669	0.028833	FALSE
AC_000173.1:50489434-50489454	DFFB	12.061	30.473/33.69/25.121	12.061	30.473	1.2688	19.495	26.386	3.5842	0.99983	0.00017068	0.00034136	0.029155	TRUE
AC_000160.1:14749315-14749334	MEX3A	13.917	44.439/33.69/31.674	13.917	33.69	1.2175	59.806	30.464	3.5824	0.99983	0.00017125	0.0003425	0.029183	TRUE
AC_000175.1:61351838-61351857	LOC101904080	44.535	79.991/72.563/96.115	44.535	79.991	0.83079	157.59	97.966	3.5822	0.99983	0.00017036	0.00034073	0.029153	TRUE
AC_000164.1:47681834-47681853	JADE2	15.773	36.821/37.145/28.398	15.773	36.821	1.1731	35.53	34.544	3.5812	0.99983	0.00017163	0.00034327	0.029183	TRUE
AC_000159.1:107888658-107888677	ABCB6	26.906	62.215/54.422/44.781	26.906	54.422	0.98986	76.84	59.062	3.5803	0.99983	0.00017161	0.00034323	0.029183	TRUE
AC_000160.1:67614407-67614427	AK5	26.906	62.215/54.422/53.519	26.906	54.422	0.98986	30.773	59.062	3.5803	0.99983	0.00017161	0.00034323	0.029183	TRUE
AC_000176.1:23508643-23508663	RPA1	60.307	19.045/15.549/19.66	60.307	19.045	-1.6128	6.3007	132.83	3.5802	0.00017163	0.99983	0.00034327	0.029183	FALSE
nc_guide55794	nc_guide55794	39.896	68.563/73.426/97.207	39.896	73.426	0.86386	294.59	87.721	3.5801	0.99983	0.00017175	0.00034351	0.029183	TRUE
AC_000162.1:75937750-75937769	IL2RB	45.463	81.26/88.112/50.242	45.463	81.26	0.82413	504.54	100.02	3.5795	0.99983	0.00017214	0.00034428	0.029223	TRUE
AC_000172.1:83037490-83037509	LOC784897	31.545	66.024/61.333/60.072	31.545	61.333	0.93753	11.799	69.292	3.5784	0.99983	0.00017286	0.00034573	0.029319	TRUE
AC_000186.1:38137486-38137505	PAG10	38.968	46.979/72.563/72.086	38.968	72.086	0.87076	315.31	85.672	3.5781	0.99983	0.00017307	0.00034615	0.029329	TRUE
AC_000176.1:57835756-57835776	RPL38	48.246	11.427/12.094/10.922	48.246	11.427	-1.9865	0.34968	106.17	3.5755	0.0001748	0.99983	0.0003496	0.029596	FALSE
AC_000162.1:57046951-57046970	PRIM1	37.112	5.0788/8.6384/4.3689	37.112	5.0788	-2.6484	6.5875	81.576	3.5749	0.00017518	0.99982	0.00035036	0.029605	FALSE
AC_000176.1:41846342-41846361	KRTAP3-3	47.318	57.136/83.792/103.76	47.318	83.792	0.81137	554.64	104.12	3.5746	0.99982	0.00017538	0.00035076	0.029605	TRUE
AC_000158.1:30301247-30301267	LOC107131261	47.318	86.339/83.792/70.994	47.318	83.792	0.81137	85.143	104.12	3.5746	0.99982	0.00017538	0.00035076	0.029605	TRUE
AC_000184.1:23341327-23341346	LONRF1	56.596	96.497/82.929/109.22	56.596	96.497	0.75938	173.01	124.63	3.5741	0.99982	0.00017569	0.00035137	0.029605	TRUE
AC_000171.1:366138-366157	LOC784083	49.174	16.506/11.23/12.014	49.174	12.014	-1.9468	10.395	108.22	3.5738	0.00017594	0.99982	0.00035187	0.029605	FALSE
AC_000182.1:629723-629742	NARFL	49.174	20.315/7.7746/12.014	49.174	12.014	-1.9468	43.439	108.22	3.5738	0.00017594	0.99982	0.00035187	0.029605	FALSE
AC_000187.1:40062754-40062773	NAA10	49.174	8.8878/12.094/12.014	49.174	12.014	-1.9468	4.8908	108.22	3.5738	0.00017594	0.99982	0.00035187	0.029605	FALSE
AC_000186.1:24928994-24929014	LOC107131959	21.34	31.742/45.784/50.242	21.34	45.784	1.0664	108.52	46.796	3.5733	0.99982	0.00017643	0.00035287	0.029637	TRUE
AC_000175.1:63179918-63179937	LOC617702	64.019	21.585/17.277/24.029	64.019	21.585	-1.5255	12.266	141.04	3.5731	0.0001764	0.99982	0.0003528	0.029637	FALSE
AC_000186.1:7416980-7417000	LOC512612	31.545	3.8091/2.5915/1.0922	31.545	2.5915	-3.1798	1.8652	69.292	3.5724	0.00017688	0.99982	0.00035375	0.029686	FALSE
AC_000159.1:125406825-125406845	TAF12	76.08	123.16/76.882/122.33	76.08	122.33	0.67807	1033	167.74	3.5709	0.99982	0.0001779	0.0003558	0.029831	TRUE
AC_000162.1:56271281-56271300	DCTN2	67.73	24.124/17.277/27.305	67.73	24.124	-1.4519	28.503	149.26	3.5693	0.00017898	0.99982	0.00035796	0.029986	FALSE
AC_000180.1:30767703-30767722	LOC100295221	46.39	15.236/10.366/5.4611	46.39	10.366	-2.0599	23.889	102.07	3.569	0.00017919	0.99982	0.00035838	0.029992	FALSE
AC_000161.1:15603901-15603920	RPA3	41.751	6.3485/15.549/7.6455	41.751	7.6455	-2.3059	32.075	91.818	3.5688	0.00017934	0.99982	0.00035868	0.029992	FALSE
AC_000167.1:11421384-11421404	PSMC6	69.586	25.394/16.413/26.213	69.586	25.394	-1.4192	40.664	153.36	3.5685	0.00017953	0.99982	0.00035906	0.029992	FALSE
AC_000170.1:62732606-62732625	MAPRE1	71.441	26.664/24.188/27.305	71.441	26.664	-1.3888	3.2713	157.47	3.5683	0.00017964	0.99982	0.00035928	0.029992	FALSE
AC_000180.1:27340375-27340394	LSM2	49.174	15.236/12.094/9.8299	49.174	12.094	-1.9381	7.5002	108.22	3.5661	0.00018117	0.99982	0.00036234	0.030221	FALSE
AC_000170.1:43664307-43664327	LOC782061	27.834	49.518/56.15/55.703	27.834	55.703	0.97564	19.227	61.107	3.5651	0.99982	0.00018189	0.00036378	0.030315	TRUE
AC_000166.1:63144740-63144760	AKIRIN2	34.329	3.8091/3.4554/16.383	34.329	3.8091	-2.877	79.117	75.433	3.5648	0.00018205	0.99982	0.0003641	0.030316	FALSE
AC_000173.1:43288515-43288534	MTOR	50.102	12.697/22.46/10.922	50.102	12.697	-1.8995	49.232	110.27	3.5634	0.00018305	0.99982	0.00036611	0.030437	FALSE
AC_000164.1:41308215-41308234	LOC107132626	33.401	53.327/63.924/80.824	33.401	63.924	0.9163	198.95	73.385	3.5631	0.99982	0.00018328	0.00036656	0.030437	TRUE
AC_000164.1:41662454-41662474	OR2V2	33.401	41.9/63.924/68.81	33.401	63.924	0.9163	254.47	73.385	3.5631	0.99982	0.00018328	0.00036656	0.030437	TRUE
AC_000167.1:36393414-36393433	RAD51	77.008	30.473/33.69/30.582	77.008	30.582	-1.3045	4.8349	169.79	3.5629	0.00018341	0.99982	0.00036683	0.030437	FALSE
AC_000165.1:75045225-75045244	PNMA2	21.34	45.709/46.647/32.766	21.34	45.709	1.0641	84.193	46.796	3.5624	0.99982	0.00018393	0.00036787	0.030443	TRUE
AC_000160.1:8848446-8848466	LY9	21.34	45.709/51.83/39.32	21.34	45.709	1.0641	39.147	46.796	3.5624	0.99982	0.00018393	0.00036787	0.030443	TRUE
AC_000162.1:65665960-65665979	SPIC	57.524	93.957/97.614/99.392	57.524	97.614	0.75276	8.2661	126.68	3.5619	0.99982	0.00018407	0.00036814	0.030443	TRUE
AC_000176.1:48724851-48724870	FTSJ3	61.235	16.506/19.868/24.029	61.235	19.868	-1.5764	14.307	134.89	3.5619	0.00018409	0.99982	0.00036818	0.030443	FALSE
AC_000158.1:80675713-80675732	RTP1	80.719	128.24/130.44/110.31	80.719	128.24	0.66129	163.08	178.01	3.5616	0.99982	0.00018429	0.00036858	0.030451	TRUE
AC_000179.1:58268216-58268235	CCDC174	12.989	34.282/31.962/21.844	12.989	31.962	1.2365	53.875	28.425	3.5586	0.99981	0.0001878	0.0003756	0.030856	TRUE
AC_000176.1:57528822-57528841	LOC614141	31.545	58.406/75.154/61.164	31.545	61.164	0.93363	101.66	69.292	3.5582	0.99981	0.00018675	0.0003735	0.030777	TRUE
AC_000159.1:116931138-116931157	SPHKAP	31.545	55.866/63.06/61.164	31.545	61.164	0.93363	15.831	69.292	3.5582	0.99981	0.00018675	0.0003735	0.030777	TRUE
AC_000168.1:5511287-5511306	NMS	31.545	63.485/38.873/61.164	31.545	61.164	0.93363	251.14	69.292	3.5582	0.99981	0.00018675	0.0003735	0.030777	TRUE
AC_000183.1:20546320-20546339	COX15	17.628	25.394/39.737/44.781	17.628	39.737	1.1288	115.58	38.627	3.5572	0.99981	0.00018782	0.00037564	0.030856	TRUE
AC_000175.1:64786243-64786262	ZNF548	29.69	58.406/59.605/49.15	29.69	58.406	0.95284	43.557	65.199	3.5563	0.99981	0.00018805	0.0003761	0.030856	TRUE
AC_000178.1:59717660-59717679	SERPINA12	29.69	58.406/62.196/38.228	29.69	58.406	0.95284	210.77	65.199	3.5563	0.99981	0.00018805	0.0003761	0.030856	TRUE
AC_000168.1:72051235-72051255	GPN1	33.401	3.8091/3.4554/3.2766	33.401	3.4554	-2.9488	0.078526	73.385	3.5562	0.00018816	0.99981	0.00037631	0.030856	FALSE
AC_000158.1:119800515-119800535	TM4SF18	25.051	0/0/0	25.051	0	-4.7033	0	54.972	3.5554	0.00018869	0.99981	0.00037738	0.030856	FALSE
AC_000179.1:59578110-59578129	ACAD9	25.051	0/0.86384/0	25.051	0	-4.7033	0.37311	54.972	3.5554	0.00018869	0.99981	0.00037738	0.030856	FALSE
AC_000170.1:74272897-74272917	PI3	25.051	0/0/0	25.051	0	-4.7033	0	54.972	3.5554	0.00018869	0.99981	0.00037738	0.030856	FALSE
AC_000175.1:63388089-63388109	RPS9	25.051	0/0/0	25.051	0	-4.7033	0	54.972	3.5554	0.00018869	0.99981	0.00037738	0.030856	FALSE
AC_000176.1:36827574-36827593	MYCBPAP	28.762	63.485/57.013/50.242	28.762	57.013	0.96291	43.864	63.153	3.555	0.99981	0.00018899	0.00037799	0.030856	TRUE
AC_000183.1:42946238-42946258	LOC617705	28.762	48.248/57.013/58.98	28.762	57.013	0.96291	40.347	63.153	3.555	0.99981	0.00018899	0.00037799	0.030856	TRUE
AC_000187.1:97663296-97663316	ITIH6	39.896	46.979/88.976/73.178	39.896	73.178	0.85905	467.99	87.721	3.5536	0.99981	0.00019	0.00038001	0.030977	TRUE
AC_000172.1:84136528-84136548	OSBP	70.513	30.473/19.004/26.213	70.513	26.213	-1.3939	35.054	155.42	3.5535	0.00019006	0.99981	0.00038011	0.030977	FALSE
AC_000165.1:104228989-104229008	PRPF4	51.957	13.967/13.821/17.475	51.957	13.967	-1.8231	6.1665	114.37	3.5532	0.00019027	0.99981	0.00038054	0.030986	FALSE
AC_000164.1:3994928-3994947	BORCS8	35.257	62.215/66.516/80.824	35.257	66.516	0.89698	111.61	77.48	3.5512	0.99981	0.00019171	0.00038343	0.031194	TRUE
AC_000168.1:19680285-19680304	CEBPZ	43.607	8.8878/7.7746/28.398	43.607	8.8878	-2.1735	190.94	95.917	3.5508	0.00019204	0.99981	0.00038407	0.03122	FALSE
AC_000160.1:101841691-101841711	KIF2C	55.668	7.6181/16.413/24.029	55.668	16.413	-1.7024	67.674	122.57	3.546	0.00019554	0.9998	0.00039109	0.031763	FALSE
AC_000187.1:25445586-25445606	LOC781841	44.535	16.506/9.5022/7.6455	44.535	9.5022	-2.1163	26.25	97.966	3.5439	0.00019709	0.9998	0.00039419	0.031961	FALSE
AC_000165.1:23089610-23089629	LOC618943	44.535	6.3485/9.5022/9.8299	44.535	9.5022	-2.1163	5.0269	97.966	3.5439	0.00019709	0.9998	0.00039419	0.031961	FALSE
AC_000186.1:26961214-26961233	LOC506981	30.618	59.675/20.732/61.164	30.618	59.675	0.94038	759.4	67.245	3.5435	0.9998	0.00019744	0.00039488	0.031963	TRUE
AC_000185.1:35121333-35121353	ZMIZ1	30.618	59.675/48.375/60.072	30.618	59.675	0.94038	63.929	67.245	3.5435	0.9998	0.00019744	0.00039488	0.031963	TRUE
AC_000164.1:53463818-53463837	NDUFA2	70.513	115.54/91.567/114.68	70.513	114.68	0.69389	267.54	155.42	3.543	0.9998	0.00019779	0.00039559	0.031994	TRUE
AC_000183.1:43277637-43277656	BUB3	38.968	6.3485/6.9107/2.1844	38.968	6.3485	-2.4433	8.8276	85.672	3.5406	0.00019964	0.9998	0.00039928	0.032265	FALSE
AC_000167.1:27027756-27027775	LOC517667	56.596	86.339/105.39/96.115	56.596	96.115	0.75372	90.784	124.63	3.54	0.9998	0.00020009	0.00040017	0.03231	TRUE
AC_000169.1:90226005-90226024	TUBGCP3	53.813	8.8878/17.277/15.291	53.813	15.291	-1.7504	22.472	118.47	3.5397	0.00020032	0.9998	0.00040063	0.03232	FALSE
AC_000160.1:43418849-43418868	SLC35A3	25.979	33.012/52.694/56.795	25.979	52.694	0.99295	202.1	57.017	3.5381	0.9998	0.0002016	0.00040321	0.032473	TRUE
AC_000186.1:40950289-40950309	FADS1	25.979	41.9/52.694/56.795	25.979	52.694	0.99295	66.669	57.017	3.5381	0.9998	0.0002016	0.00040321	0.032473	TRUE
AC_000184.1:23502117-23502137	LOC533821	12.061	26.664/30.234/31.674	12.061	30.234	1.2578	7.4122	26.386	3.5378	0.9998	0.00020365	0.0004073	0.032584	TRUE
AC_000163.1:27499838-27499858	TSPAN5	12.061	31.742/30.234/10.922	12.061	30.234	1.2578	187.62	26.386	3.5378	0.9998	0.00020365	0.0004073	0.032584	TRUE
AC_000172.1:20772810-20772829	FDX1	22.267	46.979/41.464/53.519	22.267	46.979	1.0441	36.589	48.84	3.536	0.9998	0.00020329	0.00040659	0.032581	TRUE
AC_000182.1:995045-995065	TPSB2	22.267	46.979/57.877/38.228	22.267	46.979	1.0441	97.681	48.84	3.536	0.9998	0.00020329	0.00040659	0.032581	TRUE
AC_000173.1:52605713-52605733	ACAP3	36.184	72.372/50.103/67.717	36.184	67.717	0.88597	165.97	79.528	3.5359	0.9998	0.00020317	0.00040634	0.032581	TRUE
AC_000176.1:34355517-34355537	AKAP10	45.463	76.181/82.929/80.824	45.463	80.824	0.81645	12.991	100.02	3.5359	0.9998	0.00020323	0.00040646	0.032581	TRUE
nc_guide216258	nc_guide216258	45.463	90.148/73.426/80.824	45.463	80.824	0.81645	70.832	100.02	3.5359	0.9998	0.00020323	0.00040646	0.032581	TRUE
AC_000164.1:42312448-42312468	OR2G3	45.463	67.294/105.39/80.824	45.463	80.824	0.81645	393.24	100.02	3.5359	0.9998	0.00020323	0.00040646	0.032581	TRUE
AC_000175.1:59487071-59487091	LOC787858	30.618	49.518/59.605/68.81	30.618	59.605	0.93871	93.236	67.245	3.5349	0.9998	0.00020398	0.00040796	0.03261	TRUE
AC_000160.1:75296650-75296670	LRRC40	20.412	21.585/44.056/49.15	20.412	44.056	1.0733	265.45	44.753	3.5344	0.9998	0.00020462	0.00040924	0.03268	TRUE
AC_000182.1:35075298-35075318	LOC521224	22.267	33.012/58.741/46.965	22.267	46.965	1.0437	166.68	48.84	3.5341	0.9998	0.00020476	0.00040952	0.03268	TRUE
AC_000176.1:48861608-48861628	LOC104968494	40.824	63.485/74.29/75.363	40.824	74.29	0.84815	58.957	89.769	3.5322	0.99979	0.00020604	0.00041208	0.032829	TRUE
AC_000183.1:38656829-38656849	RAB11FIP2	31.545	60.945/52.694/65.533	31.545	60.945	0.92854	44.563	69.292	3.5319	0.99979	0.00020634	0.00041268	0.032829	TRUE
AC_000169.1:35868107-35868126	SAP18	57.524	17.776/25.915/8.7377	57.524	17.776	-1.6402	73.968	126.68	3.5318	0.00020638	0.99979	0.00041275	0.032829	FALSE
AC_000186.1:47547053-47547072	CCND1	57.524	17.776/14.685/22.937	57.524	17.776	-1.6402	18.092	126.68	3.5318	0.00020638	0.99979	0.00041275	0.032829	FALSE
AC_000187.1:135919450-135919469	FANCB	40.824	99.036/62.196/74.271	40.824	74.271	0.84777	379.55	89.769	3.5302	0.99979	0.00020765	0.00041531	0.032971	TRUE
AC_000164.1:19863054-19863074	SAFB	23.195	44.439/48.375/56.795	23.195	48.375	1.0291	43.195	50.883	3.5299	0.99979	0.00020796	0.00041592	0.032971	TRUE
AC_000167.1:12383492-12383512	HACD3	23.195	40.63/48.375/57.887	23.195	48.375	1.0291	75.235	50.883	3.5299	0.99979	0.00020796	0.00041592	0.032971	TRUE
AC_000167.1:14054579-14054599	AAGAB	23.195	24.124/48.375/67.717	23.195	48.375	1.0291	481.12	50.883	3.5299	0.99979	0.00020796	0.00041592	0.032971	TRUE
AC_000158.1:1225673-1225693	DONSON	37.112	3.8091/9.5022/5.4611	37.112	5.4611	-2.5604	9.5301	81.576	3.5285	0.00020898	0.99979	0.00041796	0.033106	FALSE
AC_000160.1:59707093-59707112	CTBS	28.762	53.327/59.605/56.795	28.762	56.795	0.95748	9.9615	63.153	3.5276	0.99979	0.00020973	0.00041945	0.033142	TRUE
AC_000178.1:55968021-55968041	SERF2	28.762	27.933/58.741/56.795	28.762	56.795	0.95748	418.4	63.153	3.5276	0.99979	0.00020973	0.00041945	0.033142	TRUE
AC_000158.1:123422003-123422023	PLOD2	28.762	57.136/38.873/56.795	28.762	56.795	0.95748	160.66	63.153	3.5276	0.99979	0.00020973	0.00041945	0.033142	TRUE
AC_000182.1:33682615-33682634	RFC2	69.586	49.518/25.915/18.568	69.586	25.915	-1.391	305.54	153.36	3.5264	0.00021065	0.99979	0.00042129	0.033228	FALSE
AC_000168.1:100051087-100051107	LOC101905017	32.473	43.17/64.788/62.256	32.473	62.256	0.9182	185.36	71.338	3.5262	0.99979	0.00021079	0.00042158	0.033228	TRUE
AC_000182.1:2886992-2887012	C25H16orf90	32.473	50.788/70.835/62.256	32.473	62.256	0.9182	102.56	71.338	3.5262	0.99979	0.00021079	0.00042158	0.033228	TRUE
AC_000161.1:107308519-107308539	PIP	29.69	2.5394/0/2.1844	29.69	2.1844	-3.2687	2.4489	65.199	3.5258	0.00021111	0.99979	0.00042222	0.033251	FALSE
AC_000175.1:49351614-49351633	MED29	77.936	31.742/19.868/40.412	77.936	31.742	-1.2695	108.08	171.85	3.5238	0.00021272	0.99979	0.00042545	0.03344	FALSE
AC_000163.1:74040148-74040168	POLR2B	73.297	31.742/28.507/19.66	73.297	28.507	-1.3323	44.368	161.58	3.5236	0.00021283	0.99979	0.00042566	0.03344	FALSE
AC_000167.1:13321236-13321255	RPL4	32.473	10.158/1.7277/3.2766	32.473	3.2766	-2.9685	24.873	71.338	3.5234	0.00021301	0.99979	0.00042602	0.03344	FALSE
AC_000172.1:51826560-51826579	RRM1	32.473	15.236/1.7277/3.2766	32.473	3.2766	-2.9685	72.716	71.338	3.5234	0.00021301	0.99979	0.00042602	0.03344	FALSE
AC_000184.1:13795596-13795615	ENPP6	16.701	35.551/38.009/52.426	16.701	38.009	1.14	106.95	36.585	3.5229	0.99979	0.00021405	0.00042811	0.033566	TRUE
AC_000175.1:63388009-63388029	RPS9	30.618	2.5394/8.6384/2.1844	30.618	2.5394	-3.1592	18.662	67.245	3.522	0.00021416	0.99979	0.00042832	0.033566	FALSE
AC_000172.1:81173388-81173408	LOC509124	32.473	62.215/76.018/57.887	32.473	62.215	0.91725	104.63	71.338	3.5213	0.99979	0.00021473	0.00042946	0.033628	TRUE
AC_000178.1:21525986-21526006	PEX11A	11.134	30.473/28.507/14.199	11.134	28.507	1.282	104.29	24.348	3.5208	0.99978	0.00021775	0.0004355	0.033961	TRUE
AC_000178.1:45992606-45992625	PSMA6	42.679	15.236/8.6384/7.6455	42.679	8.6384	-2.1801	22.259	93.868	3.5199	0.00021583	0.99978	0.00043166	0.033772	FALSE
AC_000176.1:35498741-35498761	COPS3	63.091	35.551/21.596/18.568	63.091	21.596	-1.5041	101.96	138.99	3.5197	0.000216	0.99978	0.000432	0.033772	FALSE
AC_000180.1:10484618-10484637	SRSF3	70.513	26.664/21.596/27.305	70.513	26.664	-1.3702	13.046	155.42	3.5174	0.0002179	0.99978	0.00043581	0.033961	FALSE
AC_000168.1:68583687-68583706	SNRPG	38.04	8.8878/6.0469/2.1844	38.04	6.0469	-2.4699	11.495	83.624	3.5173	0.00021794	0.99978	0.00043588	0.033961	FALSE
AC_000187.1:17570724-17570744	LOC786942	38.968	6.3485/13.821/6.5533	38.968	6.5533	-2.4037	26.434	85.672	3.5172	0.00021809	0.99978	0.00043618	0.033961	FALSE
AC_000164.1:62900872-62900892	CSNK1A1	38.968	5.0788/7.7746/6.5533	38.968	6.5533	-2.4037	1.8329	85.672	3.5172	0.00021809	0.99978	0.00043618	0.033961	FALSE
AC_000182.1:37462601-37462621	ZNF394	46.39	83.8/78.609/81.916	46.39	81.916	0.80706	7.241	102.07	3.5164	0.99978	0.00021869	0.00043737	0.034026	TRUE
AC_000174.1:74738935-74738954	CDC45	53.813	20.315/15.549/6.5533	53.813	15.549	-1.7278	51.82	118.47	3.5159	0.00021912	0.99978	0.00043825	0.034066	FALSE
AC_000179.1:6894800-6894820	CMTM7	58.452	21.585/16.413/18.568	58.452	18.568	-1.6033	6.8728	128.73	3.5155	0.0002195	0.99978	0.000439	0.034097	FALSE
AC_000168.1:105915527-105915547	ANAPC2	40.824	7.6181/6.9107/9.8299	40.824	7.6181	-2.2789	2.6962	89.769	3.5144	0.0002204	0.99978	0.0004408	0.034181	FALSE
AC_000165.1:24927541-24927561	RPS6	40.824	7.6181/0.86384/7.6455	40.824	7.6181	-2.2789	22.811	89.769	3.5144	0.0002204	0.99978	0.0004408	0.034181	FALSE
AC_000158.1:132003192-132003212	DBR1	45.463	13.967/10.366/5.4611	45.463	10.366	-2.0313	18.511	100.02	3.5126	0.00022185	0.99978	0.00044371	0.034336	FALSE
AC_000173.1:35732263-35732282	MAP1LC3C	23.195	48.248/51.83/48.057	23.195	48.248	1.0254	6.434	50.883	3.5121	0.99978	0.00022238	0.00044475	0.034336	TRUE
AC_000163.1:5564990-5565009	LOC780876	64.947	35.551/18.141/22.937	64.947	22.937	-1.4621	91.067	143.1	3.5119	0.00022246	0.99978	0.00044492	0.034336	FALSE
AC_000160.1:39934028-39934048	AMY2B	33.401	63.485/70.835/48.057	33.401	63.485	0.9065	146.01	73.385	3.5118	0.99978	0.00022259	0.00044519	0.034336	TRUE
AC_000180.1:36293672-36293692	SOX4	33.401	63.485/69.971/53.519	33.401	63.485	0.9065	70.698	73.385	3.5118	0.99978	0.00022259	0.00044519	0.034336	TRUE
AC_000175.1:51898341-51898360	TEX101	27.834	55.866/55.286/51.334	27.834	55.286	0.96499	7.9762	61.107	3.5117	0.99978	0.00022265	0.00044529	0.034336	TRUE
AC_000160.1:14043206-14043225	INSRR	27.834	67.294/55.286/51.334	27.834	55.286	0.96499	79.902	61.107	3.5117	0.99978	0.00022265	0.00044529	0.034336	TRUE
AC_000159.1:132597447-132597466	DDOST	40.824	6.3485/10.366/7.6455	40.824	7.6455	-2.2743	4.5419	89.769	3.5114	0.00022289	0.99978	0.00044578	0.034346	FALSE
AC_000173.1:55491443-55491463	RABIF	48.246	26.664/12.094/9.8299	48.246	12.094	-1.9111	108.7	106.17	3.5103	0.00022376	0.99978	0.00044753	0.034403	FALSE
AC_000176.1:23158916-23158936	CRK	44.535	13.967/2.5915/9.8299	44.535	9.8299	-2.0719	34.753	97.966	3.5103	0.00022377	0.99978	0.00044754	0.034403	FALSE
AC_000165.1:60210351-60210370	TESK1	37.112	77.451/63.924/68.81	37.112	68.81	0.87317	49.272	81.576	3.5095	0.99978	0.0002245	0.000449	0.034403	TRUE
AC_000163.1:17587439-17587459	COL25A1	37.112	44.439/82.929/68.81	37.112	68.81	0.87317	396.63	81.576	3.5095	0.99978	0.0002245	0.000449	0.034403	TRUE
AC_000176.1:41299769-41299789	TOP2A	42.679	6.3485/13.821/8.7377	42.679	8.7377	-2.1653	15.776	93.868	3.5095	0.00022452	0.99978	0.00044903	0.034403	FALSE
AC_000182.1:35094613-35094633	POLR2J	42.679	6.3485/9.5022/8.7377	42.679	8.7377	-2.1653	3.1465	93.868	3.5095	0.00022452	0.99978	0.00044903	0.034403	FALSE
AC_000163.1:110151593-110151613	WDR1	42.679	11.427/5.183/8.7377	42.679	8.7377	-2.1653	9.9346	93.868	3.5095	0.00022452	0.99978	0.00044903	0.034403	FALSE
AC_000182.1:4109426-4109446	ALG1	91.853	41.9/43.192/38.228	91.853	41.9	-1.114	7.5776	202.68	3.5088	0.00022506	0.99977	0.00045012	0.034459	FALSE
AC_000187.1:39045561-39045581	DKC1	70.513	34.282/26.779/17.475	70.513	26.779	-1.3642	71.423	155.42	3.5081	0.00022564	0.99977	0.00045127	0.03452	FALSE
AC_000164.1:45436740-45436760	GAMT	77.936	52.057/31.962/29.49	77.936	31.962	-1.2599	204.97	171.85	3.507	0.00022659	0.99977	0.00045318	0.034638	FALSE
AC_000162.1:27293619-27293639	KRT4	8.3503	27.933/23.324/17.475	8.3503	23.324	1.3793	27.725	18.239	3.5061	0.99977	0.0002333	0.0004666	0.035326	TRUE
AC_000167.1:28122937-28122957	LOC788797	52.885	105.38/90.703/62.256	52.885	90.703	0.76709	512.38	116.42	3.505	0.99977	0.00022831	0.00045662	0.034873	TRUE
AC_000167.1:65511094-65511114	DUOX1	12.989	31.742/17.277/31.674	12.989	31.674	1.2238	103.65	28.425	3.5046	0.99977	0.00023033	0.00046066	0.034923	TRUE
AC_000185.1:28314748-28314767	SPOCK2	12.989	33.012/23.324/31.674	12.989	31.674	1.2238	35.761	28.425	3.5046	0.99977	0.00023033	0.00046066	0.034923	TRUE
AC_000170.1:60112199-60112219	FAM210B	12.989	33.012/24.188/31.674	12.989	31.674	1.2238	28.92	28.425	3.5046	0.99977	0.00023033	0.00046066	0.034923	TRUE
AC_000172.1:50893780-50893799	LOC516904	5.5668	17.776/26.779/14.199	5.5668	17.776	1.5156	46.927	12.139	3.5042	0.99976	0.00024234	0.00048467	0.035819	TRUE
AC_000160.1:14756299-14756319	RAB25	34.329	64.754/70.835/58.98	34.329	64.754	0.89624	35.16	75.433	3.5031	0.99977	0.00022992	0.00045984	0.034923	TRUE
AC_000158.1:56878519-56878539	PLCXD2	34.329	64.754/69.971/39.32	34.329	64.754	0.89624	337.06	75.433	3.5031	0.99977	0.00022992	0.00045984	0.034923	TRUE
AC_000183.1:2852330-2852349	ZWINT	34.329	64.754/71.699/64.441	34.329	64.754	0.89624	24.162	75.433	3.5031	0.99977	0.00022992	0.00045984	0.034923	TRUE
AC_000168.1:107162798-107162818	RIC8A	34.329	64.754/59.605/80.824	34.329	64.754	0.89624	142.38	75.433	3.5031	0.99977	0.00022992	0.00045984	0.034923	TRUE
AC_000175.1:8723156-8723175	HSD17B2	25.979	53.327/45.784/52.426	25.979	52.426	0.98574	22.469	57.017	3.5026	0.99977	0.00023046	0.00046092	0.034923	TRUE
AC_000166.1:71804096-71804116	TAAR1	25.979	57.136/33.69/52.426	25.979	52.426	0.98574	186.62	57.017	3.5026	0.99977	0.00023046	0.00046092	0.034923	TRUE
AC_000158.1:70775276-70775296	LMLN	25.979	29.203/52.694/52.426	25.979	52.426	0.98574	269.7	57.017	3.5026	0.99977	0.00023046	0.00046092	0.034923	TRUE
AC_000181.1:25925134-25925154	DSG2	11.134	19.045/30.234/28.398	11.134	28.398	1.2767	45.419	24.348	3.4987	0.99976	0.00023663	0.00047326	0.035467	TRUE
AC_000175.1:56021462-56021482	RUVBL2	63.091	31.742/18.141/21.844	63.091	21.844	-1.4883	55.843	138.99	3.4987	0.00023381	0.99977	0.00046761	0.035375	FALSE
AC_000158.1:42767019-42767039	DCBLD2	67.73	110.46/120.07/109.22	67.73	110.46	0.69756	46.953	149.26	3.4978	0.99977	0.00023452	0.00046905	0.03541	TRUE
AC_000160.1:16892666-16892685	S100A5	67.73	110.46/95.886/116.87	67.73	110.46	0.69756	126.75	149.26	3.4978	0.99977	0.00023452	0.00046905	0.03541	TRUE
AC_000161.1:7454463-7454482	LOC107132375	47.318	52.057/87.248/83.008	47.318	83.008	0.79797	487.97	104.12	3.4978	0.99977	0.00023459	0.00046918	0.03541	TRUE
nc_guide47309	nc_guide47309	17.628	39.36/28.507/46.965	17.628	39.36	1.1154	87.818	38.627	3.4967	0.99976	0.00023606	0.00047213	0.035467	TRUE
AC_000185.1:26627673-26627693	NPFFR1	17.628	39.36/37.145/43.689	17.628	39.36	1.1154	11.82	38.627	3.4967	0.99976	0.00023606	0.00047213	0.035467	TRUE
AC_000171.1:68468270-68468289	RPL30	34.329	6.3485/4.3192/3.2766	34.329	4.3192	-2.7316	2.6024	75.433	3.4959	0.00023622	0.99976	0.00047245	0.035467	FALSE
AC_000169.1:21539843-21539862	NEK5	33.401	40.63/71.699/63.349	33.401	63.349	0.90345	292.93	73.385	3.4959	0.99976	0.00023627	0.00047254	0.035467	TRUE
AC_000158.1:151610750-151610769	KCNJ6	19.484	25.394/42.328/43.689	19.484	42.328	1.0808	144.31	42.711	3.4955	0.99976	0.00023693	0.00047387	0.035467	TRUE
AC_000169.1:30025675-30025695	MEDAG	19.484	41.9/42.328/43.689	19.484	42.328	1.0808	1.0172	42.711	3.4955	0.99976	0.00023693	0.00047387	0.035467	TRUE
AC_000175.1:14088792-14088811	PABPN1L	19.484	25.394/42.328/46.965	19.484	42.328	1.0808	154.14	42.711	3.4955	0.99976	0.00023693	0.00047387	0.035467	TRUE
AC_000176.1:14311201-14311221	HNF1B	35.257	66.024/61.333/75.363	35.257	66.024	0.88643	54.612	77.48	3.4954	0.99976	0.0002367	0.00047341	0.035467	TRUE
AC_000167.1:20927867-20927887	DHRS4	24.123	0/0/0	24.123	0	-4.6509	0	52.928	3.4946	0.00023737	0.99976	0.00047474	0.035467	FALSE
AC_000160.1:103992530-103992550	ERMAP	24.123	0/0/1.0922	24.123	0	-4.6509	0.59647	52.928	3.4946	0.00023737	0.99976	0.00047474	0.035467	FALSE
AC_000184.1:36113820-36113839	GOLGA7	24.123	1.2697/0/0	24.123	0	-4.6509	0.80606	52.928	3.4946	0.00023737	0.99976	0.00047474	0.035467	FALSE
AC_000167.1:58601578-58601598	TMOD3	24.123	0/0/0	24.123	0	-4.6509	0	52.928	3.4946	0.00023737	0.99976	0.00047474	0.035467	FALSE
AC_000159.1:107269877-107269896	RQCD1	66.802	109.19/96.75/129.97	66.802	109.19	0.70064	293.33	147.2	3.494	0.99976	0.00023795	0.0004759	0.035504	TRUE
AC_000181.1:55111295-55111314	TCF4	49.174	74.912/85.52/87.377	49.174	85.52	0.7861	57.993	108.22	3.4939	0.99976	0.00023799	0.00047597	0.035504	TRUE
AC_000159.1:124887165-124887184	PTPRU	29.69	49.518/73.426/57.887	29.69	57.887	0.9402	155.75	65.199	3.4921	0.99976	0.00023961	0.00047922	0.035718	TRUE
AC_000175.1:63512242-63512262	LOC107131473	38.04	63.485/69.971/77.547	38.04	69.971	0.86227	49.737	83.624	3.4918	0.99976	0.00023991	0.00047982	0.035735	TRUE
AC_000165.1:85304040-85304059	IARS	54.741	20.315/16.413/7.6455	54.741	16.413	-1.6786	46.047	120.52	3.4916	0.00024009	0.99976	0.00048019	0.035735	FALSE
AC_000172.1:50536137-50536156	OR52J3	29.69	38.091/57.877/62.256	29.69	57.877	0.93995	205.34	65.199	3.4909	0.99976	0.00024074	0.00048148	0.035736	TRUE
AC_000173.1:68960253-68960272	C16H1orf27	24.123	49.518/50.967/16.383	24.123	49.518	1.0078	550	52.928	3.4907	0.99976	0.00024103	0.00048206	0.035736	TRUE
AC_000175.1:46064366-46064385	FXYD7	24.123	49.518/48.375/51.334	24.123	49.518	1.0078	2.3024	52.928	3.4907	0.99976	0.00024103	0.00048206	0.035736	TRUE
AC_000172.1:29622878-29622897	LOC784741	24.123	49.518/62.196/39.32	24.123	49.518	1.0078	132.37	52.928	3.4907	0.99976	0.00024103	0.00048206	0.035736	TRUE
AC_000170.1:54254697-54254717	OPRL1	24.123	49.518/58.741/41.504	24.123	49.518	1.0078	74.643	52.928	3.4907	0.99976	0.00024103	0.00048206	0.035736	TRUE
AC_000166.1:20069918-20069937	BCKDHB	17.628	31.742/49.239/39.32	17.628	39.32	1.114	77.904	38.627	3.4902	0.99976	0.00024192	0.00048384	0.035812	TRUE
AC_000179.1:58268160-58268180	CCDC174	52.885	15.236/23.324/12.014	52.885	15.236	-1.7307	37.893	116.42	3.4898	0.00024168	0.99976	0.00048336	0.035804	FALSE
AC_000160.1:101818917-101818937	RPS8	34.329	5.0788/1.7277/4.3689	34.329	4.3689	-2.7182	3.7399	75.433	3.4893	0.00024211	0.99976	0.00048422	0.035813	FALSE
AC_000174.1:56620410-56620430	VPS29	84.43	36.821/62.196/28.398	84.43	36.821	-1.1756	357.43	186.23	3.4887	0.00024268	0.99976	0.00048536	0.035842	FALSE
AC_000165.1:87140945-87140965	CDC42BPA_AC_000165.1	22.267	36.821/46.647/49.15	22.267	46.647	1.0341	51.409	48.84	3.4886	0.99976	0.00024298	0.00048597	0.035859	TRUE
AC_000165.1:38347227-38347246	LOC104972896	39.896	54.597/72.563/77.547	39.896	72.563	0.84702	173.81	87.721	3.4878	0.99976	0.00024347	0.00048695	0.035904	TRUE
AC_000179.1:17081417-17081437	MTMR14	23.195	48.248/41.464/48.057	23.195	48.057	1.0198	21.753	50.883	3.4854	0.99975	0.00024584	0.00049167	0.036197	TRUE
AC_000177.1:41598900-41598919	PDZD2	23.195	40.63/48.375/48.057	23.195	48.057	1.0198	27.633	50.883	3.4854	0.99975	0.00024584	0.00049167	0.036197	TRUE
AC_000170.1:60010864-60010883	RTFDC1	52.885	15.236/17.277/15.291	52.885	15.291	-1.7258	1.9732	116.42	3.4847	0.00024632	0.99975	0.00049263	0.03624	FALSE
AC_000175.1:60371116-60371136	ZNF729	10.206	26.664/25.051/27.305	10.206	26.664	1.3037	1.5055	22.311	3.4842	0.99975	0.00025063	0.00050127	0.036622	TRUE
AC_000167.1:36462585-36462604	ZFYVE19	38.04	88.878/67.38/69.902	38.04	69.902	0.86087	183.24	83.624	3.4842	0.99975	0.0002468	0.0004936	0.036283	TRUE
AC_000165.1:73730675-73730694	KCTD9	83.503	130.78/131.3/96.115	83.503	130.78	0.64104	600.91	184.18	3.4835	0.99975	0.00024744	0.00049487	0.036349	TRUE
AC_000167.1:13317503-13317523	SNAPC5	49.174	30.473/12.958/10.922	49.174	12.958	-1.8459	155.46	108.22	3.4826	0.00024825	0.99975	0.0004965	0.036352	FALSE
AC_000180.1:8439948-8439967	RPS10	49.174	12.697/12.958/21.844	49.174	12.958	-1.8459	39.521	108.22	3.4826	0.00024825	0.99975	0.0004965	0.036352	FALSE
AC_000176.1:27293554-27293574	PELP1	46.39	10.158/11.23/14.199	46.39	11.23	-1.9542	4.9822	102.07	3.4826	0.00024825	0.99975	0.0004965	0.036352	FALSE
AC_000167.1:62294429-62294448	DUT	38.04	6.3485/2.5915/6.5533	38.04	6.3485	-2.4094	7.0783	83.624	3.4823	0.00024859	0.99975	0.00049719	0.036352	FALSE
AC_000173.1:55916975-55916995	LOC789131	38.04	6.3485/7.7746/5.4611	38.04	6.3485	-2.4094	1.4106	83.624	3.4823	0.00024859	0.99975	0.00049719	0.036352	FALSE
AC_000175.1:46963004-46963024	POLR2I	38.04	6.3485/5.183/8.7377	38.04	6.3485	-2.4094	3.5334	83.624	3.4823	0.00024859	0.99975	0.00049719	0.036352	FALSE
AC_000173.1:44482837-44482857	LOC104974441	20.412	38.091/48.375/43.689	20.412	43.689	1.0615	26.649	44.753	3.4795	0.99975	0.00025149	0.00050299	0.036652	TRUE
AC_000168.1:14808634-14808653	SLC30A6	20.412	44.439/35.417/43.689	20.412	43.689	1.0615	34.488	44.753	3.4795	0.99975	0.00025149	0.00050299	0.036652	TRUE
AC_000173.1:24215954-24215973	EPRS	77.008	46.979/28.507/31.674	77.008	31.674	-1.2555	122.13	169.79	3.479	0.0002516	0.99975	0.0005032	0.036652	FALSE
AC_000182.1:34079807-34079826	WBSCR22	77.008	41.9/24.188/31.674	77.008	31.674	-1.2555	80.307	169.79	3.479	0.0002516	0.99975	0.0005032	0.036652	FALSE
AC_000176.1:36934854-36934873	MRPL27	25.051	1.2697/0/1.0922	25.051	1.0922	-3.6382	0.61222	54.972	3.4787	0.00025189	0.99975	0.00050378	0.036666	FALSE
AC_000168.1:10153212-10153231	WBP1	56.596	17.776/15.549/36.043	56.596	17.776	-1.6171	169.33	124.63	3.4776	0.00025292	0.99975	0.00050585	0.036761	FALSE
AC_000167.1:79604975-79604994	EIF2S1	56.596	17.776/23.324/13.107	56.596	17.776	-1.6171	26.29	124.63	3.4776	0.00025292	0.99975	0.00050585	0.036761	FALSE
AC_000177.1:63101599-63101619	CCT5	44.535	10.158/7.7746/13.107	44.535	10.158	-2.029	7.1877	97.966	3.4768	0.00025372	0.99975	0.00050744	0.036809	FALSE
AC_000160.1:102739830-102739850	ST3GAL3	38.04	69.833/61.333/70.994	38.04	69.833	0.85947	36.802	83.624	3.4767	0.99975	0.00025383	0.00050766	0.036809	TRUE
AC_000175.1:61111420-61111440	LOC532048	38.04	69.833/49.239/81.916	38.04	69.833	0.85947	285.06	83.624	3.4767	0.99975	0.00025383	0.00050766	0.036809	TRUE
AC_000178.1:68526780-68526799	DYNC1H1	79.791	55.866/33.69/28.398	79.791	33.69	-1.2197	259.91	175.96	3.4755	0.00025499	0.99975	0.00050998	0.036949	FALSE
AC_000166.1:14924916-14924936	COL12A1	31.545	39.36/60.469/68.81	31.545	60.469	0.9174	257.57	69.292	3.4746	0.99974	0.0002558	0.0005116	0.037039	TRUE
AC_000164.1:17695227-17695247	XAB2	72.369	27.933/28.507/31.674	72.369	28.507	-1.3141	5.1811	159.52	3.4728	0.00025754	0.99974	0.00051507	0.037262	FALSE
AC_000165.1:29556463-29556483	ZDHHC21	25.051	50.788/55.286/46.965	25.051	50.788	0.99128	17.422	54.972	3.4712	0.99974	0.00025912	0.00051825	0.037464	TRUE
AC_000186.1:1059014-1059033	TAF1D	49.174	17.776/9.5022/13.107	49.174	13.107	-1.8306	17.396	108.22	3.4683	0.00026192	0.99974	0.00052384	0.03784	FALSE
AC_000172.1:63042132-63042151	IMMP1L	59.38	99.036/95.022/112.5	59.38	99.036	0.72838	98.671	130.78	3.4677	0.99974	0.00026249	0.00052498	0.037885	TRUE
AC_000178.1:71334612-71334631	TEX22	39.896	72.372/78.609/49.15	39.896	72.372	0.84329	289.1	87.721	3.4675	0.99974	0.00026263	0.00052526	0.037885	TRUE
AC_000163.1:17831724-17831744	RPL34	64.019	22.854/13.821/27.305	64.019	22.854	-1.4466	50.703	141.04	3.4662	0.00026398	0.99974	0.00052796	0.037994	FALSE
nc_guide343642	nc_guide343642	43.607	81.26/74.29/77.547	43.607	77.547	0.81629	12.197	95.917	3.4655	0.99974	0.0002646	0.0005292	0.037994	TRUE
AC_000170.1:34088279-34088299	ZEB1	43.607	59.675/79.473/77.547	43.607	77.547	0.81629	161.56	95.917	3.4655	0.99974	0.0002646	0.0005292	0.037994	TRUE
AC_000186.1:37723783-37723803	MS4A10	43.607	71.103/90.703/77.547	43.607	77.547	0.81629	107.31	95.917	3.4655	0.99974	0.0002646	0.0005292	0.037994	TRUE
AC_000160.1:94553395-94553414	ORC1	65.874	24.124/19.868/27.305	65.874	24.124	-1.4124	14.116	145.15	3.4654	0.00026472	0.99974	0.00052944	0.037994	FALSE
AC_000168.1:49210841-49210860	USP39	65.874	24.124/27.643/24.029	65.874	24.124	-1.4124	6.1953	145.15	3.4654	0.00026472	0.99974	0.00052944	0.037994	FALSE
AC_000158.1:1256402-1256421	SON	67.73	25.394/26.779/24.029	67.73	25.394	-1.3807	1.8911	149.26	3.4654	0.00026477	0.99974	0.00052954	0.037994	FALSE
AC_000165.1:61208818-61208837	MELK	58.452	97.766/104.52/81.916	58.452	97.766	0.7323	148.45	128.73	3.4651	0.99973	0.00026504	0.00053009	0.038005	TRUE
AC_000159.1:4556212-4556232	POLR2D	40.824	73.642/49.239/77.547	40.824	73.642	0.83567	305.38	89.769	3.4638	0.99973	0.00026628	0.00053257	0.038097	TRUE
AC_000160.1:101840862-101840881	KIF2C	31.545	2.5394/5.183/3.2766	31.545	3.2766	-2.9279	2.0889	69.292	3.4636	0.00026648	0.99973	0.00053296	0.038097	FALSE
AC_000186.1:41632924-41632943	TUT1	31.545	2.5394/6.0469/3.2766	31.545	3.2766	-2.9279	4.1089	69.292	3.4636	0.00026648	0.99973	0.00053296	0.038097	FALSE
AC_000163.1:2146857-2146877	TKTL2	26.906	49.518/60.469/53.519	26.906	53.519	0.96615	32.155	59.062	3.4628	0.99973	0.00026736	0.00053472	0.038097	TRUE
AC_000172.1:79586152-79586172	LOC618675	26.906	58.406/49.239/53.519	26.906	53.519	0.96615	21.1	59.062	3.4628	0.99973	0.00026736	0.00053472	0.038097	TRUE
AC_000164.1:17610243-17610263	ZNF358	49.174	48.248/86.384/85.193	49.174	85.193	0.78063	683.16	108.22	3.4625	0.99973	0.00026763	0.00053526	0.038097	TRUE
AC_000158.1:2161570-2161590	SYNJ1	33.401	63.485/63.06/50.242	33.401	63.06	0.89698	82.246	73.385	3.4622	0.99973	0.00026787	0.00053575	0.038097	TRUE
AC_000177.1:57029758-57029778	2011-03-01	33.401	66.024/63.06/55.703	33.401	63.06	0.89698	31.457	73.385	3.4622	0.99973	0.00026787	0.00053575	0.038097	TRUE
AC_000168.1:60077651-60077671	XPO1	29.69	2.5394/6.0469/1.0922	29.69	2.5394	-3.1162	7.1984	65.199	3.4618	0.00026827	0.99973	0.00053654	0.038097	FALSE
AC_000176.1:51604481-51604500	ANAPC11	47.318	15.236/7.7746/12.014	47.318	12.014	-1.8925	14.178	104.12	3.4617	0.00026843	0.99973	0.00053686	0.038097	FALSE
AC_000159.1:121685067-121685086	YARS	47.318	20.315/10.366/12.014	47.318	12.014	-1.8925	35.809	104.12	3.4617	0.00026843	0.99973	0.00053686	0.038097	FALSE
AC_000183.1:25734309-25734329	LOC101905453	18.556	40.63/37.145/46.965	18.556	40.63	1.09	26.14	40.668	3.4614	0.99973	0.00026917	0.00053834	0.038097	TRUE
AC_000165.1:69806300-69806319	XPO7	18.556	40.63/23.324/42.596	18.556	40.63	1.09	151.69	40.668	3.4614	0.99973	0.00026917	0.00053834	0.038097	TRUE
AC_000167.1:27716319-27716339	LOC100140382	18.556	40.63/45.784/33.859	18.556	40.63	1.09	36.205	40.668	3.4614	0.99973	0.00026917	0.00053834	0.038097	TRUE
AC_000176.1:35497256-35497276	COPS3	57.524	12.697/21.596/18.568	57.524	18.568	-1.5806	21.818	126.68	3.4614	0.00026871	0.99973	0.00053741	0.038097	FALSE
AC_000167.1:35538432-35538452	FSIP1	62.163	81.26/106.25/102.67	62.163	102.67	0.71482	235.57	136.94	3.4614	0.99973	0.00026872	0.00053743	0.038097	TRUE
AC_000181.1:35942768-35942787	TYMS	52.885	13.967/15.549/16.383	52.885	15.549	-1.7031	1.6001	116.42	3.4608	0.00026932	0.99973	0.00053863	0.038097	FALSE
AC_000182.1:33465971-33465990	GTF2IRD1	41.751	74.912/76.882/54.611	41.751	74.912	0.82835	208.01	91.818	3.4606	0.99973	0.00026945	0.00053891	0.038097	TRUE
AC_000175.1:13971221-13971241	RNF166	41.751	74.912/73.426/76.455	41.751	74.912	0.82835	2.2941	91.818	3.4606	0.99973	0.00026945	0.00053891	0.038097	TRUE
AC_000183.1:34605327-34605347	NHLRC2	13.917	33.012/33.69/31.674	13.917	33.012	1.1891	1.1244	30.464	3.4596	0.99973	0.00027211	0.00054423	0.03836	TRUE
AC_000172.1:35512891-35512911	USH1C	13.917	33.012/21.596/33.859	13.917	33.012	1.1891	65.521	30.464	3.4596	0.99973	0.00027211	0.00054423	0.03836	TRUE
AC_000178.1:55157804-55157824	C21H14orf28	30.618	52.057/60.469/58.98	30.618	58.98	0.92374	25.068	67.245	3.4587	0.99973	0.00027147	0.00054294	0.038325	TRUE
AC_000174.1:18698774-18698794	NDUFC1	30.618	48.248/59.605/58.98	30.618	58.98	0.92374	57.777	67.245	3.4587	0.99973	0.00027147	0.00054294	0.038325	TRUE
AC_000160.1:103241258-103241277	CDC20	35.257	5.0788/0.86384/5.4611	35.257	5.0788	-2.5764	8.9559	77.48	3.4575	0.0002726	0.99973	0.0005452	0.0384	FALSE
AC_000160.1:116268188-116268207	GBX2	14.845	27.933/34.554/39.32	14.845	34.554	1.166	33.273	32.504	3.4569	0.99973	0.00027446	0.00054892	0.038409	TRUE
AC_000178.1:10848962-10848982	LOC101907985	14.845	25.394/34.554/36.043	14.845	34.554	1.166	43.06	32.504	3.4569	0.99973	0.00027446	0.00054892	0.038409	TRUE
AC_000167.1:17541399-17541418	UACA	18.556	48.248/40.6/29.49	18.556	40.6	1.089	90.968	40.668	3.4568	0.99973	0.00027386	0.00054771	0.038409	TRUE
AC_000163.1:87515015-87515035	LOC101905137	18.556	43.17/40.6/30.582	18.556	40.6	1.089	53.484	40.668	3.4568	0.99973	0.00027386	0.00054771	0.038409	TRUE
AC_000175.1:51696201-51696221	RPS19	45.463	21.585/10.366/10.922	45.463	10.922	-1.9624	57	100.02	3.4564	0.00027368	0.99973	0.00054736	0.038409	FALSE
AC_000168.1:60077271-60077291	XPO1	39.896	7.6181/14.685/2.1844	39.896	7.6181	-2.2465	39.735	87.721	3.4562	0.00027395	0.99973	0.0005479	0.038409	FALSE
AC_000177.1:38197216-38197236	UGT3A2	43.607	77.451/84.656/67.717	43.607	77.451	0.81453	73.33	95.917	3.4557	0.99973	0.00027443	0.00054885	0.038409	TRUE
AC_000161.1:7531614-7531633	UPP1	43.607	77.451/79.473/75.363	43.607	77.451	0.81453	4.2249	95.917	3.4557	0.99973	0.00027443	0.00054885	0.038409	TRUE
AC_000168.1:25585799-25585818	ZFP36L2	44.535	15.236/10.366/7.6455	44.535	10.366	-2.0022	15.56	97.966	3.4555	0.00027466	0.99973	0.00054933	0.038409	FALSE
AC_000181.1:25620611-25620630	TRAPPC8	44.535	16.506/10.366/8.7377	44.535	10.366	-2.0022	20.175	97.966	3.4555	0.00027466	0.99973	0.00054933	0.038409	FALSE
AC_000165.1:29522590-29522609	CER1	44.535	78.721/81.201/72.086	44.535	78.721	0.80799	25.085	97.966	3.4539	0.99972	0.00027626	0.00055252	0.038604	TRUE
AC_000161.1:28601143-28601163	TMEM196	25.979	52.057/50.103/60.072	25.979	52.057	0.97574	34.027	57.017	3.4537	0.99972	0.00027655	0.0005531	0.038617	TRUE
AC_000186.1:41777236-41777256	POLR2G	39.896	5.0788/13.821/7.6455	39.896	7.6455	-2.2419	22.365	87.721	3.4532	0.00027704	0.99972	0.00055408	0.038657	FALSE
AC_000172.1:79974242-79974262	LOC107133195	24.123	48.248/49.239/75.363	24.123	49.239	0.9998	341.72	52.928	3.4523	0.99972	0.00027805	0.0005561	0.038769	TRUE
AC_000183.1:42776822-42776841	DMBT1	46.39	81.26/82.929/44.781	46.39	81.26	0.7956	666.76	102.07	3.4515	0.99972	0.00027873	0.00055745	0.038782	TRUE
AC_000175.1:52735471-52735490	IGSF23	46.39	81.26/94.159/48.057	46.39	81.26	0.7956	634.39	102.07	3.4515	0.99972	0.00027873	0.00055745	0.038782	TRUE
AC_000174.1:46011294-46011314	NOC4L	48.246	12.697/20.732/10.922	48.246	12.697	-1.8462	33.857	106.17	3.4515	0.00027875	0.99972	0.00055749	0.038782	FALSE
AC_000180.1:7328399-7328418	SLC39A7	55.668	25.394/15.549/17.475	55.668	17.475	-1.6169	33.206	122.57	3.45	0.00028033	0.99972	0.00056066	0.038931	FALSE
AC_000160.1:59631479-59631498	SSX2IP	48.246	87.609/83.792/51.334	48.246	83.792	0.78393	534.05	106.17	3.4499	0.99972	0.00028042	0.00056085	0.038931	TRUE
AC_000178.1:5385974-5385993	VIMP	48.246	68.563/83.792/86.285	48.246	83.792	0.78393	119.07	106.17	3.4499	0.99972	0.00028042	0.00056085	0.038931	TRUE
AC_000171.1:35727027-35727047	SLCO5A1	15.773	25.394/36.281/36.043	15.773	36.043	1.1431	56.732	34.544	3.4488	0.99972	0.00028252	0.00056505	0.039194	TRUE
AC_000159.1:130444045-130444064	C2H1orf234	37.112	72.372/68.243/51.334	37.112	68.243	0.86142	151.49	81.576	3.4468	0.99972	0.00028366	0.00056732	0.039295	TRUE
AC_000185.1:43604570-43604589	LRRC18	37.112	69.833/68.243/43.689	37.112	68.243	0.86142	302.73	81.576	3.4468	0.99972	0.00028366	0.00056732	0.039295	TRUE
AC_000179.1:60574516-60574535	MCM2	32.473	3.8091/3.4554/8.7377	32.473	3.8091	-2.7992	12.208	71.338	3.4461	0.0002844	0.99972	0.0005688	0.039356	FALSE
AC_000178.1:21508298-21508317	PLIN1	50.102	71.103/102.8/86.285	50.102	86.285	0.77237	251.57	110.27	3.4458	0.99972	0.00028471	0.00056943	0.039356	TRUE
AC_000160.1:12311633-12311653	KIRREL	50.102	107.92/83.792/86.285	50.102	86.285	0.77237	237.22	110.27	3.4458	0.99972	0.00028471	0.00056943	0.039356	TRUE
AC_000158.1:46411898-46411918	ZBTB11	56.596	21.585/18.141/13.107	56.596	18.141	-1.5893	18.602	124.63	3.4449	0.00028561	0.99971	0.00057122	0.039451	FALSE
AC_000174.1:64811335-64811355	RPLP0	35.257	10.158/5.183/3.2766	35.257	5.183	-2.5519	14.19	77.48	3.4444	0.00028612	0.99971	0.00057224	0.039493	FALSE
AC_000168.1:10141807-10141826	MRPL53	89.997	57.136/41.464/34.951	89.997	41.464	-1.0996	144.01	198.57	3.4442	0.00028641	0.99971	0.00057281	0.039504	FALSE
AC_000167.1:27843171-27843190	LOC785683	38.968	52.057/70.835/76.455	38.968	70.835	0.84584	192.09	85.672	3.4429	0.99971	0.00028779	0.00057558	0.039666	TRUE
AC_000182.1:37526178-37526198	BUD31	50.102	13.967/16.413/7.6455	50.102	13.967	-1.7716	22.97	110.27	3.442	0.0002887	0.99971	0.0005774	0.039763	FALSE
AC_000164.1:41597115-41597134	LOC101902906	42.679	93.957/76.018/64.441	42.679	76.018	0.81825	227.92	93.868	3.4411	0.99971	0.00028972	0.00057945	0.039876	TRUE
AC_000164.1:53424578-53424598	SLC35A4	24.123	59.675/37.145/49.15	24.123	49.15	0.99723	127.45	52.928	3.44	0.99971	0.00029095	0.0005819	0.039987	TRUE
AC_000159.1:95862003-95862022	KLF7	24.123	24.124/57.877/49.15	24.123	49.15	0.99723	351.22	52.928	3.44	0.99971	0.00029095	0.0005819	0.039987	TRUE
AC_000179.1:43815371-43815391	FLNB	35.257	67.294/47.511/65.533	35.257	65.533	0.87582	163.94	77.48	3.4396	0.99971	0.0002913	0.0005826	0.040007	TRUE
AC_000178.1:21448246-21448266	TICRR	53.813	22.854/14.685/16.383	53.813	16.383	-1.6568	22.38	118.47	3.4392	0.00029175	0.99971	0.0005835	0.04004	FALSE
AC_000164.1:51511437-51511456	HSPA9	39.896	7.6181/7.7746/15.291	39.896	7.7746	-2.2206	28.261	87.721	3.4389	0.00029203	0.99971	0.00058406	0.04005	FALSE
AC_000181.1:43223445-43223465	CIDEA	26.906	53.327/49.239/55.703	26.906	53.327	0.96107	11.179	59.062	3.4379	0.99971	0.00029322	0.00058644	0.040099	TRUE
AC_000164.1:41445432-41445451	LOC618125	26.906	53.327/36.281/56.795	26.906	53.327	0.96107	151.29	59.062	3.4379	0.99971	0.00029322	0.00058644	0.040099	TRUE
AC_000180.1:19458869-19458889	RCAN2	26.906	53.327/24.188/53.519	26.906	53.327	0.96107	424.57	59.062	3.4379	0.99971	0.00029322	0.00058644	0.040099	TRUE
AC_000160.1:99610607-99610627	TAL1	26.906	53.327/57.877/45.873	26.906	53.327	0.96107	38.133	59.062	3.4379	0.99971	0.00029322	0.00058644	0.040099	TRUE
AC_000167.1:20824425-20824445	IRF9	39.896	43.17/72.563/72.086	39.896	72.086	0.83765	418.2	87.721	3.437	0.99971	0.00029412	0.00058824	0.040165	TRUE
AC_000179.1:60019032-60019052	GATA2	39.896	53.327/85.52/72.086	39.896	72.086	0.83765	266.19	87.721	3.437	0.99971	0.00029412	0.00058824	0.040165	TRUE
AC_000173.1:28198276-28198296	NVL	53.813	19.045/16.413/13.107	53.813	16.413	-1.6544	8.9308	118.47	3.4364	0.00029471	0.99971	0.00058942	0.04021	FALSE
AC_000180.1:31281112-31281132	ABT1	33.401	8.8878/4.3192/0	33.401	4.3192	-2.6932	19.764	73.385	3.4361	0.00029508	0.9997	0.00059016	0.04021	FALSE
AC_000175.1:57038305-57038324	LOC101903595	33.401	1.2697/4.3192/10.922	33.401	4.3192	-2.6932	26.449	73.385	3.4361	0.00029508	0.9997	0.00059016	0.04021	FALSE
AC_000165.1:24927605-24927624	RPS6	51.957	15.236/18.141/8.7377	51.957	15.236	-1.7056	25.333	114.37	3.4342	0.00029713	0.9997	0.00059427	0.040461	FALSE
AC_000170.1:52988261-52988281	NOP56	60.307	26.664/20.732/19.66	60.307	20.732	-1.4962	18.165	132.83	3.4338	0.00029755	0.9997	0.00059509	0.040488	FALSE
AC_000163.1:90562001-90562020	CXCL8	23.195	0/0/1.0922	23.195	0	-4.5966	0.59647	50.883	3.4327	0.00029884	0.9997	0.00059768	0.040549	FALSE
AC_000187.1:17524582-17524601	GPC3	23.195	0/0/0	23.195	0	-4.5966	0	50.883	3.4327	0.00029884	0.9997	0.00059768	0.040549	FALSE
AC_000159.1:95862050-95862069	KLF7	23.195	0/0/1.0922	23.195	0	-4.5966	0.59647	50.883	3.4327	0.00029884	0.9997	0.00059768	0.040549	FALSE
AC_000160.1:15460041-15460060	GBA	23.195	0/0/0	23.195	0	-4.5966	0	50.883	3.4327	0.00029884	0.9997	0.00059768	0.040549	FALSE
AC_000170.1:18982033-18982052	PARD3	82.575	44.439/36.281/28.398	82.575	36.281	-1.1646	64.352	182.12	3.4304	0.0003014	0.9997	0.0006028	0.040868	FALSE
AC_000170.1:80609030-80609050	ZFP64	19.484	41.9/33.69/42.596	19.484	41.9	1.0665	33.945	42.711	3.4299	0.9997	0.00030228	0.00060456	0.040904	TRUE
AC_000179.1:61196905-61196924	SLC41A3	51.029	76.181/98.478/87.377	51.029	87.377	0.76435	124.28	112.32	3.4297	0.9997	0.00030214	0.00060428	0.040904	TRUE
AC_000158.1:70250157-70250176	SLC12A8	30.618	44.439/58.741/60.072	30.618	58.741	0.91799	103.16	67.245	3.4296	0.9997	0.00030231	0.00060461	0.040904	TRUE
AC_000175.1:14056203-14056222	CDT1	53.813	16.506/12.958/18.568	53.813	16.506	-1.6467	8.4208	118.47	3.4279	0.00030416	0.9997	0.00060832	0.041068	FALSE
AC_000177.1:7986157-7986176	UTP15	53.813	16.506/20.732/8.7377	53.813	16.506	-1.6467	39.103	118.47	3.4279	0.00030416	0.9997	0.00060832	0.041068	FALSE
AC_000159.1:61835563-61835582	MCM6	53.813	16.506/13.821/25.121	53.813	16.506	-1.6467	40.712	118.47	3.4279	0.00030416	0.9997	0.00060832	0.041068	FALSE
AC_000172.1:50908029-50908049	LOC618010	18.556	34.282/42.328/40.412	18.556	40.412	1.0824	20.626	40.668	3.4272	0.99969	0.00030547	0.00061095	0.041137	TRUE
AC_000166.1:50983736-50983756	USP45	31.545	66.024/57.013/60.072	31.545	60.072	0.90805	22.391	69.292	3.4269	0.99969	0.00030523	0.00061046	0.041137	TRUE
AC_000186.1:38403872-38403891	LOC504812	31.545	33.012/63.06/60.072	31.545	60.072	0.90805	370.58	69.292	3.4269	0.99969	0.00030523	0.00061046	0.041137	TRUE
AC_000176.1:52090049-52090069	C19H17orf89	45.463	74.912/113.16/79.732	45.463	79.732	0.79707	570.44	100.02	3.4266	0.99969	0.00030555	0.00061109	0.041137	TRUE
AC_000160.1:9488065-9488085	COPA	48.246	11.427/12.958/16.383	48.246	12.958	-1.819	7.0385	106.17	3.4261	0.00030618	0.99969	0.00061236	0.041137	FALSE
AC_000172.1:82266288-82266308	CLP1	48.246	16.506/12.958/8.7377	48.246	12.958	-1.819	15.199	106.17	3.4261	0.00030618	0.99969	0.00061236	0.041137	FALSE
AC_000160.1:101817889-101817909	RPS8	45.463	10.158/11.23/13.107	45.463	11.23	-1.9257	2.336	100.02	3.4254	0.00030695	0.99969	0.0006139	0.041137	FALSE
AC_000159.1:122133068-122133088	EIF3I	45.463	12.697/11.23/10.922	45.463	11.23	-1.9257	1.1234	100.02	3.4254	0.00030695	0.99969	0.0006139	0.041137	FALSE
AC_000167.1:38002097-38002117	HAUS2	45.463	29.203/11.23/10.922	45.463	11.23	-1.9257	161.56	100.02	3.4254	0.00030695	0.99969	0.0006139	0.041137	FALSE
AC_000175.1:23834977-23834997	MMP2	27.834	64.754/38.009/54.611	27.834	54.611	0.94758	189.26	61.107	3.4254	0.99969	0.00030703	0.00061406	0.041137	TRUE
AC_000180.1:50490540-50490559	NQO2	27.834	41.9/57.877/54.611	27.834	54.611	0.94758	86.119	61.107	3.4254	0.99969	0.00030703	0.00061406	0.041137	TRUE
AC_000184.1:41760958-41760977	THRB	27.834	54.597/42.328/62.256	27.834	54.597	0.94722	104.59	61.107	3.4236	0.99969	0.00030907	0.00061814	0.041353	TRUE
AC_000184.1:23348644-23348664	LONRF1	27.834	54.597/50.967/62.256	27.834	54.597	0.94722	35.924	61.107	3.4236	0.99969	0.00030907	0.00061814	0.041353	TRUE
AC_000175.1:35489303-35489322	NUTF2	57.524	13.967/19.004/19.66	57.524	19.004	-1.5487	12.905	126.68	3.4226	0.00031018	0.99969	0.00062037	0.041473	FALSE
AC_000178.1:66881043-66881063	SLC25A47	74.225	30.473/27.643/30.582	74.225	30.473	-1.2571	4.0096	163.63	3.4203	0.00031276	0.99969	0.00062551	0.041788	FALSE
AC_000181.1:43687982-43688001	CEP192	50.102	15.236/13.821/14.199	50.102	14.199	-1.7494	0.60939	110.27	3.4198	0.00031329	0.99969	0.00062658	0.04183	FALSE
AC_000165.1:66071472-66071492	LOC100297540	58.452	16.506/28.507/19.66	58.452	19.66	-1.5249	44.107	128.73	3.4191	0.00031409	0.99969	0.00062818	0.041892	FALSE
AC_000180.1:28708977-28708997	PPP1R11	57.524	19.045/30.234/12.014	57.524	19.045	-1.5458	87.315	126.68	3.4189	0.00031436	0.99969	0.00062871	0.041892	FALSE
AC_000162.1:99256913-99256932	TAS2R8	59.38	73.642/98.478/103.76	59.38	98.478	0.72031	322.36	130.78	3.4189	0.99969	0.00031441	0.00062882	0.041892	TRUE
AC_000175.1:57974999-57975019	LOC614923	17.628	34.282/38.873/42.596	17.628	38.873	1.0979	17.472	38.627	3.4182	0.99968	0.00031586	0.00063171	0.042027	TRUE
AC_000170.1:64546167-64546186	PIGU	17.628	34.282/38.873/54.611	17.628	38.873	1.0979	134.38	38.627	3.4182	0.99968	0.00031586	0.00063171	0.042027	TRUE
AC_000168.1:107151426-107151446	ODF3	84.43	133.32/96.75/131.07	84.43	131.07	0.62844	591.32	186.23	3.4173	0.99968	0.00031619	0.00063237	0.042032	TRUE
AC_000166.1:88140970-88140989	LRP11	32.473	43.17/61.333/63.349	32.473	61.333	0.89698	166.98	71.338	3.4168	0.99968	0.00031677	0.00063355	0.042032	TRUE
AC_000161.1:31693516-31693535	LOC613401	32.473	53.327/61.333/77.547	32.473	61.333	0.89698	163.5	71.338	3.4168	0.99968	0.00031677	0.00063355	0.042032	TRUE
AC_000170.1:79530574-79530594	LOC104973920	32.473	63.485/61.333/53.519	32.473	61.333	0.89698	32.845	71.338	3.4168	0.99968	0.00031677	0.00063355	0.042032	TRUE
AC_000176.1:42547024-42547044	EIF1	59.38	20.315/26.779/18.568	59.38	20.315	-1.5022	22.418	130.78	3.416	0.0003177	0.99968	0.00063541	0.042126	FALSE
AC_000164.1:64060394-64060413	RBM22	70.513	27.933/27.643/38.228	70.513	27.933	-1.3055	53.029	155.42	3.4155	0.00031827	0.99968	0.00063655	0.042173	FALSE
AC_000175.1:63280880-63280899	LOC618416	8.3503	15.236/24.188/22.937	8.3503	22.937	1.3561	30.429	18.239	3.4154	0.99967	0.0003267	0.0006534	0.043036	TRUE
AC_000168.1:77963313-77963332	APOB	13.917	21.585/35.417/32.766	13.917	32.766	1.1786	66.029	30.464	3.4151	0.99968	0.00032068	0.00064137	0.042404	TRUE
AC_000176.1:20284621-20284640	NLK	13.917	31.742/33.69/32.766	13.917	32.766	1.1786	0.95071	30.464	3.4151	0.99968	0.00032068	0.00064137	0.042404	TRUE
AC_000187.1:110342220-110342240	OTC	51.957	95.227/71.699/88.469	51.957	88.469	0.75657	163.46	114.37	3.4142	0.99968	0.00031989	0.00063977	0.042357	TRUE
AC_000168.1:93305599-93305619	LOC511741	75.152	114.27/132.17/119.05	75.152	119.05	0.65669	97.436	165.69	3.4105	0.99968	0.00032426	0.00064853	0.042848	TRUE
AC_000170.1:68054066-68054085	RALGAPB	14.845	34.282/28.507/45.873	14.845	34.282	1.1549	83.855	32.504	3.4092	0.99967	0.00032725	0.00065451	0.043066	TRUE
AC_000158.1:140215352-140215371	NEK11	23.195	41.9/47.511/55.703	23.195	47.511	1.0036	49.297	50.883	3.4088	0.99967	0.00032641	0.00065282	0.043036	TRUE
AC_000160.1:120277536-120277556	ANKMY1	23.195	27.933/47.511/54.611	23.195	47.511	1.0036	216.85	50.883	3.4088	0.99967	0.00032641	0.00065282	0.043036	TRUE
AC_000182.1:2574741-2574760	ZNF213	23.195	30.473/47.511/57.887	23.195	47.511	1.0036	198.99	50.883	3.4088	0.99967	0.00032641	0.00065282	0.043036	TRUE
AC_000168.1:80934301-80934320	MSGN1	46.39	77.451/93.295/80.824	46.39	80.824	0.78793	83.448	102.07	3.4083	0.99967	0.00032681	0.00065362	0.043036	TRUE
AC_000176.1:56675450-56675469	CASKIN2	34.329	50.788/63.924/64.441	34.329	63.924	0.87791	86.417	75.433	3.4076	0.99967	0.00032775	0.0006555	0.043072	TRUE
AC_000180.1:30187115-30187135	ZKSCAN4	34.329	49.518/63.924/64.441	34.329	63.924	0.87791	103.9	75.433	3.4076	0.99967	0.00032775	0.0006555	0.043072	TRUE
AC_000178.1:33676863-33676882	SNUPN	45.463	11.427/35.417/7.6455	45.463	11.427	-1.9026	294.92	100.02	3.4055	0.0003302	0.99967	0.0006604	0.043341	FALSE
AC_000174.1:65000492-65000511	TRIAP1	92.781	49.518/44.056/22.937	92.781	44.056	-1.0576	237.93	204.73	3.4053	0.00033045	0.99967	0.00066089	0.043341	FALSE
AC_000164.1:42118524-42118543	OR2B11	47.318	90.148/82.065/78.64	47.318	82.065	0.78167	38.536	104.12	3.4053	0.99967	0.00033047	0.00066095	0.043341	TRUE
AC_000164.1:3865798-3865817	MAU2	51.957	22.854/15.549/10.922	51.957	15.549	-1.6781	37.388	114.37	3.4049	0.00033092	0.99967	0.00066185	0.04337	FALSE
AC_000170.1:74294376-74294396	WFDC15B	11.134	27.933/19.868/32.766	11.134	27.933	1.2537	44.201	24.348	3.4046	0.99966	0.00033538	0.00067077	0.043699	TRUE
AC_000186.1:49956267-49956287	ASCL2	86.286	45.709/31.098/39.32	86.286	39.32	-1.1143	54.207	190.34	3.4042	0.00033177	0.99967	0.00066353	0.043436	FALSE
AC_000171.1:1728518-1728538	CPSF1	27.834	0/2.5915/2.1844	27.834	2.1844	-3.1787	2.4687	61.107	3.4041	0.00033188	0.99967	0.00066376	0.043436	FALSE
AC_000185.1:604340-604359	URB2	40.824	17.776/8.6384/6.5533	40.824	8.6384	-2.1174	43.919	89.769	3.4036	0.00033248	0.99967	0.00066496	0.043485	FALSE
AC_000175.1:14533650-14533669	RPL13	30.618	1.2697/3.4554/3.2766	30.618	3.2766	-2.8862	2.0299	67.245	3.4028	0.00033351	0.99967	0.00066702	0.04359	FALSE
AC_000162.1:17884686-17884706	C5H12orf50	20.412	43.17/50.967/34.951	20.412	43.17	1.0446	64.17	44.753	3.4019	0.99966	0.00033502	0.00067004	0.043699	TRUE
AC_000164.1:19679982-19680001	RANBP3	20.412	43.17/44.056/36.043	20.412	43.17	1.0446	25.785	44.753	3.4019	0.99966	0.00033502	0.00067004	0.043699	TRUE
AC_000158.1:98185017-98185036	SEC62	36.184	50.788/66.516/68.81	36.184	66.516	0.86052	126.32	79.528	3.4012	0.99966	0.00033548	0.00067096	0.043699	TRUE
nc_guide364393	nc_guide364393	36.184	53.327/66.516/68.81	36.184	66.516	0.86052	89.601	79.528	3.4012	0.99966	0.00033548	0.00067096	0.043699	TRUE
AC_000180.1:44469194-44469213	ADTRP	45.463	81.26/79.473/48.057	45.463	79.473	0.79244	495.07	100.02	3.4008	0.99966	0.00033595	0.0006719	0.043701	TRUE
AC_000159.1:120046281-120046301	NCL	45.463	101.58/79.473/53.519	45.463	79.473	0.79244	581.07	100.02	3.4008	0.99966	0.00033595	0.0006719	0.043701	TRUE
AC_000180.1:31497818-31497838	LOC518961	49.174	11.427/13.821/19.66	49.174	13.821	-1.7592	19.91	108.22	3.3993	0.0003378	0.99966	0.0006756	0.043858	FALSE
AC_000166.1:25875456-25875476	HEY2	52.885	97.766/64.788/89.562	52.885	89.562	0.74902	340.53	116.42	3.3992	0.99966	0.00033792	0.00067584	0.043858	TRUE
AC_000185.1:43448220-43448240	WDFY4	29.69	57.136/58.741/49.15	29.69	57.136	0.92167	33.179	65.199	3.3991	0.99966	0.00033809	0.00067617	0.043858	TRUE
AC_000179.1:32655275-32655295	EOGT	29.69	57.136/64.788/41.504	29.69	57.136	0.92167	151.45	65.199	3.3991	0.99966	0.00033809	0.00067617	0.043858	TRUE
AC_000176.1:23348871-23348891	PRPF8	44.535	19.045/3.4554/10.922	44.535	10.922	-1.9333	60.87	97.966	3.3987	0.00033853	0.99966	0.00067705	0.043858	FALSE
AC_000176.1:27199372-27199392	PSMB6	44.535	20.315/7.7746/10.922	44.535	10.922	-1.9333	49.067	97.966	3.3987	0.00033853	0.99966	0.00067705	0.043858	FALSE
AC_000166.1:71803964-71803983	TAAR1	25.051	26.664/52.694/50.242	25.051	50.242	0.976	280.98	54.972	3.3976	0.99966	0.00033998	0.00067995	0.043934	TRUE
AC_000177.1:10054608-10054628	SMN2	43.607	88.878/76.882/70.994	43.607	76.882	0.80402	89.292	95.917	3.3976	0.99966	0.00033994	0.00067988	0.043934	TRUE
AC_000176.1:56662527-56662546	TSEN54	34.329	5.0788/4.3192/7.6455	34.329	5.0788	-2.539	3.5826	75.433	3.3974	0.00034019	0.99966	0.00068038	0.043934	FALSE
AC_000170.1:54274789-54274809	RGS19	38.04	46.979/69.107/78.64	38.04	69.107	0.84461	290.27	83.624	3.3973	0.99966	0.00034026	0.00068052	0.043934	TRUE
AC_000175.1:53682352-53682371	SNRPD2	38.04	73.642/69.107/52.426	38.04	69.107	0.84461	149.41	83.624	3.3973	0.99966	0.00034026	0.00068052	0.043934	TRUE
AC_000168.1:104313643-104313662	RPL7A	38.968	7.6181/12.094/1.0922	38.968	7.6181	-2.2134	31.309	85.672	3.3971	0.00034055	0.99966	0.0006811	0.043942	FALSE
AC_000187.1:81942047-81942067	ZCCHC13	32.473	26.664/72.563/61.164	32.473	61.164	0.89307	660.11	71.338	3.3969	0.99966	0.0003408	0.0006816	0.043945	TRUE
AC_000179.1:60510937-60510956	PODXL2	12.989	21.585/31.098/38.228	12.989	31.098	1.1982	70.667	28.425	3.3966	0.99966	0.00034371	0.00068742	0.044048	TRUE
AC_000160.1:16446903-16446922	NUP210L	12.989	40.63/31.098/24.029	12.989	31.098	1.1982	70.417	28.425	3.3966	0.99966	0.00034371	0.00068742	0.044048	TRUE
AC_000172.1:82315746-82315765	CTNND1	12.989	16.506/31.098/32.766	12.989	31.098	1.1982	107.86	28.425	3.3966	0.99966	0.00034371	0.00068742	0.044048	TRUE
AC_000168.1:98193596-98193616	RPL12	46.39	6.3485/12.094/19.66	46.39	12.094	-1.8557	45.127	102.07	3.3965	0.00034123	0.99966	0.00068246	0.043971	FALSE
AC_000165.1:16751158-16751177	IFNK	8.3503	22.854/26.779/21.844	8.3503	22.854	1.3512	8.2114	18.239	3.3962	0.99965	0.00035053	0.00070106	0.04466	TRUE
AC_000178.1:49749229-49749248	FBXO33	39.896	83.8/71.699/48.057	39.896	71.699	0.82998	352.67	87.721	3.3956	0.99966	0.00034239	0.00068478	0.044048	TRUE
AC_000176.1:36141879-36141899	UTP18	42.679	7.6181/12.094/9.8299	42.679	9.8299	-2.0119	5.0085	93.868	3.3947	0.00034351	0.99966	0.00068702	0.044048	FALSE
AC_000174.1:57563526-57563546	BRAP	47.318	12.697/19.004/3.2766	47.318	12.697	-1.8187	64.263	104.12	3.3944	0.00034389	0.99966	0.00068778	0.044048	FALSE
AC_000186.1:41844877-41844897	WDR74	47.318	12.697/11.23/19.66	47.318	12.697	-1.8187	25.318	104.12	3.3944	0.00034389	0.99966	0.00068778	0.044048	FALSE
AC_000176.1:40078228-40078247	RPL23	47.318	12.697/16.413/6.5533	47.318	12.697	-1.8187	25.777	104.12	3.3944	0.00034389	0.99966	0.00068778	0.044048	FALSE
AC_000179.1:49549521-49549541	RRP9	47.318	12.697/12.094/25.121	47.318	12.697	-1.8187	77.36	104.12	3.3944	0.00034389	0.99966	0.00068778	0.044048	FALSE
AC_000187.1:126250731-126250750	EIF2S3	40.824	16.506/5.183/8.7377	40.824	8.7377	-2.1027	36.491	89.769	3.3929	0.00034577	0.99965	0.00069154	0.044258	FALSE
AC_000167.1:23549601-23549620	LOC100335575	47.318	85.069/71.699/81.916	47.318	81.916	0.77909	57.169	104.12	3.3907	0.99965	0.00034854	0.00069709	0.044568	TRUE
AC_000180.1:7242647-7242667	BRD2	82.575	36.821/37.145/19.66	82.575	36.821	-1.1439	147.31	182.12	3.3904	0.00034901	0.99965	0.00069802	0.044568	FALSE
AC_000185.1:297413-297433	LOC107131917	28.762	45.709/57.877/55.703	28.762	55.703	0.92995	52.305	63.153	3.3901	0.99965	0.00034935	0.00069869	0.044568	TRUE
AC_000167.1:46945920-46945939	RPS27L	28.762	63.485/36.281/55.703	28.762	55.703	0.92995	218.88	63.153	3.3901	0.99965	0.00034935	0.00069869	0.044568	TRUE
nc_guide74626	nc_guide74626	28.762	55.866/44.056/55.703	28.762	55.703	0.92995	67.842	63.153	3.3901	0.99965	0.00034935	0.00069869	0.044568	TRUE
AC_000175.1:25544774-25544794	POLR2C	55.668	8.8878/18.141/18.568	55.668	18.141	-1.5659	42.898	122.57	3.3898	0.00034967	0.99965	0.00069934	0.044579	FALSE
AC_000160.1:107045134-107045154	HEYL	10.206	15.236/31.098/26.213	10.206	26.213	1.28	72.178	22.311	3.3889	0.99964	0.00035636	0.00071273	0.045163	TRUE
AC_000168.1:19085489-19085508	FEZ2	30.618	58.406/51.83/61.164	30.618	58.406	0.90987	25.422	67.245	3.3887	0.99965	0.00035119	0.00070239	0.044672	TRUE
AC_000186.1:5776470-5776489	LOC528630	30.618	58.406/37.145/65.533	30.618	58.406	0.90987	251.41	67.245	3.3887	0.99965	0.00035119	0.00070239	0.044672	TRUE
AC_000173.1:69010130-69010149	PDC	37.112	81.26/39.737/67.717	37.112	67.717	0.85042	483.17	81.576	3.3885	0.99965	0.00035133	0.00070266	0.044672	TRUE
AC_000176.1:26742439-26742459	NUP88	69.586	26.664/27.643/34.951	69.586	27.643	-1.3012	27.183	153.36	3.3869	0.00035349	0.99965	0.00070697	0.044866	FALSE
AC_000171.1:1507015-1507034	RPL8	69.586	48.248/27.643/25.121	69.586	27.643	-1.3012	215.47	153.36	3.3869	0.00035349	0.99965	0.00070697	0.044866	FALSE
AC_000187.1:92360695-92360715	CCDC22	60.307	57.136/99.342/99.392	60.307	99.342	0.71078	890.65	132.83	3.3868	0.99965	0.00035356	0.00070711	0.044866	TRUE
AC_000176.1:56885727-56885747	NUP85	31.545	3.8091/5.183/3.2766	31.545	3.8091	-2.7586	1.0856	69.292	3.3852	0.00035566	0.99964	0.00071131	0.045103	FALSE
AC_000162.1:25077040-25077059	VEZT	91.853	63.485/40.6/43.689	91.853	43.689	-1.055	200.71	202.68	3.3832	0.00035829	0.99964	0.00071657	0.045377	FALSE
AC_000167.1:89826985-89827004	SPTLC2	65.874	29.203/17.277/25.121	65.874	25.121	-1.3562	39.097	145.15	3.3827	0.00035894	0.99964	0.00071788	0.04543	FALSE
AC_000170.1:80234219-80234238	ATP9A	16.701	21.585/37.145/43.689	16.701	37.145	1.1077	142.47	36.585	3.3801	0.99964	0.00036339	0.00072677	0.045765	TRUE
AC_000170.1:17848378-17848397	LOC522845	16.701	29.203/37.145/39.32	16.701	37.145	1.1077	33.904	36.585	3.3801	0.99964	0.00036339	0.00072677	0.045765	TRUE
AC_000170.1:64625924-64625944	TP53INP2	16.701	16.506/37.145/44.781	16.701	37.145	1.1077	242.14	36.585	3.3801	0.99964	0.00036339	0.00072677	0.045765	TRUE
AC_000167.1:25320396-25320416	LOC101909777	1.8556	5.0788/8.6384/8.7377	1.8556	8.6384	1.755	6.3404	4.0276	3.3797	0.99956	0.00044109	0.00088218	0.050567	TRUE
AC_000158.1:150364088-150364108	CHAF1B	38.968	8.8878/7.7746/6.5533	38.968	7.7746	-2.1874	1.3654	85.672	3.3796	0.00036295	0.99964	0.0007259	0.045765	FALSE
AC_000175.1:53799813-53799833	RSPH6A	31.545	59.675/64.788/46.965	31.545	59.675	0.89866	93.844	69.292	3.3793	0.99964	0.00036335	0.00072669	0.045765	TRUE
AC_000178.1:20103541-20103560	LOC107131588	31.545	59.675/48.375/62.256	31.545	59.675	0.89866	67.18	69.292	3.3793	0.99964	0.00036335	0.00072669	0.045765	TRUE
AC_000163.1:14291479-14291499	ALPK1	25.051	49.518/50.103/58.98	25.051	50.103	0.97207	39.571	54.972	3.3789	0.99964	0.00036407	0.00072813	0.045765	TRUE
AC_000164.1:4951177-4951196	MPV17L2	25.051	27.933/50.103/56.795	25.051	50.103	0.97207	268.14	54.972	3.3789	0.99964	0.00036407	0.00072813	0.045765	TRUE
AC_000176.1:14980153-14980173	LOC107131160	16.701	36.821/39.737/37.135	16.701	37.135	1.1073	3.4328	36.585	3.3785	0.99963	0.00036553	0.00073106	0.045765	TRUE
AC_000168.1:74546-74566	ZC3H6	16.701	52.057/29.371/37.135	16.701	37.135	1.1073	141.48	36.585	3.3785	0.99963	0.00036553	0.00073106	0.045765	TRUE
AC_000168.1:30534586-30534605	FOXN2	16.701	24.124/39.737/37.135	16.701	37.135	1.1073	88.029	36.585	3.3785	0.99963	0.00036553	0.00073106	0.045765	TRUE
AC_000169.1:90186206-90186226	SPACA7	16.701	26.664/39.737/37.135	16.701	37.135	1.1073	58.213	36.585	3.3785	0.99963	0.00036553	0.00073106	0.045765	TRUE
AC_000165.1:105493767-105493786	ATP6V1G1	70.513	50.788/17.277/28.398	70.513	28.398	-1.2825	312.49	155.42	3.3783	0.00036469	0.99964	0.00072938	0.045765	FALSE
AC_000182.1:1961276-1961295	CCNF	51.029	15.236/21.596/8.7377	51.029	15.236	-1.6801	41.339	112.32	3.3779	0.00036522	0.99963	0.00073043	0.045765	FALSE
AC_000165.1:76149142-76149161	SMU1	51.029	15.236/10.366/20.752	51.029	15.236	-1.6801	27.072	112.32	3.3779	0.00036522	0.99963	0.00073043	0.045765	FALSE
AC_000187.1:23057601-23057621	F9	22.267	41.9/48.375/45.873	22.267	45.873	1.0105	11.023	48.84	3.3778	0.99963	0.00036564	0.00073128	0.045765	TRUE
AC_000168.1:92641562-92641581	DAB2IP	22.267	39.36/51.83/45.873	22.267	45.873	1.0105	38.952	48.84	3.3778	0.99963	0.00036564	0.00073128	0.045765	TRUE
AC_000158.1:136842722-136842741	TOPBP1	40.824	8.8878/15.549/5.4611	40.824	8.8878	-2.0806	28.058	89.769	3.3767	0.00036676	0.99963	0.00073353	0.045875	FALSE
AC_000174.1:59444760-59444780	RFC5	25.979	6.3485/1.7277/1.0922	25.979	1.7277	-3.3061	10.878	57.017	3.3746	0.00036962	0.99963	0.00073924	0.046203	FALSE
nc_guide180192	nc_guide180192	48.246	88.878/63.924/83.008	48.246	83.008	0.77053	199.33	106.17	3.3738	0.99963	0.00037072	0.00074144	0.046284	TRUE
AC_000161.1:68950215-68950235	HIBADH	42.679	63.485/82.065/75.363	42.679	75.363	0.80593	93.005	93.868	3.3734	0.99963	0.00037117	0.00074233	0.046284	TRUE
AC_000159.1:86363027-86363047	SF3B1	50.102	7.6181/14.685/15.291	50.102	14.685	-1.704	25.156	110.27	3.3734	0.00037123	0.99963	0.00074247	0.046284	FALSE
AC_000176.1:40334495-40334514	RPL19_AC_000176.1	50.102	24.124/14.685/10.922	50.102	14.685	-1.704	51.627	110.27	3.3734	0.00037123	0.99963	0.00074247	0.046284	FALSE
AC_000175.1:56405979-56405999	RPS11	51.029	22.854/13.821/15.291	51.029	15.291	-1.6753	29.683	112.32	3.3727	0.00037215	0.99963	0.0007443	0.046368	FALSE
AC_000187.1:96394540-96394559	HUWE1	75.152	31.742/33.69/31.674	75.152	31.742	-1.2177	1.8986	165.69	3.3725	0.00037248	0.99963	0.00074496	0.046379	FALSE
AC_000175.1:56396483-56396503	RPL13A	52.885	16.506/19.868/13.107	52.885	16.506	-1.622	11.431	116.42	3.372	0.00037317	0.99963	0.00074635	0.046435	FALSE
AC_000184.1:32995073-32995093	ASH2L	74.225	35.551/31.098/21.844	74.225	31.098	-1.2287	52.733	163.63	3.3714	0.00037395	0.99963	0.00074789	0.046452	FALSE
AC_000178.1:59246604-59246624	OTUB2	32.473	60.945/69.107/50.242	32.473	60.945	0.88798	90.589	71.338	3.371	0.99963	0.00037454	0.00074907	0.046452	TRUE
AC_000172.1:577437-577457	OR9G1	32.473	60.945/73.426/52.426	32.473	60.945	0.88798	114.18	71.338	3.371	0.99963	0.00037454	0.00074907	0.046452	TRUE
AC_000175.1:63821006-63821025	LOC100848202	31.545	59.675/59.605/46.965	31.545	59.605	0.89698	79.883	69.292	3.3709	0.99963	0.00037471	0.00074941	0.046452	TRUE
AC_000168.1:71704640-71704659	BRE	31.545	66.024/59.605/57.887	31.545	59.605	0.89698	22.077	69.292	3.3709	0.99963	0.00037471	0.00074941	0.046452	TRUE
AC_000167.1:27243391-27243410	OR4N4	54.741	95.227/90.703/91.746	54.741	91.746	0.73456	6.6015	120.52	3.3708	0.99963	0.00037476	0.00074952	0.046452	TRUE
AC_000170.1:39922867-39922886	CRNKL1	41.751	17.776/9.5022/8.7377	41.751	9.5022	-2.0253	34.517	91.818	3.3703	0.00037541	0.99962	0.00075081	0.046472	FALSE
AC_000181.1:776812-776832	TXNL4A	41.751	16.506/9.5022/4.3689	41.751	9.5022	-2.0253	37.702	91.818	3.3703	0.00037541	0.99962	0.00075081	0.046472	FALSE
AC_000180.1:17877398-17877417	SLC35B2	12.061	30.473/29.371/26.213	12.061	29.371	1.2174	5.5918	26.386	3.3696	0.99962	0.00037991	0.00075983	0.04655	TRUE
AC_000187.1:3794486-3794506	NKRF	12.061	13.967/29.371/29.49	12.061	29.371	1.2174	118.65	26.386	3.3696	0.99962	0.00037991	0.00075983	0.04655	TRUE
AC_000176.1:56319461-56319480	ACOX1	22.267	0/0/0	22.267	0	-4.5402	0	48.84	3.3695	0.00037656	0.99962	0.00075312	0.046495	FALSE
AC_000187.1:126012937-126012957	LOC784572	22.267	0/0/1.0922	22.267	0	-4.5402	0.59647	48.84	3.3695	0.00037656	0.99962	0.00075312	0.046495	FALSE
AC_000161.1:92619946-92619965	GCC1	22.267	0/0/0	22.267	0	-4.5402	0	48.84	3.3695	0.00037656	0.99962	0.00075312	0.046495	FALSE
AC_000164.1:96212148-96212167	KIAA0825	22.267	0/0/0	22.267	0	-4.5402	0	48.84	3.3695	0.00037656	0.99962	0.00075312	0.046495	FALSE
AC_000159.1:4865996-4866016	MYO7B	19.484	34.282/48.375/41.504	19.484	41.504	1.0531	49.687	42.711	3.3694	0.99962	0.00037718	0.00075436	0.046512	TRUE
AC_000176.1:57100340-57100359	OTOP3	19.484	46.979/28.507/41.504	19.484	41.504	1.0531	99.452	42.711	3.3694	0.99962	0.00037718	0.00075436	0.046512	TRUE
AC_000161.1:106601310-106601329	LOC101903781	33.401	67.294/46.647/62.256	33.401	62.256	0.87876	134.51	73.385	3.3684	0.99962	0.00037809	0.00075617	0.046529	TRUE
AC_000184.1:39876281-39876300	NGLY1	33.401	39.36/66.516/62.256	33.401	62.256	0.87876	271.18	73.385	3.3684	0.99962	0.00037809	0.00075617	0.046529	TRUE
AC_000165.1:18569037-18569057	TUSC1	33.401	64.754/55.286/62.256	33.401	62.256	0.87876	27.414	73.385	3.3684	0.99962	0.00037809	0.00075617	0.046529	TRUE
AC_000186.1:39736611-39736630	MGC157405	62.163	105.38/82.065/101.58	62.163	101.58	0.69954	197.6	136.94	3.368	0.99962	0.00037853	0.00075706	0.046529	TRUE
AC_000164.1:27502453-27502473	CTXN3	62.163	86.339/110.57/101.58	62.163	101.58	0.69954	156.54	136.94	3.368	0.99962	0.00037853	0.00075706	0.046529	TRUE
AC_000166.1:53239343-53239363	MMS22L	44.535	15.236/11.23/7.6455	44.535	11.23	-1.8966	14.45	97.966	3.3673	0.00037949	0.99962	0.00075898	0.04655	FALSE
AC_000182.1:36108712-36108732	LOC101906326	54.741	17.776/16.413/24.029	54.741	17.776	-1.5699	20.479	120.52	3.3673	0.00037951	0.99962	0.00075901	0.04655	FALSE
AC_000176.1:43669714-43669733	RPL27	64.019	35.551/19.868/24.029	64.019	24.029	-1.3773	75.04	141.04	3.3673	0.00037959	0.99962	0.00075917	0.04655	FALSE
AC_000177.1:42067662-42067682	DROSHA	82.575	39.36/37.145/33.859	82.575	37.145	-1.1316	7.8541	182.12	3.3663	0.00038086	0.99962	0.00076172	0.046589	FALSE
AC_000166.1:12946513-12946533	KHDC1	15.773	35.551/49.239/20.752	15.773	35.551	1.1238	203.18	34.544	3.3652	0.99962	0.00038387	0.00076775	0.046589	TRUE
AC_000162.1:51991301-51991320	FAM19A2	15.773	35.551/35.417/37.135	15.773	35.551	1.1238	1.2635	34.544	3.3652	0.99962	0.00038387	0.00076775	0.046589	TRUE
AC_000172.1:57106027-57106047	ACER3	15.773	35.551/37.145/22.937	15.773	35.551	1.1238	80.837	34.544	3.3652	0.99962	0.00038387	0.00076775	0.046589	TRUE
AC_000176.1:24911218-24911238	TRPV1	22.267	33.012/45.784/55.703	22.267	45.784	1.0077	130.75	48.84	3.365	0.99962	0.00038305	0.0007661	0.046589	TRUE
AC_000186.1:40146262-40146281	PAG11	38.04	62.215/72.563/68.81	38.04	68.81	0.83847	28.788	83.624	3.3648	0.99962	0.00038304	0.00076608	0.046589	TRUE
AC_000176.1:45250257-45250276	GFAP	38.04	86.339/55.286/68.81	38.04	68.81	0.83847	245.09	83.624	3.3648	0.99962	0.00038304	0.00076608	0.046589	TRUE
AC_000175.1:57802260-57802280	ETFB	38.04	59.675/70.835/68.81	38.04	68.81	0.83847	43.767	83.624	3.3648	0.99962	0.00038304	0.00076608	0.046589	TRUE
AC_000174.1:72801330-72801350	LOC100297018	38.04	77.451/59.605/68.81	38.04	68.81	0.83847	79.701	83.624	3.3648	0.99962	0.00038304	0.00076608	0.046589	TRUE
AC_000179.1:47805755-47805774	CACNA1D	38.04	44.439/74.29/68.81	38.04	68.81	0.83847	311.98	83.624	3.3648	0.99962	0.00038304	0.00076608	0.046589	TRUE
AC_000182.1:27919791-27919810	GBAS	38.04	68.563/89.839/68.81	38.04	68.81	0.83847	221.16	83.624	3.3648	0.99962	0.00038304	0.00076608	0.046589	TRUE
AC_000173.1:31198179-31198198	AHCTF1	57.524	10.158/20.732/19.66	57.524	19.66	-1.5022	45.722	126.68	3.3643	0.0003837	0.99962	0.0007674	0.046589	FALSE
AC_000176.1:41993124-41993143	LOC787051	57.524	13.967/24.188/19.66	57.524	19.66	-1.5022	26.456	126.68	3.3643	0.0003837	0.99962	0.0007674	0.046589	FALSE
AC_000160.1:121177684-121177704	DTYMK	57.524	21.585/8.6384/19.66	57.524	19.66	-1.5022	62.589	126.68	3.3643	0.0003837	0.99962	0.0007674	0.046589	FALSE
AC_000168.1:60405051-60405070	CCT4	57.524	12.697/19.868/19.66	57.524	19.66	-1.5022	24.263	126.68	3.3643	0.0003837	0.99962	0.0007674	0.046589	FALSE
AC_000179.1:53165759-53165779	PTH1R	33.401	62.215/69.971/33.859	33.401	62.215	0.87781	432.12	73.385	3.3635	0.99962	0.00038477	0.00076954	0.046669	TRUE
AC_000181.1:37536267-37536286	EMILIN2	19.484	24.124/41.464/44.781	19.484	41.464	1.0518	155.84	42.711	3.3633	0.99961	0.00038562	0.00077124	0.046712	TRUE
AC_000170.1:75361424-75361444	ZSWIM1	19.484	15.236/41.464/58.98	19.484	41.464	1.0518	497.35	42.711	3.3633	0.99961	0.00038562	0.00077124	0.046712	TRUE
AC_000182.1:26286596-26286616	EIF3CL	58.452	20.315/30.234/17.475	58.452	20.315	-1.4798	53.228	128.73	3.3614	0.00038777	0.99961	0.00077554	0.046914	FALSE
AC_000183.1:18496677-18496697	RRP12	58.452	20.315/18.141/26.213	58.452	20.315	-1.4798	19.758	128.73	3.3614	0.00038777	0.99961	0.00077554	0.046914	FALSE
AC_000180.1:39030726-39030745	RNF144B	46.39	55.866/80.337/92.838	46.39	80.337	0.77932	377.55	102.07	3.3601	0.99961	0.00038951	0.00077903	0.047085	TRUE
AC_000162.1:113451318-113451337	CENPM	65.874	25.394/19.868/41.504	65.874	25.394	-1.3413	145.04	145.15	3.36	0.0003897	0.99961	0.00077941	0.047085	FALSE
AC_000168.1:101001501-101001520	EXOSC2	60.307	21.585/19.004/22.937	60.307	21.585	-1.4407	4.2426	132.83	3.3598	0.00038993	0.99961	0.00077985	0.047085	FALSE
AC_000161.1:77512232-77512252	OGDH	62.163	22.854/18.141/39.32	62.163	22.854	-1.4048	146.66	136.94	3.3592	0.0003909	0.99961	0.0007818	0.047173	FALSE
AC_000175.1:51505087-51505107	ZNF574	25.979	54.597/49.239/51.334	25.979	51.334	0.95594	7.5173	57.017	3.3579	0.99961	0.00039276	0.00078552	0.047368	TRUE
AC_000160.1:17742033-17742052	LOC100848624	53.813	20.315/17.277/12.014	53.813	17.277	-1.5845	18.462	118.47	3.357	0.00039398	0.99961	0.00078796	0.047421	FALSE
AC_000166.1:24274902-24274921	RNF146	34.329	63.485/52.694/72.086	34.329	63.485	0.86811	95.21	75.433	3.3569	0.99961	0.00039406	0.00078812	0.047421	TRUE
AC_000177.1:65839102-65839121	ADCY2	29.69	83.8/50.967/56.795	29.69	56.795	0.91319	381.61	65.199	3.3569	0.99961	0.00039419	0.00078837	0.047421	TRUE
AC_000159.1:125217340-125217359	OPRD1	29.69	52.057/65.652/56.795	29.69	56.795	0.91319	50.444	65.199	3.3569	0.99961	0.00039419	0.00078837	0.047421	TRUE
AC_000162.1:35657946-35657966	NELL2	35.257	72.372/64.788/54.611	35.257	64.788	0.85958	80.549	77.48	3.355	0.9996	0.00039689	0.00079377	0.047716	TRUE
AC_000158.1:141353881-141353901	IGSF5	54.741	77.451/91.567/98.299	54.741	91.567	0.73177	122.29	120.52	3.3545	0.9996	0.00039757	0.00079514	0.047761	TRUE
AC_000174.1:44359827-44359847	CTSO	22.267	45.709/81.201/42.596	22.267	45.709	1.0054	634.69	48.84	3.3543	0.9996	0.00039815	0.00079629	0.047761	TRUE
AC_000160.1:111140925-111140945	SFPQ	47.318	11.427/18.141/13.107	47.318	13.107	-1.7762	14.081	104.12	3.3541	0.00039815	0.9996	0.00079631	0.047761	FALSE
AC_000168.1:101615845-101615865	PRRC2B	43.607	58.406/79.473/76.455	43.607	76.455	0.79609	167.44	95.917	3.354	0.9996	0.00039826	0.00079652	0.047761	TRUE
AC_000168.1:87472120-87472140	RRM2	23.195	1.2697/0/1.0922	23.195	1.0922	-3.5316	0.61222	50.883	3.3536	0.00039889	0.9996	0.00079778	0.047807	FALSE
AC_000167.1:55172600-55172619	RSL24D1	62.163	20.315/40.6/22.937	62.163	22.937	-1.3999	159.44	136.94	3.3521	0.00040094	0.9996	0.00080189	0.048023	FALSE
AC_000183.1:10554709-10554728	ANKRD22	37.112	71.103/67.38/66.625	37.112	67.38	0.84331	7.2156	81.576	3.3511	0.9996	0.00040241	0.00080482	0.04814	TRUE
AC_000176.1:44548907-44548927	HDAC5	35.257	64.754/61.333/70.994	35.257	64.754	0.85884	25.321	77.48	3.3511	0.9996	0.00040242	0.00080485	0.04814	TRUE
AC_000182.1:34018942-34018961	CLDN3	72.369	101.58/125.26/114.68	72.369	114.68	0.65693	141.81	159.52	3.3502	0.9996	0.00040379	0.00080759	0.048267	TRUE
AC_000176.1:51658734-51658754	PPP1R27	40.824	88.878/72.563/69.902	40.824	72.563	0.81466	136.64	89.769	3.3499	0.9996	0.00040423	0.00080847	0.048267	TRUE
nc_guide347954	nc_guide347954	40.824	49.518/72.563/76.455	40.824	72.563	0.81466	273.1	89.769	3.3499	0.9996	0.00040423	0.00080847	0.048267	TRUE
AC_000172.1:34217521-34217540	HSPA8	44.535	11.427/11.23/27.305	44.535	11.427	-1.8735	126.08	97.966	3.3472	0.0004081	0.99959	0.0008162	0.048698	FALSE
AC_000169.1:47836585-47836604	DIS3	45.463	13.967/7.7746/12.014	45.463	12.014	-1.836	10.894	100.02	3.3464	0.00040935	0.99959	0.0008187	0.048789	FALSE
AC_000167.1:21442518-21442538	BCL2L2	36.184	66.024/71.699/58.98	36.184	66.024	0.84998	40.913	79.528	3.346	0.99959	0.00040988	0.00081975	0.048789	TRUE
AC_000172.1:76772162-76772182	CRY2	36.184	66.024/42.328/67.717	36.184	66.024	0.84998	282.18	79.528	3.346	0.99959	0.00040988	0.00081975	0.048789	TRUE
AC_000162.1:56798458-56798477	LOC522844	36.184	66.024/76.882/25.121	36.184	66.024	0.84998	895.47	79.528	3.346	0.99959	0.00040988	0.00081975	0.048789	TRUE
AC_000180.1:31555196-31555216	HIST1H2BD	57.524	21.585/19.868/19.66	57.524	19.868	-1.4877	1.4948	126.68	3.3458	0.00041028	0.99959	0.00082055	0.048806	FALSE
AC_000170.1:55003605-55003624	TCFL5	11.134	16.506/27.643/30.582	11.134	27.643	1.2392	66.335	24.348	3.3457	0.99958	0.00041533	0.00083066	0.049268	TRUE
AC_000170.1:51215382-51215402	LOC529535	11.134	29.203/27.643/16.383	11.134	27.643	1.2392	64.607	24.348	3.3457	0.99958	0.00041533	0.00083066	0.049268	TRUE
AC_000180.1:29594046-29594065	LOC789358	56.596	99.036/80.337/93.931	56.596	93.931	0.7209	105.42	124.63	3.3443	0.99959	0.00041246	0.00082492	0.049032	TRUE
AC_000180.1:27208184-27208204	DXO	39.896	21.585/8.6384/3.2766	39.896	8.6384	-2.0851	98.178	87.721	3.3441	0.00041269	0.99959	0.00082537	0.049032	FALSE
AC_000185.1:42602815-42602834	RBP3	15.773	22.854/35.417/40.412	15.773	35.417	1.1185	91.387	34.544	3.3424	0.99958	0.00041682	0.00083364	0.049268	TRUE
AC_000179.1:51057492-51057512	AMIGO3	15.773	48.248/35.417/29.49	15.773	35.417	1.1185	99.883	34.544	3.3424	0.99958	0.00041682	0.00083364	0.049268	TRUE
AC_000170.1:26939626-26939646	GAD2	15.773	27.933/35.417/36.043	15.773	35.417	1.1185	28.203	34.544	3.3424	0.99958	0.00041682	0.00083364	0.049268	TRUE
AC_000186.1:41466135-41466155	ASRGL1	38.968	76.181/59.605/69.902	38.968	69.902	0.82698	72.73	85.672	3.3421	0.99958	0.00041579	0.00083158	0.049268	TRUE
AC_000170.1:39913767-39913787	CRNKL1	48.246	29.203/13.821/8.7377	48.246	13.821	-1.7323	131.22	106.17	3.3419	0.00041599	0.99958	0.00083197	0.049268	FALSE
AC_000176.1:27062725-27062744	LOC100848357	50.102	96.497/71.699/85.193	50.102	85.193	0.7542	154.93	110.27	3.3418	0.99958	0.00041624	0.00083249	0.049268	TRUE
AC_000161.1:43844579-43844599	PTPN12	34.329	54.597/72.563/63.349	34.329	63.349	0.86506	80.746	75.433	3.3413	0.99958	0.00041698	0.00083397	0.049268	TRUE
AC_000159.1:35118396-35118416	PSMD14	29.69	2.5394/3.4554/3.2766	29.69	3.2766	-2.8432	0.28775	65.199	3.3409	0.00041758	0.99958	0.00083516	0.049278	FALSE
AC_000178.1:68535494-68535513	DYNC1H1	29.69	2.5394/6.0469/3.2766	29.69	3.2766	-2.8432	4.1089	65.199	3.3409	0.00041758	0.99958	0.00083516	0.049278	FALSE
AC_000181.1:37286741-37286760	NDC80	43.607	25.394/8.6384/10.922	43.607	10.922	-1.9036	107.32	95.917	3.3401	0.00041871	0.99958	0.00083741	0.04935	FALSE
AC_000170.1:77940835-77940854	CSE1L	43.607	29.203/9.5022/10.922	43.607	10.922	-1.9036	168.1	95.917	3.3401	0.00041871	0.99958	0.00083741	0.04935	FALSE
AC_000175.1:36293446-36293466	TANGO6	53.813	19.045/14.685/17.475	53.813	17.475	-1.5689	5.1249	118.47	3.3387	0.00042082	0.99958	0.00084165	0.049406	FALSE
AC_000174.1:45477997-45478016	ANKLE2	36.184	25.394/0.86384/6.5533	36.184	6.5533	-2.2995	193.67	79.528	3.3386	0.00042098	0.99958	0.00084196	0.049406	FALSE
AC_000158.1:81056479-81056498	RFC4	36.184	6.3485/10.366/6.5533	36.184	6.5533	-2.2995	7.2896	79.528	3.3386	0.00042098	0.99958	0.00084196	0.049406	FALSE
AC_000182.1:21592255-21592275	PLK1	36.184	21.585/2.5915/6.5533	36.184	6.5533	-2.2995	120.82	79.528	3.3386	0.00042098	0.99958	0.00084196	0.049406	FALSE
AC_000177.1:31467526-31467546	HMGCS1	36.184	7.6181/4.3192/6.5533	36.184	6.5533	-2.2995	3.0625	79.528	3.3386	0.00042098	0.99958	0.00084196	0.049406	FALSE
AC_000162.1:111263968-111263988	RPL3	36.184	5.0788/14.685/6.5533	36.184	6.5533	-2.2995	34.152	79.528	3.3386	0.00042098	0.99958	0.00084196	0.049406	FALSE
AC_000179.1:16764668-16764688	VHL	36.184	6.3485/26.779/6.5533	36.184	6.5533	-2.2995	204.56	79.528	3.3386	0.00042098	0.99958	0.00084196	0.049406	FALSE
AC_000167.1:35808037-35808056	SRP14	35.257	5.0788/6.0469/14.199	35.257	6.0469	-2.3632	33.696	77.48	3.3382	0.00042167	0.99958	0.00084334	0.049456	FALSE
AC_000170.1:43911899-43911919	AKR1C3	64.019	71.103/103.66/117.96	64.019	103.66	0.68679	632.24	141.04	3.3379	0.99958	0.000422	0.00084399	0.049465	TRUE
AC_000160.1:15095575-15095595	MSTO1	60.307	17.776/25.051/21.844	60.307	21.844	-1.4242	13.419	132.83	3.3373	0.00042295	0.99958	0.0008459	0.049537	FALSE
AC_000162.1:103247316-103247335	WC1	68.658	118.08/109.71/84.101	68.658	109.71	0.6684	362.92	151.31	3.3372	0.99958	0.00042316	0.00084633	0.049537	TRUE
AC_000176.1:40078653-40078673	RPL23	38.04	7.6181/7.7746/6.5533	38.04	7.6181	-2.1795	0.57919	83.624	3.337	0.00042338	0.99958	0.00084677	0.049537	FALSE
nc_guide201365	nc_guide201365	12.061	29.203/13.821/32.766	12.061	29.203	1.2094	124.64	26.386	3.337	0.99957	0.00042747	0.00085494	0.049673	TRUE
AC_000160.1:14549367-14549386	CCT3	46.39	12.697/22.46/9.8299	46.39	12.697	-1.7907	51.767	102.07	3.3365	0.00042419	0.99958	0.00084839	0.049594	FALSE
AC_000170.1:55359504-55359524	RPS21	33.401	5.0788/3.4554/10.922	33.401	5.0788	-2.5006	18.39	73.385	3.3362	0.00042465	0.99958	0.0008493	0.049594	FALSE
AC_000175.1:52864245-52864265	CEACAM19	64.947	74.912/110.57/104.85	64.947	104.85	0.68269	464.58	143.1	3.336	0.99958	0.00042497	0.00084994	0.049594	TRUE
AC_000161.1:108113830-108113849	OR2A2	51.029	83.8/86.384/89.562	51.029	86.384	0.74804	8.3884	112.32	3.336	0.99957	0.00042502	0.00085005	0.049594	TRUE
AC_000159.1:119989875-119989894	B3GNT7	52.885	88.878/110.57/83.008	52.885	88.878	0.73809	252.52	116.42	3.3359	0.99957	0.00042517	0.00085034	0.049594	TRUE
AC_000160.1:50794621-50794641	RPL5	41.751	10.158/5.183/9.8299	41.751	9.8299	-1.9809	10.851	91.818	3.3356	0.00042558	0.99957	0.00085117	0.049613	FALSE
AC_000162.1:25698161-25698181	NCKAP1L	14.845	24.124/43.192/33.859	14.845	33.859	1.1375	90.936	32.504	3.335	0.99957	0.00042843	0.00085685	0.049673	TRUE
AC_000180.1:27005188-27005207	PBX2	14.845	30.473/38.873/33.859	14.845	33.859	1.1375	18.303	32.504	3.335	0.99957	0.00042843	0.00085685	0.049673	TRUE
AC_000185.1:41667000-41667020	LDB3	14.845	17.776/37.145/33.859	14.845	33.859	1.1375	134.73	32.504	3.335	0.99957	0.00042843	0.00085685	0.049673	TRUE
AC_000184.1:28408919-28408938	MAK16	14.845	8.8878/36.281/33.859	14.845	33.859	1.1375	314.71	32.504	3.335	0.99957	0.00042843	0.00085685	0.049673	TRUE
AC_000175.1:57464805-57464824	KLK12	38.968	69.833/42.328/84.101	38.968	69.833	0.82558	480.04	85.672	3.3346	0.99957	0.00042707	0.00085413	0.049673	TRUE
AC_000179.1:51006394-51006413	CDHR4	38.968	69.833/37.145/69.902	38.968	69.833	0.82558	534.25	85.672	3.3346	0.99957	0.00042707	0.00085413	0.049673	TRUE
AC_000162.1:102150725-102150744	CLEC4D	23.195	46.979/38.009/57.887	23.195	46.979	0.98767	99.729	50.883	3.3342	0.99957	0.00042804	0.00085608	0.049673	TRUE
AC_000164.1:5208089-5208109	RPL18A	38.04	11.427/3.4554/7.6455	38.04	7.6455	-2.1749	15.929	83.624	3.3339	0.00042812	0.99957	0.00085625	0.049673	FALSE
AC_000173.1:5003673-5003693	LOC515150	24.123	29.203/48.375/58.98	24.123	48.375	0.97477	240.01	52.928	3.3336	0.99957	0.00042892	0.00085783	0.049699	TRUE
AC_000176.1:26275853-26275872	WSCD1	40.824	72.372/76.018/54.611	40.824	72.372	0.81092	164.38	89.769	3.3298	0.99957	0.00043453	0.00086905	0.050319	TRUE
AC_000176.1:47723590-47723609	MRC2	41.751	73.642/78.609/54.611	41.751	73.642	0.80402	193.43	91.818	3.3281	0.99956	0.00043716	0.00087432	0.050567	TRUE
AC_000170.1:63311404-63311424	BPIFB5	49.174	85.069/83.792/63.349	49.174	83.792	0.757	209.79	108.22	3.3278	0.99956	0.0004376	0.0008752	0.050567	TRUE
AC_000163.1:92562445-92562464	SDAD1	48.246	13.967/6.9107/15.291	48.246	13.967	-1.7183	25.77	106.17	3.3278	0.00043767	0.99956	0.00087535	0.050567	FALSE
AC_000167.1:27524196-27524216	OR4N5	48.246	82.53/66.516/93.931	48.246	82.53	0.76229	193.22	106.17	3.3273	0.99956	0.00043839	0.00087679	0.050567	TRUE
AC_000160.1:20805831-20805850	LOC788077	51.957	26.664/10.366/16.383	51.957	16.383	-1.6071	70.945	114.37	3.3268	0.00043924	0.99956	0.00087848	0.050567	FALSE
AC_000167.1:11968048-11968067	KBTBD13	16.701	36.821/36.281/64.441	16.701	36.821	1.0954	381.57	36.585	3.3265	0.99956	0.00044101	0.00088201	0.050567	TRUE
AC_000183.1:24287661-24287680	CALHM1	47.318	81.26/61.333/85.193	47.318	81.26	0.76763	206.29	104.12	3.3264	0.99956	0.00043982	0.00087964	0.050567	TRUE
AC_000158.1:154372774-154372793	HACL1	47.318	81.26/85.52/61.164	47.318	81.26	0.76763	211	104.12	3.3264	0.99956	0.00043982	0.00087964	0.050567	TRUE
AC_000167.1:24853096-24853116	LOC616970	43.607	76.181/61.333/79.732	43.607	76.181	0.79099	116.55	95.917	3.3261	0.99956	0.00044041	0.00088082	0.050567	TRUE
AC_000171.1:9278157-9278177	LOC107131226	43.607	76.181/81.201/73.178	43.607	76.181	0.79099	17.107	95.917	3.3261	0.99956	0.00044041	0.00088082	0.050567	TRUE
AC_000164.1:42326910-42326930	LOC524985	46.39	79.991/88.112/73.178	46.39	79.991	0.77316	56.179	102.07	3.3258	0.99956	0.00044077	0.00088154	0.050567	TRUE
AC_000183.1:18761708-18761728	ZFYVE27	46.39	79.991/57.013/84.101	46.39	79.991	0.77316	272.42	102.07	3.3258	0.99956	0.00044077	0.00088154	0.050567	TRUE
AC_000161.1:114257868-114257887	AOC1	10.206	25.394/25.915/38.228	10.206	25.915	1.2642	75.933	22.311	3.3258	0.99955	0.00044771	0.00089541	0.050977	TRUE
AC_000163.1:102849708-102849728	MAPK10	30.618	39.36/58.741/57.887	30.618	57.887	0.89723	171.99	67.245	3.3255	0.99956	0.00044141	0.00088281	0.050567	TRUE
AC_000172.1:84375313-84375333	GIF	30.618	30.473/70.835/57.887	30.618	57.887	0.89723	459.61	67.245	3.3255	0.99956	0.00044141	0.00088281	0.050567	TRUE
AC_000165.1:23089420-23089440	LOC618943	30.618	27.933/58.741/57.887	30.618	57.887	0.89723	448.99	67.245	3.3255	0.99956	0.00044141	0.00088281	0.050567	TRUE
AC_000177.1:31327314-31327333	C20H5orf34	30.618	44.439/60.469/57.887	30.618	57.887	0.89723	93.759	67.245	3.3255	0.99956	0.00044141	0.00088281	0.050567	TRUE
AC_000186.1:44250652-44250672	FRMD8	30.618	36.821/60.469/57.887	30.618	57.887	0.89723	225.23	67.245	3.3255	0.99956	0.00044141	0.00088281	0.050567	TRUE
AC_000179.1:50638498-50638518	LSMEM2	30.618	38.091/57.877/62.256	30.618	57.877	0.89698	205.34	67.245	3.3242	0.99956	0.00044337	0.00088674	0.050732	TRUE
AC_000187.1:92296125-92296144	PLP2	30.618	52.057/57.877/65.533	30.618	57.877	0.89698	46.24	67.245	3.3242	0.99956	0.00044337	0.00088674	0.050732	TRUE
AC_000175.1:36941492-36941512	NOB1	51.957	13.967/16.413/22.937	51.957	16.413	-1.6047	24.271	114.37	3.324	0.00044364	0.99956	0.00088729	0.050732	FALSE
AC_000160.1:121307900-121307919	RTP5	6.4947	24.124/19.004/14.199	6.4947	19.004	1.4164	24.653	14.171	3.3232	0.99954	0.00046465	0.0009293	0.052202	TRUE
AC_000173.1:73675963-73675982	NEK2	89.997	31.742/43.192/54.611	89.997	43.192	-1.042	130.74	198.57	3.3216	0.00044757	0.99955	0.00089514	0.050977	FALSE
AC_000170.1:57902713-57902733	NELFCD	18.556	19.045/39.737/44.781	18.556	39.737	1.0587	226.79	40.668	3.3213	0.99955	0.00044881	0.00089762	0.050977	TRUE
AC_000176.1:22599246-22599266	NXN	18.556	31.742/39.737/49.15	18.556	39.737	1.0587	76.258	40.668	3.3213	0.99955	0.00044881	0.00089762	0.050977	TRUE
AC_000159.1:126912224-126912243	GPN2	74.225	31.742/48.375/27.305	74.225	31.742	-1.2	148.17	163.63	3.321	0.00044841	0.99955	0.00089681	0.050977	FALSE
AC_000176.1:15278074-15278094	NLE1	50.102	15.236/14.685/15.291	50.102	15.236	-1.6541	0.15331	110.27	3.3208	0.00044878	0.99955	0.00089755	0.050977	FALSE
AC_000178.1:26490606-26490626	BCL2A1	21.34	39.36/44.056/46.965	21.34	44.056	1.0121	15.256	46.796	3.3207	0.99955	0.00044934	0.00089869	0.050977	TRUE
AC_000160.1:51467795-51467815	BTBD8	21.34	48.248/44.056/21.844	21.34	44.056	1.0121	255.46	46.796	3.3207	0.99955	0.00044934	0.00089869	0.050977	TRUE
AC_000160.1:13752418-13752437	ETV3	26.906	25.394/54.422/52.426	26.906	52.426	0.93695	367.37	59.062	3.3207	0.99955	0.00044911	0.00089821	0.050977	TRUE
AC_000162.1:89479097-89479116	SLCO1C1	26.906	58.406/49.239/52.426	26.906	52.426	0.93695	22.957	59.062	3.3207	0.99955	0.00044911	0.00089821	0.050977	TRUE
AC_000159.1:62613082-62613101	MAP3K19	26.906	53.327/45.784/52.426	26.906	52.426	0.93695	22.469	59.062	3.3207	0.99955	0.00044911	0.00089821	0.050977	TRUE
AC_000176.1:118910-118929	LOC524702	26.906	55.866/42.328/52.426	26.906	52.426	0.93695	56.904	59.062	3.3207	0.99955	0.00044911	0.00089821	0.050977	TRUE
AC_000176.1:40981876-40981896	CSF3	26.906	39.36/55.286/52.426	26.906	52.426	0.93695	89.447	59.062	3.3207	0.99955	0.00044911	0.00089821	0.050977	TRUE
AC_000169.1:89560023-89560042	TEX29	39.896	71.103/60.469/70.994	39.896	70.994	0.81593	55.396	87.721	3.3204	0.99955	0.0004495	0.00089901	0.050977	TRUE
AC_000175.1:49349345-49349365	PAF1	69.586	17.776/28.507/36.043	69.586	28.507	-1.2583	85.976	153.36	3.3171	0.00045478	0.99955	0.00090956	0.051545	FALSE
AC_000175.1:65850376-65850395	RPS5	39.896	8.8878/9.5022/5.4611	39.896	8.8878	-2.0482	6.0601	87.721	3.3169	0.00045507	0.99954	0.00091013	0.051547	FALSE
AC_000175.1:48466271-48466290	SPRED3	24.123	48.248/49.239/39.32	24.123	48.248	0.97106	40.35	52.928	3.3161	0.99954	0.00045658	0.00091315	0.051624	TRUE
AC_000182.1:22713075-22713094	TNRC6A	24.123	48.248/24.188/50.242	24.123	48.248	0.97106	291.45	52.928	3.3161	0.99954	0.00045658	0.00091315	0.051624	TRUE
AC_000167.1:16324483-16324503	RPLP1	49.174	11.427/14.685/18.568	49.174	14.685	-1.6775	12.844	108.22	3.316	0.00045653	0.99954	0.00091306	0.051624	FALSE
AC_000166.1:61259416-61259436	CASP8AP2	50.102	13.967/15.549/15.291	50.102	15.291	-1.6493	0.91035	110.27	3.3156	0.00045725	0.99954	0.00091449	0.051624	FALSE
AC_000187.1:60973381-60973401	PSMD10	35.257	69.833/40.6/64.441	35.257	64.441	0.85194	298.72	77.48	3.3155	0.99954	0.00045739	0.00091478	0.051624	TRUE
AC_000175.1:46391361-46391381	GAPDHS	35.257	36.821/66.516/64.441	35.257	64.441	0.85194	383.58	77.48	3.3155	0.99954	0.00045739	0.00091478	0.051624	TRUE
AC_000178.1:57411580-57411599	CPSF2	51.957	16.506/12.958/19.66	51.957	16.506	-1.597	11.269	114.37	3.3153	0.0004577	0.99954	0.0009154	0.051624	FALSE
AC_000175.1:26283195-26283215	GINS3	89.07	55.866/38.873/42.596	89.07	42.596	-1.0468	94.979	196.51	3.3152	0.0004579	0.99954	0.00091579	0.051624	FALSE
AC_000175.1:49605059-49605079	LEUTX	17.628	25.394/40.6/38.228	17.628	38.228	1.0744	85.168	38.627	3.3144	0.99954	0.00046022	0.00092043	0.051841	TRUE
AC_000168.1:6008036-6008055	RPL31	70.513	29.203/28.507/33.859	70.513	29.203	-1.2435	11.081	155.42	3.3137	0.00046036	0.99954	0.00092072	0.051841	FALSE
AC_000164.1:17693044-17693064	XAB2	29.69	2.5394/3.4554/6.5533	29.69	3.4554	-2.7841	5.2181	65.199	3.3133	0.00046105	0.99954	0.0009221	0.051888	FALSE
AC_000178.1:61986375-61986394	GLRX5	55.668	22.854/19.004/16.383	55.668	19.004	-1.5022	10.847	122.57	3.3118	0.00046354	0.99954	0.00092708	0.052138	FALSE
AC_000161.1:8057833-8057853	CDK14	77.008	31.742/71.699/33.859	77.008	33.859	-1.1621	718.17	169.79	3.3114	0.00046414	0.99954	0.00092828	0.052175	FALSE
AC_000166.1:13170343-13170362	MB21D1	7.4225	12.697/28.507/20.752	7.4225	20.752	1.3688	62.51	16.205	3.3113	0.99952	0.00047995	0.0009599	0.052778	TRUE
AC_000185.1:28483635-28483655	DDIT4	7.4225	15.236/23.324/20.752	7.4225	20.752	1.3688	18.519	16.205	3.3113	0.99952	0.00047995	0.0009599	0.052778	TRUE
AC_000179.1:48280083-48280102	TKT	9.2781	26.664/24.188/16.383	9.2781	24.188	1.2931	33.519	20.275	3.3112	0.99953	0.00047383	0.00094766	0.052557	TRUE
AC_000187.1:35618545-35618564	LOC107132008	9.2781	31.742/24.188/22.937	9.2781	24.188	1.2931	29.32	20.275	3.3112	0.99953	0.00047383	0.00094766	0.052557	TRUE
AC_000179.1:60219695-60219714	SEC61A1	40.824	20.315/9.5022/6.5533	40.824	9.5022	-1.9936	62.807	89.769	3.3107	0.00046534	0.99953	0.00093067	0.052237	FALSE
AC_000165.1:63319225-63319245	NCBP1	46.39	15.236/12.958/12.014	46.39	12.958	-1.7635	3.0411	102.07	3.3106	0.00046551	0.99953	0.00093101	0.052237	FALSE
AC_000187.1:65028515-65028535	LOC101906965	53.813	46.979/89.839/92.838	53.813	89.839	0.7288	923.02	118.47	3.3099	0.99953	0.00046663	0.00093326	0.052332	TRUE
AC_000175.1:64037732-64037752	ZNF470	25.979	49.518/50.967/60.072	25.979	50.967	0.94577	42.503	57.017	3.3092	0.99953	0.00046787	0.00093574	0.05238	TRUE
AC_000174.1:55051400-55051420	LOC101902760	25.979	45.709/50.967/68.81	25.979	50.967	0.94577	173.01	57.017	3.3092	0.99953	0.00046787	0.00093574	0.05238	TRUE
AC_000161.1:94793310-94793329	TMEM209	25.979	27.933/50.967/52.426	25.979	50.967	0.94577	266.33	57.017	3.3092	0.99953	0.00046787	0.00093574	0.05238	TRUE
AC_000180.1:24448635-24448655	MCM3	67.73	17.776/29.371/27.305	67.73	27.305	-1.2799	47.54	149.26	3.3089	0.00046835	0.99953	0.00093671	0.052403	FALSE
AC_000168.1:303316-303336	TMEM87B	2.7834	11.427/10.366/10.922	2.7834	10.922	1.6559	0.28216	6.0517	3.3084	0.99946	0.00053859	0.0010772	0.057164	TRUE
AC_000180.1:9436249-9436268	TULP1	34.329	39.36/63.06/64.441	34.329	63.06	0.85858	281.8	75.433	3.3081	0.99953	0.00046968	0.00093936	0.05249	TRUE
AC_000187.1:92297121-92297141	PLP2	34.329	64.754/63.06/60.072	34.329	63.06	0.85858	5.9001	75.433	3.3081	0.99953	0.00046968	0.00093936	0.05249	TRUE
AC_000166.1:34626955-34626974	TRAPPC3L	89.07	154.9/96.75/135.43	89.07	135.43	0.5991	937.75	196.51	3.3075	0.99953	0.00047066	0.00094132	0.052557	TRUE
AC_000187.1:90838511-90838531	UBA1	31.545	8.8878/2.5915/4.3689	31.545	4.3689	-2.5998	11.79	69.292	3.3065	0.00047233	0.99953	0.00094466	0.052557	FALSE
AC_000176.1:50493347-50493367	TBCD	64.947	25.394/31.098/17.475	64.947	25.394	-1.3211	47.62	143.1	3.3065	0.00047241	0.99953	0.00094482	0.052557	FALSE
AC_000158.1:117146379-117146398	AADACL2	41.751	60.945/73.426/76.455	41.751	73.426	0.79984	82.477	91.818	3.3056	0.99953	0.00047384	0.00094768	0.052557	TRUE
AC_000175.1:46394796-46394816	TMEM147	41.751	78.721/73.426/72.086	41.751	73.426	0.79984	14.914	91.818	3.3056	0.99953	0.00047384	0.00094768	0.052557	TRUE
AC_000175.1:43542393-43542413	CEP89	14.845	25.394/33.69/36.043	14.845	33.69	1.1305	37.18	32.504	3.3054	0.99952	0.0004764	0.0009528	0.052629	TRUE
AC_000183.1:37354419-37354438	PNLIPRP2	77.008	86.339/120.07/120.14	77.008	120.07	0.63419	569.02	169.79	3.305	0.99953	0.0004749	0.00094979	0.052557	TRUE
AC_000185.1:29388335-29388354	ECD	59.38	21.585/19.004/33.859	59.38	21.585	-1.4187	78.654	130.78	3.305	0.00047492	0.99953	0.00094984	0.052557	FALSE
AC_000180.1:24454590-24454609	MCM3	59.38	21.585/29.371/8.7377	59.38	21.585	-1.4187	112.83	130.78	3.305	0.00047492	0.99953	0.00094984	0.052557	FALSE
AC_000161.1:39284689-39284709	LOC782609	21.34	0/0/0	21.34	0	-4.4815	0	46.796	3.305	0.00047493	0.99953	0.00094987	0.052557	FALSE
AC_000161.1:49042649-49042668	CBLL1	21.34	0/0/0	21.34	0	-4.4815	0	46.796	3.305	0.00047493	0.99953	0.00094987	0.052557	FALSE
AC_000178.1:34888364-34888383	STRA6	21.34	1.2697/0/0	21.34	0	-4.4815	0.80606	46.796	3.305	0.00047493	0.99953	0.00094987	0.052557	FALSE
AC_000175.1:61328153-61328173	LOC784517	21.34	0/0/0	21.34	0	-4.4815	0	46.796	3.305	0.00047493	0.99953	0.00094987	0.052557	FALSE
AC_000165.1:6433147-6433166	FBXO8	21.34	0/0/0	21.34	0	-4.4815	0	46.796	3.305	0.00047493	0.99953	0.00094987	0.052557	FALSE
AC_000160.1:82373005-82373025	EFCAB7	21.34	0/0/0	21.34	0	-4.4815	0	46.796	3.305	0.00047493	0.99953	0.00094987	0.052557	FALSE
AC_000176.1:39941676-39941696	MLLT6	21.34	0/0.86384/0	21.34	0	-4.4815	0.37311	46.796	3.305	0.00047493	0.99953	0.00094987	0.052557	FALSE
AC_000158.1:107917473-107917493	SMC4	61.235	22.854/25.915/15.291	61.235	22.854	-1.3835	33.287	134.89	3.3047	0.00047533	0.99952	0.00095067	0.052571	FALSE
AC_000166.1:71629504-71629524	LOC100297846	36.184	50.788/65.652/84.101	36.184	65.652	0.84194	280.65	79.528	3.3043	0.99952	0.00047605	0.0009521	0.05262	TRUE
AC_000172.1:31227237-31227257	TRIM29	8.3503	27.933/22.46/15.291	8.3503	22.46	1.3271	40.675	18.239	3.3038	0.99951	0.00048932	0.00097864	0.053533	TRUE
AC_000172.1:50536125-50536144	OR52J3	39.896	76.181/70.835/54.611	39.896	70.835	0.81273	145.9	87.721	3.3034	0.99952	0.00047765	0.0009553	0.052646	TRUE
AC_000158.1:137052125-137052145	BFSP2	39.896	49.518/70.835/80.824	39.896	70.835	0.81273	277.1	87.721	3.3034	0.99952	0.00047765	0.0009553	0.052646	TRUE
AC_000178.1:20397395-20397414	LOC107131597	39.896	78.721/70.835/38.228	39.896	70.835	0.81273	562.71	87.721	3.3034	0.99952	0.00047765	0.0009553	0.052646	TRUE
AC_000160.1:7113747-7113767	C3H1orf111	39.896	66.024/70.835/78.64	39.896	70.835	0.81273	42.029	87.721	3.3034	0.99952	0.00047765	0.0009553	0.052646	TRUE
AC_000165.1:70805974-70805994	RHOBTB2	38.04	81.26/68.243/54.611	38.04	68.243	0.82672	177.64	83.624	3.3029	0.99952	0.00047854	0.00095709	0.052684	TRUE
AC_000169.1:21844471-21844490	LOC101905818	38.04	76.181/68.243/57.887	38.04	68.243	0.82672	85.129	83.624	3.3029	0.99952	0.00047854	0.00095709	0.052684	TRUE
AC_000167.1:30467714-30467733	AQR	52.885	30.473/17.277/15.291	52.885	17.277	-1.5599	89.036	116.42	3.3004	0.00048265	0.99952	0.0009653	0.052997	FALSE
AC_000174.1:65968716-65968736	KCTD10	52.885	30.473/17.277/12.014	52.885	17.277	-1.5599	100.91	116.42	3.3004	0.00048265	0.99952	0.0009653	0.052997	FALSE
AC_000180.1:31556794-31556814	HIST1H1E	46.39	79.991/57.877/79.732	46.39	79.732	0.76854	238.84	102.07	3.3002	0.99952	0.00048304	0.00096609	0.052997	TRUE
AC_000159.1:107845800-107845819	CNPPD1	46.39	88.878/69.107/79.732	46.39	79.732	0.76854	98.271	102.07	3.3002	0.99952	0.00048304	0.00096609	0.052997	TRUE
AC_000176.1:29660820-29660840	RCVRN	25.051	49.518/27.643/53.519	25.051	49.518	0.95547	247.26	54.972	3.3	0.99952	0.00048361	0.00096723	0.053029	TRUE
AC_000161.1:87855268-87855288	CADPS2	12.989	26.664/38.873/30.582	12.989	30.582	1.1748	42.046	28.425	3.2998	0.99951	0.00048744	0.00097488	0.053357	TRUE
AC_000175.1:35335133-35335152	PARD6A	12.989	13.967/35.417/30.582	12.989	30.582	1.1748	149.73	28.425	3.2998	0.99951	0.00048744	0.00097488	0.053357	TRUE
AC_000162.1:120003034-120003053	MIOX	12.989	27.933/38.873/30.582	12.989	30.582	1.1748	37.876	28.425	3.2998	0.99951	0.00048744	0.00097488	0.053357	TRUE
AC_000187.1:96239695-96239715	SMC1A	46.39	11.427/17.277/13.107	46.39	13.107	-1.7482	10.105	102.07	3.2958	0.00049075	0.99951	0.00098151	0.05364	FALSE
AC_000170.1:31820779-31820798	CUBN	31.545	66.024/41.464/58.98	31.545	58.98	0.88202	178.2	69.292	3.2957	0.99951	0.00049086	0.00098172	0.05364	TRUE
AC_000159.1:29095104-29095123	XIRP2	17.628	38.091/38.873/37.135	17.628	38.091	1.0693	0.7622	38.627	3.2924	0.9995	0.0004978	0.00099561	0.054337	TRUE
AC_000170.1:52592885-52592905	MRPS26	65.874	34.282/25.915/26.213	65.874	26.213	-1.2971	32.595	145.15	3.292	0.0004974	0.9995	0.00099479	0.054323	FALSE
AC_000158.1:58851164-58851184	NAA50	50.102	11.427/15.549/17.475	50.102	15.549	-1.6266	10.35	110.27	3.291	0.00049921	0.9995	0.00099843	0.054365	FALSE
AC_000164.1:53494197-53494217	HARS	50.102	15.236/15.549/22.937	50.102	15.549	-1.6266	27.336	110.27	3.291	0.00049921	0.9995	0.00099843	0.054365	FALSE
AC_000183.1:12909572-12909592	PCGF5	27.834	36.821/53.558/58.98	27.834	53.558	0.92001	154.76	61.107	3.2907	0.9995	0.00049976	0.00099953	0.054365	TRUE
AC_000163.1:20700483-20700502	GSTCD	27.834	60.945/53.558/41.504	27.834	53.558	0.92001	99.933	61.107	3.2907	0.9995	0.00049976	0.00099953	0.054365	TRUE
AC_000187.1:81616897-81616916	SLC16A2	27.834	39.36/53.558/58.98	27.834	53.558	0.92001	115.48	61.107	3.2907	0.9995	0.00049976	0.00099953	0.054365	TRUE
AC_000167.1:26114261-26114280	LOC538679	50.102	64.754/84.656/86.285	50.102	84.656	0.74519	199.37	110.27	3.2907	0.9995	0.00049975	0.0009995	0.054365	TRUE
AC_000162.1:106103820-106103839	LOC100336013	24.123	33.012/50.967/48.057	24.123	48.057	0.96547	117.42	52.928	3.2899	0.9995	0.00050133	0.0010027	0.054505	TRUE
AC_000177.1:23845769-23845789	SKIV2L2	43.607	11.427/9.5022/16.383	43.607	11.427	-1.8438	14.134	95.917	3.2881	0.00050431	0.9995	0.0010086	0.054798	FALSE
AC_000163.1:5531834-5531854	LOC101902617	44.535	16.506/10.366/12.014	44.535	12.014	-1.8069	11.446	97.966	3.2875	0.00050539	0.99949	0.0010108	0.054853	FALSE
AC_000168.1:11192511-11192531	CCT7	44.535	12.697/6.0469/12.014	44.535	12.014	-1.8069	18.038	97.966	3.2875	0.00050539	0.99949	0.0010108	0.054853	FALSE
AC_000171.1:2816345-2816364	LYNX1	82.575	74.912/37.145/38.228	82.575	38.228	-1.0912	673.45	182.12	3.2861	0.00050786	0.99949	0.0010157	0.055085	FALSE
AC_000160.1:91995574-91995594	DHCR24	27.834	33.012/58.741/53.519	27.834	53.519	0.91897	223.9	61.107	3.2857	0.99949	0.00050882	0.0010176	0.055085	TRUE
AC_000164.1:47916159-47916178	C7H5orf24	27.834	54.597/38.873/53.519	27.834	53.519	0.91897	107.83	61.107	3.2857	0.99949	0.00050882	0.0010176	0.055085	TRUE
AC_000161.1:92425819-92425839	ZNF800	27.834	40.63/53.558/53.519	27.834	53.519	0.91897	83.057	61.107	3.2857	0.99949	0.00050882	0.0010176	0.055085	TRUE
AC_000158.1:117620481-117620500	MED12L	25.979	50.788/53.558/40.412	25.979	50.788	0.94079	57.665	57.017	3.2856	0.99949	0.00050906	0.0010181	0.055085	TRUE
AC_000164.1:7826895-7826915	AP1M1	61.235	101.58/66.516/99.392	61.235	99.392	0.68983	542.8	134.89	3.2854	0.99949	0.00050925	0.0010185	0.055085	TRUE
AC_000162.1:31268768-31268788	KANSL2	60.307	24.124/22.46/18.568	60.307	22.46	-1.3859	8.9594	132.83	3.2839	0.00051189	0.99949	0.0010238	0.055337	FALSE
AC_000163.1:67069037-67069057	LOC781223	47.318	13.967/13.821/9.8299	47.318	13.821	-1.7049	7.9766	104.12	3.2838	0.00051215	0.99949	0.0010243	0.055337	FALSE
AC_000162.1:57046816-57046835	PRIM1	59.38	27.933/16.413/21.844	59.38	21.844	-1.4022	33.287	130.78	3.2823	0.00051486	0.99949	0.0010297	0.055582	FALSE
AC_000164.1:15896041-15896060	P2RY11	48.246	49.518/82.065/85.193	48.246	82.065	0.75423	534.54	106.17	3.2822	0.99948	0.000515	0.00103	0.055582	TRUE
AC_000167.1:62292207-62292227	DUT	52.885	17.776/8.6384/17.475	52.885	17.475	-1.5443	39.092	116.42	3.282	0.00051533	0.99948	0.0010307	0.055586	FALSE
AC_000171.1:66414049-66414069	POLR2K	64.019	34.282/25.051/19.66	64.019	25.051	-1.3195	57.133	141.04	3.2812	0.00051692	0.99948	0.0010338	0.055726	FALSE
AC_000177.1:24053903-24053923	gzmA	70.513	129.51/86.384/111.41	70.513	111.41	0.65243	476.9	155.42	3.2802	0.99948	0.00051871	0.0010374	0.055873	TRUE
AC_000168.1:100444065-100444084	GPR107	79.791	27.933/36.281/50.242	79.791	36.281	-1.1158	132.29	175.96	3.2801	0.00051886	0.99948	0.0010377	0.055873	FALSE
AC_000166.1:61993907-61993926	RNGTT	44.535	20.315/12.094/12.014	44.535	12.094	-1.7981	33.798	97.966	3.2794	0.00052007	0.99948	0.0010401	0.055972	FALSE
AC_000168.1:2817737-2817756	FAM178B	12.989	30.473/17.277/30.582	12.989	30.473	1.1698	87.07	28.425	3.2792	0.99948	0.00052433	0.0010487	0.056165	TRUE
AC_000166.1:34542941-34542960	SULT1C4_AC_000166.1	12.989	30.473/23.324/41.504	12.989	30.473	1.1698	86.402	28.425	3.2792	0.99948	0.00052433	0.0010487	0.056165	TRUE
AC_000183.1:42842254-42842274	SPADH2	12.989	30.473/37.145/27.305	12.989	30.473	1.1698	27.277	28.425	3.2792	0.99948	0.00052433	0.0010487	0.056165	TRUE
AC_000179.1:54221379-54221399	SACM1L	41.751	12.697/10.366/8.7377	41.751	10.366	-1.9112	4.0422	91.818	3.2789	0.00052103	0.99948	0.0010421	0.056043	FALSE
AC_000187.1:84405628-84405647	OGT	45.463	12.697/16.413/9.8299	45.463	12.697	-1.7622	11.014	100.02	3.2778	0.00052315	0.99948	0.0010463	0.056165	FALSE
AC_000158.1:71279134-71279154	TFRC	45.463	12.697/21.596/8.7377	45.463	12.697	-1.7622	47.434	100.02	3.2778	0.00052315	0.99948	0.0010463	0.056165	FALSE
AC_000160.1:20759840-20759860	BOLA1	53.813	12.697/18.141/18.568	53.813	18.141	-1.5179	14.908	118.47	3.2776	0.00052354	0.99948	0.0010471	0.056165	FALSE
AC_000162.1:56300005-56300025	MARS	53.813	29.203/18.141/14.199	53.813	18.141	-1.5179	68.956	118.47	3.2776	0.00052354	0.99948	0.0010471	0.056165	FALSE
AC_000169.1:33416488-33416507	RNF6	11.134	34.282/16.413/27.305	11.134	27.305	1.2221	83.657	24.348	3.2773	0.99947	0.00053034	0.0010607	0.056507	TRUE
AC_000161.1:66002149-66002168	INMT	11.134	19.045/35.417/27.305	11.134	27.305	1.2221	67.017	24.348	3.2773	0.99947	0.00053034	0.0010607	0.056507	TRUE
AC_000165.1:77368675-77368695	CCL27	29.69	36.821/56.15/57.887	29.69	56.15	0.89698	188.31	65.199	3.2769	0.99948	0.00052479	0.0010496	0.056165	TRUE
AC_000177.1:57311104-57311123	FBXL7	29.69	58.406/56.15/51.334	29.69	56.15	0.89698	14.14	65.199	3.2769	0.99948	0.00052479	0.0010496	0.056165	TRUE
AC_000184.1:34893997-34894016	C27H8orf4	20.412	30.473/42.328/50.242	20.412	42.328	1.0169	101.59	44.753	3.2761	0.99947	0.00052686	0.0010537	0.056292	TRUE
AC_000182.1:41948464-41948483	LOC101903991	20.412	35.551/42.328/43.689	20.412	42.328	1.0169	23.888	44.753	3.2761	0.99947	0.00052686	0.0010537	0.056292	TRUE
AC_000175.1:1651085-1651105	SF3B3	37.112	7.6181/7.7746/3.2766	37.112	7.6181	-2.1448	9.4365	81.576	3.276	0.00052641	0.99947	0.0010528	0.056292	FALSE
AC_000166.1:299312-299331	LOC788947	62.163	120.62/90.703/100.48	62.163	100.48	0.6841	250.58	136.94	3.2747	0.99947	0.00052887	0.0010577	0.056426	TRUE
AC_000187.1:54972270-54972289	CENPI	26.906	2.5394/3.4554/2.1844	26.906	2.5394	-2.979	0.4825	59.062	3.2747	0.00052891	0.99947	0.0010578	0.056426	FALSE
AC_000174.1:14345740-14345759	LOC100337185	46.39	79.991/79.473/70.994	46.39	79.473	0.76392	36.083	102.07	3.2746	0.99947	0.00052899	0.001058	0.056426	TRUE
AC_000180.1:30757570-30757590	LOC527645	38.968	25.394/3.4554/8.7377	38.968	8.7377	-2.0372	152.66	85.672	3.2727	0.00053256	0.99947	0.0010651	0.056647	FALSE
AC_000164.1:15524756-15524775	UBL5	38.968	2.5394/19.868/8.7377	38.968	8.7377	-2.0372	81.155	85.672	3.2727	0.00053256	0.99947	0.0010651	0.056647	FALSE
AC_000163.1:110160934-110160954	WDR1	38.968	8.8878/4.3192/8.7377	38.968	8.7377	-2.0372	9.773	85.672	3.2727	0.00053256	0.99947	0.0010651	0.056647	FALSE
AC_000184.1:4998138-4998157	ZNF705A	26.906	52.057/55.286/49.15	26.906	52.057	0.92696	9.4385	59.062	3.2727	0.99947	0.00053283	0.0010657	0.056647	TRUE
AC_000159.1:20796392-20796411	HOXD4	73.297	99.036/114.89/117.96	73.297	114.89	0.64139	130.4	161.58	3.2722	0.99947	0.00053358	0.0010672	0.056694	TRUE
AC_000176.1:16111036-16111056	CCL1	54.741	91.418/69.107/90.654	54.741	90.654	0.71747	232.42	120.52	3.2713	0.99946	0.00053526	0.0010705	0.056842	TRUE
AC_000187.1:136689803-136689823	GEMIN8	59.38	101.58/96.75/95.023	59.38	96.75	0.69503	13.133	130.78	3.2678	0.99946	0.00054194	0.0010839	0.05729	TRUE
AC_000179.1:43383083-43383102	ACOX2	37.112	67.294/30.234/66.625	37.112	66.625	0.8273	662.37	81.576	3.2676	0.99946	0.00054229	0.0010846	0.05729	TRUE
AC_000164.1:42341662-42341682	LOC787559	37.112	67.294/61.333/66.625	37.112	66.625	0.8273	14.229	81.576	3.2676	0.99946	0.00054229	0.0010846	0.05729	TRUE
AC_000185.1:42887864-42887884	PTPN20	32.473	45.709/69.107/60.072	32.473	60.072	0.8675	143.97	71.338	3.2676	0.99946	0.00054239	0.0010848	0.05729	TRUE
AC_000158.1:83874901-83874921	PARL	32.473	73.642/54.422/60.072	32.473	60.072	0.8675	108.04	71.338	3.2676	0.99946	0.00054239	0.0010848	0.05729	TRUE
AC_000160.1:22984321-22984341	LOC508547	32.473	63.485/51.83/60.072	32.473	60.072	0.8675	39.784	71.338	3.2676	0.99946	0.00054239	0.0010848	0.05729	TRUE
AC_000184.1:41948783-41948802	NKIRAS1	32.473	36.821/63.06/60.072	32.473	60.072	0.8675	274.77	71.338	3.2676	0.99946	0.00054239	0.0010848	0.05729	TRUE
AC_000182.1:41373786-41373805	CHST12	31.545	53.327/58.741/67.717	31.545	58.741	0.87627	54.943	69.292	3.2671	0.99946	0.00054336	0.0010867	0.05729	TRUE
AC_000178.1:59503461-59503481	SERPINA10	31.545	63.485/58.741/29.49	31.545	58.741	0.87627	439.07	69.292	3.2671	0.99946	0.00054336	0.0010867	0.05729	TRUE
AC_000160.1:11850849-11850868	CD1B	31.545	64.754/58.741/52.426	31.545	58.741	0.87627	38.017	69.292	3.2671	0.99946	0.00054336	0.0010867	0.05729	TRUE
AC_000167.1:23773372-23773392	LOC100300850	31.545	34.282/58.741/67.717	31.545	58.741	0.87627	339.42	69.292	3.2671	0.99946	0.00054336	0.0010867	0.05729	TRUE
AC_000172.1:49718473-49718492	LOC788815	31.545	25.394/58.741/61.164	31.545	58.741	0.87627	558.96	69.292	3.2671	0.99946	0.00054336	0.0010867	0.05729	TRUE
AC_000164.1:28565479-28565499	PHAX	21.34	44.439/26.779/43.689	21.34	43.689	1.0003	143.25	46.796	3.267	0.99946	0.00054389	0.0010878	0.057315	TRUE
AC_000176.1:45270157-45270177	KIF18B	61.235	25.394/23.324/17.475	61.235	23.324	-1.3554	19.244	134.89	3.2643	0.00054862	0.99945	0.0010972	0.05775	FALSE
AC_000178.1:66841727-66841746	YY1	61.235	27.933/23.324/18.568	61.235	23.324	-1.3554	21.934	134.89	3.2643	0.00054862	0.99945	0.0010972	0.05775	FALSE
AC_000164.1:43188191-43188211	OR2T12	15.773	40.63/28.507/34.951	15.773	34.951	1.0999	36.891	34.544	3.263	0.99945	0.00055319	0.0011064	0.058103	TRUE
AC_000164.1:16052429-16052449	ICAM4	15.773	20.315/36.281/34.951	15.773	34.951	1.0999	107.99	34.544	3.263	0.99945	0.00055319	0.0011064	0.058103	TRUE
AC_000172.1:80662029-80662048	LOC522775	25.051	22.854/49.239/56.795	25.051	49.239	0.94748	376.62	54.972	3.2624	0.99945	0.00055266	0.0011053	0.058103	TRUE
AC_000179.1:49003900-49003920	SEMA3G	25.051	27.933/49.239/52.426	25.051	49.239	0.94748	232.05	54.972	3.2624	0.99945	0.00055266	0.0011053	0.058103	TRUE
AC_000158.1:140335505-140335525	ASTE1	18.556	39.36/33.69/43.689	18.556	39.36	1.0453	25.445	40.668	3.2623	0.99945	0.00055355	0.0011071	0.058109	TRUE
AC_000167.1:14329860-14329879	C10H15orf61	27.834	53.327/38.873/55.703	27.834	53.327	0.91389	107.29	61.107	3.2612	0.99945	0.0005549	0.0011098	0.058145	TRUE
AC_000175.1:62918812-62918831	LOC100301026	27.834	53.327/57.013/34.951	27.834	53.327	0.91389	175.64	61.107	3.2612	0.99945	0.0005549	0.0011098	0.058145	TRUE
AC_000187.1:92260695-92260715	GPKOW	69.586	29.203/38.009/20.752	69.586	29.203	-1.2247	74.481	153.36	3.2609	0.00055532	0.99944	0.0011106	0.058145	FALSE
AC_000168.1:101002665-101002685	EXOSC2	33.401	69.833/61.333/41.504	33.401	61.333	0.85753	232.71	73.385	3.2606	0.99944	0.00055601	0.001112	0.058145	TRUE
AC_000187.1:92350032-92350051	LOC100336670	33.401	46.979/61.333/62.256	33.401	61.333	0.85753	103.45	73.385	3.2606	0.99944	0.00055601	0.001112	0.058145	TRUE
AC_000167.1:12585933-12585953	DENND4A	33.401	60.945/61.333/79.732	33.401	61.333	0.85753	169.34	73.385	3.2606	0.99944	0.00055601	0.001112	0.058145	TRUE
AC_000167.1:67851966-67851985	LGALS3	33.401	44.439/61.333/64.441	33.401	61.333	0.85753	147.52	73.385	3.2606	0.99944	0.00055601	0.001112	0.058145	TRUE
AC_000187.1:83533760-83533779	RPS4X	62.163	19.045/27.643/24.029	62.163	24.029	-1.3355	18.948	136.94	3.2588	0.00055943	0.99944	0.0011189	0.05847	FALSE
AC_000169.1:20911820-20911840	INTS6	37.112	5.0788/7.7746/9.8299	37.112	7.7746	-2.1189	5.746	81.576	3.2581	0.00056078	0.99944	0.0011216	0.058567	FALSE
[truncated: 94,162 more rows]

## Sheet: g5Plasmid_vs_NI.sgRNA_summary
sgrna	Gene	control_count	treatment_count	control_mean	treat_mean	LFC	control_var	adj_var	score	p.low	p.high	p.twosided	FDR	high_in_treatment
[truncated: 96,000 more rows]
