# Supplementary material for: GARP and EARP are required for efficient BoHV-1 replication as identified by a genome wide CRISPR knockout screen
Source: PLoS Pathog. 2023 Dec 6;19(12):e1011822. doi: 10.1371/journal.ppat.1011822 (PMC10727446; doi:10.1371/journal.ppat.1011822)
Supplement: S3 Data — (XLSX) [file ppat.1011822.s003.xlsx]

## Sheet: info
		For spreadsheet "all_counts":
		NextSeq read counts of each CRISPR in each sample from the 1st screen with four repeats. Cells from four rounds of infections were sorted and cells with GFP Neg (NEG1-4), Low(LOW-1,2,3,4), Medium (MED-1,2,3,4), and High(HI-1,2,3,4) levels of GFP were collected and sequenced along with MOCK cells (NI-1,2,3,4 and the K2g5 plasmid library.
		For the following spreadsheets:
		Neg_vs_HI.gene_summary
		LOW_vs_HI.gene_summary
		These are standard MAGeCK outputs on comparisons of sgRNA counts between the GFP Neg and High cells, Low and High cells.
		For spreadsheet "PlasmidG5_vs_NI.sgRNA_summary":
		standdard MAGeCK output on comparison between library transduced cells (NI1,2,4) and the plasmid library on the sgRNA level. These data were used to generate Figures 2E,2F

## Sheet: all_counts
sgRNA	Gene	HI-1	HI-2	HI-3	HI-4	LOW-1	LOW-2	LOW-3	LOW-4	MED-1	MED-2	MED-3	MED-4	NEG1	NEG2	NEG3	NEG4	NotInfected-1(NI-1)	NI-2	NI-3	NI-4	PLASMID_g5
AC_000158.1:100027149-100027168	LOC100139843	105	92	133	154	21	32	22	111	40	38	72	79	45	22	34	59	133	137	116	145	133
AC_000158.1:100027232-100027252	LOC100139843	803	838	731	899	180	202	205	425	479	195	424	443	185	156	197	201	799	794	753	786	829
AC_000158.1:100027277-100027297	LOC100139843	94	206	177	156	29	32	49	81	100	47	82	84	24	31	47	42	146	171	179	205	121
AC_000158.1:100027993-100028013	LOC100139843	160	90	76	93	26	22	18	24	106	25	54	35	47	0	8	27	195	103	81	92	101
AC_000158.1:100207292-100207311	GOLIM4	51	28	74	52	16	19	15	35	42	9	51	27	22	18	18	27	72	74	90	84	80
AC_000158.1:100219285-100219304	GOLIM4	225	164	195	173	28	22	38	92	147	62	109	90	42	89	51	41	211	192	186	185	199
AC_000158.1:100223137-100223156	GOLIM4	192	248	213	204	32	71	54	75	112	30	134	115	13	11	67	26	204	195	227	169	179
AC_000158.1:100223363-100223383	GOLIM4	719	809	834	834	137	220	197	344	457	212	399	447	192	229	220	190	764	875	796	833	756
AC_000158.1:100355866-100355885	MGC133804	39	33	39	49	3	15	14	16	23	7	15	24	3	0	22	3	27	39	34	26	26
AC_000158.1:100361787-100361807	MGC133804	48	70	55	76	16	1	13	19	31	4	20	37	14	0	12	3	40	31	43	72	57
AC_000158.1:100361841-100361861	MGC133804	56	58	33	57	10	21	5	13	38	22	23	28	14	83	17	1	69	57	44	81	60
AC_000158.1:100366975-100366995	MGC133804	29	58	41	47	11	15	9	28	40	13	12	35	11	0	5	15	41	55	47	34	64
AC_000158.1:10039407-10039427	GABPA	1	17	5	24	1	8	0	13	3	6	3	7	0	30	0	4	6	19	3	36	81
AC_000158.1:100481717-100481737	SERPINI1	45	37	99	51	21	12	29	10	22	4	35	13	0	0	6	4	49	38	110	34	64
AC_000158.1:100486155-100486175	SERPINI1	66	76	137	102	42	16	43	76	98	36	74	52	13	0	33	21	105	92	132	126	103
AC_000158.1:100487421-100487440	SERPINI1	103	172	173	187	19	57	33	101	88	18	73	83	52	63	41	44	144	163	176	180	134
AC_000158.1:100487465-100487484	SERPINI1	63	147	59	89	15	52	16	50	34	44	32	85	0	0	13	38	95	115	42	117	62
AC_000158.1:100487514-100487534	SERPINI1	44	67	129	63	4	44	33	34	58	37	70	54	15	10	63	22	42	70	98	85	68
AC_000158.1:10050308-10050328	GABPA	99	98	159	45	17	36	31	50	54	12	87	28	43	20	37	1	105	85	180	70	273
AC_000158.1:10050398-10050417	GABPA	68	90	78	97	17	59	31	42	37	17	45	42	7	62	42	16	120	112	75	84	139
AC_000158.1:10050416-10050436	GABPA	98	53	88	52	18	12	15	22	32	14	46	21	0	35	13	5	106	57	69	42	133
AC_000158.1:100569797-100569816	PDCD10	193	143	163	190	55	72	45	102	171	66	72	117	36	0	42	60	326	252	196	192	162
AC_000158.1:10057270-10057289	GABPA	25	117	39	81	3	26	8	35	14	32	14	38	0	30	8	41	41	111	44	97	252
AC_000158.1:100576624-100576644	PDCD10	423	468	364	399	131	104	104	202	307	146	176	240	78	228	104	99	606	565	416	423	362
AC_000158.1:100576683-100576702	PDCD10	221	101	102	151	45	24	12	69	156	25	51	72	43	18	15	52	252	145	92	168	98
AC_000158.1:100578401-100578420	PDCD10	172	91	123	107	55	40	36	50	204	38	66	73	20	22	47	19	256	179	102	149	109
AC_000158.1:100653543-100653563	WDR49	306	430	514	452	92	65	114	181	193	107	312	204	128	80	149	113	392	375	501	316	344
AC_000158.1:100676550-100676569	WDR49	27	14	31	24	5	17	3	39	13	14	18	21	0	0	0	6	14	28	31	29	28
AC_000158.1:100679238-100679258	WDR49	32	10	30	41	14	14	23	9	21	4	41	25	0	0	3	21	20	25	65	48	31
AC_000158.1:100679285-100679305	WDR49	536	836	583	682	128	133	166	327	348	150	374	385	213	232	105	173	749	734	672	790	554
AC_000158.1:100701637-100701656	WDR49	95	129	186	125	43	50	23	74	96	32	62	54	25	13	48	24	167	131	126	122	124
AC_000158.1:10073213-10073233	ATP5J	0	7	0	4	0	0	0	6	1	0	0	4	7	0	0	17	9	8	0	5	24
AC_000158.1:10073243-10073263	ATP5J	6	47	50	43	0	6	19	17	4	6	37	15	0	8	8	4	8	36	60	56	59
AC_000158.1:10073280-10073299	ATP5J	73	78	57	38	19	21	20	33	39	10	34	22	11	17	21	10	47	94	80	40	89
AC_000158.1:10073322-10073341	ATP5J	234	229	224	184	50	39	31	108	138	51	78	101	39	18	28	34	218	295	204	196	295
AC_000158.1:10076124-10076143	ATP5J	226	269	283	216	39	40	89	70	128	62	164	87	19	116	51	53	236	200	238	258	428
AC_000158.1:100794256-100794276	SERPINI2	69	78	71	61	25	2	20	32	44	4	31	41	23	0	37	18	70	77	80	77	70
AC_000158.1:100794284-100794303	SERPINI2	85	31	88	40	12	5	10	24	49	17	44	37	17	0	12	10	70	59	80	70	89
AC_000158.1:100794341-100794361	SERPINI2	62	57	40	63	18	18	8	45	30	11	19	32	0	32	15	22	56	78	35	65	59
AC_000158.1:100801984-100802004	SERPINI2	118	132	141	147	17	20	21	77	81	45	67	61	19	0	35	15	159	123	124	98	98
AC_000158.1:100816513-100816532	SERPINI2	152	194	307	157	35	54	73	100	76	31	152	105	52	0	81	66	224	197	288	223	219
AC_000158.1:100893728-100893747	ZBBX	167	235	195	193	37	51	38	101	94	43	92	150	26	12	82	40	141	206	203	261	140
AC_000158.1:100910128-100910148	ZBBX	103	93	132	138	20	29	43	89	84	45	72	78	24	23	40	38	139	110	117	125	150
AC_000158.1:100937849-100937868	ZBBX	298	161	230	163	60	33	52	85	107	60	97	64	132	84	52	37	285	198	213	194	170
AC_000158.1:100966128-100966148	ZBBX	141	181	124	166	44	28	20	75	97	31	39	86	18	51	1	94	212	175	133	230	114
AC_000158.1:10099241-10099261	JAM2	639	641	589	683	120	135	132	245	290	165	279	315	132	134	107	175	674	683	671	595	421
AC_000158.1:10099259-10099278	JAM2	275	181	164	175	58	75	43	78	126	46	88	98	32	54	44	74	219	170	142	218	195
AC_000158.1:10104414-10104434	JAM2	45	68	54	69	17	23	1	42	39	37	34	41	18	59	6	23	74	89	40	88	73
AC_000158.1:10105567-10105587	JAM2	57	89	97	86	5	32	10	39	36	10	49	28	0	17	14	15	87	67	57	80	63
AC_000158.1:10202837-10202857	MRPL39	7	18	17	16	3	0	0	4	9	1	7	5	2	0	0	0	7	19	18	21	53
AC_000158.1:10202929-10202948	MRPL39	25	50	13	17	3	10	0	4	5	0	0	10	0	22	0	0	17	24	24	13	40
AC_000158.1:10202999-10203019	MRPL39	0	6	2	12	0	7	0	0	1	6	5	1	0	0	0	0	4	10	0	3	17
AC_000158.1:10204854-10204874	MRPL39	40	76	61	44	6	12	2	10	21	25	27	18	7	19	11	11	54	65	44	24	250
AC_000158.1:10206666-10206685	MRPL39	6	4	1	6	4	6	1	2	2	0	0	15	0	0	0	7	8	11	10	12	35
AC_000158.1:102338049-102338069	BCHE	84	51	39	69	17	16	11	48	49	32	29	29	29	0	5	8	87	62	59	67	77
AC_000158.1:102338265-102338284	BCHE	107	148	133	90	24	24	33	62	78	12	69	60	25	24	21	6	107	105	162	126	108
AC_000158.1:102338392-102338412	BCHE	10	32	18	24	1	19	2	9	11	10	12	23	0	0	0	12	14	21	31	28	13
AC_000158.1:102338582-102338602	BCHE	49	84	40	35	9	17	2	1	21	11	35	18	23	11	8	4	53	45	63	32	55
AC_000158.1:103001103-103001122	SLITRK3	66	153	181	180	26	18	59	95	81	51	93	87	30	68	71	48	126	170	191	165	138
AC_000158.1:103001937-103001957	SLITRK3	24	54	17	44	23	39	9	24	34	10	5	9	5	0	9	10	27	31	17	31	28
AC_000158.1:103002097-103002116	SLITRK3	124	182	196	132	39	13	27	80	78	34	100	71	76	14	58	59	180	170	158	149	101
AC_000158.1:103002123-103002143	SLITRK3	0	0	0	1	36	59	57	0	0	57	0	0	71	42	85	77	0	3	0	0	187
AC_000158.1:103126046-103126066	SI	17	46	8	44	13	1	6	21	9	4	9	30	35	19	0	4	26	43	22	58	34
AC_000158.1:103127812-103127831	SI	15	48	20	34	10	10	0	6	27	21	7	11	0	0	8	0	19	45	16	31	26
AC_000158.1:103134301-103134320	SI	36	28	19	16	8	11	7	0	21	1	22	4	0	0	6	0	29	15	10	7	35
AC_000158.1:103134357-103134377	SI	34	48	38	58	2	11	8	57	8	23	32	23	0	16	0	15	14	64	25	78	59
AC_000158.1:103152760-103152780	SI	75	127	102	102	27	5	23	39	51	23	81	70	10	16	24	28	81	89	76	96	89
AC_000158.1:1038693-1038713	ITSN1	80	45	45	124	26	13	18	50	55	28	39	68	15	38	12	7	74	87	61	88	49
AC_000158.1:106701410-106701430	OTOL1	108	141	135	171	29	34	28	59	80	28	50	55	0	42	68	25	147	145	173	159	89
AC_000158.1:106702674-106702694	OTOL1	31	37	75	33	3	5	17	8	27	13	34	10	12	0	9	0	42	38	64	25	28
AC_000158.1:106711790-106711809	OTOL1	79	68	71	84	19	29	18	33	56	9	44	23	0	0	35	24	63	75	99	88	61
AC_000158.1:106711842-106711861	OTOL1	90	109	189	131	19	43	45	78	46	40	89	49	15	62	38	6	175	170	207	135	194
AC_000158.1:106711870-106711890	OTOL1	87	48	60	52	13	24	11	28	24	8	16	37	21	0	21	8	65	47	52	39	40
AC_000158.1:1068407-1068427	ITSN1	7	26	2	21	0	0	0	8	3	0	3	11	0	0	0	4	14	26	3	28	14
AC_000158.1:106878904-106878923	SPTSSB	35	28	31	44	6	15	25	45	31	18	21	23	15	0	24	6	43	51	55	42	51
AC_000158.1:106878939-106878959	SPTSSB	93	82	102	103	34	34	13	49	81	15	33	50	27	12	37	31	91	107	112	123	130
AC_000158.1:106878961-106878980	SPTSSB	152	144	146	150	24	39	21	45	72	44	66	89	2	14	20	27	144	185	133	154	142
AC_000158.1:106878989-106879009	SPTSSB	307	238	229	277	61	55	71	136	193	80	120	142	46	18	46	44	274	276	207	295	205
AC_000158.1:106990277-106990297	NMD3	16	42	41	23	0	2	3	19	11	10	28	11	6	54	1	0	19	39	29	11	81
AC_000158.1:106999094-106999113	NMD3	127	199	157	119	30	50	38	39	94	58	110	55	37	14	32	59	145	165	180	160	206
AC_000158.1:107005699-107005718	NMD3	9	27	35	16	3	2	3	13	21	0	16	8	15	0	16	15	27	21	33	13	196
AC_000158.1:107008958-107008977	NMD3	81	56	43	47	18	14	18	28	20	14	32	15	23	13	18	14	86	82	57	58	239
AC_000158.1:1071683-1071703	ITSN1	511	537	572	434	115	141	146	192	292	141	357	230	161	129	154	98	481	563	555	559	435
AC_000158.1:107213032-107213051	B3GALNT1	562	584	513	601	130	158	126	288	346	122	275	315	111	31	134	110	655	637	500	513	480
AC_000158.1:107213078-107213098	B3GALNT1	153	264	202	256	30	54	57	96	115	64	73	176	16	160	38	85	222	219	243	252	216
AC_000158.1:107213241-107213260	B3GALNT1	130	171	203	183	26	53	40	122	63	84	102	141	0	35	40	95	134	163	175	239	119
AC_000158.1:107213362-107213381	B3GALNT1	465	566	518	482	123	115	83	227	316	110	349	276	156	124	131	65	598	479	555	483	445
AC_000158.1:107241331-107241350	PPM1L	31	86	19	49	18	1	7	22	22	8	24	35	32	0	18	29	61	61	27	42	46
AC_000158.1:107245178-107245198	PPM1L	145	206	135	121	41	23	29	36	103	19	77	75	24	36	52	44	150	141	194	136	108
AC_000158.1:107245194-107245213	PPM1L	28	3	28	6	4	0	11	5	43	6	17	2	0	0	14	0	24	21	28	25	26
AC_000158.1:107245222-107245241	PPM1L	544	575	581	650	136	113	140	307	317	172	323	319	89	143	130	195	507	637	633	666	508
AC_000158.1:107245249-107245269	PPM1L	207	199	187	259	69	47	40	71	104	56	108	117	44	94	36	68	193	192	194	260	193
AC_000158.1:107687926-107687946	ARL14	31	57	24	29	8	13	9	14	18	11	14	17	0	15	0	19	38	81	22	49	37
AC_000158.1:107688015-107688035	ARL14	99	101	155	121	16	42	32	23	69	54	67	52	47	41	27	15	133	123	129	134	139
AC_000158.1:107688041-107688061	ARL14	169	304	260	318	92	76	43	143	148	58	124	134	97	28	59	58	170	251	326	266	245
AC_000158.1:107688119-107688139	ARL14	2008	2243	2415	2183	489	494	551	1050	1469	579	1331	1129	581	494	586	498	2452	2158	2291	2201	1863
AC_000158.1:1077661-1077680	ITSN1	77	124	110	116	35	35	10	102	67	41	42	104	11	9	20	51	92	146	109	115	65
AC_000158.1:107805830-107805850	KPNA4	36	50	31	29	12	33	9	16	23	23	12	31	4	19	2	17	51	69	36	62	37
AC_000158.1:107806108-107806127	KPNA4	2	21	20	19	5	3	0	5	2	0	9	1	0	0	1	8	7	10	17	18	19
AC_000158.1:107806139-107806158	KPNA4	21	33	22	50	7	17	10	45	15	21	14	31	9	0	0	11	18	45	26	48	23
AC_000158.1:107811344-107811364	KPNA4	97	164	178	190	50	36	58	86	76	67	94	92	0	39	61	24	161	180	218	182	155
AC_000158.1:107891226-107891246	TRIM59	21	47	49	49	11	8	19	32	14	4	24	19	0	0	11	11	27	59	80	38	61
AC_000158.1:107891313-107891333	TRIM59	19	30	40	56	0	14	4	39	3	16	41	23	0	14	3	12	16	52	30	40	20
AC_000158.1:107891459-107891479	TRIM59	49	67	65	48	15	15	11	12	52	5	37	14	15	15	8	7	70	53	57	62	47
AC_000158.1:107891601-107891621	TRIM59	36	44	26	28	18	22	7	34	21	23	9	27	18	40	8	19	70	33	27	54	53
AC_000158.1:107910447-107910467	SMC4	9	5	7	8	1	7	1	5	9	0	3	8	0	0	0	11	11	4	7	10	27
AC_000158.1:107917473-107917493	SMC4	6	28	23	16	7	1	16	0	5	8	18	4	0	0	0	0	31	29	27	10	77
AC_000158.1:107925893-107925913	SMC4	1	11	10	4	0	0	1	1	18	2	11	1	0	0	13	0	4	21	9	10	265
AC_000158.1:107925922-107925941	SMC4	0	0	7	0	0	0	2	0	0	0	0	0	0	0	2	0	0	0	2	0	53
AC_000158.1:107962969-107962988	IFT80	103	95	105	116	23	36	32	52	43	19	77	56	85	0	44	22	89	165	150	147	125
AC_000158.1:107963175-107963195	IFT80	63	85	58	128	10	6	16	75	45	49	48	65	0	37	13	39	54	94	72	102	48
AC_000158.1:108012814-108012833	IFT80	27	66	32	80	13	28	7	23	39	21	24	39	0	70	1	7	32	50	59	94	53
AC_000158.1:108027276-108027296	IFT80	72	92	50	84	19	11	10	47	29	33	25	55	19	0	8	20	83	113	41	89	69
AC_000158.1:108086484-108086504	C1H3orf80	82	116	152	71	47	3	86	28	47	11	78	28	11	28	59	24	70	64	139	72	97
AC_000158.1:108086516-108086535	C1H3orf80	29	41	17	29	9	10	2	9	11	0	1	14	0	24	14	6	18	23	11	33	18
AC_000158.1:108086595-108086614	C1H3orf80	104	66	96	83	19	4	15	14	92	25	52	29	8	0	7	20	59	62	96	91	87
AC_000158.1:108086618-108086637	C1H3orf80	110	79	78	102	31	6	32	51	97	22	38	31	0	19	34	30	134	101	90	107	120
AC_000158.1:108237886-108237905	LOC511229	65	60	57	74	29	31	9	42	48	13	37	48	34	0	7	15	69	96	61	67	68
AC_000158.1:108261892-108261912	LOC511229	347	430	460	483	90	117	97	203	229	122	202	249	77	80	63	70	422	424	372	450	428
AC_000158.1:108263907-108263926	LOC511229	227	262	224	265	37	63	71	163	167	60	104	138	48	108	91	115	237	250	217	310	221
AC_000158.1:108264009-108264029	LOC511229	51	50	109	31	7	0	33	9	48	27	72	15	34	0	38	9	42	19	115	30	59
AC_000158.1:108287287-108287307	IL12A	62	101	120	111	14	31	23	56	75	30	78	44	0	45	8	53	94	141	96	140	79
AC_000158.1:108287940-108287959	IL12A	25	23	42	45	0	13	12	28	11	12	11	18	22	0	1	28	16	28	44	49	22
AC_000158.1:108287959-108287979	IL12A	600	741	734	746	200	183	193	292	438	229	412	344	217	276	166	173	732	841	760	686	585
AC_000158.1:108288011-108288030	IL12A	196	208	209	184	75	45	61	96	187	38	137	139	66	33	28	40	283	255	239	270	256
AC_000158.1:108291196-108291216	IL12A	83	104	93	100	37	25	23	50	73	25	61	44	34	0	28	33	89	105	89	105	110
AC_000158.1:108392900-108392920	SCHIP1	256	270	270	386	40	72	51	250	140	55	67	182	93	129	49	85	210	330	258	372	222
AC_000158.1:108392923-108392943	SCHIP1	298	327	321	315	97	87	64	173	197	82	173	208	97	20	50	80	457	329	356	363	347
AC_000158.1:108395601-108395621	SCHIP1	29	22	12	28	7	13	5	10	22	10	5	26	0	0	0	0	25	45	19	21	26
AC_000158.1:108417693-108417713	SCHIP1	141	135	191	122	36	23	52	65	115	23	89	44	40	0	44	46	219	174	167	112	121
AC_000158.1:1089117-1089136	ITSN1	245	285	258	260	62	78	77	110	184	64	127	132	36	64	53	74	266	238	317	255	243
AC_000158.1:109075444-109075463	IQCJ	60	96	95	108	17	33	20	50	58	18	55	50	4	99	32	21	107	99	113	122	89
AC_000158.1:109080747-109080766	IQCJ	47	57	51	75	18	25	3	15	40	23	33	30	0	24	8	23	40	90	27	74	79
AC_000158.1:109080792-109080811	IQCJ	103	73	62	91	11	15	32	68	107	8	33	60	41	5	41	36	110	66	51	87	81
AC_000158.1:109080852-109080872	IQCJ	41	58	74	70	2	11	32	15	16	4	59	29	0	0	5	2	55	53	52	69	55
AC_000158.1:109094003-109094022	IQCJ	65	46	67	37	1	3	4	13	26	7	52	21	41	16	18	12	33	46	63	57	74
AC_000158.1:109550318-109550337	LOC101901911	58	128	93	118	23	64	29	92	50	30	37	117	23	1	24	41	84	164	75	173	67
AC_000158.1:109550541-109550561	LOC101901911	16	17	16	31	16	0	0	14	10	1	0	8	12	0	0	10	31	12	11	10	23
AC_000158.1:109550746-109550766	LOC101901911	111	178	106	211	28	38	26	108	103	19	65	89	65	48	25	70	158	189	147	195	141
AC_000158.1:109550793-109550812	LOC101901911	56	59	55	76	28	22	11	45	42	13	39	53	0	39	9	36	80	81	53	102	50
AC_000158.1:109570563-109570583	MFSD1	35	51	71	74	15	14	16	25	40	21	48	50	0	13	2	30	66	78	96	68	78
AC_000158.1:109571156-109571175	MFSD1	116	96	114	97	33	30	19	39	87	36	46	48	64	64	44	44	109	113	108	109	94
AC_000158.1:109578947-109578966	MFSD1	22	36	27	12	12	5	2	15	7	4	16	20	8	0	1	5	25	24	33	59	31
AC_000158.1:109581525-109581544	MFSD1	510	830	531	689	144	156	97	274	396	177	309	329	142	172	118	86	661	755	537	750	620
AC_000158.1:109687472-109687492	RARRES1	65	73	78	66	17	8	14	34	36	11	30	39	2	22	18	13	73	71	64	40	56
AC_000158.1:109689882-109689902	RARRES1	105	93	93	105	24	25	36	42	105	13	60	52	31	35	23	24	98	94	114	115	94
AC_000158.1:109689944-109689964	RARRES1	380	309	392	284	79	61	100	130	312	73	181	99	100	66	45	62	386	279	387	256	344
AC_000158.1:109689978-109689998	RARRES1	20	31	33	70	3	19	5	10	14	11	13	23	0	11	0	7	22	84	36	67	36
AC_000158.1:109693035-109693054	RARRES1	84	68	115	51	40	29	47	45	43	5	65	30	28	25	13	7	107	60	123	76	93
AC_000158.1:109725072-109725091	LXN	309	467	414	508	96	95	82	184	302	87	209	204	131	99	103	102	414	501	434	450	413
AC_000158.1:109725121-109725140	LXN	0	0	12	1	6	2	17	0	21	0	15	0	0	0	16	0	16	16	22	3	1
AC_000158.1:109725176-109725195	LXN	101	139	78	127	14	33	25	50	51	52	45	43	0	0	10	24	111	144	72	130	57
AC_000158.1:109725193-109725213	LXN	284	229	362	148	67	19	79	88	118	43	165	85	95	37	80	56	274	199	300	149	234
AC_000158.1:109725656-109725675	LXN	23	36	31	19	1	2	3	17	2	3	11	11	0	0	18	7	24	11	32	6	31
AC_000158.1:109736513-109736533	GFM1	19	46	29	39	9	8	4	24	5	13	8	2	1	0	0	40	27	60	24	39	48
AC_000158.1:109739832-109739851	GFM1	3	11	8	20	0	18	2	3	5	4	10	5	0	0	0	4	3	29	29	12	128
AC_000158.1:109748188-109748207	GFM1	81	183	167	63	30	38	24	18	46	58	55	27	49	36	20	29	135	230	143	90	349
AC_000158.1:109748248-109748268	GFM1	106	121	81	51	18	23	13	14	113	22	47	43	9	46	17	15	171	86	80	53	171
AC_000158.1:109755536-109755556	GFM1	3	17	3	6	1	0	5	5	2	3	8	1	0	0	2	0	4	6	3	1	9
AC_000158.1:109765087-109765107	MLF1	65	103	72	102	25	39	15	57	51	32	27	59	42	0	4	25	79	88	57	110	81
AC_000158.1:109768827-109768847	MLF1	81	65	80	93	21	41	25	33	68	28	75	21	5	0	33	36	88	111	127	112	62
AC_000158.1:109768867-109768887	MLF1	31	81	56	55	0	9	11	49	19	17	38	44	25	25	31	25	28	112	79	80	58
AC_000158.1:109768883-109768902	MLF1	33	47	36	44	9	1	5	12	40	10	8	9	0	29	0	6	44	41	12	17	23
AC_000158.1:109781328-109781348	MLF1	81	87	87	89	18	36	7	42	43	11	38	59	15	19	0	24	94	77	48	98	90
AC_000158.1:109823047-109823067	RSRC1	248	230	392	249	85	42	112	107	157	69	172	103	70	62	99	54	248	257	285	263	244
AC_000158.1:110023914-110023933	LOC100852077	16	10	28	21	10	0	4	6	13	0	7	8	0	0	7	0	14	6	10	19	24
AC_000158.1:110025520-110025539	LOC100852077	80	140	120	108	25	29	31	31	36	37	45	28	26	11	40	23	111	134	92	105	91
AC_000158.1:110025641-110025660	LOC100852077	1395	1691	1696	1564	399	388	435	686	968	404	992	863	374	297	439	364	1702	1661	1714	1649	1332
AC_000158.1:110025668-110025687	LOC100852077	95	87	166	116	17	39	35	18	109	47	112	62	31	24	37	17	134	89	237	108	137
AC_000158.1:110025786-110025806	LOC100852077	445	490	432	417	68	92	93	209	312	81	279	208	142	81	107	91	541	468	478	448	329
AC_000158.1:110163849-110163869	RSRC1	90	171	90	199	17	41	16	112	50	38	42	97	0	55	20	75	132	168	104	182	131
AC_000158.1:110163922-110163942	RSRC1	19	9	8	3	3	0	1	0	14	0	6	8	18	0	0	0	19	28	9	14	15
AC_000158.1:110164005-110164025	RSRC1	339	380	436	363	104	60	125	177	217	87	219	225	108	33	124	79	400	353	410	468	273
AC_000158.1:110260365-110260385	RSRC1	73	86	89	90	28	6	27	40	53	8	29	44	4	0	30	3	84	67	86	120	67
AC_000158.1:110277841-110277860	SHOX2	67	68	54	65	32	34	29	21	78	20	57	31	17	30	2	12	122	63	88	69	80
AC_000158.1:110278086-110278106	SHOX2	627	637	727	611	89	136	178	257	355	207	395	330	166	153	116	169	524	654	723	664	649
AC_000158.1:110281028-110281047	SHOX2	15	33	15	37	3	9	6	23	4	6	2	19	8	0	0	20	14	46	15	24	18
AC_000158.1:110281089-110281108	SHOX2	1308	1216	1390	1289	310	372	298	499	734	330	657	629	324	186	297	291	1251	1318	1224	1234	1262
AC_000158.1:110285867-110285886	SHOX2	12	17	4	21	3	9	0	22	15	0	8	22	0	0	13	14	14	25	9	20	12
AC_000158.1:110986540-110986559	VEPH1	32	93	52	60	20	0	17	22	53	20	27	44	5	16	15	0	54	70	39	42	86
AC_000158.1:110986596-110986616	VEPH1	50	111	52	48	14	6	23	16	50	12	16	19	15	22	13	0	58	55	53	42	87
AC_000158.1:110986619-110986638	VEPH1	117	140	162	128	40	22	22	71	95	49	105	74	40	0	43	32	175	134	151	172	124
AC_000158.1:110986653-110986672	VEPH1	97	132	75	107	13	39	21	53	42	22	48	60	12	30	12	31	88	116	93	128	64
AC_000158.1:111028975-111028994	PTX3	40	29	67	100	6	43	10	39	21	20	42	34	26	0	12	7	52	71	48	76	71
AC_000158.1:111033123-111033143	PTX3	685	641	822	654	136	214	255	331	545	192	422	351	165	191	208	179	745	728	835	790	677
AC_000158.1:111033159-111033179	PTX3	74	54	45	62	13	11	10	17	39	11	17	22	12	50	28	8	62	39	50	49	55
AC_000158.1:111033203-111033223	PTX3	40	83	62	23	18	11	15	20	30	17	26	17	0	0	11	9	47	53	62	78	59
AC_000158.1:111033654-111033674	PTX3	190	182	190	248	49	37	62	108	121	51	121	148	50	21	54	36	204	203	221	233	169
AC_000158.1:111318709-111318728	CCNL1	69	120	67	124	10	31	20	25	78	18	39	46	7	0	46	7	79	157	75	78	122
AC_000158.1:111318726-111318746	CCNL1	422	510	400	366	116	112	102	157	257	65	223	211	46	88	120	150	414	491	387	393	578
AC_000158.1:111318781-111318800	CCNL1	56	100	65	73	29	26	25	44	48	22	36	38	0	0	5	11	91	102	38	83	116
AC_000158.1:111318897-111318917	CCNL1	29	52	33	43	6	5	3	10	26	12	9	12	0	0	2	7	34	38	21	27	48
AC_000158.1:111325691-111325711	CCNL1	11	20	21	4	0	0	3	5	8	5	18	0	0	0	11	0	10	7	13	7	24
AC_000158.1:111532037-111532057	LEKR1	57	42	21	40	15	14	4	10	44	21	1	19	34	0	7	2	62	75	40	49	68
AC_000158.1:111563127-111563147	LEKR1	52	20	52	50	12	11	5	25	29	12	10	22	48	0	1	0	83	51	27	37	39
AC_000158.1:111575486-111575506	LEKR1	168	233	206	205	52	42	54	121	122	88	107	121	70	0	46	28	175	207	165	176	224
AC_000158.1:111586481-111586501	LEKR1	9	8	6	22	0	0	3	14	7	2	6	31	0	0	0	10	3	18	17	29	7
AC_000158.1:111831287-111831306	TIPARP	315	234	271	238	48	59	64	120	133	38	134	118	88	63	67	92	182	262	247	253	321
AC_000158.1:111832307-111832327	TIPARP	145	88	157	112	32	21	27	33	67	20	101	31	16	70	56	25	144	77	163	117	90
AC_000158.1:111832327-111832346	TIPARP	85	76	49	87	18	27	16	35	59	20	19	38	23	35	35	31	81	76	47	90	95
AC_000158.1:111838636-111838655	TIPARP	65	53	63	52	23	24	8	14	40	14	35	33	0	0	10	14	74	67	58	64	41
AC_000158.1:111838730-111838750	TIPARP	149	100	124	107	37	54	52	36	88	39	71	38	22	19	33	11	106	88	174	113	112
AC_000158.1:111998341-111998360	SSR3	2	26	14	12	6	0	3	5	26	2	11	5	0	0	19	0	15	14	10	15	24
AC_000158.1:111998398-111998417	SSR3	77	31	104	20	11	1	15	19	54	1	49	11	29	12	28	0	98	24	77	50	84
AC_000158.1:112002598-112002618	SSR3	145	128	112	153	20	15	27	67	77	17	34	57	37	31	12	31	94	116	109	126	126
AC_000158.1:112002629-112002648	SSR3	27	30	67	9	12	0	9	26	39	12	25	12	29	0	16	0	56	24	56	35	41
AC_000158.1:112006808-112006828	SSR3	1	4	13	1	5	2	0	0	4	1	0	1	0	0	1	0	16	7	9	0	9
AC_000158.1:112036018-112036038	KCNAB1	29	19	12	17	5	5	6	17	9	8	0	3	20	0	0	0	51	24	16	15	50
AC_000158.1:112091025-112091045	KCNAB1	151	181	156	204	44	40	51	115	99	20	100	115	46	16	28	37	183	166	140	204	138
AC_000158.1:112097033-112097053	KCNAB1	253	203	277	266	65	58	49	98	162	76	130	151	52	23	81	16	239	245	258	227	214
AC_000158.1:112097059-112097079	KCNAB1	19	42	16	63	4	8	5	38	38	18	7	44	0	12	0	15	24	60	29	58	37
AC_000158.1:112540257-112540276	LOC107132205	29	32	20	34	14	26	8	6	18	11	6	13	20	0	0	4	42	31	19	39	33
AC_000158.1:112540357-112540377	LOC107132205	54	26	24	31	2	5	4	12	21	17	20	23	6	18	13	19	38	33	33	39	33
AC_000158.1:112550230-112550250	LOC107132205	32	20	19	35	0	10	10	10	6	0	12	10	0	0	2	18	17	12	26	19	24
AC_000158.1:112553418-112553438	LOC107132205	244	254	221	205	64	98	71	141	153	56	172	129	43	24	61	57	240	239	238	314	218
AC_000158.1:112652447-112652467	GMPS	0	0	2	2	0	0	1	0	0	0	0	2	0	0	0	0	0	0	0	0	8
AC_000158.1:112652552-112652571	GMPS	108	57	172	46	39	59	25	10	69	23	72	26	45	0	32	4	103	115	109	48	326
AC_000158.1:112672150-112672170	GMPS	22	25	43	6	5	8	6	4	9	4	16	3	5	0	7	0	14	26	38	8	182
AC_000158.1:112675647-112675667	GMPS	0	1	0	0	0	0	0	0	0	0	6	0	0	0	0	0	0	2	0	0	17
AC_000158.1:112747073-112747092	SLC33A1	15	27	23	9	3	6	9	1	11	3	25	6	0	0	11	0	15	18	21	22	41
AC_000158.1:112747119-112747139	SLC33A1	9	65	38	13	1	0	19	18	14	4	15	18	9	0	10	10	24	10	11	17	33
AC_000158.1:112747469-112747488	SLC33A1	67	109	101	89	24	28	29	45	77	33	55	44	9	59	8	41	140	83	123	76	173
AC_000158.1:112747500-112747519	SLC33A1	15	18	26	30	3	15	9	4	13	1	6	10	0	17	7	0	14	25	7	15	25
AC_000158.1:112748656-112748675	SLC33A1	51	91	98	67	18	14	13	24	83	22	36	29	44	21	42	34	108	67	87	49	96
AC_000158.1:112779450-112779469	C1H3orf33	30	30	75	26	6	17	8	1	10	1	55	15	0	27	36	8	38	32	65	52	49
AC_000158.1:112779470-112779490	C1H3orf33	359	284	308	254	72	60	50	125	159	75	140	109	27	19	60	42	320	265	317	303	274
AC_000158.1:112779486-112779505	C1H3orf33	81	54	70	95	26	13	16	42	51	29	42	45	11	21	36	5	66	87	98	74	85
AC_000158.1:112782354-112782373	C1H3orf33	25	19	31	4	13	0	3	4	19	8	15	7	15	7	7	3	35	7	25	12	23
AC_000158.1:112799657-112799676	C1H3orf33	50	53	30	22	17	6	19	6	14	0	24	9	7	0	25	0	24	20	38	27	33
AC_000158.1:112991815-112991835	PLCH1	269	321	251	218	39	19	46	69	139	110	114	97	60	105	47	74	300	185	195	249	238
AC_000158.1:112997867-112997886	PLCH1	116	169	142	163	26	39	31	106	103	41	85	93	34	7	40	23	184	146	144	194	148
AC_000158.1:113045803-113045822	PLCH1	25	31	37	31	1	4	20	19	6	11	10	14	0	0	5	15	26	18	34	35	33
AC_000158.1:113062283-113062302	PLCH1	19	32	14	21	2	0	6	3	3	0	9	15	0	0	2	0	26	38	8	14	35
AC_000158.1:113064326-113064346	PLCH1	122	113	120	88	32	29	39	46	78	35	90	45	40	41	30	45	156	115	170	116	104
AC_000158.1:113437866-113437885	MME	113	219	180	166	39	52	24	74	87	43	41	91	0	43	55	70	199	216	149	193	176
AC_000158.1:113457949-113457968	MME	307	304	356	342	56	102	104	158	182	57	195	195	62	41	113	36	394	369	343	330	262
AC_000158.1:113463466-113463485	MME	88	80	84	116	23	30	30	51	46	28	43	102	53	0	44	19	81	95	113	86	58
AC_000158.1:113465005-113465024	MME	57	38	44	29	9	3	3	7	29	2	16	22	0	29	20	3	32	30	42	42	53
AC_000158.1:114144807-114144827	GPR149	270	311	290	233	72	41	69	121	179	37	178	150	105	23	100	74	300	260	275	271	184
AC_000158.1:114145020-114145040	GPR149	165	142	247	122	30	21	39	68	95	29	100	62	64	26	41	19	152	151	252	124	161
AC_000158.1:114145062-114145081	GPR149	63	35	52	34	16	8	8	12	39	0	10	14	17	45	24	7	64	42	31	64	35
AC_000158.1:114146341-114146360	GPR149	124	148	171	154	24	19	32	57	134	58	93	66	19	50	47	65	154	173	166	183	151
AC_000158.1:114242427-114242447	DHX36	28	18	39	23	5	11	6	21	19	1	11	7	0	16	4	0	37	25	22	21	64
AC_000158.1:114247082-114247101	DHX36	23	20	20	12	0	8	0	0	4	0	4	2	18	0	0	0	11	19	13	4	153
AC_000158.1:114248169-114248188	DHX36	30	29	54	30	3	9	4	6	8	7	12	13	0	0	31	7	7	14	47	26	84
AC_000158.1:114248185-114248205	DHX36	25	53	60	43	6	25	4	27	8	18	33	23	10	15	23	8	48	73	47	45	93
AC_000158.1:114403185-114403205	ARHGEF26	288	248	301	274	55	40	83	122	223	53	148	142	132	48	107	54	403	273	290	278	210
AC_000158.1:114425035-114425055	ARHGEF26	111	205	179	141	60	59	35	62	108	29	84	93	11	70	52	55	176	195	139	156	139
AC_000158.1:114430501-114430521	ARHGEF26	281	221	309	229	74	34	44	147	163	58	180	155	61	66	33	20	297	217	265	240	202
AC_000158.1:114430869-114430889	ARHGEF26	198	185	186	125	21	32	31	56	135	24	130	90	12	45	25	14	149	185	169	144	144
AC_000158.1:114431197-114431216	ARHGEF26	14	25	57	43	3	12	20	16	15	12	11	25	10	39	3	21	27	77	46	56	37
AC_000158.1:115295543-115295563	LOC100299503	302	418	505	481	114	103	106	177	219	128	278	205	81	64	109	81	445	410	458	464	408
AC_000158.1:115295975-115295995	LOC100299503	180	226	120	154	37	52	30	73	120	53	68	113	27	47	47	27	194	164	131	150	163
AC_000158.1:115296174-115296194	LOC100299503	149	193	211	145	30	75	44	83	85	43	84	68	26	45	36	23	164	178	224	142	260
AC_000158.1:115296191-115296211	LOC100299503	93	106	120	130	43	16	32	75	61	41	45	59	25	46	31	31	114	159	141	137	121
AC_000158.1:115479587-115479606	RAP2B	89	184	133	155	15	45	26	63	69	33	87	60	51	16	21	39	128	169	156	220	156
AC_000158.1:115479645-115479665	RAP2B	135	169	206	162	39	37	55	67	132	23	139	80	15	53	69	54	164	166	252	137	150
AC_000158.1:115479674-115479694	RAP2B	92	235	196	241	22	38	53	71	70	27	97	101	34	1	68	38	147	220	168	205	158
AC_000158.1:115479710-115479730	RAP2B	69	68	88	94	15	7	28	32	72	15	46	44	38	0	5	19	125	45	93	92	91
AC_000158.1:115835363-115835383	P2RY1	45	89	74	79	19	25	10	14	52	15	25	36	6	0	12	4	59	64	102	70	70
AC_000158.1:115835446-115835466	P2RY1	137	234	181	236	34	40	19	81	96	57	88	122	60	57	21	113	179	226	103	249	186
AC_000158.1:115835483-115835502	P2RY1	121	71	149	94	53	21	20	62	111	25	60	72	48	30	15	34	154	135	135	134	147
AC_000158.1:115835595-115835614	P2RY1	83	54	90	86	21	52	17	39	57	21	31	38	23	4	36	10	79	72	69	116	57
AC_000158.1:116255373-116255393	MBNL1	139	96	87	62	37	0	7	27	81	13	21	14	20	6	7	13	105	55	28	49	72
AC_000158.1:116265676-116265695	MBNL1	47	69	69	34	8	5	19	31	27	9	46	25	0	66	8	20	61	55	44	43	47
AC_000158.1:116265700-116265719	MBNL1	245	207	235	235	63	108	63	109	149	83	117	115	50	39	61	84	282	196	285	235	208
AC_000158.1:116265748-116265768	MBNL1	1158	1031	1248	1031	289	314	330	628	745	309	678	639	297	380	323	345	1140	1079	1258	1264	970
AC_000158.1:116277203-116277223	MBNL1	48	107	113	98	29	26	25	32	73	22	79	61	32	91	29	30	125	115	112	145	114
AC_000158.1:116882519-116882538	SUCNR1	73	32	53	34	5	6	19	7	35	5	16	26	15	0	16	8	76	34	27	34	49
AC_000158.1:116882584-116882603	SUCNR1	308	281	309	241	112	66	50	116	197	81	154	132	31	112	62	42	307	307	271	263	270
AC_000158.1:116882673-116882693	SUCNR1	97	90	81	50	25	29	16	44	68	9	48	35	10	22	16	4	132	71	69	96	79
AC_000158.1:116882718-116882738	SUCNR1	18	25	29	18	1	10	7	10	12	5	24	8	0	11	5	0	28	28	43	26	28
AC_000158.1:116974648-116974668	AADAC	59	50	115	67	7	17	21	29	33	13	57	29	14	37	13	0	100	85	70	74	48
AC_000158.1:116980092-116980112	AADAC	222	221	228	219	65	59	74	117	162	89	118	142	20	38	41	81	249	243	258	335	237
AC_000158.1:116980110-116980130	AADAC	78	56	66	75	24	13	35	24	25	15	35	35	10	0	25	18	63	71	61	51	53
AC_000158.1:116983218-116983237	AADAC	31	31	38	42	6	4	7	25	11	13	21	20	0	12	4	7	22	34	55	37	22
AC_000158.1:116983249-116983269	AADAC	27	41	10	18	4	4	1	8	6	13	2	2	15	0	0	6	25	19	12	16	11
AC_000158.1:117039390-117039410	LOC782258	136	217	106	139	10	34	28	72	124	57	53	69	32	20	36	33	172	186	84	155	126
AC_000158.1:117039406-117039426	LOC782258	197	158	205	115	40	36	40	58	120	10	141	88	34	43	32	11	208	142	196	138	148
AC_000158.1:117039478-117039497	LOC782258	31	53	47	25	13	1	8	9	21	9	23	19	0	0	0	4	45	49	12	36	29
AC_000158.1:117045206-117045225	LOC782258	125	162	167	142	29	35	30	35	41	39	100	95	3	0	30	33	131	158	136	115	134
AC_000158.1:117146379-117146398	AADACL2	82	126	115	127	16	38	30	90	74	42	58	64	12	33	35	35	56	89	96	115	108
AC_000158.1:117146484-117146503	AADACL2	89	149	109	150	23	38	29	70	45	30	55	75	23	36	20	7	114	170	96	157	63
AC_000158.1:117149029-117149048	AADACL2	212	403	268	209	63	71	63	124	137	65	129	104	23	75	108	45	253	311	253	256	189
AC_000158.1:117152470-117152489	AADACL2	23	12	8	2	0	0	0	2	10	3	0	7	0	0	0	0	6	15	11	10	12
AC_000158.1:117253533-117253552	LOC523130	266	277	423	284	86	56	85	99	201	41	228	121	104	105	145	94	280	261	438	206	264
AC_000158.1:117253562-117253582	LOC523130	226	199	174	174	46	51	45	72	107	82	105	97	45	14	57	50	214	228	204	233	158
AC_000158.1:117253661-117253680	LOC523130	148	206	249	262	76	57	61	112	142	90	120	141	89	72	50	64	218	249	248	271	243
AC_000158.1:117253676-117253695	LOC523130	36	74	80	49	16	15	18	32	33	19	14	50	8	0	11	13	66	43	66	77	71
AC_000158.1:117533005-117533024	IGSF10	140	140	139	151	30	21	26	63	79	72	82	63	31	0	20	60	126	110	117	155	86
AC_000158.1:117533133-117533153	IGSF10	230	233	228	266	67	63	45	126	210	78	110	166	32	66	39	107	250	278	190	280	207
AC_000158.1:117533764-117533783	IGSF10	27	59	38	27	9	18	12	17	24	6	32	32	8	53	6	6	37	49	50	42	55
AC_000158.1:117534776-117534795	IGSF10	50	115	43	62	7	20	7	14	35	9	19	34	0	31	4	3	101	67	64	80	73
AC_000158.1:117613872-117613891	MED12L	39	79	71	71	7	16	18	27	15	14	21	53	0	17	6	12	23	57	32	73	49
AC_000158.1:117620481-117620500	MED12L	60	55	45	48	9	14	21	11	36	22	8	20	0	0	7	4	55	54	41	49	40
AC_000158.1:117620592-117620612	MED12L	74	110	66	136	20	26	5	34	39	27	37	73	0	37	3	27	98	134	48	100	99
AC_000158.1:117639053-117639073	P2RY12	80	89	84	101	19	10	32	27	56	12	52	39	14	18	31	28	131	122	83	95	90
AC_000158.1:117639109-117639129	P2RY12	63	81	49	69	10	7	5	37	35	26	29	42	25	0	10	41	48	81	53	93	79
AC_000158.1:117639206-117639225	P2RY12	86	134	167	112	32	30	25	38	77	40	58	57	23	13	29	32	139	120	140	153	167
AC_000158.1:117639283-117639302	P2RY12	182	198	241	179	36	42	26	57	99	28	103	78	78	121	49	63	207	139	189	157	156
AC_000158.1:117680560-117680580	LOC104971001	71	68	51	57	18	24	26	9	59	9	51	39	13	0	15	5	73	74	97	69	64
AC_000158.1:117680607-117680627	LOC104971001	72	174	115	148	15	25	14	78	68	25	58	65	10	1	28	41	92	139	101	144	110
AC_000158.1:117680631-117680651	LOC104971001	82	93	59	99	12	28	16	26	47	21	60	43	12	30	27	28	56	113	102	88	86
AC_000158.1:117680684-117680704	LOC104971001	207	228	252	292	56	63	54	125	176	64	96	134	61	7	47	83	190	239	276	255	240
AC_000158.1:117684958-117684977	LOC104971001	0	1	19	4	1	0	4	0	1	4	10	0	0	0	0	0	7	1	16	7	16
AC_000158.1:117692361-117692380	P2RY13	30	56	24	26	11	0	3	17	22	19	14	5	0	0	0	0	19	37	25	16	17
AC_000158.1:117692422-117692442	P2RY13	72	146	149	146	30	27	19	61	51	31	47	65	22	17	37	35	125	118	99	141	97
AC_000158.1:117692661-117692680	P2RY13	357	483	373	432	100	59	91	174	323	88	197	203	137	100	140	105	482	453	355	427	365
AC_000158.1:117692694-117692714	P2RY13	45	85	96	58	10	16	31	36	17	14	30	10	14	36	18	0	27	65	62	57	44
AC_000158.1:117733225-117733245	GPR87	19	17	41	15	1	2	24	11	4	0	13	7	0	0	6	0	23	24	37	16	20
AC_000158.1:117733394-117733414	GPR87	18	29	9	41	8	1	0	37	5	27	12	17	0	36	7	4	21	37	20	49	21
AC_000158.1:117733414-117733434	GPR87	26	21	0	12	15	1	1	3	11	4	8	18	0	0	0	0	20	7	8	10	23
AC_000158.1:117733483-117733502	GPR87	88	132	75	192	14	37	27	74	88	39	40	96	17	12	35	47	104	178	88	200	110
AC_000158.1:117815761-117815780	P2RY14	185	261	254	237	43	48	63	119	127	38	120	126	55	61	65	40	195	220	250	179	192
AC_000158.1:117816168-117816187	P2RY14	26	60	96	65	6	18	33	21	32	11	46	18	8	32	24	0	35	50	75	61	56
AC_000158.1:117816196-117816216	P2RY14	29	129	75	68	7	42	5	26	39	29	25	43	0	0	16	30	70	78	66	98	70
AC_000158.1:117816229-117816248	P2RY14	86	95	52	87	14	28	16	43	36	19	21	55	15	0	27	18	47	92	67	91	43
AC_000158.1:117834845-117834865	GPR171	37	95	57	93	8	23	19	22	50	15	30	36	17	65	13	23	65	91	61	75	69
AC_000158.1:117834985-117835004	GPR171	62	80	58	62	6	2	19	19	45	8	38	22	25	2	12	12	96	82	63	61	59
AC_000158.1:117835025-117835045	GPR171	292	378	313	376	64	35	68	188	252	102	131	195	70	71	58	86	376	367	308	451	348
AC_000158.1:117835046-117835066	GPR171	9	44	56	36	3	10	17	16	26	14	32	30	11	0	2	3	34	33	43	37	55
AC_000158.1:117842547-117842567	MED12L	289	292	312	365	66	83	88	158	187	102	170	186	68	103	81	93	365	333	365	364	251
AC_000158.1:117917416-117917435	MED12L	540	616	543	480	145	144	135	236	375	134	364	293	242	22	149	182	595	410	625	541	474
AC_000158.1:118097129-118097149	CLRN1	128	158	242	161	37	78	42	91	123	61	134	84	28	0	34	68	175	171	205	192	209
AC_000158.1:118097264-118097284	CLRN1	1020	1086	1116	1112	251	225	245	587	729	283	592	540	239	178	207	255	928	1115	1072	1096	960
AC_000158.1:118123321-118123341	CLRN1	19	53	49	49	18	16	12	29	26	4	26	49	17	0	28	15	8	33	53	57	58
AC_000158.1:118123342-118123362	CLRN1	38	19	47	21	15	4	8	26	45	8	22	12	16	14	8	21	31	44	44	35	56
AC_000158.1:118140518-118140538	CLRN1	39	43	65	36	8	16	12	13	28	22	30	22	11	0	16	21	31	54	59	39	46
AC_000158.1:118300824-118300844	SIAH2	123	143	109	117	28	19	25	59	71	36	78	69	20	31	22	17	95	128	112	117	122
AC_000158.1:118300949-118300969	SIAH2	423	395	511	433	113	89	116	217	305	82	290	261	63	89	104	137	491	348	478	487	371
AC_000158.1:118301048-118301068	SIAH2	36	49	81	31	4	9	17	12	16	5	57	20	25	0	3	0	28	30	38	27	23
AC_000158.1:118301089-118301109	SIAH2	149	122	154	177	24	20	41	53	109	30	72	66	11	81	30	46	157	219	144	190	148
AC_000158.1:118379652-118379672	ERICH6	177	378	332	377	56	56	81	151	233	80	175	179	143	21	76	82	226	344	310	379	298
AC_000158.1:118379669-118379689	ERICH6	71	128	134	85	26	19	22	26	46	19	86	42	0	15	23	2	93	116	104	85	109
AC_000158.1:118393738-118393757	ERICH6	316	453	380	467	87	74	71	202	202	87	190	193	126	83	85	94	406	366	345	462	338
AC_000158.1:118393757-118393777	ERICH6	1548	1773	1822	1625	373	414	398	803	1034	425	981	867	448	233	498	408	1554	1859	1802	1818	1558
AC_000158.1:118397509-118397528	ERICH6	60	45	52	43	2	16	18	16	33	18	26	24	8	38	7	20	69	69	42	43	47
AC_000158.1:118448988-118449007	SELT	125	230	130	170	26	63	25	71	141	34	52	85	18	49	21	42	172	181	121	195	178
AC_000158.1:118453490-118453510	SELT	217	181	160	191	52	41	55	78	147	34	92	95	83	41	38	37	232	155	120	193	250
AC_000158.1:118454254-118454273	SELT	338	277	160	266	62	51	30	141	204	66	82	115	41	26	21	130	283	266	141	295	274
AC_000158.1:118454273-118454293	SELT	35	43	44	41	5	25	4	19	39	15	13	22	23	0	17	21	43	37	36	62	41
AC_000158.1:118454300-118454319	SELT	309	226	322	296	47	71	55	142	192	63	135	140	97	65	46	58	295	258	288	284	342
AC_000158.1:118510412-118510431	EIF2A	109	58	93	95	18	28	22	37	54	2	43	32	11	0	14	7	85	114	85	90	111
AC_000158.1:118513313-118513333	EIF2A	118	109	47	141	35	25	28	62	60	13	61	46	33	9	21	35	146	117	92	144	128
AC_000158.1:118513639-118513658	EIF2A	10	16	27	20	4	9	15	4	25	4	9	2	0	0	16	0	34	19	22	24	23
AC_000158.1:118518614-118518634	EIF2A	118	182	118	146	21	45	20	104	53	34	74	73	46	52	27	26	114	170	135	116	180
AC_000158.1:118521424-118521444	EIF2A	189	284	227	267	50	72	46	121	203	69	138	134	50	95	56	73	242	273	190	260	236
AC_000158.1:118537434-118537453	SERP1	101	87	43	87	35	17	18	44	86	7	38	51	53	16	32	27	76	85	58	103	98
AC_000158.1:118537462-118537482	SERP1	86	130	94	70	17	22	22	59	62	7	63	55	22	12	35	21	138	79	97	76	105
AC_000158.1:118537481-118537500	SERP1	224	305	266	277	79	103	109	122	266	120	170	171	102	61	134	124	404	321	295	309	266
AC_000158.1:118537501-118537520	SERP1	37	95	80	87	24	34	25	57	19	17	51	85	0	17	16	43	39	97	113	95	72
AC_000158.1:118537838-118537858	SERP1	15	0	10	5	0	0	3	8	8	3	8	6	0	0	1	0	15	12	8	13	24
AC_000158.1:118656523-118656543	TSC22D2	6	40	19	46	0	2	4	4	4	17	5	6	10	12	2	0	8	36	3	25	20
AC_000158.1:118656859-118656879	TSC22D2	21	26	2	33	8	3	7	0	18	8	2	1	24	0	0	10	8	17	5	28	27
AC_000158.1:118657046-118657066	TSC22D2	383	470	428	356	81	85	75	161	166	95	149	230	86	102	65	42	309	396	357	262	372
AC_000158.1:118657088-118657108	TSC22D2	69	102	77	113	7	4	16	42	47	22	32	28	0	0	38	18	95	99	36	133	100
AC_000158.1:119151149-119151168	PFN2	78	149	101	88	19	21	32	27	44	23	53	45	0	32	26	7	92	101	101	113	86
AC_000158.1:119151168-119151187	PFN2	81	102	163	98	13	36	54	82	58	25	63	54	22	0	56	18	76	132	159	76	107
AC_000158.1:119151208-119151228	PFN2	48	62	97	90	9	28	30	27	11	7	60	20	16	0	11	28	43	68	72	106	58
AC_000158.1:119151235-119151254	PFN2	1057	1071	1131	1078	230	212	295	548	635	224	561	540	199	215	254	375	1194	1089	1135	1192	958
AC_000158.1:119214256-119214275	RNF13	36	36	46	37	3	11	20	46	38	3	36	29	15	19	3	24	25	64	64	46	55
AC_000158.1:119214278-119214297	RNF13	30	8	36	7	4	0	5	0	9	6	10	3	0	0	13	0	37	2	44	1	34
AC_000158.1:119225128-119225148	RNF13	221	326	275	232	33	94	63	96	206	76	177	164	56	41	55	52	296	366	328	369	215
AC_000158.1:119266518-119266537	RNF13	23	19	23	24	5	8	2	19	8	8	6	4	0	0	0	8	34	54	19	32	17
AC_000158.1:119309453-119309473	ANKUB1	9	14	3	11	0	0	0	14	19	4	3	9	0	0	0	0	19	12	11	25	12
AC_000158.1:119318050-119318069	ANKUB1	298	371	383	398	68	81	94	130	175	100	219	177	55	12	117	84	335	377	378	329	299
AC_000158.1:119318069-119318088	ANKUB1	28	35	34	20	4	3	15	8	26	11	32	14	24	14	39	12	46	59	41	46	35
AC_000158.1:119330179-119330199	ANKUB1	47	62	57	52	6	15	22	25	30	6	32	23	0	0	11	0	59	54	68	52	54
AC_000158.1:119330206-119330226	ANKUB1	147	116	222	100	33	42	52	70	86	27	118	45	3	60	35	21	118	153	235	95	115
AC_000158.1:119344840-119344859	COMMD2	43	80	45	33	11	5	9	15	29	54	12	15	4	16	13	9	36	60	47	38	32
AC_000158.1:119344877-119344897	COMMD2	80	112	44	82	20	5	4	34	48	17	22	61	13	38	13	46	59	69	39	96	53
AC_000158.1:119345528-119345547	COMMD2	86	77	91	86	14	30	29	49	47	21	89	46	7	22	19	28	47	86	108	69	80
AC_000158.1:119345575-119345595	COMMD2	186	269	242	241	50	85	71	130	130	85	148	143	43	105	69	109	163	226	177	214	289
AC_000158.1:119353439-119353459	COMMD2	218	238	235	237	36	56	57	171	112	47	119	113	33	50	42	89	192	308	187	243	199
AC_000158.1:119438008-119438027	WWTR1	137	133	123	74	19	17	33	50	65	23	54	31	0	13	6	7	68	101	122	88	157
AC_000158.1:119438058-119438077	WWTR1	161	145	241	204	41	35	44	40	102	48	83	78	127	72	42	19	206	201	161	164	276
AC_000158.1:119438269-119438289	WWTR1	207	155	112	131	45	45	17	37	112	47	76	59	40	37	41	24	187	208	144	119	242
AC_000158.1:119438361-119438381	WWTR1	131	136	85	94	26	14	25	39	98	26	61	24	21	17	35	22	167	89	101	103	220
AC_000158.1:119575116-119575136	WWTR1	86	113	106	117	10	36	30	59	59	32	53	68	28	87	31	50	78	133	117	121	143
AC_000158.1:119608828-119608847	TM4SF4	158	220	210	156	39	59	54	53	137	35	99	73	37	35	44	62	184	168	272	165	183
AC_000158.1:119618510-119618530	TM4SF4	76	32	74	32	20	15	29	21	36	6	43	22	32	15	28	14	78	30	76	31	49
AC_000158.1:119618534-119618553	TM4SF4	372	472	431	490	96	130	104	210	316	100	216	237	149	80	86	141	505	443	454	566	424
AC_000158.1:119618554-119618574	TM4SF4	36	70	36	94	17	20	11	65	42	34	15	38	11	0	2	27	66	69	45	65	87
AC_000158.1:119630429-119630449	TM4SF4	64	132	73	131	12	22	31	43	53	14	52	90	5	22	31	21	96	116	64	97	85
AC_000158.1:119752293-119752312	TM4SF1	177	179	149	137	25	45	33	44	99	53	68	57	34	96	49	42	193	160	132	136	157
AC_000158.1:119752316-119752335	TM4SF1	155	122	130	124	41	47	42	53	132	31	95	52	110	16	36	20	178	196	169	99	173
AC_000158.1:119752365-119752385	TM4SF1	1301	1183	1264	1140	291	247	288	472	868	278	552	533	326	286	194	324	1381	1208	1160	1081	1233
AC_000158.1:119752381-119752401	TM4SF1	179	187	168	215	62	17	41	61	147	80	96	95	68	50	9	23	248	218	159	165	184
AC_000158.1:119755645-119755665	TM4SF1	54	47	73	57	25	2	9	34	53	20	28	28	9	2	23	19	81	54	64	69	85
AC_000158.1:119800515-119800535	TM4SF18	0	0	0	0	16	14	4	0	0	15	0	0	17	48	12	18	0	0	0	0	55
AC_000158.1:119800541-119800561	TM4SF18	762	877	952	909	192	128	247	346	541	248	468	411	110	252	193	147	844	901	898	823	893
AC_000158.1:119800578-119800597	TM4SF18	107	133	75	53	22	12	6	16	76	33	28	42	8	19	9	12	70	102	70	107	74
AC_000158.1:119803794-119803813	TM4SF18	246	195	377	273	58	39	95	107	165	81	184	103	83	100	70	79	256	288	315	270	270
AC_000158.1:119817102-119817121	TM4SF18	173	168	176	214	43	57	55	115	120	59	96	85	24	7	54	37	184	188	180	166	169
AC_000158.1:119844119-119844138	LOC526230	411	568	396	632	69	88	116	299	261	134	257	323	197	105	188	137	459	626	433	674	564
AC_000158.1:119844173-119844192	LOC526230	102	127	101	164	43	24	35	73	68	23	48	85	61	11	45	46	111	133	116	145	140
AC_000158.1:119846390-119846410	LOC526230	22	44	41	45	4	14	3	17	12	17	23	18	3	28	11	15	31	38	47	29	47
AC_000158.1:119853762-119853781	LOC526230	21	28	48	22	12	0	6	22	19	10	15	11	0	0	20	21	21	18	43	44	23
AC_000158.1:119853787-119853806	LOC526230	40	55	101	64	17	23	20	26	51	19	43	32	7	8	25	9	51	76	110	77	112
AC_000158.1:119911141-119911161	CP	13	25	29	23	2	0	2	1	16	4	5	7	4	0	3	5	27	30	21	13	23
AC_000158.1:119911174-119911194	CP	35	30	11	17	5	9	16	9	25	4	13	7	20	13	3	0	18	21	21	26	27
AC_000158.1:119912638-119912658	CP	99	107	130	122	18	37	29	21	72	34	71	51	40	6	26	38	159	97	100	129	127
AC_000158.1:119916257-119916276	CP	10	7	7	1	9	7	4	0	17	0	10	6	0	0	0	0	48	8	7	5	10
AC_000158.1:119918328-119918347	CP	140	61	105	53	32	16	41	21	68	30	70	42	35	12	47	12	124	64	135	61	96
AC_000158.1:119965660-119965679	HPS3	93	128	72	125	11	24	18	67	92	43	46	78	18	69	25	64	88	115	86	113	64
AC_000158.1:119968133-119968152	HPS3	1006	1296	1093	1224	228	324	264	589	700	277	689	594	212	181	270	195	1109	1225	1144	1205	982
AC_000158.1:119971309-119971328	HPS3	23	34	112	21	1	0	31	4	1	0	60	9	0	0	15	2	17	12	102	17	17
AC_000158.1:119976430-119976450	HPS3	223	154	146	262	42	36	35	101	131	34	69	120	28	12	34	73	283	194	189	231	170
AC_000158.1:119985353-119985373	HPS3	214	279	293	260	53	62	83	109	179	53	137	145	9	61	48	65	305	232	305	229	196
AC_000158.1:120015267-120015287	HLTF	36	29	35	49	16	0	19	18	34	25	16	30	7	37	14	5	39	43	22	31	41
AC_000158.1:120029903-120029922	HLTF	104	143	100	114	9	12	26	64	40	20	64	59	2	12	18	41	100	105	82	121	99
AC_000158.1:120030165-120030185	HLTF	27	59	40	32	17	2	8	9	26	5	17	19	9	28	12	0	53	39	31	44	47
AC_000158.1:120033355-120033375	HLTF	125	123	126	139	30	11	30	70	102	32	83	57	8	19	6	42	143	158	111	148	115
AC_000158.1:1200437-1200457	CRYZL1	399	384	363	400	82	101	89	177	231	120	162	204	96	69	105	99	415	438	310	394	307
AC_000158.1:120093514-120093533	GYG1	34	69	45	47	7	50	32	29	25	16	25	23	0	0	20	38	48	65	22	57	50
AC_000158.1:120125200-120125220	GYG1	108	142	185	134	39	37	28	74	87	51	93	79	10	21	30	14	169	156	176	136	116
AC_000158.1:120125303-120125323	GYG1	107	110	96	89	21	44	17	39	52	39	58	60	10	20	17	33	87	104	122	115	92
AC_000158.1:120125673-120125692	GYG1	97	153	137	73	11	54	35	32	45	25	68	62	10	32	26	11	102	61	111	132	111
AC_000158.1:120125702-120125721	GYG1	262	256	238	260	61	59	52	114	144	87	127	154	81	87	70	89	234	260	217	284	245
AC_000158.1:1202534-1202553	CRYZL1	27	43	44	49	4	4	8	23	15	20	27	21	0	0	22	0	44	55	38	58	38
AC_000158.1:120257354-120257373	CPA3	282	310	339	310	77	78	92	173	190	91	134	153	52	95	107	60	333	249	307	288	274
AC_000158.1:120265488-120265508	CPA3	302	286	291	262	55	52	43	144	184	63	93	152	39	119	26	80	338	234	242	357	289
AC_000158.1:120268761-120268780	CPA3	188	229	251	223	52	60	57	100	131	78	145	126	21	35	47	34	236	245	241	255	184
AC_000158.1:120268780-120268799	CPA3	16	39	26	36	3	4	5	15	16	8	19	29	0	0	2	3	10	28	36	39	29
AC_000158.1:120295594-120295613	CPB1	109	116	137	129	38	24	19	31	86	25	71	45	10	29	16	15	126	146	126	113	108
AC_000158.1:120298326-120298345	CPB1	58	32	61	57	20	7	33	23	40	7	37	43	34	0	14	12	58	63	70	47	73
AC_000158.1:120298369-120298389	CPB1	129	106	196	235	25	41	46	71	76	52	75	87	31	40	42	110	118	283	181	177	105
AC_000158.1:120306147-120306167	CPB1	49	40	52	34	20	13	16	17	35	2	21	15	6	24	11	7	81	29	37	41	52
AC_000158.1:120403656-120403675	AGTR1	47	79	60	92	23	11	11	22	30	25	24	46	6	11	15	8	53	80	55	81	73
AC_000158.1:120403692-120403711	AGTR1	126	147	149	109	34	28	43	74	68	27	61	63	0	32	55	13	129	111	108	128	83
AC_000158.1:120403784-120403803	AGTR1	19	37	17	27	6	3	2	10	41	11	24	13	15	0	0	16	34	25	3	37	22
AC_000158.1:120403810-120403830	AGTR1	151	150	139	170	26	33	35	101	114	37	80	114	0	0	16	57	156	162	176	214	179
AC_000158.1:1204263-1204283	CRYZL1	292	282	387	251	64	41	112	89	161	69	231	124	62	99	80	63	339	239	376	242	274
AC_000158.1:1204289-1204309	CRYZL1	58	55	50	56	1	20	12	36	19	19	19	23	12	35	7	21	34	59	55	54	38
AC_000158.1:121288904-121288924	LOC786256	24	11	8	1	2	0	1	2	4	0	7	1	0	0	14	0	11	0	18	4	12
AC_000158.1:121288992-121289012	LOC786256	41	33	29	64	6	9	7	26	12	14	9	52	0	0	20	12	44	32	41	38	44
AC_000158.1:121289017-121289037	LOC786256	6	31	9	39	0	10	0	22	8	17	0	15	11	0	0	0	6	52	7	43	13
AC_000158.1:121431227-121431246	LOC101905819	199	206	188	212	41	56	77	112	160	50	115	127	36	0	69	65	225	223	231	223	193
AC_000158.1:121431276-121431296	LOC101905819	167	75	55	124	26	46	15	62	72	61	36	53	16	13	0	21	110	117	81	154	73
AC_000158.1:121431980-121431999	LOC101905819	338	318	434	342	83	83	131	180	228	85	210	174	79	56	113	114	343	297	390	379	339
AC_000158.1:121432001-121432021	LOC101905819	352	589	348	576	89	120	105	217	262	121	204	254	84	141	81	180	474	471	368	478	319
AC_000158.1:121432316-121432336	LOC100139345	19	13	38	9	5	7	8	4	21	0	19	0	0	23	5	0	33	1	30	11	27
AC_000158.1:121433839-121433858	LOC100139345	15	48	3	22	5	0	5	0	5	17	11	3	0	0	0	12	18	15	5	6	8
AC_000158.1:121434603-121434623	LOC100139345	55	79	100	70	11	19	15	20	47	13	33	28	22	32	15	6	51	48	86	51	89
AC_000158.1:121434618-121434637	LOC100139345	75	72	95	69	30	38	22	60	57	12	55	19	0	12	39	0	99	84	105	83	79
AC_000158.1:121434629-121434649	LOC100139345	50	48	32	39	8	9	20	25	28	10	11	23	33	0	0	7	77	57	36	53	24
AC_000158.1:121867325-121867344	ZIC1	29	19	11	14	6	10	7	4	8	0	3	4	0	16	0	0	36	15	12	17	15
AC_000158.1:121867345-121867365	ZIC1	338	286	208	340	75	89	63	202	218	108	138	185	128	59	57	144	318	340	301	343	273
AC_000158.1:121867659-121867678	ZIC1	41	66	66	61	14	30	10	17	34	25	37	37	15	41	15	10	69	83	72	76	41
AC_000158.1:121867677-121867697	ZIC1	1183	1244	1023	1144	310	323	287	617	676	340	573	619	179	352	245	302	1191	1109	971	1082	759
AC_000158.1:121881451-121881470	ZIC4	161	220	168	181	49	58	21	101	130	36	82	97	56	51	38	48	168	142	156	219	132
AC_000158.1:121881585-121881605	ZIC4	211	180	189	162	56	75	57	103	126	35	69	90	64	70	29	53	231	217	103	160	226
AC_000158.1:121881658-121881677	ZIC4	246	210	244	267	47	57	58	139	128	64	127	143	61	72	66	63	263	232	238	301	202
AC_000158.1:121881840-121881859	ZIC4	253	274	221	247	45	77	71	79	201	58	95	96	59	81	21	40	256	248	210	292	206
AC_000158.1:121886667-121886687	ZIC4	64	38	21	79	9	21	9	27	40	18	26	27	12	36	6	11	57	63	33	85	44
AC_000158.1:1225673-1225693	DONSON	0	0	10	9	1	0	0	0	2	0	8	2	0	0	3	0	0	6	26	9	30
AC_000158.1:1225708-1225727	DONSON	6	12	2	13	0	0	1	9	5	0	2	14	0	0	0	5	0	12	13	21	191
AC_000158.1:1225816-1225835	DONSON	1	4	0	5	0	0	0	1	0	8	0	3	0	0	0	0	5	1	0	6	132
AC_000158.1:1226857-1226877	DONSON	6	0	2	0	0	0	0	0	5	0	0	0	0	0	0	0	3	0	0	0	17
AC_000158.1:122821277-122821297	PLSCR5	66	62	48	76	14	10	13	37	48	17	25	37	20	17	17	36	76	62	47	44	67
AC_000158.1:1228258-1228278	DONSON	60	65	56	49	6	4	8	11	33	15	22	11	0	29	0	5	30	65	46	26	671
AC_000158.1:122828467-122828487	PLSCR5	64	33	80	52	11	12	12	15	65	11	32	35	24	0	37	13	77	45	52	53	66
AC_000158.1:122828518-122828537	PLSCR5	82	111	132	132	20	52	22	67	70	18	67	66	17	38	23	33	143	124	129	145	93
AC_000158.1:122828535-122828555	PLSCR5	76	95	96	73	25	43	13	39	56	34	44	24	2	0	12	10	97	68	79	71	77
AC_000158.1:122830798-122830818	PLSCR5	52	33	67	53	29	17	15	29	12	14	18	28	0	5	2	16	39	34	68	55	42
AC_000158.1:122926067-122926086	PLSCR1	293	243	261	194	77	54	80	77	211	43	171	126	96	78	77	46	410	190	325	212	260
AC_000158.1:122930184-122930203	PLSCR1	402	412	333	366	89	122	129	181	277	92	210	233	65	115	97	54	382	371	364	435	318
AC_000158.1:122930245-122930264	PLSCR1	36	15	34	67	21	0	0	13	9	16	13	35	0	0	6	3	29	33	45	57	20
AC_000158.1:122932524-122932544	PLSCR1	502	604	375	601	120	175	95	329	358	113	166	339	149	185	87	131	502	555	387	632	455
AC_000158.1:123254031-123254051	PLSCR4	75	78	62	95	28	36	17	58	58	8	36	73	24	0	23	0	96	88	52	87	79
AC_000158.1:123259951-123259971	PLSCR4	72	131	97	88	33	17	37	33	80	22	44	43	38	27	17	3	135	89	103	59	100
AC_000158.1:123260053-123260073	PLSCR4	12	12	35	8	8	0	16	4	6	0	27	8	14	0	24	7	14	6	28	14	15
AC_000158.1:123260109-123260129	PLSCR4	92	128	104	111	35	32	15	56	75	31	52	40	54	0	13	41	112	122	112	154	74
AC_000158.1:123267655-123267675	PLSCR4	129	162	224	143	32	6	43	44	115	37	116	77	31	12	27	32	177	165	224	167	149
AC_000158.1:123322901-123322921	PLOD2	1061	1383	1371	1257	278	297	343	659	810	434	665	732	293	257	296	313	1372	1476	1294	1444	1203
AC_000158.1:123379758-123379777	PLOD2	83	25	90	53	28	14	31	10	43	16	53	37	15	14	40	6	66	65	114	30	63
AC_000158.1:123379814-123379833	PLOD2	89	109	127	128	16	29	26	69	74	34	65	79	14	0	35	33	150	105	132	143	137
AC_000158.1:123393190-123393209	PLOD2	29	26	44	84	2	19	5	30	21	12	38	29	7	48	24	3	37	46	40	74	48
AC_000158.1:123422003-123422023	PLOD2	16	15	14	19	7	0	9	0	24	3	10	6	14	0	0	7	14	22	15	19	15
AC_000158.1:1256402-1256421	SON	67	58	109	107	31	25	32	27	44	35	68	45	1	15	19	6	117	91	141	98	325
AC_000158.1:1258682-1258701	SON	143	79	162	123	29	15	29	58	126	12	62	58	24	30	41	44	182	148	194	127	208
AC_000158.1:125868827-125868847	C1H3orf58	0	8	1	4	0	12	5	0	1	9	4	0	0	0	6	0	1	2	3	2	5
AC_000158.1:125884402-125884422	C1H3orf58	26	19	23	32	14	29	6	42	30	24	11	44	12	36	0	21	4	19	9	46	39
AC_000158.1:125884549-125884568	C1H3orf58	24	66	58	67	32	55	29	82	72	72	62	68	49	91	46	104	65	95	47	89	113
AC_000158.1:125884780-125884799	C1H3orf58	66	103	70	117	83	172	67	146	100	60	110	133	134	151	82	73	112	147	123	159	203
AC_000158.1:125884812-125884831	C1H3orf58	0	1	0	2	0	7	0	8	0	5	0	0	19	0	0	2	1	2	0	2	5
AC_000158.1:1259026-1259046	SON	29	87	73	55	3	2	16	38	15	2	35	16	0	17	2	9	46	46	69	35	91
AC_000158.1:1259379-1259398	SON	140	89	126	127	23	45	23	39	79	23	55	57	45	0	32	46	110	125	73	109	204
AC_000158.1:126062594-126062613	SLC9A9	27	29	27	40	2	10	4	13	33	6	20	12	0	0	8	5	51	64	34	42	28
AC_000158.1:126062612-126062631	SLC9A9	27	16	37	74	10	4	10	24	24	16	10	24	15	0	13	7	65	58	48	48	50
AC_000158.1:126062735-126062755	SLC9A9	255	218	321	188	40	58	66	113	148	55	160	102	23	29	39	44	288	190	308	223	269
AC_000158.1:1261504-1261524	SON	17	21	12	11	18	2	0	5	5	7	9	4	0	0	0	5	39	8	13	7	71
AC_000158.1:126358209-126358228	SLC9A9	377	363	393	316	113	110	85	169	263	108	201	178	51	85	77	112	457	358	372	330	264
AC_000158.1:126489442-126489462	SLC9A9	162	114	115	115	19	27	27	31	112	18	46	47	78	0	25	5	148	100	92	73	76
AC_000158.1:126873728-126873747	CHST2	288	233	211	229	55	48	61	95	174	70	140	129	39	78	44	29	230	239	199	258	218
AC_000158.1:126873953-126873972	CHST2	82	69	135	65	5	4	23	21	48	5	93	33	0	53	9	12	100	59	111	40	62
AC_000158.1:126873968-126873987	CHST2	141	87	118	92	35	22	34	40	79	47	73	35	20	17	53	20	156	118	133	105	103
AC_000158.1:126874035-126874055	CHST2	0	4	0	2	1	0	0	5	0	0	0	1	0	0	0	3	0	0	0	10	2
AC_000158.1:126966647-126966666	U2SURP	13	22	4	10	0	0	3	4	5	0	0	0	0	26	0	0	6	12	0	1	28
AC_000158.1:126966681-126966701	U2SURP	1	9	0	17	2	5	0	5	2	3	1	1	0	0	0	0	0	2	1	9	19
AC_000158.1:126968460-126968479	U2SURP	15	20	25	18	7	7	5	4	14	0	5	7	0	0	15	0	26	29	32	35	105
AC_000158.1:126971478-126971497	U2SURP	0	0	5	0	2	0	2	5	1	0	0	0	0	0	0	0	0	2	1	5	22
AC_000158.1:126976747-126976767	U2SURP	58	73	66	68	8	43	13	20	44	13	32	41	14	0	21	17	72	77	41	87	91
AC_000158.1:127041899-127041918	PAQR9	319	305	381	304	77	121	94	114	174	91	161	119	60	135	74	58	305	285	314	284	330
AC_000158.1:127041953-127041973	PAQR9	92	119	94	119	37	16	26	68	64	19	56	40	10	0	8	5	149	153	90	110	109
AC_000158.1:127042056-127042076	PAQR9	95	157	182	118	23	37	47	50	47	48	67	74	44	0	46	3	122	159	177	117	139
AC_000158.1:127042090-127042110	PAQR9	59	43	50	97	9	15	24	45	23	37	39	49	0	0	6	30	61	60	62	100	34
AC_000158.1:127195931-127195951	PCOLCE2	36	50	56	56	3	23	10	10	23	17	33	25	28	0	9	13	41	60	50	51	56
AC_000158.1:127206952-127206971	PCOLCE2	232	237	202	187	65	82	38	95	154	94	101	128	84	13	27	65	327	249	177	215	240
AC_000158.1:127207010-127207030	PCOLCE2	126	139	247	117	56	54	54	59	103	50	111	63	32	15	41	8	191	137	215	152	158
AC_000158.1:127207035-127207055	PCOLCE2	85	134	173	94	21	15	41	36	60	33	81	48	15	0	42	23	103	121	194	108	137
AC_000158.1:127222165-127222184	PCOLCE2	452	496	599	547	78	136	113	266	338	132	320	322	110	139	134	119	530	590	485	572	423
AC_000158.1:127280735-127280755	TRPC1	216	164	194	120	35	33	60	85	114	13	88	63	62	0	56	16	193	131	227	122	229
AC_000158.1:127280974-127280993	TRPC1	135	151	207	200	40	49	48	82	124	73	125	103	45	30	19	45	154	204	189	226	173
AC_000158.1:127285099-127285119	TRPC1	147	135	86	108	36	21	24	32	109	29	34	49	41	48	37	14	125	119	91	95	86
AC_000158.1:127295918-127295937	TRPC1	120	100	103	129	31	33	9	59	72	46	35	55	31	32	11	23	137	116	128	138	113
AC_000158.1:127318330-127318350	LOC100847999	73	77	64	99	4	30	10	42	48	15	18	36	0	0	15	23	78	69	64	95	71
AC_000158.1:127318372-127318392	LOC100847999	107	141	98	118	23	50	23	39	103	34	63	62	19	24	25	11	158	123	100	119	126
AC_000158.1:127318406-127318426	LOC100847999	110	117	107	137	31	14	17	40	71	36	47	51	19	36	23	7	113	104	78	99	88
AC_000158.1:127318517-127318536	LOC100847999	10	21	30	9	6	1	17	6	23	3	23	2	7	0	6	0	14	30	21	12	11
AC_000158.1:127352631-127352650	PLS1	275	199	230	190	44	33	42	100	129	45	115	82	21	60	48	39	264	207	203	197	198
AC_000158.1:127352652-127352672	PLS1	33	19	55	41	7	5	5	16	29	11	17	8	16	0	11	19	32	49	26	34	57
AC_000158.1:127354141-127354161	PLS1	111	104	129	96	16	11	34	36	67	24	91	38	58	54	34	30	155	84	166	108	111
AC_000158.1:1273751-1273771	GART	28	44	23	21	8	10	5	8	3	17	19	8	0	1	6	3	25	40	24	18	93
AC_000158.1:127380399-127380419	PLS1	287	342	263	414	87	89	69	202	239	106	192	194	70	27	103	99	420	401	361	423	335
AC_000158.1:127487233-127487253	ATR	13	0	9	0	0	0	3	3	4	4	4	1	0	0	0	0	14	4	0	3	69
AC_000158.1:127493097-127493116	ATR	53	39	46	21	11	4	9	4	39	5	18	12	4	0	13	0	60	38	67	10	59
AC_000158.1:127494529-127494549	ATR	7	31	25	42	12	6	4	23	24	18	10	15	29	0	2	0	22	48	25	40	88
AC_000158.1:127497288-127497307	ATR	10	22	22	0	0	0	3	0	6	10	14	2	20	17	0	0	0	8	8	1	57
AC_000158.1:127497580-127497599	ATR	35	38	58	25	7	7	15	10	19	18	32	10	3	0	12	0	57	32	50	23	76
AC_000158.1:127609824-127609843	XRN1	1	51	11	53	2	2	10	30	3	1	15	9	11	41	0	12	21	24	12	38	33
AC_000158.1:127621145-127621164	XRN1	0	2	8	2	1	2	1	1	2	0	0	0	0	0	0	0	9	3	3	1	22
AC_000158.1:127639532-127639552	XRN1	49	46	74	40	15	10	13	16	26	7	37	15	8	0	30	15	56	56	70	61	88
AC_000158.1:127643129-127643149	XRN1	68	135	124	63	12	7	34	39	66	34	78	47	27	21	11	29	106	131	132	105	199
AC_000158.1:127648575-127648594	XRN1	48	10	25	18	7	0	13	7	33	5	4	7	0	0	11	0	52	35	28	28	82
AC_000158.1:1277177-1277197	GART	29	52	21	34	10	36	24	9	23	7	9	10	0	0	9	3	15	54	38	21	91
AC_000158.1:1277512-1277531	GART	131	79	77	55	10	8	13	11	39	23	32	16	32	8	1	0	83	77	68	49	141
AC_000158.1:1277552-1277571	GART	20	34	27	9	10	13	5	5	25	0	7	6	0	34	3	0	13	30	21	17	54
AC_000158.1:127773654-127773674	GK5	200	186	168	212	45	35	53	132	99	63	119	108	0	83	37	115	182	220	205	218	212
AC_000158.1:127786565-127786585	GK5	246	368	338	342	71	74	90	118	122	78	202	193	20	78	69	110	256	316	334	362	386
AC_000158.1:127786815-127786834	GK5	70	90	58	94	49	23	11	54	33	19	31	25	32	28	18	26	83	67	57	78	61
AC_000158.1:127789042-127789061	GK5	129	151	151	170	16	36	41	60	70	40	87	79	40	46	52	37	119	130	137	126	125
AC_000158.1:127982217-127982236	TFDP2	345	342	204	260	65	46	48	160	230	60	125	123	77	83	25	54	365	336	190	346	264
AC_000158.1:128002147-128002166	TFDP2	41	28	43	37	10	1	13	11	15	8	24	7	0	0	3	0	51	40	37	51	25
AC_000158.1:128002215-128002234	TFDP2	139	121	146	191	39	59	15	45	118	26	69	71	15	16	12	43	159	186	110	172	138
AC_000158.1:128002231-128002250	TFDP2	364	437	404	423	72	104	107	138	251	158	208	217	74	119	92	75	385	377	370	435	429
AC_000158.1:128026737-128026757	TFDP2	51	58	56	65	11	27	12	26	16	16	26	23	21	0	3	13	62	76	61	66	26
AC_000158.1:128036009-128036028	LOC511302	135	121	149	100	32	29	29	57	82	18	67	67	26	51	28	13	121	117	169	95	113
AC_000158.1:128036121-128036140	LOC511302	176	213	154	167	33	63	48	115	108	49	86	118	42	7	40	61	188	221	175	204	169
AC_000158.1:128036140-128036160	LOC511302	75	109	37	91	23	36	13	49	44	26	36	42	29	0	5	25	62	62	68	80	93
AC_000158.1:128036186-128036206	LOC511302	60	136	66	104	10	29	20	40	40	32	38	25	16	15	36	5	135	116	87	83	66
AC_000158.1:128060349-128060368	ATP1B3	395	340	419	344	121	128	71	192	317	76	208	218	153	61	103	80	426	422	382	422	407
AC_000158.1:128060366-128060386	ATP1B3	60	103	103	65	12	18	16	27	30	30	46	37	29	58	20	3	61	75	69	48	53
AC_000158.1:1280624-1280643	GART	0	45	17	3	2	2	0	2	10	6	6	8	0	0	0	0	6	18	11	8	66
AC_000158.1:128066258-128066277	ATP1B3	158	134	172	147	54	25	41	70	137	34	117	52	63	18	75	26	176	118	159	154	156
AC_000158.1:128069701-128069721	ATP1B3	83	107	78	57	18	5	15	29	38	37	49	54	0	24	26	28	76	105	83	75	82
AC_000158.1:128156591-128156611	GRK7	457	416	396	400	94	71	68	131	281	102	193	191	64	78	108	63	466	381	434	402	308
AC_000158.1:128184580-128184600	GRK7	92	126	116	82	15	13	27	47	67	25	42	62	20	11	38	21	115	86	106	92	100
AC_000158.1:128184775-128184795	GRK7	189	124	213	162	56	36	51	91	141	31	96	102	42	104	73	96	239	177	250	135	150
AC_000158.1:128184839-128184858	GRK7	101	75	88	80	27	14	20	46	36	27	33	46	28	0	6	17	109	102	91	81	88
AC_000158.1:128184979-128184999	GRK7	226	145	152	139	39	32	32	59	133	16	70	94	53	36	64	33	169	168	158	126	167
AC_000158.1:128215296-128215315	RNF7	244	201	239	173	71	30	96	80	152	17	161	103	40	19	44	47	346	194	381	200	140
AC_000158.1:128221571-128221591	RNF7	0	0	1	0	0	0	0	0	0	0	0	0	0	0	0	0	0	0	0	0	0
AC_000158.1:128221619-128221639	RNF7	76	62	52	96	38	18	17	63	73	5	52	36	35	7	18	32	120	97	94	132	47
AC_000158.1:128221680-128221700	RNF7	1288	1233	1529	1584	315	368	430	899	797	298	828	838	381	338	444	476	1497	1527	1863	1829	1029
AC_000158.1:128221714-128221734	RNF7	17	60	55	42	10	17	9	38	17	10	25	13	0	10	20	5	33	22	54	34	16
AC_000158.1:128273315-128273334	LOC104968752	384	362	262	296	90	111	72	153	265	86	127	171	85	0	69	78	448	355	260	323	308
AC_000158.1:128280354-128280374	LOC104968752	61	64	80	49	13	3	29	38	28	30	30	27	16	0	13	17	73	38	65	66	84
AC_000158.1:128280389-128280408	LOC104968752	0	0	0	0	22	9	24	0	0	22	0	0	0	17	60	23	0	0	0	0	120
AC_000158.1:128282216-128282236	LOC104968752	125	121	135	129	24	38	20	37	81	30	45	36	37	15	32	30	189	93	135	119	97
AC_000158.1:128380723-128380742	RASA2	157	276	165	231	46	97	71	125	99	31	111	138	56	22	81	83	195	343	226	325	80
AC_000158.1:128382746-128382765	RASA2	51	13	2	13	3	17	1	4	46	6	0	9	1	0	0	10	69	18	7	22	19
AC_000158.1:128390057-128390076	RASA2	932	1071	1274	1132	349	424	421	745	776	318	720	772	351	206	309	378	1257	1414	1556	1468	475
AC_000158.1:128396915-128396934	RASA2	90	153	144	144	28	46	41	118	89	44	97	83	55	17	42	41	156	173	171	158	63
AC_000158.1:128534826-128534846	ZBTB38	122	96	89	126	53	24	21	56	63	36	39	43	67	19	18	18	137	102	103	108	82
AC_000158.1:128535178-128535198	ZBTB38	183	187	114	123	54	20	26	91	106	48	54	72	45	0	32	25	208	130	125	122	141
AC_000158.1:128535808-128535827	ZBTB38	24	23	44	25	4	16	9	20	5	4	18	9	5	0	3	21	21	45	15	38	36
AC_000158.1:128535961-128535980	ZBTB38	197	127	250	94	47	26	50	60	71	49	86	40	16	19	75	42	154	97	210	151	147
AC_000158.1:128693998-128694018	PXYLP1	127	143	130	160	57	27	16	65	119	52	52	79	44	31	30	29	186	205	102	123	138
AC_000158.1:128702351-128702371	PXYLP1	243	323	401	298	65	103	90	179	168	94	224	173	64	35	98	66	311	366	356	349	349
AC_000158.1:128702414-128702434	PXYLP1	470	524	693	531	97	102	205	208	380	111	368	226	105	153	203	148	585	412	575	575	483
AC_000158.1:128703348-128703367	PXYLP1	92	60	86	98	7	12	23	41	65	10	28	33	32	16	13	11	106	95	72	80	108
AC_000158.1:128901111-128901130	SPSB4	102	106	157	110	32	35	30	46	61	19	46	50	20	29	41	10	128	126	111	111	98
AC_000158.1:128901235-128901255	SPSB4	56	144	88	113	12	37	30	63	44	43	55	80	0	30	7	68	98	101	114	139	76
AC_000158.1:128901305-128901324	SPSB4	125	126	145	100	27	28	38	39	66	20	58	81	21	51	19	40	126	108	121	107	99
AC_000158.1:128901360-128901380	SPSB4	1388	1459	1354	1344	317	306	306	584	875	423	709	712	434	253	363	393	1560	1431	1284	1527	1241
AC_000158.1:129013851-129013870	SLC25A36	45	46	44	83	24	6	8	5	27	4	34	25	4	36	9	25	64	62	43	46	52
AC_000158.1:129023813-129023832	SLC25A36	27	61	43	62	15	10	3	33	8	11	15	25	0	23	13	18	50	39	30	73	38
AC_000158.1:129028878-129028897	SLC25A36	138	144	138	143	43	65	44	83	91	45	65	74	13	64	35	28	151	209	110	190	193
AC_000158.1:129028982-129029002	SLC25A36	261	286	259	208	67	54	64	97	172	36	149	125	41	18	73	54	276	271	285	246	238
AC_000158.1:129277128-129277148	TRIM42	72	66	51	57	20	33	4	22	62	5	33	29	37	9	16	30	73	83	48	70	64
AC_000158.1:129286026-129286046	TRIM42	346	443	481	503	132	96	108	199	228	120	219	196	99	29	83	79	389	443	448	410	333
AC_000158.1:129286138-129286158	TRIM42	69	163	118	95	20	9	32	71	64	26	92	57	48	0	12	22	97	118	117	122	103
AC_000158.1:129286198-129286217	TRIM42	194	197	209	164	43	58	55	92	145	36	125	102	81	39	59	57	258	180	209	152	164
AC_000158.1:129286350-129286370	TRIM42	106	133	158	92	44	3	45	52	58	24	82	58	30	0	39	21	135	87	144	128	82
AC_000158.1:129428162-129428182	CLSTN2	34	25	55	44	20	26	3	13	33	16	15	17	41	14	35	3	45	38	77	33	38
AC_000158.1:129507327-129507347	CLSTN2	257	413	321	376	76	69	98	167	179	102	169	163	56	59	102	80	271	386	317	407	277
AC_000158.1:129554345-129554364	CLSTN2	72	91	137	106	9	19	44	44	49	21	73	52	53	103	38	7	115	105	132	110	84
AC_000158.1:129564050-129564069	CLSTN2	100	101	107	103	12	13	37	25	59	40	85	50	6	14	47	16	94	97	141	147	95
AC_000158.1:130431642-130431661	NMNAT3	60	57	29	44	21	4	10	11	25	5	21	9	24	0	0	19	73	66	28	43	36
AC_000158.1:130431690-130431709	NMNAT3	49	48	44	68	3	28	12	35	53	24	32	31	18	14	10	6	25	79	49	75	47
AC_000158.1:130431753-130431772	NMNAT3	28	69	34	37	9	16	5	11	27	12	5	19	0	42	0	7	42	85	21	50	40
AC_000158.1:130431798-130431817	NMNAT3	52	56	38	29	17	0	3	10	21	4	12	11	20	0	4	12	27	39	16	24	49
AC_000158.1:130517872-130517892	NMNAT3	70	23	60	70	13	35	21	32	20	1	37	19	11	20	27	18	45	66	64	69	26
AC_000158.1:130555618-130555638	KPNA6	315	247	340	248	75	61	56	82	240	44	168	131	87	49	118	50	312	351	313	208	357
AC_000158.1:130559091-130559110	KPNA6	134	113	174	89	40	26	75	55	101	8	112	45	15	8	34	16	170	157	165	112	141
AC_000158.1:130562596-130562615	KPNA6	93	119	71	99	20	12	16	28	87	26	62	42	50	9	20	18	130	116	107	66	138
AC_000158.1:130562624-130562643	KPNA6	531	635	619	714	149	144	169	280	402	125	336	272	121	131	103	142	719	718	651	614	600
AC_000158.1:130588968-130588987	RBP1	605	476	562	465	120	64	104	192	436	118	291	238	246	145	145	120	654	521	552	522	520
AC_000158.1:130589002-130589021	RBP1	74	53	73	75	18	28	26	61	56	42	64	27	0	45	22	29	78	100	96	86	69
AC_000158.1:130589021-130589040	RBP1	557	622	594	605	153	133	150	236	375	159	288	305	196	109	91	117	649	489	616	606	516
AC_000158.1:130589666-130589685	RBP1	21	3	29	4	12	2	9	0	23	0	17	6	0	0	2	0	21	6	8	11	15
AC_000158.1:130613102-130613121	RBP1	20	11	11	3	0	2	0	8	5	9	9	12	0	0	0	0	24	18	14	21	20
AC_000158.1:130653774-130653793	TXLNA	9	21	16	26	4	5	0	4	0	0	3	8	0	0	0	0	20	34	7	17	15
AC_000158.1:130654756-130654776	TXLNA	75	114	117	77	22	76	27	29	67	23	50	45	4	19	57	30	127	108	96	87	100
AC_000158.1:130654801-130654821	TXLNA	48	91	139	100	14	36	24	30	51	21	78	52	29	21	28	42	93	117	116	97	69
AC_000158.1:130655007-130655026	TXLNA	165	225	134	195	23	26	39	77	92	47	69	126	52	61	20	77	188	186	120	193	167
AC_000158.1:130656855-130656875	TXLNA	342	279	358	320	85	99	91	131	202	77	177	144	96	85	81	113	422	344	340	311	315
AC_000158.1:130685277-130685296	RBP2	119	184	91	226	35	83	14	145	119	52	44	122	14	72	12	53	146	201	106	232	159
AC_000158.1:130699750-130699770	RBP2	221	364	422	327	53	77	76	131	167	80	171	175	85	38	105	94	307	401	327	348	376
AC_000158.1:130699779-130699798	RBP2	45	39	8	17	3	0	0	3	25	13	1	13	38	0	0	0	43	9	12	23	36
AC_000158.1:130699829-130699848	RBP2	29	53	55	64	1	22	11	35	2	8	27	29	0	17	20	24	29	57	48	70	37
AC_000158.1:130708279-130708298	RBP2	41	51	88	34	5	13	46	24	23	12	59	33	0	8	70	11	39	80	73	64	32
AC_000158.1:130771080-130771099	COPB2	0	11	3	7	0	0	0	0	0	0	0	4	0	0	3	0	3	6	2	2	41
AC_000158.1:130771158-130771177	COPB2	6	2	12	0	2	0	3	9	14	0	2	5	0	0	6	0	0	1	5	7	48
AC_000158.1:130784058-130784077	MRPS22	27	42	59	23	8	14	3	7	28	3	22	12	0	17	17	0	53	40	54	14	190
AC_000158.1:130784080-130784099	MRPS22	69	69	52	41	6	9	15	30	19	23	14	21	19	0	5	18	40	54	79	63	58
AC_000158.1:130786421-130786441	MRPS22	1	14	4	14	0	6	0	5	4	3	4	5	0	0	0	0	5	7	2	7	42
AC_000158.1:130787669-130787689	MRPS22	34	53	55	23	2	11	21	11	29	11	26	23	0	37	6	13	59	88	80	44	219
AC_000158.1:130805143-130805162	COPB2	12	31	16	10	1	0	1	7	14	0	5	5	11	0	0	8	7	22	11	1	58
AC_000158.1:130807497-130807516	COPB2	3	11	16	0	0	7	4	0	1	3	14	0	0	0	9	0	5	2	17	3	155
AC_000158.1:1308617-1308637	DNAJC28	43	30	8	15	17	0	3	3	32	14	1	3	13	0	0	0	38	26	12	10	24
AC_000158.1:1308749-1308768	DNAJC28	87	96	87	85	23	10	21	57	69	34	23	52	16	49	10	63	118	141	102	88	83
AC_000158.1:1308767-1308787	DNAJC28	134	192	160	160	31	49	15	85	45	55	85	123	14	42	15	56	194	204	149	244	119
AC_000158.1:1309101-1309120	DNAJC28	14	18	2	15	3	5	0	7	20	12	0	0	0	0	0	0	38	17	3	19	19
AC_000158.1:131089421-131089440	PRR23B	114	96	61	121	15	24	12	50	43	30	26	37	16	0	2	18	101	92	63	119	80
AC_000158.1:131089486-131089506	PRR23B	22	40	57	75	5	3	8	28	41	11	24	27	0	0	6	30	62	47	50	27	47
AC_000158.1:131089524-131089544	PRR23B	142	155	158	145	33	21	52	97	74	23	93	89	41	0	21	26	157	130	215	153	120
AC_000158.1:131089654-131089674	PRR23B	27	59	42	36	13	14	3	11	18	5	25	12	14	32	5	8	32	33	23	37	30
AC_000158.1:131113790-131113809	PRR23A	185	303	232	241	47	70	55	94	106	75	142	107	39	61	30	13	152	216	239	253	214
AC_000158.1:131114129-131114149	PRR23A	211	253	220	233	42	56	59	84	103	54	135	142	44	5	82	77	228	278	244	282	230
AC_000158.1:131114483-131114503	PRR23A	74	30	60	44	9	7	20	19	42	28	36	20	8	0	25	16	59	40	99	52	73
AC_000158.1:131114501-131114521	PRR23A	166	103	147	111	58	41	41	43	118	19	61	39	76	16	17	0	174	142	138	123	120
AC_000158.1:131138509-131138528	LOC783600	331	347	316	270	77	34	105	140	238	65	181	122	42	35	74	49	388	263	274	357	269
AC_000158.1:131138538-131138558	LOC783600	641	628	665	664	122	134	133	304	384	136	360	360	107	184	202	132	704	689	718	648	517
AC_000158.1:131138560-131138579	LOC783600	101	181	85	152	9	32	31	62	54	31	44	87	12	16	10	40	149	149	78	151	83
AC_000158.1:131138632-131138652	LOC783600	74	121	93	95	39	27	33	62	81	16	37	34	14	0	5	9	112	80	112	110	95
AC_000158.1:131155747-131155766	LOC616698	68	131	140	100	14	35	29	58	28	36	85	38	37	29	43	11	95	138	111	79	71
AC_000158.1:131155790-131155809	LOC616698	492	580	489	591	129	148	152	295	261	77	231	312	176	84	153	133	552	619	552	556	401
AC_000158.1:131155896-131155915	LOC616698	609	437	504	534	93	133	110	252	314	99	238	273	110	107	85	137	560	550	537	582	387
AC_000158.1:131156017-131156037	LOC616698	126	138	109	79	14	24	35	41	69	28	60	46	23	20	62	35	78	124	132	85	120
AC_000158.1:131242460-131242479	FOXL2	152	98	148	150	29	20	30	95	125	44	80	87	6	13	28	31	168	141	150	132	117
AC_000158.1:131242612-131242632	FOXL2	46	52	45	33	4	4	10	24	18	11	20	29	0	0	6	0	40	53	22	58	59
AC_000158.1:131242650-131242670	FOXL2	429	526	479	540	105	156	131	307	279	129	290	325	170	111	109	117	462	556	479	542	401
AC_000158.1:131242770-131242790	FOXL2	140	224	152	181	31	68	30	106	60	63	79	90	44	52	23	90	134	234	145	179	150
AC_000158.1:131433042-131433061	PIK3CB	78	69	29	73	20	25	5	24	20	16	8	35	16	10	6	28	79	44	28	56	51
AC_000158.1:131444102-131444121	PIK3CB	93	92	114	84	23	16	28	38	63	13	66	25	29	0	35	11	88	81	99	69	96
AC_000158.1:131460020-131460040	PIK3CB	12	18	33	34	7	5	9	7	8	2	30	5	13	0	7	6	40	23	33	33	29
AC_000158.1:131461847-131461866	PIK3CB	28	13	36	9	5	0	10	13	7	0	15	1	28	0	0	0	5	3	38	9	20
AC_000158.1:131548885-131548904	FAIM	442	519	455	450	138	90	139	237	262	157	234	254	157	156	121	147	477	592	473	532	455
AC_000158.1:131558637-131558657	FAIM	66	78	65	52	15	3	20	37	63	12	34	63	12	25	45	31	99	112	81	77	88
AC_000158.1:131558669-131558688	FAIM	57	51	55	61	22	21	16	17	21	31	24	21	13	42	15	27	56	61	34	45	50
AC_000158.1:131559092-131559112	FAIM	14	50	34	20	9	13	13	15	21	1	34	21	12	0	3	0	32	59	49	30	28
AC_000158.1:131559110-131559130	FAIM	51	47	47	30	21	4	9	22	40	6	22	22	30	16	0	7	66	44	71	50	52
AC_000158.1:131596150-131596169	CEP70	69	69	81	57	10	6	13	31	32	29	73	45	13	0	15	22	59	67	73	78	48
AC_000158.1:131596816-131596835	CEP70	100	101	120	67	15	30	39	46	88	17	64	37	17	0	26	5	115	112	130	82	126
AC_000158.1:131617837-131617856	CEP70	49	76	86	51	10	18	16	30	44	34	37	17	0	2	19	17	48	73	62	37	86
AC_000158.1:131631622-131631642	CEP70	131	147	165	105	46	2	20	69	87	27	80	64	97	24	43	70	153	107	168	127	149
AC_000158.1:131682762-131682782	ESYT3	442	576	442	561	87	111	118	244	293	128	259	281	107	157	165	140	533	470	477	522	381
AC_000158.1:131684416-131684436	ESYT3	312	213	226	256	71	67	44	82	197	37	121	136	43	32	85	35	346	311	211	305	246
AC_000158.1:131690587-131690606	ESYT3	219	293	330	217	44	79	62	105	175	64	187	174	41	76	78	82	299	257	271	242	258
AC_000158.1:131722676-131722695	ESYT3	35	53	98	39	11	15	38	14	41	9	68	28	13	0	33	3	92	53	92	55	57
AC_000158.1:131722722-131722742	ESYT3	111	61	96	94	15	17	27	43	51	17	35	29	9	0	21	4	116	83	149	76	84
AC_000158.1:131770953-131770973	MRAS	72	30	30	32	10	23	16	31	18	14	20	31	11	24	0	15	77	85	32	55	91
AC_000158.1:131776397-131776416	MRAS	124	264	186	225	42	30	48	96	103	20	81	96	10	17	20	54	151	204	173	247	167
AC_000158.1:131776421-131776440	MRAS	67	44	60	57	18	18	18	51	41	13	30	34	15	0	39	31	78	63	75	59	63
AC_000158.1:131777990-131778009	MRAS	295	291	273	280	61	58	60	78	154	66	180	120	108	49	87	69	255	311	335	261	210
AC_000158.1:131778053-131778073	MRAS	115	27	58	29	2	9	18	24	34	15	28	27	0	23	28	36	53	46	60	36	74
AC_000158.1:131857482-131857501	NME9	118	103	137	122	31	14	24	70	68	44	91	68	27	30	42	32	106	114	152	104	91
AC_000158.1:131857501-131857520	NME9	58	15	49	41	15	9	2	20	44	6	45	13	0	0	9	5	92	42	54	27	30
AC_000158.1:131862337-131862356	NME9	65	74	71	77	27	15	18	30	32	15	45	53	0	11	4	18	90	53	75	75	55
AC_000158.1:131869273-131869292	NME9	18	2	21	1	2	4	4	0	9	0	7	1	0	0	10	0	5	6	12	0	7
AC_000158.1:131931261-131931280	ARMC8	26	23	58	26	8	8	8	2	21	8	37	6	21	0	4	0	35	17	64	8	28
AC_000158.1:131931379-131931399	ARMC8	60	73	35	57	20	3	3	8	90	15	19	34	13	21	2	7	66	66	52	56	44
AC_000158.1:131938298-131938317	ARMC8	770	940	960	919	203	173	235	478	629	325	535	519	311	316	235	242	1021	899	1093	1028	946
AC_000158.1:131942353-131942372	ARMC8	6	10	16	10	1	5	17	2	10	8	16	11	0	0	0	3	9	15	13	12	12
AC_000158.1:132003045-132003065	DBR1	20	33	29	20	11	4	4	1	10	13	10	14	11	0	2	6	24	34	27	25	973
AC_000158.1:132003132-132003151	DBR1	1	7	5	3	2	0	1	0	3	2	1	3	0	0	0	0	5	3	8	7	119
AC_000158.1:132003192-132003212	DBR1	2	28	12	6	4	20	5	0	0	4	2	21	0	0	1	0	7	20	10	26	182
AC_000158.1:132004135-132004154	DBR1	9	7	6	1	3	0	1	0	9	0	13	0	0	0	6	0	12	11	8	1	134
AC_000158.1:132013136-132013156	DBR1	0	0	6	2	0	0	0	0	0	0	4	3	0	11	0	0	0	25	1	8	64
AC_000158.1:132063647-132063667	A4GNT	24	76	15	36	4	12	5	43	36	19	12	33	3	8	7	36	38	76	24	70	26
AC_000158.1:132063671-132063691	A4GNT	24	34	20	82	20	15	10	56	23	29	10	60	0	14	8	23	38	55	27	77	37
AC_000158.1:132063725-132063744	A4GNT	97	98	121	88	28	26	32	54	119	30	71	52	12	22	45	21	130	128	154	96	92
AC_000158.1:132063948-132063968	A4GNT	76	45	128	38	19	6	23	29	44	14	48	20	0	0	25	0	82	45	123	33	68
AC_000158.1:132098439-132098458	LOC100337454	579	823	712	755	189	202	168	436	434	250	372	418	161	335	150	205	649	725	826	858	526
AC_000158.1:132098457-132098477	LOC100337454	221	217	288	197	47	58	70	54	138	72	119	86	87	65	64	48	237	243	238	235	166
AC_000158.1:132098711-132098731	LOC100337454	160	207	202	181	44	47	34	92	104	36	94	74	73	31	37	43	204	172	188	173	180
AC_000158.1:132098858-132098878	LOC100337454	60	115	112	97	7	33	45	39	46	28	68	67	10	14	28	41	59	108	89	122	87
AC_000158.1:132103794-132103813	LOC512800	57	63	76	85	10	16	23	59	29	11	41	43	35	21	13	28	97	97	59	102	65
AC_000158.1:132103933-132103952	LOC512800	321	450	523	393	84	137	107	237	328	113	255	240	168	71	77	137	500	408	467	454	413
AC_000158.1:132108056-132108075	LOC512800	59	69	79	62	12	18	13	74	22	44	34	41	0	0	20	53	42	53	49	76	69
AC_000158.1:132120476-132120496	LOC512800	33	77	20	64	11	15	7	45	14	6	9	25	15	46	2	0	46	65	30	70	32
AC_000158.1:132122474-132122493	LOC512800	60	72	93	70	15	12	47	59	58	29	61	52	32	0	42	17	75	108	128	79	67
AC_000158.1:132176543-132176562	CLDN18	26	52	35	63	7	14	14	33	18	6	39	32	0	0	1	25	17	45	63	45	40
AC_000158.1:132179356-132179376	CLDN18	178	187	238	195	34	68	61	69	117	36	148	100	95	45	80	49	180	174	266	211	158
AC_000158.1:132180057-132180076	CLDN18	43	87	34	43	4	20	19	24	17	5	24	25	13	0	8	26	46	40	59	39	38
AC_000158.1:132180152-132180172	CLDN18	184	303	281	227	46	50	53	97	153	66	118	137	47	65	78	77	202	255	210	299	265
AC_000158.1:132444383-132444402	LOC107132214	36	16	74	18	16	7	21	2	29	15	26	15	16	0	0	11	53	55	86	26	31
AC_000158.1:132444428-132444447	LOC107132214	164	134	186	185	21	34	45	44	134	28	115	77	45	41	25	46	195	167	165	130	184
AC_000158.1:132444961-132444981	LOC107132214	207	206	203	224	61	73	45	113	153	66	107	120	39	139	33	49	213	252	203	238	223
AC_000158.1:132446103-132446123	LOC107132214	134	97	94	93	22	18	25	44	87	32	89	40	29	53	6	14	131	66	108	108	121
AC_000158.1:132450226-132450246	SOX14	135	158	188	144	31	21	30	76	87	42	75	57	28	29	21	79	177	148	149	181	152
AC_000158.1:132450367-132450387	SOX14	181	155	134	132	29	21	82	52	117	24	75	60	53	38	23	36	152	141	148	119	162
AC_000158.1:132450410-132450430	SOX14	29	24	36	28	6	8	11	14	32	1	13	17	0	15	11	14	78	29	29	22	56
AC_000158.1:132450479-132450499	SOX14	62	96	112	94	13	22	30	40	52	16	32	34	0	0	25	7	71	107	129	75	64
AC_000158.1:133285427-133285446	IL20RB	69	126	110	95	39	18	40	62	75	14	40	42	18	22	20	34	126	86	101	109	113
AC_000158.1:133289543-133289562	IL20RB	267	412	308	365	71	129	84	196	173	77	144	181	56	184	74	123	280	359	361	483	261
AC_000158.1:133289585-133289604	IL20RB	161	255	256	193	39	48	45	101	131	39	95	78	16	77	26	78	185	226	211	245	139
AC_000158.1:133291510-133291530	IL20RB	14	25	50	31	9	11	11	18	9	5	26	23	18	0	3	10	18	26	74	34	44
AC_000158.1:133322360-133322380	NCK1	139	52	146	109	29	22	42	53	32	37	97	45	40	22	38	19	60	102	226	153	117
AC_000158.1:133322419-133322438	NCK1	81	75	35	54	18	9	5	17	47	26	18	21	47	0	7	7	97	59	45	34	38
AC_000158.1:133322517-133322537	NCK1	120	74	93	141	30	24	7	57	68	36	62	73	0	45	7	36	59	121	68	149	116
AC_000158.1:133322639-133322659	NCK1	56	19	26	24	23	1	0	15	39	6	4	5	13	0	15	8	59	15	38	26	55
AC_000158.1:133402456-133402475	SLC35G2	68	101	31	82	21	16	8	18	46	4	33	49	19	0	2	27	83	63	44	61	69
AC_000158.1:133402471-133402491	SLC35G2	77	72	59	70	20	38	12	14	42	22	33	13	9	0	9	9	69	49	67	55	61
AC_000158.1:133402569-133402588	SLC35G2	23	48	33	36	25	2	7	21	21	8	40	17	0	26	21	12	40	58	16	81	34
AC_000158.1:133402696-133402716	SLC35G2	228	350	377	267	62	48	88	103	130	89	208	128	84	21	70	57	246	290	382	351	265
AC_000158.1:133752838-133752858	STAG1	192	334	369	399	54	89	77	240	143	117	168	202	29	80	51	122	248	442	348	439	391
AC_000158.1:133864747-133864767	STAG1	11	9	12	15	1	1	1	9	0	1	0	6	0	12	0	9	3	29	7	37	8
AC_000158.1:133959085-133959105	STAG1	226	448	374	314	68	65	75	152	256	119	169	264	85	45	70	87	308	348	306	374	392
AC_000158.1:133959138-133959157	STAG1	545	629	673	530	150	110	130	301	350	128	328	285	181	146	173	129	604	618	501	575	619
AC_000158.1:133972368-133972388	STAG1	122	139	119	97	34	19	19	33	92	13	32	38	44	31	20	29	98	146	101	102	115
AC_000158.1:134037943-134037963	PCCB	64	148	50	79	18	17	23	61	38	27	46	90	17	14	15	47	55	190	47	162	78
AC_000158.1:134090209-134090229	PCCB	81	35	9	42	11	19	1	22	26	5	12	33	16	0	0	0	63	40	20	28	32
AC_000158.1:134090234-134090254	PCCB	23	56	66	64	11	15	8	42	20	13	25	34	11	2	10	10	40	62	64	59	54
AC_000158.1:134090262-134090281	PCCB	30	68	59	92	24	17	8	53	41	23	31	20	12	22	15	8	82	67	57	61	63
AC_000158.1:134122437-134122457	PCCB	167	144	227	189	43	24	48	89	125	43	72	64	19	45	71	40	215	209	244	229	184
AC_000158.1:134191008-134191028	MSL2	63	135	60	105	1	22	4	12	31	42	41	36	0	11	26	26	56	93	55	56	114
AC_000158.1:134191038-134191058	MSL2	33	25	26	31	10	0	1	9	13	11	16	7	0	22	0	1	17	52	25	31	68
AC_000158.1:134219200-134219220	MSL2	30	49	46	34	3	6	7	21	6	9	9	11	0	0	6	17	18	43	45	31	73
AC_000158.1:134219222-134219242	MSL2	24	11	27	14	7	1	3	11	7	3	14	8	0	0	3	5	4	8	23	15	22
AC_000158.1:134310925-134310945	PPP2R3A	54	43	65	54	12	31	11	17	38	5	33	15	28	0	17	9	54	52	83	46	53
AC_000158.1:134310944-134310963	PPP2R3A	122	137	195	99	18	22	22	66	61	38	69	55	0	0	9	24	127	89	118	125	106
AC_000158.1:134350280-134350299	PPP2R3A	605	621	698	682	144	187	182	333	372	139	338	313	111	111	195	139	637	662	780	746	511
AC_000158.1:134360577-134360596	PPP2R3A	331	294	334	240	39	97	99	112	189	61	217	137	79	96	69	93	285	358	392	287	246
AC_000158.1:1345097-1345117	TMEM50B	83	123	104	150	21	31	13	98	30	41	51	99	20	13	10	33	94	121	99	152	152
AC_000158.1:1345141-1345161	TMEM50B	348	369	368	449	66	88	107	157	192	72	196	199	54	77	70	94	376	345	390	362	371
AC_000158.1:1346501-1346521	TMEM50B	328	417	367	373	91	141	74	154	221	72	174	179	54	63	106	116	304	390	334	377	397
AC_000158.1:1346520-1346539	TMEM50B	46	35	46	41	2	4	13	5	13	9	21	13	4	0	1	8	23	36	45	17	36
AC_000158.1:135298224-135298243	EPHB1	256	272	390	271	39	78	73	91	158	86	159	129	75	34	89	73	274	299	327	272	249
AC_000158.1:135321286-135321305	EPHB1	65	139	61	94	16	30	13	60	79	19	18	25	54	32	12	18	106	133	82	93	99
AC_000158.1:135348065-135348085	EPHB1	125	173	183	193	39	65	33	94	85	43	101	87	22	62	41	37	107	181	139	191	110
AC_000158.1:1353578-1353597	TMEM50B	228	221	233	246	54	53	64	75	121	76	140	121	117	0	60	24	266	272	261	244	275
AC_000158.1:135493731-135493751	EPHB1	10	34	48	30	1	7	10	13	12	0	16	14	0	0	8	0	16	14	10	24	26
AC_000158.1:135808877-135808896	LOC101903894	45	64	101	68	3	28	15	62	16	26	40	36	0	75	29	32	51	79	85	97	36
AC_000158.1:135812671-135812691	LOC101903894	53	88	62	53	15	10	17	49	40	5	45	20	35	18	3	16	63	60	66	45	43
AC_000158.1:135823813-135823832	LOC101903894	295	377	416	389	69	99	88	237	197	138	223	198	86	95	93	104	321	310	380	405	321
AC_000158.1:135825885-135825905	LOC101903894	681	828	693	759	129	172	177	367	422	194	412	389	90	147	158	232	735	732	735	773	549
AC_000158.1:135843543-135843563	KY	342	412	324	347	54	89	69	146	188	107	158	185	22	117	101	73	311	383	308	376	321
AC_000158.1:135843701-135843720	KY	45	46	53	40	11	4	11	14	35	7	14	25	9	0	5	32	75	63	53	37	68
AC_000158.1:135843744-135843763	KY	78	107	130	112	14	11	24	45	62	30	47	46	26	0	11	16	125	118	141	117	119
AC_000158.1:135844007-135844027	KY	57	97	115	47	15	6	32	29	50	14	54	33	0	0	20	10	78	82	89	67	57
AC_000158.1:135848333-135848353	KY	362	480	424	393	88	106	88	141	257	85	247	204	70	76	151	63	434	492	460	466	377
AC_000158.1:135886935-135886954	CEP63	221	292	282	204	60	74	68	111	145	63	137	134	89	0	41	85	256	267	243	216	326
AC_000158.1:135887001-135887021	CEP63	55	31	58	20	10	6	5	1	35	12	21	5	22	0	4	4	40	30	57	45	56
AC_000158.1:135889260-135889279	CEP63	72	26	84	33	19	5	14	3	18	11	61	7	9	0	51	0	55	33	62	40	75
AC_000158.1:135912-135932	CLIC6	109	102	104	144	44	15	20	67	81	32	34	97	35	6	30	89	132	161	101	148	91
AC_000158.1:135916440-135916460	CEP63	5	44	8	19	0	0	10	14	4	9	3	2	0	18	0	0	14	27	11	14	15
AC_000158.1:135946976-135946995	ANAPC13	8	19	7	9	0	7	0	0	3	6	15	12	0	0	0	0	0	7	11	1	19
AC_000158.1:135947003-135947022	ANAPC13	124	170	155	126	27	31	37	90	96	26	60	104	15	0	22	49	200	151	149	180	115
AC_000158.1:135947050-135947069	ANAPC13	76	63	83	31	24	15	13	15	65	17	28	32	27	0	14	13	75	75	82	60	268
AC_000158.1:135950848-135950868	ANAPC13	107	80	161	98	33	23	30	27	120	15	96	50	55	0	31	14	133	76	130	90	148
AC_000158.1:136057513-136057532	AMOTL2	62	117	103	83	33	30	18	51	54	16	30	61	0	40	21	34	100	91	75	131	66
AC_000158.1:136057985-136058005	AMOTL2	91	54	113	74	52	24	41	53	102	19	50	44	24	40	14	31	109	47	88	115	134
AC_000158.1:136060997-136061016	AMOTL2	47	22	47	32	2	1	11	14	32	0	27	22	0	0	15	0	27	35	89	51	94
AC_000158.1:136062160-136062179	AMOTL2	811	503	981	740	236	216	290	504	722	167	521	542	287	124	295	191	1038	702	1123	950	451
AC_000158.1:136062181-136062200	AMOTL2	67	95	96	114	38	9	27	61	60	16	44	80	11	0	63	48	90	81	80	128	51
AC_000158.1:136220722-136220741	RYK	712	948	809	999	155	254	212	437	538	222	465	505	153	99	186	270	876	894	911	956	756
AC_000158.1:136229266-136229286	RYK	73	73	45	49	14	4	2	23	21	28	11	54	11	0	14	26	69	45	30	67	41
AC_000158.1:136236436-136236456	RYK	107	127	87	112	23	27	28	57	73	27	28	93	36	0	27	35	106	145	101	148	187
AC_000158.1:136239820-136239840	RYK	189	177	178	151	27	30	45	122	90	57	77	100	50	49	48	37	181	183	180	276	170
AC_000158.1:136507787-136507806	SLCO2A1	591	605	573	551	105	144	148	201	402	174	234	286	268	51	86	131	608	624	518	496	471
AC_000158.1:136507804-136507824	SLCO2A1	345	489	433	420	98	130	116	177	231	109	188	182	147	32	75	122	434	490	416	427	308
AC_000158.1:136508940-136508959	SLCO2A1	127	114	116	141	43	28	21	62	86	40	86	66	25	17	23	21	185	140	167	173	136
AC_000158.1:136511676-136511696	SLCO2A1	464	446	470	489	123	96	110	181	224	152	274	247	127	58	79	94	432	441	464	450	392
AC_000158.1:136513953-136513972	SLCO2A1	45	92	160	110	19	26	29	30	71	10	100	62	19	0	41	11	143	137	177	137	144
AC_000158.1:136601733-136601752	RAB6B	351	387	329	388	95	123	59	179	192	90	143	168	86	68	66	138	348	388	257	403	312
AC_000158.1:136620383-136620402	RAB6B	53	24	34	28	13	2	22	20	51	3	21	14	0	0	5	13	71	35	52	26	37
AC_000158.1:136620658-136620678	RAB6B	117	108	137	142	28	3	26	90	75	22	74	51	23	27	33	83	151	138	151	123	119
AC_000158.1:136620687-136620707	RAB6B	170	128	170	164	29	26	35	62	97	42	108	74	50	34	44	32	140	159	174	153	184
AC_000158.1:136656371-136656391	SRPRB	19	44	55	41	14	11	20	27	14	20	18	15	0	0	18	0	23	42	29	39	92
AC_000158.1:136670880-136670899	SRPRB	32	5	9	4	3	2	3	4	31	0	4	5	25	0	3	14	13	14	10	8	46
AC_000158.1:136670899-136670918	SRPRB	7	2	30	7	0	0	5	1	0	2	17	3	0	0	20	0	6	18	28	6	66
AC_000158.1:136675983-136676003	SRPRB	12	40	51	44	2	18	13	38	4	11	20	31	0	14	3	2	18	57	39	54	79
AC_000158.1:136709191-136709211	TF	270	378	365	260	70	92	104	107	196	76	201	143	39	7	92	89	344	279	359	282	329
AC_000158.1:136710562-136710582	TF	224	187	248	260	47	40	61	124	124	29	143	91	85	94	58	85	228	233	233	267	160
AC_000158.1:136710646-136710665	TF	153	205	170	221	52	52	56	98	85	58	83	104	35	47	60	98	169	253	173	214	199
AC_000158.1:136712521-136712541	TF	79	51	119	104	20	7	30	48	69	21	72	54	0	10	48	9	100	95	123	150	87
AC_000158.1:136720121-136720140	TF	94	67	108	73	21	9	29	41	71	10	55	46	26	34	29	2	91	102	142	99	102
AC_000158.1:136768666-136768685	LOC525947	87	130	153	165	45	18	48	65	65	35	54	124	43	16	39	42	139	147	109	191	116
AC_000158.1:136770138-136770158	LOC525947	33	37	40	29	11	11	16	6	20	5	15	9	4	0	18	8	48	19	51	40	28
AC_000158.1:136770173-136770193	LOC525947	53	104	46	51	27	10	15	28	47	26	22	62	11	0	10	34	59	71	53	73	36
AC_000158.1:136774834-136774853	LOC525947	209	306	282	301	71	49	68	116	166	52	158	154	81	47	42	58	275	242	262	290	257
AC_000158.1:136780082-136780102	LOC525947	64	90	37	75	20	26	11	54	33	6	6	45	13	0	8	9	51	60	42	82	54
AC_000158.1:136832234-136832254	LOC104971055	86	211	106	148	25	24	38	56	66	39	81	62	55	60	39	13	81	171	172	166	134
AC_000158.1:136832261-136832280	LOC104971055	25	71	51	77	8	11	9	35	45	16	16	45	8	0	15	13	48	59	49	66	56
AC_000158.1:136832589-136832609	LOC104971055	496	561	448	548	106	106	72	191	381	111	232	203	94	125	84	93	491	462	449	492	571
AC_000158.1:136832607-136832626	LOC104971055	92	92	87	68	19	49	13	44	46	21	39	51	50	36	2	25	82	92	48	88	81
AC_000158.1:136832973-136832992	LOC104971055	10	12	0	11	8	3	1	0	7	0	0	3	0	0	0	0	12	7	0	25	10
AC_000158.1:136842722-136842741	TOPBP1	0	3	2	0	0	0	0	0	0	0	0	0	0	0	0	0	0	0	0	0	32
AC_000158.1:136844264-136844283	TOPBP1	16	28	20	14	0	17	0	3	3	2	5	10	7	39	2	9	22	27	36	25	46
AC_000158.1:136848556-136848575	TOPBP1	69	52	101	45	16	3	27	13	41	18	35	30	8	0	27	6	80	46	109	56	168
AC_000158.1:136859990-136860010	TOPBP1	75	28	32	19	20	0	13	9	34	0	11	21	8	0	10	0	61	36	15	28	37
AC_000158.1:136949591-136949610	CDV3	67	47	95	53	18	4	15	16	66	12	44	14	0	0	18	15	79	44	65	47	73
AC_000158.1:136950852-136950871	CDV3	193	225	208	154	72	52	52	147	131	55	113	101	90	27	53	85	240	264	173	183	296
AC_000158.1:136950866-136950886	CDV3	285	354	217	301	64	144	87	165	196	113	170	177	74	121	82	43	250	397	312	316	392
AC_000158.1:136950888-136950907	CDV3	209	281	215	237	47	95	103	140	178	48	116	125	35	40	58	92	252	251	235	227	300
AC_000158.1:136951449-136951469	CDV3	327	476	374	397	108	109	83	184	305	159	197	208	35	135	91	75	350	381	366	405	330
AC_000158.1:137035725-137035745	BFSP2	273	305	329	270	51	59	97	179	186	74	174	146	87	12	110	41	299	350	353	352	245
AC_000158.1:137052049-137052069	BFSP2	101	113	88	76	14	22	17	16	84	19	46	26	19	0	17	28	81	62	90	82	79
AC_000158.1:137052125-137052145	BFSP2	62	107	67	64	26	0	22	35	52	16	58	44	0	33	5	11	118	83	94	121	91
AC_000158.1:137059438-137059458	BFSP2	84	168	131	144	14	21	26	72	47	27	60	87	43	11	10	38	87	148	114	171	94
AC_000158.1:137126331-137126350	TMEM108	65	83	63	32	10	0	18	29	15	2	26	22	15	18	22	4	23	43	82	62	39
AC_000158.1:137126595-137126615	TMEM108	93	97	113	122	25	40	40	53	105	39	70	52	11	19	13	45	127	118	74	87	123
AC_000158.1:137126624-137126643	TMEM108	183	227	229	171	31	51	57	104	169	41	130	118	22	37	64	70	182	213	248	216	203
AC_000158.1:137126736-137126756	TMEM108	991	1059	754	1097	241	258	214	517	654	231	437	554	265	248	183	199	1148	1016	902	1128	774
AC_000158.1:137223-137243	CLIC6	235	285	283	252	39	42	79	129	129	72	114	142	17	74	112	82	303	291	327	296	266
AC_000158.1:137239-137258	CLIC6	33	16	28	55	9	18	5	11	60	12	21	22	11	23	11	15	64	51	43	45	38
AC_000158.1:137902609-137902628	NPHP3	148	110	87	106	65	39	34	57	90	20	42	58	6	35	12	28	166	138	84	98	113
AC_000158.1:137902810-137902829	NPHP3	121	225	127	196	43	44	23	75	86	44	77	72	39	21	36	61	121	111	92	185	104
AC_000158.1:137902827-137902846	NPHP3	78	159	92	108	34	30	33	34	64	43	41	37	0	0	60	40	136	151	136	104	112
AC_000158.1:137905691-137905710	NPHP3	11	19	29	15	13	10	4	5	12	2	14	6	26	0	1	6	18	24	35	28	14
AC_000158.1:137907670-137907689	NPHP3	67	92	114	115	26	30	15	59	71	32	36	51	48	29	26	29	61	125	78	92	108
AC_000158.1:137908-137927	CLIC6	95	161	137	174	29	38	35	110	126	29	88	91	71	0	53	47	145	181	162	219	135
AC_000158.1:137942-137961	CLIC6	147	119	127	101	30	8	26	40	66	24	80	47	57	24	19	22	151	110	148	104	100
AC_000158.1:137975313-137975333	UBA5	19	7	30	33	3	4	13	2	9	0	16	13	0	13	12	4	24	17	26	18	17
AC_000158.1:137977241-137977261	UBA5	76	198	134	100	30	42	46	49	56	26	81	62	44	19	52	44	144	156	129	95	126
AC_000158.1:137986479-137986499	UBA5	10	2	5	19	0	0	0	10	6	2	1	13	0	0	0	0	11	11	6	13	18
AC_000158.1:137986634-137986654	UBA5	59	55	126	77	10	41	30	40	56	6	44	41	35	0	33	10	77	63	106	60	99
AC_000158.1:138014403-138014423	ACAD11	64	49	91	43	19	17	12	39	48	15	27	24	13	0	3	9	94	90	61	71	79
AC_000158.1:138015543-138015563	ACAD11	300	247	216	311	105	74	58	119	221	81	101	124	114	39	26	59	346	333	270	300	286
AC_000158.1:138015619-138015638	ACAD11	92	71	36	50	16	25	23	46	57	7	22	48	14	15	9	22	65	44	45	73	49
AC_000158.1:138045458-138045478	ACAD11	67	53	90	43	16	18	23	13	38	11	52	15	3	12	32	5	88	69	63	43	49
AC_000158.1:138070267-138070287	ACKR4	136	167	133	149	25	15	31	63	65	24	67	76	2	10	18	23	193	147	162	117	82
AC_000158.1:138070301-138070321	ACKR4	18	15	31	16	14	8	11	4	5	0	6	6	0	0	8	4	27	14	10	16	32
AC_000158.1:138070515-138070534	ACKR4	62	58	102	68	21	7	46	22	46	16	59	45	56	0	16	0	94	86	127	55	99
AC_000158.1:138070676-138070696	ACKR4	106	104	116	102	21	35	19	64	83	23	78	57	9	0	31	36	121	100	153	101	96
AC_000158.1:1380937-1380957	IFNGR2	49	52	65	72	9	9	31	14	52	12	42	22	14	20	2	9	85	65	75	58	68
AC_000158.1:138201285-138201305	DNAJC13	50	43	86	77	9	10	37	49	35	12	33	58	7	22	21	9	82	83	111	97	51
AC_000158.1:138203606-138203626	DNAJC13	93	180	137	99	31	1	27	51	76	36	108	67	48	11	40	23	153	115	178	127	155
AC_000158.1:138208724-138208743	DNAJC13	8	13	51	19	3	13	7	6	18	4	28	9	24	0	5	0	50	20	50	24	32
AC_000158.1:138226936-138226955	DNAJC13	32	43	72	26	10	3	25	22	23	15	42	18	19	6	19	10	45	54	102	39	59
AC_000158.1:138240142-138240161	DNAJC13	250	211	325	283	46	41	94	149	188	43	171	146	50	37	96	44	284	247	366	343	233
AC_000158.1:138367115-138367134	ACPP	79	34	60	71	32	15	10	35	70	9	37	28	12	28	10	10	121	44	60	57	38
AC_000158.1:138371608-138371627	ACPP	245	196	290	250	43	65	59	138	114	65	151	143	63	54	61	53	221	261	227	292	197
AC_000158.1:138371685-138371705	ACPP	113	157	136	148	28	32	31	107	61	44	80	86	33	33	24	17	151	175	120	196	118
AC_000158.1:138376277-138376296	ACPP	102	133	124	147	15	45	41	46	92	29	94	66	38	21	64	53	143	139	176	151	92
AC_000158.1:138376295-138376315	ACPP	28	38	16	27	8	0	5	6	9	3	2	7	0	0	10	7	24	25	28	21	17
AC_000158.1:138461139-138461159	KCNH8	183	187	216	173	54	50	70	84	136	66	97	96	50	31	58	72	173	178	210	221	165
AC_000158.1:138508854-138508874	KCNH8	54	58	28	47	4	2	3	15	55	9	19	34	14	0	14	0	34	40	31	44	37
AC_000158.1:138582420-138582440	KCNH8	100	94	147	128	30	28	18	67	56	7	63	55	26	0	16	47	103	89	129	112	122
AC_000158.1:138590500-138590519	KCNH8	135	92	80	112	19	19	7	58	45	36	37	53	20	6	14	16	80	152	78	119	62
AC_000158.1:1385999-1386019	IFNGR2	755	909	974	824	184	264	169	348	415	230	448	436	82	308	211	205	876	847	901	846	641
AC_000158.1:1390366-1390385	IFNGR2	64	35	99	59	5	4	23	44	33	4	52	19	0	0	7	17	93	58	88	77	65
AC_000158.1:1390417-1390437	IFNGR2	24	16	30	5	6	3	7	9	7	3	31	8	0	0	17	0	46	25	46	10	33
AC_000158.1:1390439-1390458	IFNGR2	106	177	180	181	13	29	33	63	62	71	92	75	25	0	35	4	142	111	150	210	147
AC_000158.1:139593658-139593677	LOC104968413	100	63	60	26	10	4	9	11	27	32	30	21	0	20	2	10	81	63	56	51	56
AC_000158.1:139593677-139593697	LOC104968413	281	316	332	281	85	73	83	143	248	103	211	127	71	81	79	70	333	305	392	333	288
AC_000158.1:139593693-139593712	LOC104968413	136	86	123	119	33	15	9	62	85	21	38	83	18	0	9	17	155	113	84	169	105
AC_000158.1:139650077-139650097	LOC104968413	437	472	446	478	104	156	94	307	279	130	235	313	114	63	99	138	430	551	442	500	436
AC_000158.1:139678101-139678120	LOC104968413	83	105	83	153	15	5	23	60	89	27	64	89	21	58	19	40	83	118	112	138	103
AC_000158.1:139816253-139816272	CPNE4	44	74	39	86	3	1	18	23	18	16	34	45	22	55	15	31	56	75	40	84	48
AC_000158.1:139824013-139824033	CPNE4	15	24	32	16	0	0	2	2	20	4	16	7	0	0	12	1	11	11	56	29	17
AC_000158.1:139827032-139827052	CPNE4	55	6	39	28	11	0	13	8	47	15	35	15	4	0	1	9	31	28	54	37	50
AC_000158.1:139829416-139829436	CPNE4	414	461	347	507	112	133	83	244	234	152	157	291	157	105	101	112	376	492	381	511	457
AC_000158.1:139882458-139882477	MRPL3	27	42	28	25	3	13	4	11	9	12	8	8	6	0	0	11	54	46	34	18	73
AC_000158.1:139882576-139882595	MRPL3	16	16	11	2	0	6	0	7	18	12	6	9	0	0	4	0	17	20	9	7	28
AC_000158.1:139883649-139883669	MRPL3	56	34	59	20	4	3	8	19	21	36	35	14	8	0	1	10	48	42	64	51	91
AC_000158.1:139902147-139902166	MRPL3	164	290	270	280	55	82	75	145	141	55	161	95	26	96	66	77	219	258	280	250	272
AC_000158.1:140045931-140045951	NUDT16	279	417	337	371	71	75	80	144	198	162	196	170	88	43	47	78	429	366	367	299	318
AC_000158.1:140046089-140046108	NUDT16	4	11	20	8	0	8	0	2	4	3	0	8	0	0	0	0	7	3	5	4	11
AC_000158.1:140046134-140046154	NUDT16	521	638	756	550	170	156	127	274	387	204	360	302	124	62	118	179	663	637	650	653	632
AC_000158.1:140046194-140046214	NUDT16	63	33	25	18	17	7	11	4	45	6	23	11	0	0	11	5	23	39	33	21	44
AC_000158.1:140212241-140212261	NEK11	20	45	51	27	1	5	9	13	11	7	36	24	6	0	26	30	28	46	34	22	38
AC_000158.1:140215352-140215371	NEK11	120	185	129	190	25	12	24	65	65	36	54	96	25	36	27	34	103	161	117	189	106
AC_000158.1:140249297-140249317	NEK11	44	30	73	35	10	19	24	9	38	3	29	15	11	0	18	0	76	43	58	25	61
AC_000158.1:140249326-140249345	NEK11	39	51	57	77	4	47	19	19	14	5	47	22	21	32	8	0	23	49	53	53	51
AC_000158.1:140249358-140249377	NEK11	20	5	19	16	8	5	8	1	12	0	9	5	25	0	3	0	45	14	24	28	23
AC_000158.1:140334894-140334913	ASTE1	246	278	238	239	67	56	63	116	171	52	114	116	73	26	37	70	183	247	215	273	211
AC_000158.1:140335505-140335525	ASTE1	124	69	94	100	27	18	28	34	83	17	62	36	5	20	35	21	128	106	128	89	82
AC_000158.1:140335583-140335603	ASTE1	107	135	166	114	35	59	34	55	92	58	98	91	41	44	28	29	94	136	143	117	107
AC_000158.1:140335775-140335794	ASTE1	174	221	204	316	38	93	40	177	122	94	80	176	89	20	52	95	213	266	166	327	204
AC_000158.1:140343260-140343280	ASTE1	423	571	610	542	138	106	116	309	351	164	308	330	106	153	107	133	561	518	492	526	442
AC_000158.1:140395887-140395906	ATP2C1	1024	1143	968	832	169	237	194	398	606	320	378	536	261	210	170	209	899	1063	875	781	1745
AC_000158.1:140396131-140396150	ATP2C1	17	14	11	25	0	6	4	13	12	11	0	14	0	0	0	0	12	32	5	13	35
AC_000158.1:140402673-140402692	ATP2C1	7	23	20	18	4	7	1	10	12	3	11	8	0	0	7	0	8	18	19	14	26
AC_000158.1:140413125-140413144	ATP2C1	28	63	62	52	9	19	6	20	35	5	25	35	8	15	0	1	62	42	29	64	93
AC_000158.1:140441001-140441021	ATP2C1	0	19	8	4	1	0	0	2	4	2	6	9	0	0	1	10	5	8	9	9	21
AC_000158.1:140578582-140578602	LOC100297522	261	280	258	279	72	67	57	121	148	79	114	142	105	29	30	68	286	294	235	278	227
AC_000158.1:140578623-140578642	LOC100297522	43	84	84	100	7	27	11	35	29	16	61	56	10	84	20	25	47	112	113	131	63
AC_000158.1:140578646-140578665	LOC100297522	45	19	32	36	25	30	12	8	36	4	26	17	6	28	12	0	58	39	21	38	30
AC_000158.1:140582733-140582752	LOC100297522	8	11	34	10	3	11	19	4	3	3	18	10	0	0	9	11	0	7	49	10	21
AC_000158.1:140734168-140734188	PSMG1	33	18	23	31	4	9	2	1	1	5	10	8	0	0	5	2	22	20	24	22	42
AC_000158.1:140734191-140734211	PSMG1	59	49	25	65	1	10	2	20	44	23	24	17	0	16	6	12	23	54	54	43	188
AC_000158.1:140736498-140736518	PSMG1	34	59	123	72	6	16	28	31	45	17	37	40	13	0	20	0	58	76	145	76	167
AC_000158.1:140737631-140737651	PSMG1	24	37	21	14	12	8	12	0	11	11	12	14	10	7	0	9	25	18	23	18	99
AC_000158.1:140783084-140783104	BRWD1	33	28	56	22	8	0	10	18	19	2	25	11	0	0	3	4	54	19	28	33	28
AC_000158.1:140790778-140790797	BRWD1	16	57	22	37	3	5	11	10	2	4	9	10	0	0	3	9	10	43	27	55	11
AC_000158.1:140816312-140816331	BRWD1	105	90	63	45	24	15	42	8	45	12	25	23	13	0	46	10	65	72	85	53	113
AC_000158.1:140826313-140826332	BRWD1	43	91	116	47	7	26	23	37	33	20	42	23	5	0	27	11	39	87	120	59	73
AC_000158.1:140862712-140862732	BRWD1	36	50	45	28	2	0	20	12	24	6	17	23	0	0	27	9	36	48	39	56	32
AC_000158.1:140907773-140907792	HMGN1	42	52	51	69	26	11	14	29	19	1	22	31	8	24	17	0	46	51	36	51	24
AC_000158.1:140909559-140909579	HMGN1	133	118	108	132	18	32	22	69	48	48	75	41	30	0	24	26	129	110	138	135	128
AC_000158.1:140912748-140912768	HMGN1	45	74	55	47	14	38	17	38	37	10	13	31	0	15	45	3	58	65	45	58	54
AC_000158.1:140912867-140912886	HMGN1	152	223	110	171	25	33	35	70	118	47	55	108	53	63	25	74	124	195	104	195	132
AC_000158.1:140923751-140923770	LOC534913	43	19	54	49	8	6	8	8	34	11	53	22	32	0	5	35	48	44	33	45	23
AC_000158.1:140924007-140924027	LOC534913	355	328	360	338	61	90	103	174	212	90	197	162	119	5	100	112	330	401	392	387	278
AC_000158.1:140924327-140924347	LOC534913	55	47	69	54	19	16	19	29	36	17	54	17	7	67	5	12	49	64	98	44	41
AC_000158.1:140932936-140932955	LOC534913	304	254	308	365	52	81	70	202	147	66	188	152	38	157	111	56	356	400	348	351	388
AC_000158.1:140944017-140944036	WRB	3	4	10	3	1	3	0	3	6	2	8	2	3	5	4	3	1	5	4	3	44
AC_000158.1:140944064-140944083	WRB	28	6	22	40	25	24	10	18	30	16	14	18	22	8	16	9	19	52	13	26	231
AC_000158.1:140952009-140952028	WRB	9	0	4	8	1	8	0	0	8	0	0	5	21	0	0	0	0	8	8	2	63
AC_000158.1:140952052-140952072	WRB	156	198	153	129	29	59	32	115	121	44	70	95	73	31	72	104	170	150	125	161	171
AC_000158.1:140956226-140956246	WRB	18	6	2	6	7	6	4	0	6	2	7	3	1	0	0	0	13	9	11	5	48
AC_000158.1:140972198-140972218	LCA5L	37	24	38	15	3	8	6	5	30	0	28	16	0	0	7	0	34	45	37	28	57
AC_000158.1:140977772-140977792	LCA5L	42	49	16	17	7	4	4	16	8	10	6	6	0	12	0	18	37	28	16	37	15
AC_000158.1:140989839-140989859	LCA5L	71	57	66	53	15	2	23	41	30	14	36	28	0	0	23	23	82	49	73	71	51
AC_000158.1:140990097-140990116	LCA5L	309	273	317	296	78	96	63	121	202	76	118	161	94	66	45	99	329	315	272	290	253
AC_000158.1:140990215-140990235	LCA5L	387	387	308	353	71	66	89	209	238	59	163	216	39	172	87	95	390	452	365	374	281
AC_000158.1:141029919-141029938	SH3BGR	85	119	79	88	17	23	21	22	65	17	45	37	44	0	7	42	109	99	82	84	95
AC_000158.1:141037605-141037624	SH3BGR	85	83	71	55	24	10	10	24	56	24	47	25	13	35	10	3	147	90	66	72	99
AC_000158.1:141037715-141037734	SH3BGR	34	33	17	45	6	9	13	14	16	14	24	16	15	0	9	5	32	34	48	82	50
AC_000158.1:141072114-141072133	SH3BGR	39	17	23	36	5	13	6	19	11	2	13	29	11	0	7	63	9	16	25	40	30
AC_000158.1:141270161-141270180	B3GALT5	12	56	29	71	8	46	5	28	34	31	28	48	22	25	13	1	43	42	46	71	51
AC_000158.1:141270295-141270314	B3GALT5	40	51	51	21	21	3	10	6	28	6	25	14	33	0	9	0	70	27	62	44	35
AC_000158.1:141270326-141270346	B3GALT5	60	20	37	81	10	4	1	45	45	15	9	54	8	48	12	16	66	27	29	59	47
AC_000158.1:141270419-141270438	B3GALT5	0	44	28	31	0	15	7	18	6	24	14	15	14	15	8	20	13	31	29	40	28
AC_000158.1:141353881-141353901	IGSF5	587	581	780	779	139	221	176	365	423	155	331	424	171	115	171	157	590	790	709	711	521
AC_000158.1:141363083-141363103	IGSF5	102	175	126	129	38	40	28	23	54	50	70	41	30	25	32	58	88	151	122	136	116
AC_000158.1:141363131-141363151	IGSF5	11	41	54	32	4	17	20	10	13	11	26	6	0	0	22	0	16	17	58	30	28
AC_000158.1:141363181-141363200	IGSF5	118	160	135	145	17	32	33	56	63	32	44	107	15	0	48	59	126	173	161	148	106
AC_000158.1:141496341-141496360	PCP4	24	17	21	14	6	0	4	18	22	6	7	10	19	0	7	0	15	7	21	24	19
AC_000158.1:141531260-141531280	PCP4	830	923	865	889	192	273	194	369	553	253	464	464	140	187	295	253	838	909	877	1026	747
AC_000158.1:141531280-141531299	PCP4	68	91	63	59	12	20	15	30	44	15	17	32	0	8	4	8	111	49	55	60	48
AC_000158.1:141531307-141531326	PCP4	125	93	149	116	29	25	29	43	78	14	48	66	43	29	20	22	112	125	105	95	78
AC_000158.1:141776320-141776340	DSCAM	200	273	246	254	29	80	41	125	85	72	136	141	55	53	33	98	204	298	249	307	221
AC_000158.1:141776362-141776382	DSCAM	148	209	116	220	52	53	30	96	150	30	50	91	57	87	34	48	257	174	131	222	175
AC_000158.1:141805552-141805572	DSCAM	199	309	196	242	40	43	43	118	136	70	86	123	88	34	29	45	182	309	188	265	192
AC_000158.1:141817405-141817425	DSCAM	57	47	101	67	26	29	25	50	99	11	40	37	11	15	25	19	117	117	103	79	88
AC_000158.1:141966867-141966887	DSCAM	89	84	95	82	12	17	38	23	47	20	52	39	20	19	15	18	105	89	107	86	82
AC_000158.1:142919472-142919492	BACE2	149	190	118	198	56	50	25	111	141	62	80	111	54	69	17	47	178	217	113	186	155
AC_000158.1:142934010-142934029	BACE2	23	38	32	26	9	4	4	3	19	5	10	1	0	0	4	0	37	17	38	22	31
AC_000158.1:142937802-142937821	BACE2	260	293	216	320	53	85	47	167	180	91	87	162	41	91	34	118	315	287	255	299	154
AC_000158.1:142937818-142937838	BACE2	897	1058	1013	890	201	270	240	459	513	191	482	427	256	248	219	236	1042	963	963	1017	1106
AC_000158.1:142941659-142941678	BACE2	359	303	418	321	84	42	116	116	273	84	204	184	106	112	119	78	398	311	482	329	305
AC_000158.1:143054258-143054278	FAM3B	148	190	246	160	57	77	48	80	95	27	141	108	11	38	47	52	260	171	166	199	169
AC_000158.1:143054281-143054301	FAM3B	108	163	111	139	31	29	36	70	80	25	40	60	35	45	25	21	144	163	142	171	138
AC_000158.1:143054305-143054324	FAM3B	25	16	8	14	6	0	0	0	14	0	4	7	0	0	0	0	26	8	9	5	22
AC_000158.1:143077125-143077145	FAM3B	170	159	219	189	29	37	25	68	137	58	53	87	16	0	41	42	183	229	167	169	157
AC_000158.1:143110528-143110547	FAM3B	122	143	110	110	19	27	37	65	80	51	41	52	5	19	28	63	108	88	124	124	116
AC_000158.1:143125951-143125970	MX2	95	118	94	102	18	9	23	70	57	15	67	63	28	37	40	24	129	98	112	58	58
AC_000158.1:143129186-143129206	MX2	195	125	185	145	39	32	56	70	98	46	73	54	63	15	56	30	166	180	228	157	148
AC_000158.1:143136581-143136600	MX2	20	13	4	32	0	4	0	5	5	10	1	24	13	0	0	0	29	12	9	22	14
AC_000158.1:143136639-143136658	MX2	41	65	26	35	10	5	11	20	26	16	17	33	42	0	0	5	28	33	38	51	76
AC_000158.1:143185362-143185381	MX1	211	272	198	174	42	71	51	93	125	36	92	114	53	35	21	34	218	271	207	233	185
AC_000158.1:143185433-143185453	MX1	44	64	84	42	9	1	17	47	25	10	27	37	0	36	5	33	71	59	57	36	64
AC_000158.1:143186174-143186193	MX1	568	561	719	663	136	123	204	313	360	164	384	360	159	103	208	189	548	720	617	787	547
AC_000158.1:143189303-143189322	MX1	112	98	81	92	54	28	26	61	97	32	34	55	38	0	3	25	174	121	68	118	102
AC_000158.1:143231984-143232004	TMPRSS2	194	150	171	138	63	27	39	55	191	32	87	69	68	0	45	27	247	122	158	136	128
AC_000158.1:143234539-143234558	TMPRSS2	511	640	587	643	111	185	133	350	346	134	321	351	197	65	104	137	544	596	549	598	597
AC_000158.1:143235332-143235351	TMPRSS2	15	24	27	34	1	2	4	26	14	13	8	20	10	0	0	24	32	47	20	30	41
AC_000158.1:143241912-143241931	TMPRSS2	163	217	258	221	35	68	55	95	147	55	113	137	26	21	85	60	265	168	250	220	196
AC_000158.1:143360251-143360271	LOC783811	27	47	27	30	9	2	4	34	12	11	20	20	0	0	5	5	27	26	23	28	20
AC_000158.1:143360332-143360352	LOC783811	41	96	62	66	15	24	20	24	29	15	28	44	13	23	8	30	58	42	39	75	61
AC_000158.1:143360499-143360519	LOC783811	201	172	182	130	35	29	68	79	103	45	108	78	7	0	43	7	239	167	226	196	188
AC_000158.1:143360637-143360657	LOC783811	260	263	230	309	67	96	72	126	177	102	123	150	33	39	52	72	286	276	199	363	200
AC_000158.1:143368487-143368506	LOC101902114	232	298	212	239	62	77	52	123	165	66	104	99	79	42	51	68	315	254	223	268	187
AC_000158.1:143368532-143368551	LOC101902114	26	21	28	21	8	3	5	13	29	10	11	10	18	12	4	16	42	30	21	22	11
AC_000158.1:143368619-143368638	LOC101902114	94	75	74	94	23	24	26	36	39	16	31	59	0	18	22	0	81	93	67	90	130
AC_000158.1:143368652-143368672	LOC101902114	987	1016	1152	879	223	304	378	468	619	248	675	495	173	146	268	212	960	1033	1298	1080	1088
AC_000158.1:143370708-143370728	LOC782628	36	48	12	35	9	18	6	32	17	11	10	33	17	20	10	31	19	66	16	50	34
AC_000158.1:143370800-143370820	LOC782628	84	91	89	102	13	18	25	49	60	15	37	36	37	40	8	18	128	108	101	101	84
AC_000158.1:143370835-143370855	LOC782628	150	149	259	170	32	42	38	72	151	41	119	75	38	18	77	39	183	171	194	160	145
AC_000158.1:143370852-143370872	LOC782628	134	105	104	82	34	45	19	43	56	31	48	42	16	19	13	1	116	107	107	96	103
AC_000158.1:143511734-143511754	RIPK4	12	22	1	24	0	15	0	16	16	11	3	26	11	0	0	13	31	37	3	45	11
AC_000158.1:143513561-143513581	RIPK4	134	165	123	105	32	13	17	83	57	18	55	50	18	0	5	13	173	121	103	116	96
AC_000158.1:143513672-143513691	RIPK4	116	132	166	108	37	21	49	47	71	33	63	84	3	27	35	26	164	127	155	151	183
AC_000158.1:143520285-143520304	RIPK4	131	169	201	169	49	42	44	85	118	36	97	109	53	41	55	54	206	131	186	191	136
AC_000158.1:143520300-143520320	RIPK4	389	508	573	521	91	104	101	211	344	123	291	270	69	45	134	114	508	510	487	511	405
AC_000158.1:143588657-143588677	PRDM15	225	188	149	175	46	54	48	84	181	52	103	92	52	47	40	79	254	124	171	184	130
AC_000158.1:143597298-143597317	PRDM15	10	33	59	27	13	9	8	18	24	2	28	39	22	0	13	38	36	25	45	34	34
AC_000158.1:143597315-143597335	PRDM15	31	4	20	6	0	0	2	0	6	1	9	4	0	0	0	3	32	6	11	3	15
AC_000158.1:143597685-143597705	PRDM15	40	9	36	17	18	0	6	2	22	0	38	8	19	0	25	0	45	24	45	15	18
AC_000158.1:143612888-143612907	PRDM15	148	241	116	145	40	32	41	107	100	54	85	97	54	38	36	45	194	179	130	146	130
AC_000158.1:143665853-143665872	C2CD2	205	301	240	320	23	98	53	171	130	101	171	187	57	17	54	71	221	304	249	335	209
AC_000158.1:143674459-143674478	C2CD2	38	43	74	62	9	13	22	24	61	34	51	30	3	47	24	22	73	116	95	74	107
AC_000158.1:143676196-143676216	C2CD2	43	52	48	39	7	8	24	13	8	42	41	21	11	12	17	13	23	51	54	46	52
AC_000158.1:143680804-143680824	C2CD2	846	1001	1025	879	163	252	237	439	506	272	516	450	209	146	231	164	963	922	939	891	724
AC_000158.1:143706745-143706764	C2CD2	294	275	245	319	77	43	50	130	181	67	149	167	34	83	58	89	249	273	274	314	240
AC_000158.1:143741605-143741624	ZBTB21	52	72	45	55	9	28	11	23	36	5	43	17	0	0	4	30	81	70	45	59	39
AC_000158.1:143742298-143742318	ZBTB21	295	360	364	347	89	71	78	116	209	54	198	140	92	80	90	73	347	356	453	333	257
AC_000158.1:143742646-143742666	ZBTB21	5	14	5	11	0	0	5	8	5	1	2	11	0	0	3	0	23	22	1	3	10
AC_000158.1:143742775-143742795	ZBTB21	345	430	422	480	70	79	91	212	179	126	238	222	92	114	121	68	349	358	529	451	347
AC_000158.1:143834407-143834426	UMODL1	87	90	86	114	17	20	20	40	23	31	35	46	10	19	31	25	72	108	81	100	63
AC_000158.1:143848531-143848551	UMODL1	407	462	411	479	80	103	87	183	253	135	259	220	86	168	110	108	395	450	375	451	375
AC_000158.1:143862069-143862089	UMODL1	57	62	70	54	30	25	23	43	27	25	40	28	36	0	16	19	38	88	64	79	48
AC_000158.1:143864880-143864900	UMODL1	186	134	227	178	54	42	82	96	168	31	176	80	49	0	134	34	209	187	322	197	187
AC_000158.1:143866921-143866941	UMODL1	107	61	138	108	12	20	40	45	84	32	80	60	0	8	40	32	151	104	95	100	118
AC_000158.1:144041922-144041942	ABCG1	201	283	171	274	51	36	46	125	182	67	112	154	74	24	19	88	218	277	206	304	204
AC_000158.1:144043180-144043200	ABCG1	190	233	205	188	45	72	37	99	105	40	115	131	38	0	49	56	161	274	227	208	205
AC_000158.1:144043204-144043224	ABCG1	936	987	1236	985	236	246	257	447	614	229	531	493	195	173	159	256	1106	959	1001	1123	984
AC_000158.1:144043222-144043242	ABCG1	98	76	59	103	15	30	25	59	73	31	26	28	0	0	38	13	84	98	85	70	60
AC_000158.1:144049175-144049194	ABCG1	33	29	69	45	6	4	9	28	30	9	41	14	22	11	9	6	46	29	82	31	39
AC_000158.1:144069250-144069270	TFF3	110	64	140	84	13	39	50	31	68	11	81	30	0	37	34	2	115	64	134	61	72
AC_000158.1:144070955-144070975	TFF3	115	47	101	34	27	8	32	16	66	8	58	14	17	35	39	1	73	51	115	40	102
AC_000158.1:144070985-144071005	TFF3	131	119	118	110	45	21	30	51	86	39	64	58	41	15	42	41	153	154	101	121	117
AC_000158.1:144071002-144071021	TFF3	186	133	104	148	42	19	30	75	141	37	60	57	32	66	15	47	188	163	121	147	135
AC_000158.1:144177886-144177905	TFF2	526	600	541	562	89	177	122	222	403	148	297	275	146	87	119	197	596	540	546	542	456
AC_000158.1:144179153-144179173	TFF2	105	117	68	113	19	11	37	21	55	39	45	31	17	13	22	12	92	104	81	110	120
AC_000158.1:144179192-144179211	TFF2	858	894	857	891	203	217	203	339	556	231	406	455	290	287	170	219	928	997	837	938	745
AC_000158.1:144179218-144179237	TFF2	533	567	556	572	101	127	145	267	284	135	295	297	124	72	129	73	540	576	526	628	466
AC_000158.1:144179960-144179979	TFF2	342	390	299	355	95	79	92	117	267	92	162	183	69	56	67	99	380	351	294	376	263
AC_000158.1:144192881-144192900	TFF1	368	410	373	540	102	89	63	199	275	99	226	275	69	114	53	90	481	465	431	453	416
AC_000158.1:144196467-144196487	TFF1	38	28	11	31	4	3	6	16	5	7	11	13	9	0	0	6	14	16	15	40	17
AC_000158.1:144196498-144196518	TFF1	464	521	686	554	108	87	192	249	316	176	386	282	233	104	212	176	525	500	626	572	630
AC_000158.1:144196519-144196539	TFF1	81	110	115	150	13	16	6	43	45	28	38	44	26	21	14	42	66	123	41	151	93
AC_000158.1:144230346-144230366	TMPRSS3	37	68	56	77	7	41	18	44	37	13	42	29	26	8	11	26	71	66	73	64	58
AC_000158.1:144231032-144231051	TMPRSS3	84	159	136	111	20	49	24	60	81	24	56	74	32	25	45	23	87	120	133	124	78
AC_000158.1:144232729-144232748	TMPRSS3	28	13	28	28	0	9	11	13	7	15	21	24	10	0	11	4	15	34	37	34	15
AC_000158.1:144232834-144232854	TMPRSS3	182	192	309	252	61	53	75	77	198	56	126	93	69	18	101	141	259	294	299	269	244
AC_000158.1:144236348-144236367	TMPRSS3	48	26	28	9	3	2	1	12	18	2	21	5	0	0	4	6	29	25	21	1	22
AC_000158.1:144263817-144263837	UBASH3A	130	121	124	103	35	34	30	30	60	15	68	32	25	19	25	29	154	64	139	85	126
AC_000158.1:144271200-144271220	UBASH3A	53	46	79	42	14	25	7	18	35	10	24	38	0	13	5	4	45	52	44	38	31
AC_000158.1:144271219-144271238	UBASH3A	245	278	245	255	78	71	81	72	160	120	121	101	73	67	27	40	308	246	254	284	295
AC_000158.1:144272436-144272456	UBASH3A	44	49	34	26	9	0	5	26	33	1	23	9	7	10	16	7	31	31	45	31	30
AC_000158.1:144325146-144325165	RSPH1	165	170	199	204	35	49	48	74	68	22	93	77	21	0	31	25	107	174	180	131	134
AC_000158.1:144329175-144329195	RSPH1	191	195	232	199	44	61	71	83	120	65	143	78	36	68	28	39	252	227	272	205	231
AC_000158.1:144329716-144329736	RSPH1	216	137	209	178	39	26	47	93	123	51	97	102	34	28	42	73	167	177	218	192	146
AC_000158.1:144329739-144329758	RSPH1	137	114	91	126	43	13	21	37	112	20	54	46	81	18	20	15	159	134	90	156	129
AC_000158.1:144391943-144391963	SLC37A1	67	69	58	22	14	6	16	12	44	12	31	27	8	0	6	3	53	15	50	49	44
AC_000158.1:144392027-144392047	SLC37A1	74	32	50	70	6	36	41	36	53	22	37	28	0	20	11	0	54	83	75	96	60
AC_000158.1:144395590-144395609	SLC37A1	410	359	560	382	70	52	115	174	270	81	289	218	59	160	115	92	454	408	488	358	302
AC_000158.1:144408499-144408518	SLC37A1	226	262	226	292	64	41	60	113	164	47	100	111	16	36	62	71	179	255	189	300	181
AC_000158.1:144587059-144587078	PDE9A	116	191	130	109	29	43	56	60	51	38	87	86	38	142	25	52	92	130	169	138	118
AC_000158.1:144587077-144587097	PDE9A	125	147	121	177	26	49	25	73	92	49	30	86	12	50	8	28	130	142	93	221	121
AC_000158.1:144591230-144591249	PDE9A	407	377	404	362	81	98	52	234	268	88	203	202	89	92	73	91	454	527	439	437	362
AC_000158.1:144593003-144593023	PDE9A	328	250	264	208	58	55	46	121	177	76	152	130	47	77	51	73	270	224	243	250	262
AC_000158.1:144659299-144659318	WDR4	50	15	26	31	5	8	12	12	12	11	21	17	0	0	15	0	22	55	34	21	33
AC_000158.1:144660899-144660918	WDR4	58	135	93	113	13	12	15	61	32	41	41	61	17	80	18	15	93	129	64	130	109
AC_000158.1:144665192-144665212	WDR4	692	715	775	629	143	152	192	290	458	127	425	306	174	112	131	125	745	739	732	743	721
AC_000158.1:144667343-144667362	WDR4	23	71	42	61	19	22	4	25	29	11	21	26	4	46	16	3	42	54	38	60	46
AC_000158.1:144690325-144690344	NDUFV3	1	0	0	4	0	0	0	0	6	0	0	5	0	0	0	0	2	5	0	0	4
AC_000158.1:144697894-144697914	NDUFV3	98	160	134	135	28	38	36	60	87	45	120	69	41	16	35	35	115	159	155	177	117
AC_000158.1:144697937-144697957	NDUFV3	303	256	247	249	61	45	49	108	213	45	112	146	74	52	21	77	294	253	195	274	253
AC_000158.1:144698046-144698065	NDUFV3	321	386	381	288	56	41	104	134	281	86	213	119	55	69	96	50	335	301	423	377	291
AC_000158.1:144698212-144698232	NDUFV3	77	59	72	60	18	3	15	33	48	9	31	18	0	15	10	1	85	42	85	63	66
AC_000158.1:144756789-144756808	PKNOX1	476	509	488	469	126	143	94	251	342	153	257	255	79	152	94	97	507	508	497	526	657
AC_000158.1:144758683-144758702	PKNOX1	198	196	238	188	40	55	67	107	166	26	134	87	61	49	100	27	228	256	252	173	277
AC_000158.1:144758727-144758747	PKNOX1	347	392	370	293	78	71	101	137	242	80	161	115	91	119	66	62	322	327	367	302	412
AC_000158.1:144762313-144762333	PKNOX1	145	152	190	120	48	32	48	50	125	22	131	92	60	55	53	33	190	171	172	196	181
AC_000158.1:144801775-144801794	CBS	317	234	295	280	66	35	53	121	213	61	194	125	82	39	104	65	304	234	292	309	228
AC_000158.1:144802379-144802399	CBS	69	108	118	70	15	8	27	49	64	14	85	45	3	0	24	13	72	86	121	77	92
AC_000158.1:144802411-144802431	CBS	236	189	173	209	32	47	55	103	175	44	83	107	61	12	45	77	178	220	193	172	201
AC_000158.1:144805406-144805425	CBS	289	385	323	466	79	97	65	178	269	131	173	207	110	65	46	114	459	397	275	422	316
AC_000158.1:144834167-144834187	U2AF1	0	13	12	4	4	0	5	3	16	2	1	4	23	0	0	0	1	6	4	7	28
AC_000158.1:144834709-144834729	U2AF1	52	26	57	11	8	6	8	13	33	16	31	25	43	16	6	6	41	36	25	40	171
AC_000158.1:144834962-144834982	U2AF1	0	0	0	1	0	0	0	4	1	0	0	0	0	0	0	0	3	4	1	3	25
AC_000158.1:144841488-144841508	U2AF1	3047	3308	3625	3117	735	839	813	1398	2092	838	1939	1604	780	963	784	682	3562	3136	3490	3189	3098
AC_000158.1:144887705-144887725	CRYAA	152	145	301	187	64	22	58	57	112	42	143	70	32	18	64	33	133	164	249	139	177
AC_000158.1:144887741-144887761	CRYAA	23	80	48	64	20	10	25	29	29	11	29	38	32	0	11	32	100	69	64	80	44
AC_000158.1:144887810-144887830	CRYAA	0	1	6	14	1	0	3	0	1	6	9	0	0	0	3	0	0	1	4	9	1
AC_000158.1:144888990-144889010	CRYAA	29	19	26	26	2	1	4	7	11	3	12	15	0	0	7	0	17	17	15	22	11
AC_000158.1:144890039-144890059	CRYAA	118	71	99	57	18	23	5	20	75	14	44	26	23	10	7	21	119	80	98	85	73
AC_000158.1:145033053-145033072	SUMO3	225	184	284	222	46	15	61	87	181	78	128	111	63	37	86	41	246	252	242	206	151
AC_000158.1:145036605-145036625	SUMO3	117	106	99	168	30	13	12	59	108	26	62	59	35	25	49	15	121	165	105	165	82
AC_000158.1:145036648-145036667	SUMO3	140	114	118	111	44	40	30	60	103	54	64	74	15	34	24	31	155	136	140	143	86
AC_000158.1:145036659-145036678	SUMO3	391	404	465	402	83	72	75	234	179	111	196	204	113	42	119	91	289	447	404	418	341
AC_000158.1:145041231-145041251	SUMO3	7	2	5	10	0	0	0	32	2	0	5	16	0	0	0	0	2	17	2	8	6
AC_000158.1:145062435-145062455	PTTG1IP	40	39	33	29	14	31	20	40	23	9	22	13	17	9	6	18	60	36	37	32	51
AC_000158.1:145065719-145065738	PTTG1IP	333	350	373	302	92	75	80	101	216	61	218	133	90	71	51	83	367	310	385	296	277
AC_000158.1:145065748-145065767	PTTG1IP	263	269	252	223	65	26	62	124	186	81	150	109	166	51	66	35	321	215	254	225	250
AC_000158.1:145065784-145065803	PTTG1IP	103	73	110	103	33	35	22	47	63	34	64	42	21	70	18	4	120	92	130	95	88
AC_000158.1:145109840-145109859	ITGB2	140	98	85	97	45	11	28	35	73	27	38	41	41	63	16	39	149	108	88	129	124
AC_000158.1:145114567-145114586	ITGB2	27	26	57	51	4	15	13	8	12	18	14	15	24	19	8	0	23	47	50	40	34
AC_000158.1:145114897-145114917	ITGB2	58	68	38	53	9	4	13	28	18	17	38	29	0	47	12	11	62	41	28	32	53
AC_000158.1:145116009-145116028	ITGB2	96	120	127	136	47	50	30	63	93	29	84	80	66	29	16	38	195	126	168	150	138
AC_000158.1:145116131-145116151	ITGB2	52	33	45	47	9	3	7	13	26	7	15	25	0	19	28	5	55	39	37	23	58
AC_000158.1:145158121-145158140	FAM207A	161	130	125	151	33	21	33	56	128	42	81	72	14	28	10	50	155	143	132	140	121
AC_000158.1:145158158-145158178	FAM207A	110	142	110	79	35	33	12	54	94	44	65	74	11	0	46	19	127	113	150	121	119
AC_000158.1:145158195-145158214	FAM207A	2	13	7	20	1	1	7	9	11	0	3	2	0	0	0	4	21	23	9	15	18
AC_000158.1:145165215-145165234	FAM207A	62	110	82	87	21	14	14	27	56	25	30	59	0	34	10	13	81	112	75	83	79
AC_000158.1:145173202-145173221	FAM207A	219	170	190	174	36	47	35	79	99	38	86	133	59	40	7	22	282	164	179	212	139
AC_000158.1:145522030-145522049	ADARB1	43	36	67	46	3	5	12	23	38	9	16	35	10	14	5	0	68	88	75	71	42
AC_000158.1:145522547-145522567	ADARB1	117	253	170	223	39	41	55	77	65	34	120	109	38	13	26	36	120	232	192	195	116
AC_000158.1:145522619-145522638	ADARB1	177	247	232	197	65	65	52	92	169	89	104	135	20	106	36	54	278	218	221	239	238
AC_000158.1:145522654-145522673	ADARB1	185	188	146	163	45	51	20	96	135	62	80	135	13	0	38	37	214	188	144	221	139
AC_000158.1:145526465-145526485	ADARB1	293	366	313	352	65	115	77	134	274	88	197	217	106	60	121	92	314	385	429	356	241
AC_000158.1:145597808-145597828	POFUT2	74	65	59	98	5	11	27	51	46	40	46	57	14	9	46	49	95	119	83	117	96
AC_000158.1:145605820-145605839	POFUT2	122	190	156	141	24	53	32	22	95	39	77	95	0	30	48	61	120	176	134	121	186
AC_000158.1:145607969-145607988	POFUT2	132	113	122	127	31	17	25	25	95	26	78	63	74	45	39	6	128	164	130	146	96
AC_000158.1:145608013-145608032	POFUT2	28	53	38	24	10	11	6	13	16	11	11	21	0	0	3	2	29	46	42	51	46
AC_000158.1:145608149-145608168	POFUT2	252	240	261	325	53	102	65	170	175	90	114	191	61	0	62	97	286	328	250	326	308
AC_000158.1:145689547-145689567	ICOSLG	173	129	145	121	31	16	29	54	49	44	37	37	78	12	18	38	140	99	164	104	89
AC_000158.1:145693119-145693138	ICOSLG	253	330	314	322	64	43	92	134	174	99	192	185	72	88	118	107	292	307	437	340	217
AC_000158.1:145693233-145693253	ICOSLG	101	128	118	151	47	21	33	67	121	20	58	56	14	20	27	29	161	149	155	113	147
AC_000158.1:145693276-145693295	ICOSLG	58	64	79	56	2	6	30	9	22	13	35	43	9	16	25	4	65	71	123	75	54
AC_000158.1:145693409-145693429	ICOSLG	299	366	376	457	87	77	91	162	237	78	218	187	162	88	98	117	374	352	353	362	344
AC_000158.1:145716237-145716257	DNMT3L	150	215	185	171	31	26	35	101	89	46	101	86	27	44	32	62	211	224	183	198	158
AC_000158.1:145716277-145716296	DNMT3L	79	97	95	127	14	34	17	68	60	32	49	66	0	13	16	21	78	169	73	158	73
AC_000158.1:145717583-145717602	DNMT3L	73	91	44	29	13	7	13	10	55	30	18	7	0	36	8	1	62	67	68	59	70
AC_000158.1:145747567-145747586	DNMT3L	542	699	649	626	119	145	121	302	353	141	294	331	112	50	93	114	664	702	533	667	581
AC_000158.1:145750331-145750351	AIRE	80	78	70	76	19	23	10	42	53	37	49	35	26	0	2	26	61	47	61	69	93
AC_000158.1:145750405-145750424	AIRE	298	282	270	291	74	30	74	105	201	43	204	138	114	44	69	49	317	195	336	267	265
AC_000158.1:145751865-145751884	AIRE	112	118	106	86	23	24	24	23	60	8	61	44	27	56	26	14	101	88	83	80	62
AC_000158.1:145751882-145751902	AIRE	35	6	6	15	10	5	0	9	5	2	5	2	13	0	0	0	22	7	3	20	19
AC_000158.1:145752867-145752886	AIRE	22	23	33	52	1	30	9	14	3	8	7	57	0	19	7	30	23	22	29	58	32
AC_000158.1:145775464-145775484	PFKL	179	197	190	181	52	21	53	88	122	51	83	85	34	21	51	60	228	164	175	199	192
AC_000158.1:145780389-145780408	PFKL	121	231	194	171	39	16	49	70	98	40	118	96	94	49	59	69	181	225	232	205	197
AC_000158.1:145781167-145781186	PFKL	110	73	105	53	24	17	30	17	101	19	50	9	21	16	16	15	84	48	93	56	83
AC_000158.1:145782235-145782254	PFKL	75	96	74	55	23	14	15	19	62	6	16	21	0	44	38	0	98	70	58	56	83
AC_000158.1:145787576-145787596	PFKL	223	136	182	137	43	54	51	103	110	27	128	96	65	60	80	65	191	164	230	165	183
AC_000158.1:145805186-145805205	C1H21orf2	114	62	92	84	41	22	14	36	68	16	46	52	57	15	26	19	129	88	84	130	99
AC_000158.1:145807208-145807228	C1H21orf2	52	106	47	86	13	22	22	30	25	27	22	34	51	15	12	24	62	99	41	94	53
AC_000158.1:145807236-145807255	C1H21orf2	97	167	53	134	11	28	11	53	69	31	43	80	21	27	30	43	76	116	86	170	87
AC_000158.1:145807329-145807348	C1H21orf2	158	288	222	209	29	34	62	149	96	58	153	121	61	58	25	82	183	251	226	260	166
AC_000158.1:145807374-145807393	C1H21orf2	105	183	162	165	54	64	49	96	102	43	111	86	49	36	39	44	216	165	178	150	147
AC_000158.1:145839839-145839858	TRPM2	34	41	45	55	10	14	13	18	38	20	15	44	0	0	6	16	65	44	52	45	34
AC_000158.1:145842402-145842422	TRPM2	188	172	136	217	39	31	41	102	90	38	69	60	8	23	16	69	206	249	139	147	131
AC_000158.1:145842507-145842526	TRPM2	39	33	36	29	5	5	17	15	13	22	18	14	0	0	5	5	41	19	33	30	22
AC_000158.1:145846421-145846440	TRPM2	120	157	137	109	54	22	29	43	52	34	79	84	36	25	25	11	172	135	138	112	116
AC_000158.1:145848907-145848927	TRPM2	105	117	94	123	39	68	31	59	77	16	71	54	15	56	13	30	111	136	113	174	106
AC_000158.1:145886446-145886465	LRRC3	216	268	255	326	64	82	39	127	153	56	111	118	36	56	90	52	229	281	270	282	257
AC_000158.1:145886474-145886493	LRRC3	179	204	187	189	35	36	35	75	108	66	80	99	53	24	43	44	189	218	199	192	167
AC_000158.1:145886624-145886643	LRRC3	29	34	25	35	7	2	2	14	29	9	5	15	30	0	0	11	73	36	30	43	35
AC_000158.1:145886722-145886742	LRRC3	222	205	266	288	63	43	76	126	178	61	118	120	39	26	60	83	245	280	318	267	214
AC_000158.1:145902127-145902146	LOC780781	15	9	31	22	3	16	3	1	24	3	12	12	0	0	8	18	39	12	29	20	18
AC_000158.1:145902147-145902166	LOC780781	84	122	91	99	9	10	8	39	29	45	42	89	25	65	11	18	86	90	70	105	91
AC_000158.1:145902182-145902202	LOC780781	315	467	355	476	101	151	97	265	269	113	208	263	38	149	72	244	483	501	477	502	434
AC_000158.1:145902215-145902234	LOC780781	36	15	21	39	10	3	1	8	13	2	16	9	0	23	4	9	34	30	19	31	27
AC_000158.1:145922197-145922217	LOC100299102	42	29	72	48	4	5	18	22	24	3	70	14	0	0	40	17	47	37	79	49	47
AC_000158.1:145922306-145922326	LOC100299102	114	88	150	62	40	29	34	41	88	17	74	54	30	23	23	10	103	141	156	132	130
AC_000158.1:145922489-145922508	LOC100299102	467	513	421	385	111	74	79	218	324	115	221	169	136	75	53	101	412	467	360	417	377
AC_000158.1:145922533-145922553	LOC100299102	77	138	80	154	24	63	17	68	84	45	51	106	27	27	11	75	114	156	126	149	125
AC_000158.1:145933715-145933734	KRTAP10-8	103	79	119	90	11	35	13	53	65	35	66	58	41	52	22	9	121	122	103	103	104
AC_000158.1:145933749-145933769	KRTAP10-8	45	89	39	85	13	34	15	26	53	14	28	45	0	0	8	27	49	50	17	50	72
AC_000158.1:145933771-145933791	KRTAP10-8	322	380	323	318	93	82	72	118	237	43	182	156	45	24	85	54	421	301	311	326	230
AC_000158.1:145933843-145933863	KRTAP10-8	344	394	305	327	59	91	83	119	161	69	161	177	64	174	94	78	271	369	296	298	264
AC_000158.1:145968672-145968692	TSPEAR	215	242	231	179	59	67	49	136	173	62	88	111	72	47	33	55	285	179	232	217	225
AC_000158.1:145969497-145969516	TSPEAR	499	553	478	628	127	176	152	189	350	134	291	281	146	178	175	166	530	603	481	619	453
AC_000158.1:145970848-145970867	TSPEAR	249	261	286	268	64	72	61	107	156	62	151	134	32	6	63	56	175	285	257	256	179
AC_000158.1:145972027-145972047	TSPEAR	418	596	439	547	95	131	98	213	304	122	221	293	74	134	68	122	480	563	432	540	413
AC_000158.1:145973692-145973711	TSPEAR	132	175	122	208	40	35	37	84	101	44	95	108	51	44	33	87	195	154	187	189	151
AC_000158.1:145976894-145976913	KRTAP10-11	20	13	12	22	1	0	3	9	1	0	2	7	0	0	0	0	17	10	10	23	35
AC_000158.1:145976929-145976949	KRTAP10-11	313	371	483	429	95	122	147	179	238	126	263	223	90	105	187	91	426	405	489	455	322
AC_000158.1:145977094-145977113	KRTAP10-11	318	342	346	397	57	91	77	197	254	86	213	156	118	98	50	64	395	412	346	384	428
AC_000158.1:145977187-145977206	KRTAP10-11	218	207	278	291	65	58	88	151	187	44	173	122	54	40	73	36	253	212	354	248	194
AC_000158.1:145987121-145987140	LOC616413	64	86	75	88	7	30	31	44	43	44	53	59	25	12	26	33	82	70	108	101	58
AC_000158.1:145987146-145987165	LOC616413	30	80	68	55	2	13	3	12	21	19	35	29	20	33	5	22	39	47	53	59	45
AC_000158.1:145987165-145987184	LOC616413	36	44	18	40	13	32	3	18	27	34	1	37	0	16	0	33	49	78	15	60	37
AC_000158.1:145987237-145987257	LOC616413	84	112	155	209	19	36	44	67	45	28	67	70	17	33	34	28	71	114	172	163	119
AC_000158.1:145997050-145997070	KRTAP12-2	705	810	777	708	190	214	173	355	532	173	436	332	168	97	192	195	850	767	805	775	776
AC_000158.1:145997107-145997127	KRTAP12-2	57	69	45	64	12	14	20	61	31	2	25	27	0	20	19	27	54	51	43	82	53
AC_000158.1:145997119-145997139	KRTAP12-2	124	201	157	179	35	56	27	52	87	68	71	106	16	20	44	32	147	211	173	134	145
AC_000158.1:145997190-145997210	KRTAP12-2	181	193	228	185	54	51	90	74	175	61	164	78	113	38	83	25	164	215	237	181	215
AC_000158.1:146022411-146022431	LOC100336639	75	106	86	88	31	43	5	51	69	15	36	35	41	28	12	0	100	113	60	85	97
AC_000158.1:146022429-146022449	LOC100336639	259	281	285	339	64	91	58	175	212	85	115	194	77	51	65	51	325	249	272	364	251
AC_000158.1:146022478-146022497	LOC100336639	1602	1811	2179	1860	369	394	543	845	1075	466	1160	981	306	378	538	428	1837	1697	2070	1950	1798
AC_000158.1:146022579-146022599	LOC100336639	108	57	83	68	30	19	7	34	57	7	47	45	23	0	16	16	95	70	105	55	83
AC_000158.1:146028187-146028207	LOC617218	66	45	24	67	9	8	8	30	36	8	17	22	39	0	0	22	75	52	54	73	44
AC_000158.1:146028211-146028231	LOC617218	7	50	22	29	4	14	11	21	24	13	3	23	20	0	0	10	39	46	21	51	34
AC_000158.1:146028363-146028383	LOC617218	123	84	82	100	25	17	16	12	72	28	52	24	31	0	29	24	98	73	71	82	96
AC_000158.1:146028479-146028499	LOC617218	146	193	187	220	29	23	43	84	104	49	90	96	78	64	22	42	184	215	161	189	122
AC_000158.1:146076692-146076711	KRTAP10-2	44	60	83	48	17	2	24	31	43	8	29	16	18	0	5	0	54	40	57	44	334
AC_000158.1:146076707-146076726	KRTAP10-2	94	78	71	82	12	35	22	53	49	15	34	35	3	21	21	23	63	56	45	96	90
AC_000158.1:146076717-146076736	KRTAP10-2	156	120	167	48	28	4	46	11	90	35	93	35	33	33	32	12	118	88	187	62	139
AC_000158.1:146076921-146076940	KRTAP10-2	532	395	471	396	103	109	124	203	263	133	212	165	95	146	95	68	526	410	476	407	506
AC_000158.1:146085150-146085170	KRTAP10-7	929	1044	1070	1022	199	230	228	526	539	240	532	528	312	154	217	190	971	1091	900	1015	725
AC_000158.1:146085256-146085275	KRTAP10-7	48	41	45	52	5	5	2	32	33	7	19	21	0	0	28	18	53	65	38	43	41
AC_000158.1:146085385-146085404	KRTAP10-7	137	177	206	169	23	23	47	44	118	36	101	44	71	35	69	57	140	187	149	152	163
AC_000158.1:146085490-146085510	KRTAP10-7	859	886	1071	868	194	202	189	383	521	270	554	425	233	149	275	118	919	875	985	999	872
AC_000158.1:146092761-146092780	LOC783329	23	41	42	39	11	3	8	16	2	4	14	15	7	13	7	7	39	35	26	30	59
AC_000158.1:146092836-146092855	LOC783329	518	514	441	442	109	108	126	192	394	130	263	248	83	139	129	134	567	463	528	446	466
AC_000158.1:146092980-146093000	LOC783329	134	203	159	180	38	37	42	57	124	38	73	95	26	36	17	63	192	203	195	181	107
AC_000158.1:146093037-146093056	LOC783329	155	269	152	197	45	40	34	108	124	37	113	95	15	28	41	30	137	136	162	242	174
AC_000158.1:146097735-146097754	LOC783535	104	122	103	86	15	10	14	33	88	11	56	38	2	19	16	9	93	74	143	91	741
AC_000158.1:146097757-146097776	LOC783535	394	306	199	225	86	79	36	183	190	98	151	164	41	76	37	76	347	315	279	283	318
AC_000158.1:146097803-146097822	LOC783535	53	90	115	70	12	45	12	57	63	21	68	34	34	0	21	32	89	97	79	63	99
AC_000158.1:146097940-146097959	LOC783535	122	159	166	160	24	43	24	61	90	34	84	75	45	28	33	59	175	161	130	109	163
AC_000158.1:146106293-146106312	LOC107132219	38	57	9	11	14	16	6	0	22	8	8	5	0	0	0	0	17	30	11	24	31
AC_000158.1:146106369-146106388	LOC107132219	52	31	39	46	10	8	17	26	30	11	13	22	15	12	12	1	79	38	51	39	59
AC_000158.1:146106433-146106452	LOC107132219	249	310	240	228	64	110	92	131	187	83	166	190	22	77	85	84	267	314	239	292	236
AC_000158.1:146106516-146106535	LOC107132219	22	14	0	2	5	0	0	1	11	0	0	6	9	0	0	6	9	10	3	11	4
AC_000158.1:146107909-146107928	LOC100300014	21	0	14	0	1	0	0	0	11	0	2	0	0	0	0	0	30	0	4	0	8
AC_000158.1:146108062-146108081	LOC100300014	147	222	188	184	20	54	29	83	122	48	143	75	26	153	32	40	186	173	154	181	159
AC_000158.1:146108233-146108252	LOC100300014	97	89	137	71	29	27	24	22	74	40	57	42	33	37	25	6	94	96	167	74	89
AC_000158.1:146108253-146108272	LOC100300014	180	152	286	200	60	60	73	81	145	28	152	104	12	33	57	0	240	185	251	154	184
AC_000158.1:146115237-146115257	UBE2G2	13	3	13	13	4	10	0	6	7	11	13	11	8	0	11	0	18	11	11	35	31
AC_000158.1:146118482-146118501	UBE2G2	30	25	40	21	22	5	8	13	71	2	33	16	33	17	29	5	73	28	52	24	67
AC_000158.1:146118509-146118528	UBE2G2	79	67	88	64	12	22	18	39	42	16	43	51	1	15	22	16	65	54	64	98	62
AC_000158.1:146120724-146120743	UBE2G2	142	134	105	119	35	37	30	97	108	45	64	83	46	0	62	46	167	130	123	120	127
AC_000158.1:146120747-146120766	UBE2G2	149	56	105	81	31	3	38	10	67	24	52	24	45	0	53	9	138	58	122	101	87
AC_000158.1:146211566-146211585	SIK1	10	10	19	36	4	0	6	16	11	18	6	25	0	33	6	10	4	12	15	37	12
AC_000158.1:146211918-146211938	SIK1	85	190	133	187	39	53	45	73	76	41	97	86	26	0	48	34	144	122	171	164	99
AC_000158.1:146213107-146213127	SIK1	354	433	504	335	70	56	80	134	222	74	223	145	77	59	126	39	310	342	442	383	336
AC_000158.1:146213126-146213146	SIK1	580	449	551	546	120	177	139	200	357	131	248	223	109	173	97	130	643	442	518	570	519
AC_000158.1:146411647-146411667	HSF2BP	313	381	331	422	109	111	84	173	190	76	171	192	46	24	67	77	341	365	373	361	266
AC_000158.1:146411681-146411701	HSF2BP	9	50	5	17	11	6	1	9	5	2	5	8	8	20	2	6	4	25	2	34	18
AC_000158.1:146411720-146411740	HSF2BP	528	534	417	541	116	78	121	168	382	100	212	207	115	92	80	79	531	484	501	516	411
AC_000158.1:146418168-146418188	HSF2BP	66	78	58	56	13	31	12	24	26	14	43	36	5	0	4	27	46	83	39	67	57
AC_000158.1:146435877-146435897	HSF2BP	103	195	159	195	37	17	50	95	73	37	83	83	13	63	46	76	157	203	151	149	137
AC_000158.1:146450739-146450758	RRP1B	41	44	23	39	8	2	7	25	16	4	13	23	0	0	11	3	15	29	29	34	48
AC_000158.1:146450795-146450814	RRP1B	36	38	44	38	2	9	8	4	6	29	30	10	0	0	2	4	14	33	36	27	52
AC_000158.1:146454013-146454032	RRP1B	334	351	380	342	52	92	38	146	153	79	189	227	109	42	52	95	343	364	297	405	303
AC_000158.1:146456688-146456707	RRP1B	103	156	151	153	49	17	9	96	105	37	74	82	21	25	35	57	176	170	150	205	166
AC_000158.1:146507910-146507929	PDXK	131	174	131	163	33	45	37	56	87	36	70	63	8	16	41	61	119	200	146	179	94
AC_000158.1:146508641-146508661	PDXK	89	161	129	147	30	43	14	75	86	55	44	75	13	23	24	18	125	130	154	156	91
AC_000158.1:146509402-146509421	PDXK	54	53	55	68	9	11	1	24	25	9	17	24	1	20	8	5	31	43	31	85	40
AC_000158.1:146510648-146510668	PDXK	279	347	261	251	61	44	62	118	157	107	107	163	150	60	63	69	326	337	303	337	255
AC_000158.1:146532060-146532080	CSTB	94	93	212	113	32	17	52	45	53	30	71	93	5	0	64	35	138	163	224	125	133
AC_000158.1:146555658-146555677	CSTB	66	180	238	105	26	35	65	87	81	45	113	75	13	11	44	25	141	179	187	149	158
AC_000158.1:146556153-146556173	CSTB	290	415	389	322	74	76	77	166	175	63	175	150	78	60	91	86	287	354	313	300	273
AC_000158.1:146556236-146556255	CSTB	148	173	237	156	41	38	31	35	104	33	75	94	43	24	29	28	205	190	165	187	180
AC_000158.1:146574202-146574221	RRP1	0	4	8	0	0	0	0	0	0	0	1	0	0	0	0	0	0	1	0	0	21
AC_000158.1:146574688-146574707	RRP1	58	87	162	136	16	30	26	55	53	34	79	48	20	15	36	12	87	109	162	108	441
AC_000158.1:146576429-146576448	RRP1	75	97	81	42	12	12	18	14	31	21	45	63	13	0	25	17	69	75	102	64	213
AC_000158.1:146576850-146576869	RRP1	27	21	36	49	10	0	12	14	7	9	35	12	0	6	1	12	22	22	27	45	44
AC_000158.1:146724124-146724144	AGPAT3	44	61	87	79	19	7	14	23	41	29	42	17	34	24	11	15	100	76	99	99	64
AC_000158.1:146724191-146724211	AGPAT3	166	216	226	208	47	34	68	103	147	43	123	116	28	50	19	39	226	206	209	244	183
AC_000158.1:146725908-146725928	AGPAT3	132	129	118	133	40	35	38	82	97	22	87	80	38	0	12	24	140	190	119	119	151
AC_000158.1:146726033-146726053	AGPAT3	643	605	659	511	144	154	196	358	406	147	393	235	110	249	222	157	689	570	679	549	484
AC_000158.1:146726601-146726620	AGPAT3	69	49	83	72	19	25	20	57	70	13	56	55	39	0	27	9	68	65	84	68	76
AC_000158.1:146767841-146767860	TRAPPC10	113	101	58	131	28	21	13	70	61	24	52	71	28	34	4	14	101	98	58	138	94
AC_000158.1:146811822-146811841	TRAPPC10	603	843	664	744	178	227	138	332	369	153	331	357	171	109	182	163	697	720	629	785	595
AC_000158.1:146812450-146812470	TRAPPC10	74	111	113	129	13	45	19	49	40	23	67	50	34	26	26	78	104	124	110	109	61
AC_000158.1:146816907-146816926	TRAPPC10	256	216	212	215	54	50	54	70	140	49	102	75	47	14	19	88	235	216	168	261	163
AC_000158.1:146819713-146819733	TRAPPC10	124	104	78	88	16	15	26	46	51	33	38	26	28	45	13	39	106	102	90	69	91
AC_000158.1:146848499-146848518	PWP2	52	94	65	43	5	8	10	9	27	20	37	21	0	0	7	3	43	84	73	44	434
AC_000158.1:146848924-146848943	PWP2	45	38	46	10	5	3	2	17	36	13	16	7	0	0	0	0	38	50	45	16	342
AC_000158.1:146849275-146849294	PWP2	32	73	44	50	12	14	7	18	13	9	22	31	13	0	14	6	44	53	65	52	314
AC_000158.1:146851246-146851265	PWP2	8	4	12	5	0	3	0	7	8	0	0	6	0	37	1	0	13	0	19	0	9
AC_000158.1:146851691-146851711	PWP2	13	10	18	0	0	0	0	0	0	7	6	1	0	0	2	0	5	10	12	2	43
AC_000158.1:146859629-146859648	C1H21orf33	726	797	836	781	146	195	232	417	395	198	428	375	166	108	207	160	665	730	886	859	663
AC_000158.1:146861193-146861212	C1H21orf33	211	208	234	206	32	65	46	85	130	48	127	90	44	34	32	61	156	223	242	187	151
AC_000158.1:146862111-146862130	C1H21orf33	135	65	92	112	18	25	18	36	99	33	43	48	1	0	38	0	105	103	70	98	69
AC_000158.1:146862169-146862188	C1H21orf33	193	158	220	170	33	67	59	125	133	60	113	123	36	37	30	87	267	172	209	218	212
AC_000158.1:147002749-147002769	COL18A1	123	105	120	102	34	37	41	47	39	8	65	58	34	19	37	23	91	132	141	112	87
AC_000158.1:147011597-147011616	COL18A1	51	53	55	55	11	27	22	22	13	4	18	33	0	0	16	49	61	53	64	66	73
AC_000158.1:147013613-147013633	COL18A1	21	52	41	48	11	19	16	28	19	2	20	34	8	0	24	2	32	32	59	39	36
AC_000158.1:147018920-147018939	COL18A1	173	268	293	249	35	74	101	144	163	49	139	135	45	51	81	70	194	250	343	274	219
AC_000158.1:147025026-147025045	COL18A1	291	403	298	383	106	124	78	196	179	133	192	198	42	43	55	123	434	375	326	374	286
AC_000158.1:147055079-147055098	SLC19A1	21	36	39	31	3	1	7	26	16	16	17	21	8	0	2	3	20	46	43	33	16
AC_000158.1:147058195-147058214	SLC19A1	90	221	117	151	37	38	33	37	71	17	52	78	35	80	11	54	79	140	123	110	101
AC_000158.1:147058627-147058646	SLC19A1	29	57	29	34	7	22	10	28	30	4	17	20	15	0	10	17	39	34	26	40	26
AC_000158.1:147058819-147058838	SLC19A1	75	46	83	65	31	21	23	27	65	4	58	24	42	86	17	6	79	90	65	64	61
AC_000158.1:147058851-147058871	SLC19A1	249	278	314	250	58	78	63	122	184	79	157	148	40	102	61	58	316	304	239	289	316
AC_000158.1:147336330-147336349	PCBP3	96	151	134	96	14	18	39	25	63	22	68	57	13	8	30	28	78	115	81	102	139
AC_000158.1:147336780-147336800	PCBP3	73	97	64	88	27	31	12	67	45	38	23	36	22	34	9	8	65	105	69	107	70
AC_000158.1:147337656-147337675	PCBP3	97	101	115	168	53	31	36	54	95	29	78	68	70	18	30	21	110	103	123	151	89
AC_000158.1:147338444-147338463	PCBP3	150	146	111	130	41	22	27	45	106	42	76	68	33	77	20	35	157	154	130	98	136
AC_000158.1:147405317-147405336	COL6A1	143	189	115	159	23	35	26	60	93	44	77	91	28	25	23	19	135	128	142	156	130
AC_000158.1:147406820-147406839	COL6A1	84	164	85	145	16	39	16	52	44	41	41	46	40	0	16	38	124	135	101	120	134
AC_000158.1:147406867-147406886	COL6A1	0	0	6	0	1	0	0	0	0	0	0	0	0	0	0	0	0	5	3	0	2
AC_000158.1:147416895-147416914	COL6A1	20	8	23	9	10	5	2	10	6	14	13	6	22	34	1	0	47	9	44	15	40
AC_000158.1:1475391-1475410	IFNAR1	126	62	113	85	34	39	44	35	59	20	52	58	46	27	25	11	152	100	161	98	138
AC_000158.1:147555826-147555845	COL6A2	110	66	106	52	28	17	18	36	75	17	52	38	33	0	42	5	143	97	105	85	110
AC_000158.1:147555892-147555912	COL6A2	16	39	66	29	6	5	29	20	12	4	44	5	0	0	23	0	22	39	62	17	35
AC_000158.1:147556096-147556115	COL6A2	250	155	179	125	51	61	38	88	121	38	127	69	47	23	28	72	267	183	196	172	139
AC_000158.1:147556138-147556157	COL6A2	945	1083	1025	1012	213	228	253	408	616	277	563	474	287	118	268	274	940	951	1028	1014	906
AC_000158.1:147561397-147561416	COL6A2	34	58	46	64	1	14	13	28	16	17	23	22	0	23	1	25	31	60	60	58	21
AC_000158.1:147595052-147595071	FTCD	120	187	160	199	31	18	46	74	91	62	78	118	18	76	50	43	165	174	210	170	119
AC_000158.1:147595309-147595329	FTCD	63	84	55	118	25	10	4	65	43	37	35	76	8	16	0	58	63	96	61	146	106
AC_000158.1:147597306-147597326	FTCD	317	281	350	281	71	54	54	148	157	65	178	167	31	94	69	56	261	290	324	320	289
AC_000158.1:147597385-147597404	FTCD	5	39	26	49	1	4	5	12	24	20	5	25	4	0	5	8	12	50	36	51	34
AC_000158.1:147600689-147600708	SPATC1L	61	85	84	84	13	8	20	37	24	23	40	36	8	0	25	22	117	102	100	96	89
AC_000158.1:147608409-147608429	SPATC1L	591	713	621	542	128	155	145	283	431	149	284	300	101	101	117	174	651	599	560	546	585
AC_000158.1:147608476-147608495	SPATC1L	154	247	240	330	77	86	75	175	153	55	123	188	46	79	63	82	221	335	217	275	261
AC_000158.1:147608655-147608675	SPATC1L	70	106	101	92	19	20	26	43	60	23	46	41	15	4	11	19	142	101	77	91	105
AC_000158.1:147615854-147615873	SPATC1L	322	289	306	292	84	90	85	147	191	62	152	138	41	80	71	91	365	299	313	371	294
AC_000158.1:147647169-147647189	LSS	32	56	44	34	3	14	9	11	19	11	22	17	11	0	5	14	25	34	42	60	50
AC_000158.1:147647550-147647570	LSS	82	95	129	51	10	28	13	38	41	6	55	32	0	0	17	4	50	112	79	35	262
AC_000158.1:147647573-147647592	LSS	0	26	6	16	0	0	0	13	5	3	3	7	0	0	0	0	9	21	13	19	8
AC_000158.1:147649842-147649861	LSS	18	32	34	20	5	10	3	3	22	8	20	7	0	13	4	8	22	35	37	24	69
AC_000158.1:147653479-147653498	LSS	7	22	20	5	1	0	0	0	5	7	6	2	0	0	0	0	14	61	23	8	59
AC_000158.1:147691501-147691521	MCM3AP	14	32	29	51	6	24	18	8	30	13	23	43	0	0	5	4	44	29	29	42	120
AC_000158.1:147696471-147696491	MCM3AP	29	54	35	9	6	25	24	11	32	16	46	14	1	12	5	6	38	29	76	36	230
AC_000158.1:147696606-147696625	MCM3AP	47	51	78	63	5	54	22	45	59	40	75	42	4	22	19	4	98	149	87	88	919
AC_000158.1:147700371-147700391	MCM3AP	11	29	52	23	4	14	17	44	23	31	36	21	0	24	21	7	26	48	61	43	184
AC_000158.1:147705414-147705433	MCM3AP	177	142	187	176	44	56	53	61	115	54	111	88	59	49	57	12	191	155	227	159	301
AC_000158.1:147709450-147709470	YBEY	149	139	153	145	47	19	37	88	77	66	81	73	9	12	21	38	125	175	142	161	144
AC_000158.1:147709466-147709486	YBEY	235	205	227	167	59	42	65	58	122	38	128	122	64	0	46	35	217	211	195	227	177
AC_000158.1:147709504-147709523	YBEY	148	211	167	133	61	32	42	54	191	24	99	96	68	46	14	9	187	193	131	133	134
AC_000158.1:147710777-147710797	YBEY	135	240	179	141	58	59	51	32	121	66	90	47	34	22	30	15	192	216	183	121	195
AC_000158.1:147711851-147711870	YBEY	7	12	2	10	2	0	1	3	12	0	0	6	0	0	0	7	4	10	0	9	6
AC_000158.1:147726609-147726628	C1H21orf58	99	174	157	160	37	29	28	69	106	33	67	97	17	22	11	76	165	202	169	173	143
AC_000158.1:147727831-147727851	C1H21orf58	114	156	119	181	21	41	36	81	89	22	48	80	20	9	18	53	148	128	105	181	98
AC_000158.1:147728616-147728636	C1H21orf58	49	44	48	46	13	25	2	15	36	12	18	16	10	24	2	34	66	75	48	30	35
AC_000158.1:147728709-147728729	C1H21orf58	205	323	210	293	35	87	60	109	134	48	103	132	25	157	35	83	211	334	230	315	172
AC_000158.1:147746857-147746876	PCNT	114	221	173	187	25	25	33	63	129	38	106	110	13	54	62	12	166	182	170	200	350
AC_000158.1:147760495-147760514	PCNT	75	101	86	90	4	30	23	39	45	9	44	48	14	13	33	8	54	118	101	84	111
AC_000158.1:147764836-147764855	PCNT	4	0	0	1	1	0	0	1	10	0	0	9	0	0	6	0	4	3	3	0	12
AC_000158.1:147766656-147766676	PCNT	54	41	51	43	21	12	11	39	33	4	22	22	38	52	3	8	77	77	30	46	111
AC_000158.1:147781561-147781581	PCNT	15	16	22	32	2	0	16	14	0	3	4	20	9	0	4	4	10	44	12	46	45
AC_000158.1:147894601-147894621	DIP2A	134	213	210	200	78	66	57	124	129	52	98	92	77	47	38	39	213	248	181	263	193
AC_000158.1:147894645-147894665	DIP2A	428	377	347	343	90	89	61	133	251	86	155	175	93	29	52	53	444	320	388	320	354
AC_000158.1:147903309-147903329	DIP2A	334	444	310	306	99	63	91	172	227	102	161	203	64	167	71	83	423	411	359	359	308
AC_000158.1:147942259-147942278	DIP2A	57	25	42	20	11	21	4	15	18	8	21	12	0	0	19	11	26	42	46	32	46
AC_000158.1:147943298-147943317	DIP2A	53	56	76	95	11	21	16	39	37	15	51	21	0	59	12	0	71	73	44	87	42
AC_000158.1:1479962-1479981	IFNAR1	26	27	13	20	4	15	0	12	4	5	11	15	0	0	13	10	28	51	13	34	36
AC_000158.1:1479998-1480018	IFNAR1	54	51	158	89	23	5	32	31	41	19	68	56	42	0	50	1	66	85	150	102	84
AC_000158.1:148013743-148013762	S100B	156	228	279	187	52	79	52	68	120	70	106	80	42	25	63	75	195	208	225	204	234
AC_000158.1:148013761-148013781	S100B	62	171	112	89	13	23	33	44	51	27	57	52	49	30	38	21	96	133	97	133	79
AC_000158.1:148013779-148013798	S100B	119	113	97	111	48	16	16	41	66	31	51	70	47	13	19	19	153	101	71	141	91
AC_000158.1:148013796-148013816	S100B	57	70	76	49	6	19	16	26	36	6	34	22	9	0	21	6	57	50	84	58	86
AC_000158.1:148063354-148063373	PRMT2	341	266	364	267	82	48	60	72	263	57	161	111	80	110	64	67	348	240	333	192	473
AC_000158.1:148063428-148063448	PRMT2	68	48	76	59	5	12	14	21	27	42	23	48	1	14	8	27	65	70	47	76	68
AC_000158.1:148063446-148063466	PRMT2	438	632	488	584	102	147	104	259	321	100	199	325	187	157	144	169	520	614	440	604	599
AC_000158.1:148064201-148064220	PRMT2	99	157	128	164	27	36	41	62	138	32	100	50	31	0	18	21	146	181	163	188	133
AC_000158.1:148069104-148069123	PRMT2	28	32	22	33	11	4	3	16	15	4	14	36	0	10	5	11	15	37	17	30	43
AC_000158.1:1482650-1482669	IFNAR1	64	73	42	64	17	32	14	16	45	5	23	45	13	27	13	15	96	53	48	59	55
AC_000158.1:148277266-148277285	FBXO25	163	137	147	140	58	61	33	58	124	56	77	51	37	65	33	43	202	136	157	149	112
AC_000158.1:148277322-148277341	FBXO25	241	318	269	347	56	90	63	204	178	78	154	172	93	86	58	85	302	345	236	347	251
AC_000158.1:148277367-148277387	FBXO25	323	278	341	323	39	54	86	157	216	101	173	137	56	1	86	94	303	277	298	262	237
AC_000158.1:148283558-148283577	FBXO25	217	233	155	227	64	23	42	146	115	48	116	104	40	84	46	74	219	271	160	246	176
AC_000158.1:148285326-148285345	FBXO25	33	78	94	67	10	13	19	29	32	4	64	52	19	16	35	10	67	61	75	57	52
AC_000158.1:148301491-148301510	TDRP	119	103	131	94	15	23	20	56	101	18	72	49	2	0	35	26	121	94	127	88	93
AC_000158.1:148303041-148303061	TDRP	66	148	84	134	42	35	17	57	85	21	70	87	38	12	1	54	103	147	87	122	117
AC_000158.1:148303067-148303086	TDRP	409	569	465	545	88	161	129	254	366	93	263	292	58	82	178	119	548	541	613	521	446
AC_000158.1:148346140-148346159	TDRP	1692	1742	1902	1650	330	351	437	776	1039	459	942	901	412	397	412	399	1711	1745	1741	1763	1691
AC_000158.1:148346167-148346186	TDRP	258	270	222	228	68	42	59	85	135	44	95	92	35	54	46	64	309	252	211	264	188
AC_000158.1:148570557-148570577	LOC104968485	338	470	470	348	83	114	109	228	231	134	249	223	69	72	102	174	355	431	453	447	415
AC_000158.1:148570587-148570607	LOC104968485	183	187	159	200	41	65	45	96	117	36	85	114	39	54	38	36	175	147	138	206	141
AC_000158.1:148570599-148570618	LOC104968485	139	238	200	162	40	29	43	86	51	61	137	92	32	39	35	44	190	147	192	155	129
AC_000158.1:148570629-148570648	LOC104968485	58	20	29	31	7	20	5	11	31	5	15	20	21	12	1	0	32	31	12	35	27
AC_000158.1:148685539-148685558	RUNX1	92	108	101	89	34	34	33	35	66	34	59	47	38	36	39	23	101	122	80	98	98
AC_000158.1:148766862-148766881	RUNX1	69	77	125	50	23	0	33	28	54	23	66	34	24	52	33	14	64	116	103	103	71
AC_000158.1:148773501-148773520	RUNX1	135	150	161	151	41	10	40	56	51	26	106	65	36	50	75	30	138	152	157	146	129
AC_000158.1:148773637-148773657	RUNX1	263	265	334	252	62	75	114	135	139	72	180	132	92	130	72	59	275	326	314	256	227
AC_000158.1:14977878-14977897	NCAM2	205	236	204	201	29	36	44	91	90	52	77	98	58	77	27	61	189	202	188	187	232
AC_000158.1:150034045-150034065	SETD4	55	101	38	81	11	25	7	33	59	28	38	43	0	48	24	9	64	82	54	55	91
AC_000158.1:150034073-150034093	SETD4	519	568	512	540	106	165	101	202	308	178	291	263	140	139	112	151	614	607	520	620	633
AC_000158.1:150035946-150035966	SETD4	94	137	133	163	12	27	28	66	47	27	73	88	6	30	18	33	80	160	136	180	105
AC_000158.1:150045085-150045105	SETD4	35	42	39	38	9	2	12	9	20	32	23	50	6	15	3	27	37	74	42	54	20
AC_000158.1:150057991-150058010	CBR1	737	744	640	827	154	151	135	345	383	192	325	413	196	159	102	156	802	778	606	782	670
AC_000158.1:150058008-150058027	CBR1	78	118	130	117	31	7	33	30	58	31	28	49	23	19	19	18	121	92	94	86	105
AC_000158.1:150058029-150058048	CBR1	47	28	29	33	15	4	10	10	35	13	19	13	24	0	12	9	50	38	38	36	58
AC_000158.1:150058045-150058065	CBR1	2948	3139	3019	3138	721	647	683	1343	1946	871	1558	1537	687	628	708	731	3161	3179	2796	3262	2275
AC_000158.1:150108646-150108665	MGC127133	6	3	7	18	5	2	1	3	4	0	9	4	0	0	0	0	11	4	5	10	17
AC_000158.1:150108826-150108845	MGC127133	11	4	33	20	4	5	15	8	6	5	29	8	0	0	5	0	9	21	83	14	31
AC_000158.1:150109548-150109568	MGC127133	518	397	489	367	105	130	124	154	357	83	301	209	115	72	116	107	544	412	523	402	413
AC_000158.1:150109849-150109868	MGC127133	70	51	45	31	17	4	16	14	43	4	29	15	3	0	11	12	52	29	71	33	69
AC_000158.1:150146481-150146501	CBR3	324	422	371	423	93	63	88	228	214	120	173	187	47	137	119	48	339	454	303	419	418
AC_000158.1:150146504-150146523	CBR3	28	38	21	37	5	12	6	7	17	7	15	17	20	59	3	5	39	49	20	51	28
AC_000158.1:150153522-150153541	CBR3	260	240	310	250	45	41	60	118	122	91	225	158	50	52	90	81	215	254	346	293	250
AC_000158.1:150153555-150153574	CBR3	19	23	14	13	0	0	10	9	22	2	7	5	0	0	14	3	34	35	17	23	17
AC_000158.1:150199724-150199743	DOPEY2	15	16	16	19	10	7	7	15	22	4	22	27	14	0	8	13	36	16	15	25	35
AC_000158.1:15020071-15020090	NCAM2	52	33	48	36	13	0	13	16	29	12	16	27	0	0	15	9	55	50	42	35	54
AC_000158.1:15020135-15020155	NCAM2	60	82	55	112	11	11	21	88	65	15	36	96	19	17	27	7	103	85	55	147	61
AC_000158.1:150206520-150206539	DOPEY2	53	43	68	92	18	3	15	26	48	18	55	33	7	23	13	31	52	54	115	69	51
AC_000158.1:150206576-150206595	DOPEY2	826	895	947	923	189	214	221	352	621	199	562	417	193	211	268	195	1009	908	973	986	851
AC_000158.1:15022479-15022499	NCAM2	64	33	45	53	7	6	9	36	22	9	15	38	0	47	1	3	32	45	30	46	49
AC_000158.1:150228792-150228812	DOPEY2	77	100	87	93	17	61	13	91	42	38	29	50	17	68	37	40	36	87	78	113	89
AC_000158.1:150231808-150231828	DOPEY2	91	123	54	92	15	22	21	73	69	25	42	49	5	25	9	64	102	112	68	93	80
AC_000158.1:150324298-150324317	MORC3	17	70	101	79	3	21	15	34	27	20	34	48	13	0	29	15	25	76	55	67	63
AC_000158.1:150328771-150328790	MORC3	222	227	244	261	73	108	86	116	160	78	116	110	102	36	77	66	268	250	215	317	188
AC_000158.1:150332323-150332342	MORC3	10	0	13	6	3	5	0	0	6	0	0	7	0	0	0	0	25	18	10	9	16
AC_000158.1:150335473-150335492	MORC3	177	183	117	151	77	40	42	66	126	41	59	84	80	12	34	43	225	142	139	162	145
AC_000158.1:150364088-150364108	CHAF1B	0	0	0	0	0	0	0	0	0	0	0	0	0	0	0	0	0	0	0	0	13
AC_000158.1:150368367-150368386	CHAF1B	8	0	4	0	2	0	2	0	3	0	0	0	0	0	0	0	12	1	6	0	21
AC_000158.1:150368395-150368415	CHAF1B	6	3	5	1	0	0	0	0	1	0	2	0	0	0	0	0	0	0	3	0	22
AC_000158.1:150371648-150371668	CHAF1B	7	0	7	1	2	0	0	1	6	0	8	0	0	0	5	0	4	0	5	0	2
AC_000158.1:150379626-150379646	CHAF1B	11	11	23	24	9	13	7	12	13	0	21	17	16	0	13	0	23	29	16	13	121
AC_000158.1:150440373-150440392	CLDN14	257	210	158	263	75	47	34	65	172	53	77	127	35	91	43	63	221	268	151	261	214
AC_000158.1:150440416-150440436	CLDN14	196	141	223	250	37	40	41	96	157	69	143	110	27	66	39	41	245	159	232	268	249
AC_000158.1:150440457-150440477	CLDN14	134	43	105	67	21	27	11	11	100	10	21	24	19	0	11	27	132	70	62	55	62
AC_000158.1:150459548-150459567	CLDN14	32	91	60	57	11	14	14	26	62	16	48	28	9	0	10	29	49	78	45	73	55
AC_000158.1:150681666-150681686	LOC100847516	144	183	170	190	62	60	55	53	150	31	93	74	32	44	18	7	173	140	214	131	191
AC_000158.1:150690131-150690150	LOC100847516	69	111	105	89	12	18	34	25	49	33	68	50	24	0	18	24	125	117	109	80	97
AC_000158.1:150690146-150690165	LOC100847516	16	75	14	31	2	9	9	24	5	12	22	25	0	25	5	11	33	53	27	35	36
AC_000158.1:150690167-150690186	LOC100847516	80	97	74	83	8	17	13	34	68	24	24	78	50	0	19	36	76	115	51	137	57
AC_000158.1:150690199-150690219	LOC100847516	964	1230	955	1086	211	247	203	482	748	311	493	498	369	336	165	268	1100	1210	954	1146	1009
AC_000158.1:150703569-150703588	SIM2	75	150	222	155	21	25	53	78	70	47	122	90	16	49	61	55	150	137	203	178	169
AC_000158.1:150710567-150710587	SIM2	94	43	103	52	22	6	25	52	72	19	63	41	28	0	37	6	130	57	120	75	71
AC_000158.1:150722848-150722868	SIM2	64	86	27	101	22	5	8	52	52	16	26	31	32	0	3	4	81	58	37	97	75
AC_000158.1:150722940-150722960	SIM2	152	154	174	152	36	26	61	58	102	40	80	87	80	25	40	22	139	144	171	177	185
AC_000158.1:150900431-150900450	HLCS	28	49	59	34	9	8	12	14	19	10	19	21	0	0	0	29	33	46	41	49	73
AC_000158.1:150900624-150900643	HLCS	15	6	1	8	2	0	0	3	15	4	5	3	0	0	0	0	11	7	0	13	6
AC_000158.1:150900718-150900738	HLCS	225	150	242	194	44	45	57	129	125	56	91	162	51	26	88	45	203	224	223	213	201
AC_000158.1:150901957-150901977	HLCS	53	34	46	45	16	9	16	17	32	20	14	40	10	10	7	22	14	61	57	30	50
AC_000158.1:150919057-150919077	HLCS	52	59	94	59	28	22	36	18	39	7	66	41	19	0	26	13	65	92	124	74	86
AC_000158.1:150961574-150961593	RIPPLY3	88	44	97	41	17	30	22	25	32	3	53	44	3	0	6	25	78	64	71	68	92
AC_000158.1:150961619-150961638	RIPPLY3	1	0	3	0	0	0	0	0	0	1	2	0	0	0	0	0	0	0	4	0	2
AC_000158.1:150961668-150961688	RIPPLY3	256	292	340	243	65	51	56	118	163	66	161	134	60	2	94	45	269	295	305	276	226
AC_000158.1:150968190-150968209	RIPPLY3	25	36	25	43	4	0	10	12	29	8	14	15	0	0	3	4	17	17	18	43	33
AC_000158.1:150971951-150971970	RIPPLY3	88	90	127	95	12	7	34	41	55	31	67	61	16	0	7	26	37	100	87	63	70
AC_000158.1:151009641-151009660	PIGP	12	63	21	39	6	16	3	3	19	5	16	15	0	0	11	0	31	86	20	38	59
AC_000158.1:151009654-151009674	PIGP	93	233	142	162	22	43	29	54	92	48	80	76	52	19	41	31	166	171	158	173	136
AC_000158.1:151011846-151011866	PIGP	108	152	168	110	24	34	32	64	54	22	78	95	46	18	17	27	110	165	157	147	149
AC_000158.1:151020688-151020707	PIGP	56	58	50	52	7	5	5	23	36	15	17	22	38	0	0	0	48	52	71	76	53
AC_000158.1:151071171-151071191	TTC3	46	83	167	72	9	15	45	54	43	9	93	38	20	16	46	10	44	82	130	72	74
AC_000158.1:151078237-151078256	TTC3	184	220	140	143	44	45	31	80	104	60	60	55	38	46	21	30	176	187	83	200	140
AC_000158.1:151083255-151083274	TTC3	70	126	74	130	34	28	7	112	52	31	52	71	39	7	16	22	104	156	73	128	83
AC_000158.1:151085753-151085773	TTC3	26	91	25	79	8	27	4	13	31	14	8	23	0	0	9	8	42	72	30	72	55
AC_000158.1:151095646-151095665	TTC3	41	68	50	36	4	10	20	22	27	2	22	25	8	28	20	8	52	48	59	62	43
AC_000158.1:151170720-151170739	DSCR3	159	157	145	127	48	31	27	69	76	34	64	67	4	28	37	60	121	140	109	94	116
AC_000158.1:151172920-151172940	DSCR3	273	298	322	365	73	88	76	148	215	78	179	193	80	35	71	62	277	307	322	399	221
AC_000158.1:151178446-151178465	DSCR3	87	70	130	103	50	9	30	47	89	50	64	47	21	16	38	11	106	60	84	101	112
AC_000158.1:151178466-151178486	DSCR3	10	28	42	34	23	8	19	6	22	6	13	6	10	0	32	1	67	21	40	16	24
AC_000158.1:151179721-151179741	DSCR3	80	94	100	86	22	18	20	58	82	37	42	57	1	0	18	58	89	88	99	120	70
AC_000158.1:151370631-151370651	DYRK1A	42	57	46	33	14	17	9	18	18	6	33	35	24	43	18	29	89	32	75	36	41
AC_000158.1:151377728-151377747	DYRK1A	82	81	54	34	13	42	7	47	62	12	13	30	35	31	8	24	32	49	25	64	63
AC_000158.1:151385226-151385245	DYRK1A	298	300	355	310	119	113	100	245	317	116	221	217	162	287	140	200	376	317	281	320	374
AC_000158.1:151388062-151388081	DYRK1A	139	155	175	182	59	28	56	147	125	52	120	98	38	70	92	79	173	208	196	182	253
AC_000158.1:151389929-151389949	DYRK1A	98	79	45	70	24	14	6	67	32	5	27	47	50	23	25	82	84	86	28	97	68
AC_000158.1:151518191-151518211	KCNJ6	175	177	183	115	36	39	27	50	69	44	79	39	56	16	40	8	171	139	168	132	153
AC_000158.1:151610524-151610544	KCNJ6	130	120	63	118	20	47	16	45	60	35	35	53	44	34	30	27	123	122	80	96	84
AC_000158.1:151610636-151610656	KCNJ6	186	144	207	232	66	24	44	115	150	43	108	81	92	38	58	76	209	236	183	186	211
AC_000158.1:151610667-151610687	KCNJ6	221	255	277	348	71	104	64	118	126	82	160	178	85	52	124	64	267	288	308	296	292
AC_000158.1:151610750-151610769	KCNJ6	164	153	132	120	30	9	31	112	52	30	65	70	26	35	64	11	136	147	174	185	84
AC_000158.1:152304334-152304353	KCNJ15	174	290	225	248	42	49	43	80	133	51	101	125	52	13	42	48	217	276	204	277	167
AC_000158.1:152304368-152304388	KCNJ15	150	195	159	195	36	25	59	86	89	43	113	102	44	67	57	58	168	191	226	211	136
AC_000158.1:152304413-152304433	KCNJ15	412	491	422	360	74	112	99	173	211	111	233	201	55	203	94	117	393	467	417	453	378
AC_000158.1:152304721-152304740	KCNJ15	327	321	379	397	89	91	94	147	156	104	202	215	76	60	56	71	356	314	438	403	391
AC_000158.1:152392447-152392467	ERG	391	389	394	302	104	85	79	112	262	110	194	157	130	71	115	59	375	362	368	338	387
AC_000158.1:152404557-152404576	ERG	120	102	90	87	18	31	18	22	87	25	38	49	32	11	14	33	176	137	67	80	104
AC_000158.1:152430928-152430947	ERG	195	221	229	266	32	68	58	127	102	50	130	140	58	131	63	71	203	259	209	299	211
AC_000158.1:152430975-152430994	ERG	143	189	255	197	25	57	37	60	118	60	134	90	24	25	18	27	157	168	200	182	152
AC_000158.1:152882293-152882312	ETS2	115	119	130	160	21	47	20	69	75	53	56	47	26	14	9	20	149	171	107	160	88
AC_000158.1:152884312-152884332	ETS2	32	40	67	49	20	0	16	18	34	12	52	22	0	38	20	19	56	56	69	90	39
AC_000158.1:152885567-152885586	ETS2	120	97	89	74	25	11	28	52	58	14	67	30	16	0	31	21	104	101	104	78	100
AC_000158.1:152885688-152885707	ETS2	1901	1806	2431	2207	483	446	526	985	1194	574	1274	1140	401	207	429	492	2192	2290	2283	2405	1870
AC_000158.1:153235791-153235810	PIK3R4	144	95	109	74	13	21	10	28	55	43	35	39	20	0	34	25	128	122	126	89	195
AC_000158.1:153245663-153245682	PIK3R4	40	43	42	40	3	3	17	29	23	24	31	34	0	0	0	0	39	79	65	46	116
AC_000158.1:153246042-153246061	PIK3R4	8	7	5	6	2	0	0	0	5	0	2	0	0	0	0	3	13	11	20	3	26
AC_000158.1:153246104-153246124	PIK3R4	52	44	124	51	12	20	27	36	51	18	47	31	21	57	3	17	102	77	115	102	166
AC_000158.1:153246174-153246194	PIK3R4	38	40	73	41	4	4	22	23	18	8	27	11	0	10	7	18	36	64	64	46	79
AC_000158.1:153427156-153427176	LOC530102	137	104	110	75	26	34	26	51	72	16	48	58	35	0	44	2	179	94	105	116	108
AC_000158.1:153430030-153430050	LOC530102	51	63	40	74	6	22	17	16	25	25	31	22	23	0	14	0	74	64	36	87	72
AC_000158.1:153431956-153431976	LOC530102	170	87	200	136	37	18	44	56	126	60	98	71	33	24	45	39	181	121	178	166	158
AC_000158.1:153433687-153433706	LOC530102	267	356	276	347	65	72	85	199	198	108	170	206	77	47	57	109	253	387	384	353	324
AC_000158.1:153435595-153435614	LOC530102	247	237	209	299	56	69	39	168	154	66	111	158	67	93	35	87	341	303	240	353	215
AC_000158.1:153634752-153634772	COL6A5	28	12	6	21	8	12	0	4	2	4	3	13	0	17	3	0	13	20	16	32	17
AC_000158.1:153635026-153635046	COL6A5	174	165	214	185	46	34	35	78	100	82	127	111	80	16	52	28	145	184	227	221	239
AC_000158.1:153635173-153635192	COL6A5	15	35	13	66	3	19	13	19	10	3	9	30	0	82	3	10	8	34	29	45	45
AC_000158.1:153637972-153637992	COL6A5	127	125	119	72	20	17	24	35	70	31	54	45	16	38	38	14	115	106	130	79	102
AC_000158.1:153642779-153642798	COL6A5	119	80	103	90	25	33	34	55	55	23	74	51	6	22	58	8	83	87	158	101	77
AC_000158.1:153982081-153982100	CAPN7	61	43	59	36	16	5	19	13	39	7	36	24	10	11	15	7	60	15	94	29	42
AC_000158.1:153987267-153987286	CAPN7	47	98	35	102	18	3	11	36	42	13	24	80	64	55	12	58	59	90	43	116	58
AC_000158.1:153997696-153997715	CAPN7	50	31	37	37	19	16	17	14	24	9	28	24	16	14	17	16	44	54	40	72	56
AC_000158.1:153997780-153997799	CAPN7	123	87	103	109	29	20	20	46	56	19	39	69	18	22	10	26	159	90	101	129	92
AC_000158.1:154028053-154028073	SH3BP5	94	128	107	164	36	13	8	101	82	19	60	64	53	34	46	46	137	119	105	177	91
AC_000158.1:154030173-154030193	SH3BP5	270	284	215	286	80	45	35	131	155	71	134	157	71	45	60	70	211	260	270	296	240
AC_000158.1:154030226-154030245	SH3BP5	289	289	344	335	60	75	69	214	180	67	205	176	43	43	90	51	279	307	398	372	280
AC_000158.1:154101640-154101659	SH3BP5	209	335	263	288	55	87	51	124	179	87	160	162	72	84	47	63	222	333	263	338	341
AC_000158.1:154150054-154150074	LOC107132228	4	8	8	10	0	0	0	0	5	2	4	2	0	0	0	0	10	13	6	8	236
AC_000158.1:154150066-154150085	LOC107132228	7	17	6	22	7	0	1	4	10	3	5	10	0	0	0	0	29	26	13	10	12
AC_000158.1:154150122-154150141	LOC107132228	93	138	89	136	29	29	17	37	58	42	41	70	16	0	14	33	123	119	62	138	84
AC_000158.1:154150140-154150160	LOC107132228	126	83	201	106	52	36	50	43	89	18	82	59	64	0	16	28	168	93	186	109	127
AC_000158.1:154180741-154180760	METTL6	154	76	136	116	38	39	37	29	89	22	82	60	23	15	12	15	128	145	123	109	112
AC_000158.1:154185507-154185526	METTL6	186	120	148	184	43	62	32	67	105	59	105	101	13	23	65	27	178	214	176	179	150
AC_000158.1:154185602-154185622	METTL6	201	374	381	341	81	68	81	137	204	84	217	189	87	107	90	100	327	244	348	347	344
AC_000158.1:154186535-154186555	METTL6	21	41	41	55	2	6	10	13	7	16	27	21	0	12	2	14	48	65	44	63	35
AC_000158.1:154186575-154186595	METTL6	73	65	75	69	19	20	6	26	56	8	46	21	14	26	18	0	88	64	86	51	75
AC_000158.1:154189986-154190006	EAF1	10	41	52	22	7	5	3	3	12	10	16	14	0	0	13	0	3	38	18	15	301
AC_000158.1:154190049-154190068	EAF1	9	8	8	8	4	1	2	6	7	2	8	6	9	0	5	2	5	14	14	7	62
AC_000158.1:154192001-154192020	EAF1	29	26	56	34	9	2	8	18	14	8	14	10	0	16	0	0	25	30	48	24	99
AC_000158.1:154195116-154195136	EAF1	30	83	70	28	6	14	6	24	47	5	30	16	0	0	10	4	75	53	42	29	116
AC_000158.1:154243214-154243234	COLQ	50	90	91	112	3	42	11	50	45	34	26	42	14	21	26	9	46	88	66	122	66
AC_000158.1:154243766-154243785	COLQ	370	374	458	376	77	119	167	181	250	88	262	243	68	108	143	106	336	494	525	433	335
AC_000158.1:154247745-154247764	COLQ	105	92	130	79	35	27	52	27	69	32	82	36	20	0	17	0	87	94	180	63	47
AC_000158.1:154254355-154254375	COLQ	92	127	83	95	27	21	17	32	65	25	50	54	20	13	20	23	140	92	122	85	98
AC_000158.1:154364972-154364992	HACL1	93	138	48	129	28	25	23	66	126	24	25	84	27	0	15	28	114	160	66	160	141
AC_000158.1:154366425-154366444	HACL1	55	77	38	46	25	6	6	22	58	15	25	26	0	27	2	12	53	71	39	41	25
AC_000158.1:154366447-154366466	HACL1	100	100	109	105	24	16	28	66	65	47	59	56	21	31	5	43	135	120	117	101	107
AC_000158.1:154371505-154371524	HACL1	90	57	33	41	34	9	21	22	71	24	48	23	8	0	20	21	116	51	31	37	64
AC_000158.1:154372774-154372793	HACL1	69	33	90	44	11	7	27	11	70	6	29	11	10	17	56	3	96	36	83	44	77
AC_000158.1:154398903-154398923	BTD	191	226	167	160	45	31	38	65	96	54	87	96	67	26	16	56	180	160	129	176	203
AC_000158.1:154399000-154399019	BTD	22	68	37	33	9	0	9	28	32	13	14	28	0	43	5	14	58	43	29	35	25
AC_000158.1:154404458-154404477	BTD	178	256	234	228	56	68	52	126	127	34	122	118	89	26	45	47	235	214	251	221	245
AC_000158.1:154415700-154415720	BTD	261	319	313	280	65	84	81	123	136	70	110	147	48	19	68	52	268	335	288	325	237
AC_000158.1:154491869-154491889	ANKRD28	32	58	38	55	3	4	4	47	25	31	9	36	0	22	9	29	44	41	31	75	55
AC_000158.1:154502356-154502376	ANKRD28	20	13	19	34	9	10	8	20	12	5	18	9	0	0	10	3	8	51	17	35	9
AC_000158.1:154502409-154502428	ANKRD28	48	26	31	33	7	10	11	7	40	12	28	15	14	0	15	0	95	42	46	39	37
AC_000158.1:154502435-154502455	ANKRD28	135	247	218	144	43	52	36	81	105	47	62	65	65	29	8	48	153	173	159	119	165
AC_000158.1:154508007-154508027	ANKRD28	584	664	697	625	159	119	189	208	383	158	418	330	169	149	172	232	648	674	782	599	687
AC_000158.1:154943885-154943905	GALNT15	89	124	170	138	32	9	23	73	89	29	111	54	36	19	15	8	171	173	164	114	99
AC_000158.1:154943995-154944014	GALNT15	167	118	143	137	20	47	24	43	117	15	92	74	23	25	31	11	237	153	165	157	133
AC_000158.1:154950143-154950162	GALNT15	329	367	446	449	56	124	97	228	200	105	239	198	165	105	125	124	362	494	433	428	252
AC_000158.1:154950193-154950213	GALNT15	144	109	207	197	40	47	45	59	144	31	100	84	40	53	40	25	138	201	199	162	115
AC_000158.1:154959641-154959660	GALNT15	16	18	44	49	5	4	2	22	4	10	11	16	0	0	17	0	16	20	6	49	11
AC_000158.1:155006244-155006264	DPH3	666	717	593	672	116	142	112	299	444	150	298	398	96	132	118	187	643	705	533	634	736
AC_000158.1:155008544-155008564	DPH3	4	8	10	1	0	0	1	0	4	0	3	5	0	0	0	0	2	9	4	12	19
AC_000158.1:155009537-155009557	DPH3	8	52	17	13	3	2	2	14	8	12	4	11	0	0	0	3	21	54	14	7	172
AC_000158.1:155009612-155009632	DPH3	5	26	23	9	2	0	3	0	5	7	6	8	0	25	6	7	9	27	22	11	62
AC_000158.1:155009624-155009644	DPH3	11	33	36	7	0	4	2	0	7	6	8	1	12	0	5	0	26	23	9	9	140
AC_000158.1:155020030-155020049	OXNAD1	1	6	7	2	0	0	0	6	0	0	0	7	0	0	8	4	0	3	3	8	1
AC_000158.1:155020076-155020096	OXNAD1	42	18	13	49	8	21	4	27	12	6	12	34	0	0	0	15	32	17	14	45	21
AC_000158.1:155020463-155020482	OXNAD1	304	409	299	300	49	80	65	154	225	98	158	126	103	82	71	42	293	376	329	333	320
AC_000158.1:155035379-155035399	OXNAD1	167	171	159	214	59	68	53	179	127	86	65	133	10	71	16	66	216	216	167	208	146
AC_000158.1:155118019-155118039	RFTN1	93	42	94	34	21	15	25	45	30	11	36	36	11	0	27	4	52	60	78	59	46
AC_000158.1:155151341-155151361	RFTN1	40	136	77	146	39	44	15	93	64	33	71	70	28	0	6	42	114	114	78	169	77
AC_000158.1:155212643-155212662	RFTN1	136	90	140	136	26	38	14	37	72	36	64	51	17	0	43	25	91	161	141	149	103
AC_000158.1:155283565-155283584	RFTN1	319	427	372	361	75	52	89	180	219	104	205	187	103	78	72	107	357	385	380	406	285
AC_000158.1:155283602-155283621	RFTN1	606	760	658	700	131	170	120	310	396	184	334	336	158	222	160	148	682	696	632	779	678
AC_000158.1:155396364-155396383	DAZL	32	37	84	68	10	13	10	59	15	36	50	30	0	21	8	0	23	75	79	68	41
AC_000158.1:155396576-155396596	DAZL	39	65	37	71	7	0	13	24	22	22	22	33	12	0	6	16	65	51	55	58	55
AC_000158.1:155397669-155397689	DAZL	11	45	17	17	0	1	5	18	0	9	2	15	0	0	0	5	5	22	31	25	23
AC_000158.1:155398240-155398260	DAZL	84	63	138	142	12	25	40	67	58	15	74	45	12	7	31	51	93	80	115	82	67
AC_000158.1:155740049-155740068	PLCL2	380	397	470	443	69	82	147	194	210	136	252	180	96	36	120	143	378	463	428	465	329
AC_000158.1:155740118-155740138	PLCL2	40	31	6	31	4	0	3	34	19	11	14	10	12	0	0	18	41	36	25	31	19
AC_000158.1:155740971-155740990	PLCL2	68	146	134	96	26	21	26	38	68	54	71	74	13	58	37	34	109	139	135	135	141
AC_000158.1:155741270-155741289	PLCL2	13	12	23	31	1	8	3	9	6	11	12	18	0	0	7	4	41	34	16	30	26
AC_000158.1:155935378-155935398	TBC1D5	126	56	75	55	43	14	23	36	104	39	34	18	14	10	15	7	138	71	55	80	58
AC_000158.1:155975536-155975556	TBC1D5	318	412	507	407	75	126	86	169	186	96	218	158	70	102	133	91	343	467	476	400	360
AC_000158.1:155995951-155995970	TBC1D5	26	20	21	16	7	0	10	27	16	4	5	2	11	0	0	0	33	39	25	21	26
AC_000158.1:156065333-156065352	TBC1D5	25	36	17	43	5	17	5	25	34	7	12	9	0	0	5	0	19	49	29	31	30
AC_000158.1:157218979-157218999	SATB1	188	163	164	212	40	66	61	104	169	52	138	121	33	45	77	21	229	201	183	184	186
AC_000158.1:157222415-157222434	SATB1	68	78	92	79	10	37	16	41	34	37	62	73	14	61	9	19	71	102	85	88	75
AC_000158.1:157241260-157241279	SATB1	72	110	97	115	23	39	22	52	83	27	39	60	8	0	35	10	91	112	80	138	132
AC_000158.1:157242210-157242230	SATB1	64	93	142	75	23	12	30	41	48	25	62	27	30	24	35	4	101	56	161	75	94
AC_000158.1:157246162-157246182	SATB1	292	192	337	208	50	63	69	91	189	71	149	96	101	32	74	47	303	206	295	193	237
AC_000158.1:1577785-1577804	IL10RB	94	124	106	113	26	31	32	41	80	30	53	60	46	60	22	21	141	103	99	105	87
AC_000158.1:1582947-1582966	IL10RB	50	62	99	50	7	9	24	35	54	17	55	37	5	37	66	16	64	57	102	59	75
AC_000158.1:1583019-1583038	IL10RB	186	132	215	170	59	29	26	57	146	34	112	78	39	23	37	63	205	145	217	160	163
AC_000158.1:1589169-1589189	IL10RB	45	96	51	54	10	18	9	34	43	22	43	29	18	0	25	58	59	93	56	77	47
AC_000158.1:1589223-1589243	IL10RB	34	67	87	63	12	24	11	33	31	16	34	14	0	0	12	8	38	57	64	37	67
AC_000158.1:1604206-1604225	IFNAR2	18	22	17	12	1	10	0	6	1	0	9	1	0	0	4	0	31	9	19	15	18
AC_000158.1:1608123-1608143	IFNAR2	43	94	75	59	15	24	21	51	51	36	43	37	24	37	7	25	51	90	85	67	43
AC_000158.1:1608171-1608191	IFNAR2	71	54	26	46	6	17	3	37	45	13	12	32	7	0	12	6	76	60	17	51	44
AC_000158.1:1611664-1611683	IFNAR2	67	61	145	56	20	17	34	27	20	14	85	19	3	0	45	38	49	50	130	69	56
AC_000158.1:1675235-1675254	LOC526226	54	56	38	74	13	16	7	31	18	27	26	49	0	28	14	14	80	65	41	100	42
AC_000158.1:1675321-1675340	LOC526226	261	237	213	276	51	64	62	126	167	67	140	121	60	99	47	64	271	245	229	291	258
AC_000158.1:1675433-1675453	LOC526226	230	278	168	232	43	42	44	77	120	70	92	124	46	65	44	12	231	246	181	233	211
AC_000158.1:1776918-1776938	OLIG1	550	599	733	543	159	134	237	249	440	129	485	279	199	78	182	146	576	513	788	650	581
AC_000158.1:1777189-1777208	OLIG1	103	101	85	58	7	4	14	19	75	18	46	30	0	13	11	16	109	75	72	64	78
AC_000158.1:1777266-1777286	OLIG1	46	24	54	40	15	11	7	36	49	7	38	14	0	0	11	27	52	55	53	42	49
AC_000158.1:1777283-1777302	OLIG1	66	78	99	52	15	19	16	49	48	10	27	27	47	24	48	16	82	54	85	68	65
AC_000158.1:18070585-18070605	TMPRSS15	63	56	85	44	13	22	25	39	52	19	55	36	35	0	6	16	109	45	93	52	52
AC_000158.1:18073037-18073057	TMPRSS15	42	81	56	67	19	21	9	19	35	9	24	22	14	19	21	9	39	100	45	82	46
AC_000158.1:18094970-18094989	TMPRSS15	243	321	312	308	84	59	95	117	193	59	174	179	88	95	61	65	362	264	292	283	287
AC_000158.1:18117293-18117313	TMPRSS15	89	63	81	46	22	8	34	28	30	11	29	26	13	21	4	23	103	74	91	64	97
AC_000158.1:18125057-18125076	TMPRSS15	209	291	219	277	31	67	61	140	157	61	92	136	57	54	73	48	229	214	267	286	259
AC_000158.1:18215589-18215608	CHODL	285	371	301	306	56	61	66	89	246	78	156	155	63	93	31	76	373	367	262	266	306
AC_000158.1:18221467-18221487	CHODL	208	278	262	197	46	57	73	142	166	65	118	167	40	53	84	65	239	244	173	299	292
AC_000158.1:18221667-18221687	CHODL	327	324	400	317	100	70	97	106	218	78	236	183	110	33	92	117	362	418	396	324	303
AC_000158.1:18221834-18221854	CHODL	28	25	40	33	2	6	11	12	25	15	22	13	0	0	0	0	38	52	30	48	43
AC_000158.1:18221855-18221874	CHODL	170	140	163	112	40	28	68	40	116	34	95	59	15	0	71	0	161	116	161	89	149
AC_000158.1:1823847-1823867	OLIG2	33	46	47	27	4	27	3	25	31	4	10	33	14	0	3	2	58	33	46	29	38
AC_000158.1:1824811-1824831	OLIG2	149	152	146	90	38	38	35	48	90	30	71	45	6	35	24	34	100	139	155	111	107
AC_000158.1:1824845-1824865	OLIG2	202	293	283	223	44	67	57	158	192	66	114	110	68	68	39	33	346	261	225	231	201
AC_000158.1:1824873-1824892	OLIG2	0	0	0	0	0	0	0	0	1	0	0	0	0	0	0	0	0	0	0	0	5
AC_000158.1:1825079-1825099	OLIG2	291	381	421	325	69	125	111	92	181	78	259	102	65	75	102	57	293	278	470	342	375
AC_000158.1:18720713-18720732	C1H21orf91	18	23	13	29	1	12	0	12	11	20	7	22	8	0	1	12	17	41	20	43	24
AC_000158.1:18744895-18744914	C1H21orf91	40	33	34	55	8	6	4	28	31	13	20	30	0	0	19	8	35	80	23	40	38
AC_000158.1:18744941-18744960	C1H21orf91	71	88	48	103	23	8	14	39	56	18	34	60	38	0	0	7	79	93	53	132	75
AC_000158.1:18744962-18744982	C1H21orf91	116	91	87	87	17	61	20	46	41	25	37	62	0	17	48	32	80	114	96	77	59
AC_000158.1:18917716-18917736	BTG3	297	352	323	213	90	38	77	139	167	45	124	125	26	52	40	119	341	308	364	283	332
AC_000158.1:18917742-18917761	BTG3	281	212	209	254	100	78	60	97	164	50	120	104	32	33	117	94	283	197	324	241	259
AC_000158.1:18917772-18917791	BTG3	469	458	382	494	89	94	72	250	244	95	169	254	138	98	93	97	408	471	367	545	390
AC_000158.1:18917799-18917819	BTG3	511	556	487	459	98	144	142	233	283	135	257	257	85	123	82	154	610	533	475	588	424
AC_000158.1:18922887-18922906	BTG3	43	16	55	34	6	21	17	13	22	11	20	14	11	0	2	6	54	50	92	42	61
AC_000158.1:18953773-18953793	CXADR	260	242	151	184	54	66	34	95	110	27	69	115	171	41	88	71	210	200	159	173	190
AC_000158.1:18969363-18969383	CXADR	27	21	50	17	15	10	24	3	22	3	24	8	20	0	2	0	10	25	40	21	22
AC_000158.1:18969499-18969518	CXADR	62	95	95	94	15	18	24	57	53	13	36	81	12	18	20	20	82	78	91	84	84
AC_000158.1:18993286-18993306	CXADR	143	170	130	136	38	42	57	89	94	59	96	72	133	30	29	6	207	130	192	141	164
AC_000158.1:18993305-18993324	CXADR	528	744	640	720	160	213	203	349	441	147	316	365	154	108	258	287	670	694	678	700	500
AC_000158.1:2047811-2047831	C1H21orf62	206	197	162	151	35	35	64	56	123	46	64	90	66	1	77	34	178	190	203	185	173
AC_000158.1:2047843-2047863	C1H21orf62	59	40	76	64	6	17	24	17	47	12	49	38	24	0	39	0	51	61	77	72	65
AC_000158.1:2047883-2047903	C1H21orf62	11	33	27	28	2	3	5	15	7	8	14	6	0	16	12	5	33	32	24	22	25
AC_000158.1:2047911-2047930	C1H21orf62	4406	4908	4897	4828	1025	1332	1089	2343	2966	1202	2724	2522	1325	1062	1153	1080	4639	5229	5004	4952	4029
AC_000158.1:2067080-2067099	PAXBP1	51	99	123	74	30	18	49	46	47	30	50	32	47	43	6	18	112	150	90	74	146
AC_000158.1:2067344-2067363	PAXBP1	0	6	0	4	0	0	0	0	0	1	0	6	0	0	0	0	0	1	0	10	10
AC_000158.1:20722013-20722033	USP25	37	55	98	44	11	5	32	5	21	6	43	16	0	11	8	5	18	63	67	44	44
AC_000158.1:20723645-20723664	USP25	149	92	86	83	28	39	18	61	92	19	29	75	45	90	15	22	106	105	66	103	119
AC_000158.1:20723732-20723751	USP25	242	186	222	165	48	39	54	155	127	43	149	79	78	46	54	38	255	173	271	204	189
AC_000158.1:2073514-2073533	PAXBP1	42	19	33	43	13	8	4	49	32	10	31	18	0	0	1	1	37	30	33	40	75
AC_000158.1:20736359-20736378	USP25	93	184	72	145	29	41	12	113	90	40	27	77	33	52	24	22	111	122	75	141	96
AC_000158.1:2075260-2075280	PAXBP1	78	25	134	60	19	30	17	30	53	4	43	28	5	0	12	21	90	76	117	44	167
AC_000158.1:2076291-2076310	PAXBP1	69	20	83	68	3	0	29	36	48	9	26	40	37	19	22	12	70	55	89	98	177
AC_000158.1:20792497-20792517	USP25	92	235	181	195	31	49	49	98	78	43	117	138	21	42	32	54	143	150	186	211	155
AC_000158.1:2139594-2139613	SYNJ1	105	180	227	171	15	44	58	74	70	48	131	117	41	13	47	73	135	133	251	164	145
AC_000158.1:2140393-2140412	SYNJ1	15	17	18	38	0	0	2	11	8	13	9	10	2	0	7	0	25	30	14	12	16
AC_000158.1:2144560-2144579	SYNJ1	26	27	46	46	10	7	1	38	29	5	14	20	10	0	9	29	18	47	28	39	29
AC_000158.1:2161570-2161590	SYNJ1	100	59	121	64	24	18	14	20	52	13	38	28	27	32	21	18	100	49	76	49	64
AC_000158.1:2166844-2166864	SYNJ1	417	361	434	453	92	100	119	158	244	66	222	280	36	118	81	115	420	414	446	465	315
AC_000158.1:21694099-21694118	NRIP1	43	21	54	47	5	21	17	30	15	19	21	13	0	41	16	7	36	28	34	28	21
AC_000158.1:21694527-21694547	NRIP1	19	30	41	48	3	6	6	13	22	18	14	22	0	10	8	17	15	63	23	29	13
AC_000158.1:21694547-21694566	NRIP1	103	145	77	107	19	9	13	22	68	15	49	28	18	13	25	8	98	104	90	63	101
AC_000158.1:21695407-21695426	NRIP1	271	380	347	272	49	77	58	106	160	66	145	124	29	87	72	60	309	276	295	279	270
AC_000158.1:2207577-2207597	C1H21orf59	35	73	68	47	26	7	10	25	42	5	42	8	5	51	5	8	84	53	59	60	138
AC_000158.1:2212727-2212747	C1H21orf59	73	27	46	35	11	23	8	22	53	9	33	22	30	78	17	6	56	34	50	38	74
AC_000158.1:2212784-2212803	C1H21orf59	2	22	16	5	0	7	6	0	0	3	1	8	0	11	3	8	0	10	5	4	62
AC_000158.1:2212813-2212833	C1H21orf59	10	0	0	0	1	5	3	0	3	0	2	0	17	0	0	0	5	0	1	0	19
AC_000158.1:2214247-2214266	C1H21orf59	0	0	0	0	4	20	17	0	0	3	0	0	0	0	1	3	0	0	0	0	180
AC_000158.1:22158816-22158836	SAMSN1	86	106	126	171	16	36	39	83	60	58	103	85	32	13	33	49	114	144	201	161	137
AC_000158.1:22158863-22158882	SAMSN1	907	1133	1196	1017	218	234	266	512	578	211	624	569	179	133	287	206	962	983	1061	1070	892
AC_000158.1:22161649-22161669	SAMSN1	184	118	123	157	29	39	29	66	112	38	56	70	57	32	30	14	129	155	134	180	161
AC_000158.1:22161682-22161702	SAMSN1	27	21	62	26	4	12	18	6	37	12	27	24	27	38	34	5	50	36	65	31	47
AC_000158.1:22166806-22166825	SAMSN1	155	102	165	106	32	15	55	77	113	54	89	63	14	24	21	27	177	105	155	144	98
AC_000158.1:22292780-22292800	HSPA13	64	45	36	55	4	14	17	13	23	18	17	20	0	15	12	10	11	75	25	43	54
AC_000158.1:22292855-22292874	HSPA13	161	158	188	100	51	38	37	53	97	20	108	67	59	87	31	19	159	197	156	90	181
AC_000158.1:22292887-22292906	HSPA13	95	148	76	107	22	17	11	48	84	36	52	62	46	102	11	41	101	156	84	125	133
AC_000158.1:22292943-22292963	HSPA13	168	146	92	140	26	42	27	38	103	47	77	68	60	21	19	9	187	127	90	93	179
AC_000158.1:22299115-22299134	HSPA13	28	84	63	70	14	4	10	36	49	21	9	22	0	13	24	2	39	57	42	53	86
AC_000158.1:22332424-22332444	LOC518080	68	119	175	94	17	35	49	53	67	35	65	83	30	32	15	44	136	153	125	145	96
AC_000158.1:22352683-22352702	LOC518080	57	44	93	48	12	19	14	30	39	18	36	42	15	4	24	16	54	70	41	66	42
AC_000158.1:22367987-22368007	LOC518080	124	76	67	86	18	27	11	55	48	23	34	50	8	3	14	21	115	92	75	86	73
AC_000158.1:22383594-22383613	LOC518080	22	23	7	18	5	3	0	11	41	8	12	6	0	0	0	0	38	14	13	4	22
AC_000158.1:22460038-22460058	RBM11	4	19	36	10	7	6	5	1	11	2	20	7	0	0	3	0	38	15	28	23	19
AC_000158.1:22468066-22468086	RBM11	24	50	72	58	8	9	15	12	20	21	55	36	0	17	33	14	55	84	67	69	77
AC_000158.1:22469515-22469535	RBM11	7	32	22	20	0	0	5	10	2	9	3	8	0	21	0	0	11	19	16	20	18
AC_000158.1:22469543-22469563	RBM11	130	170	178	156	30	42	23	58	106	65	95	90	29	0	17	32	161	156	182	170	118
AC_000158.1:22474420-22474440	LIPI	54	103	185	153	18	26	53	44	52	38	113	55	40	104	49	22	104	86	206	106	104
AC_000158.1:22497229-22497249	LIPI	72	33	40	55	9	0	3	6	44	4	16	19	17	0	7	5	30	21	45	38	40
AC_000158.1:22497290-22497310	LIPI	118	194	95	153	37	21	11	94	140	28	64	122	51	16	29	29	195	221	139	234	145
AC_000158.1:22497368-22497387	LIPI	78	61	69	66	9	12	24	32	24	26	46	34	22	42	31	6	63	48	55	33	89
AC_000158.1:2259643-2259662	EVA1C	175	176	222	182	44	56	28	94	102	42	135	99	26	45	27	23	154	241	161	160	150
AC_000158.1:2296309-2296329	EVA1C	282	241	296	315	59	73	57	149	194	64	123	156	107	32	92	57	271	315	282	354	245
AC_000158.1:2296332-2296351	EVA1C	285	272	347	288	86	88	119	135	191	67	239	119	74	39	86	45	283	344	440	220	281
AC_000158.1:2310061-2310080	EVA1C	258	260	269	239	53	56	54	126	145	101	122	146	42	70	87	23	244	236	234	241	242
AC_000158.1:2310117-2310137	EVA1C	369	418	402	449	67	125	101	272	211	103	234	217	67	71	122	104	352	431	389	448	328
AC_000158.1:23928031-23928050	LOC100848488	379	425	432	509	113	104	123	174	226	114	269	235	182	113	93	76	415	428	424	476	374
AC_000158.1:23995665-23995685	LOC100848488	127	196	109	159	21	68	42	93	90	55	77	76	14	3	43	36	130	169	112	201	158
AC_000158.1:23995723-23995742	LOC100848488	292	336	339	285	55	32	90	194	147	80	181	192	58	20	86	79	316	252	302	372	284
AC_000158.1:23995744-23995763	LOC100848488	121	81	102	82	25	28	33	45	99	20	29	40	8	32	3	21	91	66	101	113	106
AC_000158.1:23995763-23995782	LOC100848488	176	220	172	155	23	71	36	43	104	57	90	88	57	16	19	24	156	168	165	167	166
AC_000158.1:2407096-2407116	URB1	22	24	12	2	6	0	0	0	7	4	3	0	0	0	0	0	6	25	10	7	89
AC_000158.1:2416653-2416672	URB1	15	19	51	46	3	16	11	8	19	1	26	16	23	14	8	0	24	31	50	31	87
AC_000158.1:2419691-2419710	URB1	397	475	476	413	86	121	130	246	322	169	270	260	62	41	121	77	518	549	481	506	592
AC_000158.1:2421768-2421787	URB1	22	36	41	6	6	0	8	7	22	0	18	2	6	0	31	0	23	28	33	6	58
AC_000158.1:2422946-2422966	URB1	10	10	17	0	0	5	4	0	0	0	9	6	0	0	0	0	2	3	15	7	21
AC_000158.1:24415214-24415233	ROBO2	91	110	77	104	32	22	13	33	80	24	25	37	0	38	26	41	115	108	83	133	81
AC_000158.1:24415246-24415265	ROBO2	118	128	131	88	22	26	20	52	113	34	58	61	30	66	16	12	113	104	120	117	124
AC_000158.1:24465536-24465556	ROBO2	43	55	54	60	7	16	7	6	20	5	37	17	15	0	6	3	50	63	63	40	45
AC_000158.1:24470796-24470815	ROBO2	736	617	686	596	161	183	172	245	489	195	383	303	240	131	132	220	756	672	696	689	586
AC_000158.1:24496904-24496923	ROBO2	292	252	224	268	56	75	42	149	152	41	125	148	58	72	44	63	198	280	229	286	172
AC_000158.1:2463308-2463327	MRAP	86	96	95	88	30	9	19	61	74	21	37	54	26	11	26	16	114	105	104	135	123
AC_000158.1:2476814-2476833	MRAP	91	88	68	66	21	10	25	59	39	21	44	43	9	55	27	28	105	79	73	90	57
AC_000158.1:2476854-2476873	MRAP	165	58	147	66	25	19	24	46	72	12	83	27	5	11	20	16	136	73	109	104	154
AC_000158.1:2476900-2476919	MRAP	216	178	219	177	65	76	47	67	156	48	130	102	68	10	38	20	279	201	244	236	220
AC_000158.1:2476931-2476951	MRAP	1	1	0	9	0	0	0	7	1	4	1	1	4	0	0	0	11	3	5	20	15
AC_000158.1:2493440-2493459	MIS18A	199	159	196	113	52	23	60	53	132	39	106	62	50	19	73	17	186	201	204	146	142
AC_000158.1:2498445-2498464	MIS18A	14	54	39	16	1	3	3	2	12	7	7	1	0	21	0	0	22	59	27	18	301
AC_000158.1:2498465-2498485	MIS18A	8	35	41	31	1	5	18	2	8	10	24	16	0	11	15	9	18	34	42	32	40
AC_000158.1:2498489-2498508	MIS18A	4	10	15	10	0	0	3	0	8	5	8	5	0	0	0	0	2	25	2	18	39
AC_000158.1:2498524-2498543	MIS18A	10	7	3	2	0	5	0	4	0	0	0	0	0	0	0	0	12	2	0	6	38
AC_000158.1:25684990-25685010	ROBO1	10	29	90	26	10	2	15	14	26	6	40	25	32	10	18	17	54	25	56	33	46
AC_000158.1:25694351-25694370	ROBO1	17	31	3	18	7	0	5	26	14	0	4	25	0	0	0	0	7	18	1	9	17
AC_000158.1:25740795-25740815	ROBO1	179	161	207	84	48	15	47	50	113	27	101	55	32	14	44	49	176	118	209	148	130
AC_000158.1:25767914-25767934	ROBO1	42	63	56	67	0	20	15	35	30	5	36	43	0	0	0	46	59	72	18	57	64
AC_000158.1:25997779-25997798	ROBO1	1187	1249	1363	1342	230	367	337	609	796	337	715	739	389	272	280	418	1268	1253	1211	1309	1185
AC_000158.1:2820264-2820284	HUNK	77	115	105	111	38	7	35	50	45	30	52	46	26	34	40	19	152	62	100	101	143
AC_000158.1:2832317-2832337	HUNK	32	47	30	72	15	19	3	27	53	13	9	21	0	13	1	40	97	36	32	40	53
AC_000158.1:2870783-2870803	HUNK	30	20	24	11	2	0	6	5	19	0	11	0	21	0	0	0	35	7	15	8	18
AC_000158.1:2870858-2870877	HUNK	34	97	74	59	8	0	29	14	25	13	48	28	30	45	10	41	50	49	84	53	80
AC_000158.1:28746789-28746809	GBE1	56	64	42	74	7	4	12	55	68	20	23	14	19	0	13	5	67	86	52	36	35
AC_000158.1:28809454-28809473	GBE1	128	61	117	76	48	20	34	42	111	29	55	44	22	21	32	7	137	75	83	74	90
AC_000158.1:28809564-28809583	GBE1	8	44	60	48	7	17	10	44	26	14	25	15	0	0	11	10	53	38	51	38	20
AC_000158.1:28816577-28816597	GBE1	82	99	89	63	10	17	24	25	54	12	59	22	34	0	18	0	118	64	114	59	65
AC_000158.1:28816655-28816675	GBE1	278	463	439	363	62	124	112	193	184	96	244	215	31	56	126	113	407	367	432	390	500
AC_000158.1:30300653-30300672	LOC107131261	40	21	30	48	8	17	15	21	39	4	21	18	0	0	7	5	39	29	49	46	33
AC_000158.1:30300708-30300728	LOC107131261	538	687	602	561	135	134	159	245	367	143	347	279	110	85	175	127	596	557	547	564	537
AC_000158.1:30301217-30301236	LOC107131261	465	431	395	370	106	47	78	158	325	112	174	212	190	98	48	93	449	381	394	373	333
AC_000158.1:30301247-30301267	LOC107131261	414	426	419	382	69	103	123	159	208	72	241	168	164	11	134	94	397	361	439	308	299
AC_000158.1:30301635-30301654	LOC107131261	48	33	32	54	5	5	6	19	11	8	18	22	0	0	0	3	14	61	23	62	42
AC_000158.1:3077947-3077967	SCAF4	59	41	35	37	5	1	0	27	17	16	17	13	4	0	12	0	39	31	37	33	27
AC_000158.1:3082646-3082666	SCAF4	159	265	188	237	35	66	46	88	138	61	73	86	76	56	38	25	160	237	170	182	254
AC_000158.1:3087015-3087035	SCAF4	77	33	26	51	11	6	11	22	25	18	11	26	5	0	4	10	57	58	29	48	47
AC_000158.1:3088538-3088558	SCAF4	76	140	81	119	24	35	15	46	46	48	21	79	11	15	35	34	80	114	78	165	114
AC_000158.1:3091877-3091897	SCAF4	134	136	175	106	34	25	17	50	85	11	47	42	60	11	27	41	129	166	110	129	222
AC_000158.1:3116024-3116043	SOD1	9	1	22	3	3	8	1	0	3	14	5	0	0	0	0	0	4	4	19	3	81
AC_000158.1:3116079-3116099	SOD1	0	0	2	0	0	0	0	0	0	1	0	0	0	0	3	0	0	4	2	1	43
AC_000158.1:3116951-3116970	SOD1	1	1	7	0	0	0	0	0	0	2	12	0	0	0	0	0	0	7	12	1	53
AC_000158.1:3118773-3118793	SOD1	13	29	19	6	6	6	9	1	3	11	5	5	0	0	3	0	14	20	28	7	36
AC_000158.1:3118845-3118865	SOD1	13	20	12	6	0	0	1	0	8	6	2	0	10	0	0	4	3	17	17	0	75
AC_000158.1:32394985-32395005	CADM2	114	182	157	160	11	40	47	85	81	42	96	105	6	0	30	47	93	120	134	166	126
AC_000158.1:33388072-33388091	CADM2	37	14	36	10	1	0	9	7	10	3	26	11	0	0	15	0	30	26	36	19	42
AC_000158.1:33388143-33388163	CADM2	122	314	225	229	43	90	29	113	101	101	125	119	31	28	58	69	165	326	213	245	167
AC_000158.1:33509071-33509090	CADM2	85	101	132	96	19	25	43	61	71	44	58	53	27	41	32	27	101	84	129	95	115
AC_000158.1:34422-34441	LOC104970773	255	212	264	252	46	67	34	152	120	95	126	128	55	182	67	71	266	284	259	326	249
AC_000158.1:34502-34522	LOC104970773	34	47	63	27	10	11	18	7	9	4	36	7	11	0	27	18	9	23	60	35	34
AC_000158.1:34684031-34684050	VGLL3	316	381	313	349	48	147	81	125	160	93	160	191	40	31	58	123	304	338	257	325	329
AC_000158.1:34684070-34684089	VGLL3	226	231	263	231	51	30	54	99	133	65	135	125	28	26	75	42	260	210	289	202	264
AC_000158.1:34695011-34695031	VGLL3	42	65	41	48	5	17	10	17	39	1	21	20	33	0	3	0	82	37	42	21	58
AC_000158.1:34707236-34707255	VGLL3	104	86	84	100	23	12	20	44	57	22	54	43	82	1	12	47	109	59	82	66	92
AC_000158.1:34707476-34707496	LOC101902812	52	66	96	51	6	27	18	20	31	0	36	27	11	24	26	14	69	64	87	69	70
AC_000158.1:34707503-34707522	LOC101902812	75	67	112	81	12	34	30	26	81	29	54	34	49	12	42	26	92	76	116	62	103
AC_000158.1:34707628-34707647	LOC101902812	251	325	270	310	75	69	36	161	154	96	129	162	93	0	58	130	286	285	260	292	263
AC_000158.1:34707648-34707668	LOC101902812	89	124	165	155	27	16	28	68	57	51	62	56	0	0	20	21	80	141	131	111	100
AC_000158.1:34818-34838	LOC104970773	12	17	18	33	5	8	0	15	6	5	2	15	34	0	0	0	20	49	10	31	27
AC_000158.1:34901-34921	LOC104970773	61	32	59	77	20	19	31	19	38	12	34	41	8	20	37	40	54	49	101	65	43
AC_000158.1:34988106-34988125	CHMP2B	21	38	41	32	1	3	4	8	29	9	8	13	8	0	0	11	35	31	14	21	23
AC_000158.1:34992199-34992219	CHMP2B	388	583	388	500	94	91	110	190	307	113	197	257	67	49	55	121	440	489	331	537	385
AC_000158.1:34992232-34992251	CHMP2B	82	90	160	125	25	13	19	55	42	14	65	42	12	18	22	46	106	133	124	102	79
AC_000158.1:34992324-34992343	CHMP2B	74	96	95	99	18	35	10	49	72	11	38	63	40	0	24	9	128	95	100	95	99
AC_000158.1:34996113-34996132	CHMP2B	50	36	33	36	21	14	1	25	36	18	17	3	24	0	10	10	58	57	37	26	47
AC_000158.1:35009170-35009189	POU1F1	16	31	112	48	12	0	27	12	32	2	41	11	11	0	19	0	36	44	55	27	37
AC_000158.1:35013820-35013839	POU1F1	11	21	19	25	16	12	16	9	30	8	10	11	25	0	2	0	18	48	29	32	28
AC_000158.1:35013890-35013910	POU1F1	86	93	109	85	27	20	27	34	77	8	74	46	88	19	28	6	112	120	117	77	109
AC_000158.1:35021007-35021027	POU1F1	90	79	39	78	13	48	8	38	38	15	14	60	60	20	1	3	76	91	40	118	52
AC_000158.1:35021023-35021042	POU1F1	88	107	60	79	31	31	34	44	45	3	43	32	6	15	22	37	122	115	99	77	124
AC_000158.1:355159-355179	RCAN1	26	34	27	12	5	0	3	0	11	0	22	6	0	0	7	11	49	20	58	17	18
AC_000158.1:35603086-35603106	HTR1F	156	246	170	256	36	76	31	134	93	59	55	122	72	0	49	31	186	272	217	218	185
AC_000158.1:35603143-35603163	HTR1F	465	669	571	599	163	179	123	311	434	174	257	280	198	103	138	138	557	609	513	637	444
AC_000158.1:35603164-35603184	HTR1F	102	156	158	208	15	10	51	49	46	51	112	84	58	15	43	38	172	168	149	211	146
AC_000158.1:35603520-35603540	HTR1F	65	62	26	65	16	0	10	26	48	21	14	42	2	18	9	0	64	35	23	62	62
AC_000158.1:35657293-35657312	CGGBP1	2972	3563	3471	3201	744	751	836	1522	2049	708	1899	1741	675	883	738	728	3714	3460	3748	3628	3529
AC_000158.1:35657311-35657331	CGGBP1	9	22	8	29	0	4	0	14	4	2	6	19	0	0	19	0	4	34	14	14	18
AC_000158.1:35657431-35657450	CGGBP1	200	171	259	155	49	23	52	64	119	33	108	83	39	0	49	53	233	144	216	159	268
AC_000158.1:35657457-35657476	CGGBP1	24	58	40	43	9	3	3	13	21	9	5	7	15	0	5	2	38	52	26	38	25
AC_000158.1:35729860-35729879	LOC100335242	72	74	87	33	12	5	15	18	40	0	39	18	0	0	35	27	52	72	58	51	74
AC_000158.1:35730539-35730559	LOC100335242	62	41	73	24	24	26	15	10	30	12	33	26	11	0	9	0	62	30	44	36	71
AC_000158.1:35741379-35741399	LOC100335242	354	415	504	430	107	71	202	241	258	76	300	246	96	50	103	54	427	401	547	465	318
AC_000158.1:35741468-35741487	LOC100335242	98	167	124	136	18	28	33	132	59	35	48	89	0	45	25	36	116	139	146	214	123
AC_000158.1:35741811-35741830	LOC100335242	579	677	796	701	145	196	167	339	444	185	368	400	159	218	157	183	634	684	746	764	673
AC_000158.1:35753412-35753431	C1H3orf38	3	12	2	2	6	8	0	0	1	0	8	3	0	0	0	8	10	12	9	8	10
AC_000158.1:35753454-35753473	C1H3orf38	14	5	24	0	4	0	1	0	12	2	1	2	0	0	0	0	30	7	8	6	38
AC_000158.1:35756488-35756508	C1H3orf38	25	15	31	33	4	0	3	11	24	1	15	3	0	0	2	0	41	18	25	12	54
AC_000158.1:35756549-35756569	C1H3orf38	100	199	101	97	24	41	17	30	53	18	57	59	6	29	20	27	122	178	109	123	259
AC_000158.1:35758677-35758696	C1H3orf38	139	215	275	135	48	38	54	60	110	36	120	82	19	50	86	59	160	152	251	154	183
AC_000158.1:357798-357817	RCAN1	451	579	591	581	122	202	151	294	417	145	273	321	130	111	85	154	643	568	703	638	496
AC_000158.1:357824-357844	RCAN1	106	67	136	56	36	13	35	44	50	31	57	40	0	0	12	33	166	66	88	76	113
AC_000158.1:357871-357891	RCAN1	582	734	749	669	190	212	131	362	454	186	380	392	91	117	191	121	747	697	725	685	651
AC_000158.1:3581988-3582008	TIAM1	920	1040	1084	1019	208	188	258	447	642	232	452	519	253	122	247	270	1044	1042	1042	1165	1041
AC_000158.1:3588910-3588929	TIAM1	233	316	276	308	58	42	89	129	168	90	135	149	49	90	126	24	297	285	273	327	321
AC_000158.1:3603687-3603707	TIAM1	3	13	17	22	2	17	3	8	21	6	2	8	5	0	8	0	3	33	5	23	23
AC_000158.1:361175-361195	RCAN1	183	208	248	181	38	45	52	98	76	31	103	84	84	64	67	61	209	186	212	222	186
AC_000158.1:3620651-3620671	TIAM1	228	253	273	219	58	70	65	96	122	51	142	68	64	105	55	30	228	250	261	210	241
AC_000158.1:3628625-3628644	TIAM1	50	45	37	19	20	8	8	13	55	6	6	9	52	36	8	9	64	72	31	35	49
AC_000158.1:36738893-36738912	EPHA3	86	153	91	108	33	61	23	98	97	22	35	77	67	27	21	35	144	154	79	141	80
AC_000158.1:36836943-36836962	EPHA3	30	54	41	38	17	7	13	31	60	24	35	21	23	39	18	6	108	72	38	109	62
AC_000158.1:36837181-36837201	EPHA3	40	94	66	64	14	16	12	46	48	37	37	41	8	0	12	40	89	113	83	95	67
AC_000158.1:36985119-36985139	EPHA3	5	2	1	8	1	0	0	13	0	0	1	6	0	0	0	0	0	2	1	2	9
AC_000158.1:36986103-36986123	EPHA3	781	965	796	859	221	185	220	409	553	261	429	416	217	227	171	193	863	878	864	893	770
AC_000158.1:37824150-37824169	PROS1	119	124	91	75	17	31	23	40	91	36	58	43	0	0	29	30	161	89	107	78	52
AC_000158.1:37827105-37827124	PROS1	44	23	48	31	15	14	22	25	39	9	29	19	3	0	9	8	29	37	57	57	64
AC_000158.1:37839164-37839183	PROS1	36	27	49	25	9	7	5	6	43	3	26	13	10	0	12	7	48	54	57	46	51
AC_000158.1:37842035-37842054	PROS1	356	431	415	402	96	121	114	229	237	125	176	275	77	130	82	79	338	415	476	453	330
AC_000158.1:37850571-37850591	PROS1	9	16	26	29	3	0	10	4	15	4	11	6	0	0	0	4	23	10	22	39	12
AC_000158.1:37916048-37916068	STX19	106	106	84	94	20	36	17	39	75	35	46	89	31	23	25	31	110	109	122	152	121
AC_000158.1:37916110-37916130	STX19	53	75	92	72	22	36	27	16	40	32	62	37	11	14	4	22	58	108	75	67	74
AC_000158.1:37916345-37916365	STX19	82	42	93	50	15	15	24	33	38	43	24	15	7	25	15	6	62	46	66	69	55
AC_000158.1:37916399-37916418	STX19	213	302	231	353	65	73	41	190	165	116	96	181	126	56	48	75	247	383	204	395	285
AC_000158.1:37933360-37933379	ARL13B	10	84	29	59	6	28	6	60	15	10	11	43	9	0	3	3	26	54	18	82	17
AC_000158.1:37934412-37934431	ARL13B	70	98	59	44	15	0	5	27	28	6	32	17	20	0	11	8	62	47	41	57	66
AC_000158.1:37934492-37934511	ARL13B	0	5	4	11	0	9	0	3	0	8	0	1	0	0	0	0	0	4	0	3	4
AC_000158.1:37937303-37937323	ARL13B	242	257	230	191	41	22	65	91	128	55	145	130	75	80	37	86	270	217	240	219	203
AC_000158.1:37937352-37937372	ARL13B	572	614	648	585	168	156	147	313	448	179	377	355	259	124	172	134	654	710	636	671	785
AC_000158.1:37961648-37961667	NSUN3	13	9	20	22	7	0	8	3	11	4	15	12	0	0	7	0	23	36	18	35	32
AC_000158.1:37970406-37970425	NSUN3	722	790	665	639	167	137	147	286	376	200	397	341	142	72	175	173	692	776	812	845	597
AC_000158.1:37970634-37970653	NSUN3	323	496	335	417	72	96	95	155	232	108	253	233	81	127	114	125	417	446	405	410	358
AC_000158.1:37979405-37979424	NSUN3	85	117	74	108	17	31	7	50	58	35	29	42	4	20	23	3	135	117	106	92	105
AC_000158.1:3972193-3972212	KRTAP11-1	1009	1025	1124	992	270	246	273	395	614	254	544	518	144	176	241	212	1083	1001	995	971	730
AC_000158.1:3972239-3972258	KRTAP11-1	60	51	81	61	21	4	17	22	45	22	33	25	26	36	14	11	63	30	87	48	52
AC_000158.1:3972257-3972277	KRTAP11-1	237	253	165	248	70	56	69	108	186	65	131	153	56	19	23	82	281	214	220	282	218
AC_000158.1:3972277-3972297	KRTAP11-1	263	343	291	328	77	69	82	132	195	84	141	181	91	57	55	44	347	308	306	409	332
AC_000158.1:4036057-4036076	KRTAP7-1	307	290	272	408	74	83	50	150	188	102	192	205	15	51	27	129	268	327	310	283	347
AC_000158.1:4036077-4036097	KRTAP7-1	62	29	35	65	23	16	10	51	52	6	15	32	0	6	8	32	45	71	33	96	36
AC_000158.1:4036127-4036147	KRTAP7-1	205	235	236	197	62	71	44	93	179	48	125	125	75	32	68	70	246	254	227	212	268
AC_000158.1:4036159-4036179	KRTAP7-1	4	11	21	21	8	0	15	2	13	2	14	18	0	0	3	5	25	18	9	26	17
AC_000158.1:40580959-40580979	LOC782966	123	135	117	128	21	18	35	72	106	25	67	83	28	87	31	16	158	151	158	133	135
AC_000158.1:40581017-40581036	LOC782966	5	32	49	16	2	5	1	7	11	0	24	15	0	0	10	11	8	14	36	19	19
AC_000158.1:40581216-40581236	LOC782966	0	18	0	0	2	0	5	0	2	0	0	0	0	10	0	0	0	10	0	1	47
AC_000158.1:40581228-40581248	LOC782966	91	80	132	84	23	25	26	52	40	36	72	41	35	0	58	12	62	92	136	81	105
AC_000158.1:4059175-4059195	LOC101906373	76	93	57	53	24	3	12	19	57	2	21	19	49	0	5	6	75	99	39	41	65
AC_000158.1:4059219-4059238	LOC101906373	39	57	48	67	11	21	6	23	27	16	35	19	18	0	0	14	41	60	47	44	54
AC_000158.1:4059230-4059249	LOC101906373	67	66	118	76	9	32	22	39	41	22	54	39	6	0	23	10	95	118	125	62	87
AC_000158.1:4059243-4059262	LOC101906373	116	55	67	52	27	12	10	3	42	13	20	12	23	38	0	7	108	32	61	18	65
AC_000158.1:40608955-40608974	EPHA6	339	357	408	404	82	111	80	192	220	102	237	188	70	60	64	127	401	469	408	433	540
AC_000158.1:40609083-40609102	EPHA6	52	87	65	36	25	0	12	30	44	31	35	40	26	37	9	26	53	77	65	62	58
AC_000158.1:407156-407175	KCNE1	167	165	289	177	40	57	68	72	141	39	148	90	49	18	83	31	176	182	251	195	178
AC_000158.1:407191-407210	KCNE1	340	290	298	259	73	46	55	126	197	83	151	156	79	25	59	58	377	337	259	327	321
AC_000158.1:407219-407238	KCNE1	108	95	114	140	26	22	34	36	79	20	58	68	30	19	29	20	111	118	139	99	91
AC_000158.1:407298-407318	KCNE1	81	76	96	101	24	1	18	26	102	29	51	53	25	0	13	29	97	91	79	99	63
AC_000158.1:40816231-40816250	EPHA6	52	76	34	55	6	10	17	38	35	27	15	77	17	0	13	19	58	94	85	106	44
AC_000158.1:40816413-40816432	EPHA6	130	218	193	168	21	66	29	79	121	42	87	86	51	17	41	45	186	173	170	180	120
AC_000158.1:41068240-41068260	EPHA6	159	215	143	229	38	49	28	85	120	53	87	97	39	87	16	31	233	253	204	213	154
AC_000158.1:41646687-41646706	LOC101905242	39	9	19	16	1	3	3	1	32	11	12	8	22	0	1	0	51	24	43	21	141
AC_000158.1:41646752-41646772	LOC101905242	722	899	859	928	181	226	223	450	497	255	474	500	237	191	145	224	728	958	846	956	610
AC_000158.1:41646765-41646784	LOC101905242	13	9	32	10	4	0	11	7	9	9	11	14	0	0	17	29	19	25	38	29	82
AC_000158.1:41646809-41646829	LOC101905242	200	222	162	174	37	40	21	61	135	27	90	97	59	75	34	62	261	211	157	144	194
AC_000158.1:41656004-41656023	ARL6	135	139	102	125	61	39	16	66	141	38	41	80	37	62	13	12	147	161	70	180	159
AC_000158.1:41657232-41657251	ARL6	71	184	207	137	27	31	64	77	27	33	136	92	0	36	94	35	98	201	235	191	120
AC_000158.1:41660789-41660808	ARL6	29	10	21	24	4	0	1	10	13	4	7	10	0	15	2	0	30	17	22	27	32
AC_000158.1:41660826-41660845	ARL6	192	206	240	206	33	59	39	132	114	36	102	133	63	78	58	33	182	225	266	261	272
AC_000158.1:41745824-41745843	CRYBG3	485	468	542	465	108	111	159	208	264	117	288	228	81	135	143	111	535	611	567	488	511
AC_000158.1:41753756-41753775	CRYBG3	28	12	31	7	9	0	4	0	8	5	23	8	9	0	12	3	26	9	29	4	11
AC_000158.1:41755427-41755447	CRYBG3	79	110	46	89	16	22	27	50	39	28	37	36	16	0	14	18	71	82	75	107	68
AC_000158.1:41755557-41755576	CRYBG3	19	33	30	16	5	18	9	9	17	0	26	4	0	0	2	0	18	24	46	21	17
AC_000158.1:41756172-41756191	CRYBG3	194	250	235	209	37	79	77	56	124	47	94	95	86	52	41	50	266	271	220	215	182
AC_000158.1:41828890-41828909	MINA	21	72	29	62	4	25	7	25	11	22	41	34	21	11	8	3	32	49	42	59	29
AC_000158.1:41845846-41845865	MINA	107	106	137	124	54	37	35	66	60	24	91	55	0	41	7	20	148	122	98	131	139
AC_000158.1:41845895-41845915	MINA	53	69	78	79	7	14	19	19	33	7	37	35	0	33	12	6	38	79	65	55	56
AC_000158.1:41852514-41852533	MINA	60	94	32	56	13	3	8	28	56	15	4	27	0	35	5	0	54	59	24	77	66
AC_000158.1:41852529-41852548	MINA	121	123	64	78	26	34	17	41	82	12	38	34	40	29	20	24	129	106	97	92	79
AC_000158.1:4187766-4187785	LOC101907866	34	41	37	37	1	28	4	16	8	16	17	7	0	28	7	0	20	45	29	46	54
AC_000158.1:4187832-4187851	LOC101907866	173	145	134	226	39	73	33	97	127	80	60	112	76	15	51	50	213	188	143	279	159
AC_000158.1:4187844-4187863	LOC101907866	329	309	268	332	88	114	73	165	223	71	135	190	90	101	62	96	347	323	239	339	354
AC_000158.1:4187856-4187875	LOC101907866	114	203	184	173	43	64	36	69	76	51	58	73	15	39	39	44	145	179	148	208	148
AC_000158.1:41890652-41890672	GABRR3	176	140	153	125	30	20	41	47	93	34	59	45	31	12	48	31	172	105	112	152	115
AC_000158.1:41896061-41896080	GABRR3	227	226	277	238	56	39	63	104	140	57	151	117	17	64	72	39	214	285	287	262	211
AC_000158.1:41896109-41896129	GABRR3	81	36	71	84	13	6	26	36	26	27	20	34	16	33	0	8	80	79	68	65	62
AC_000158.1:41906812-41906831	GABRR3	182	294	234	203	45	41	63	155	126	51	159	111	29	57	55	99	166	220	229	231	186
AC_000158.1:41939326-41939345	LOC783514	88	55	116	47	15	26	20	19	39	10	45	34	8	42	48	31	73	81	112	82	103
AC_000158.1:41939385-41939404	LOC783514	57	38	33	36	13	9	18	11	18	17	26	15	36	19	2	2	74	47	78	48	40
AC_000158.1:41939451-41939471	LOC783514	31	46	38	31	5	0	8	29	34	9	22	19	0	0	18	10	66	45	42	78	44
AC_000158.1:41939478-41939498	LOC783514	32	21	37	59	10	15	6	11	25	0	20	27	0	0	12	0	33	38	45	49	29
AC_000158.1:41955597-41955616	LOC101905600	303	314	253	273	101	80	66	166	206	92	141	141	129	100	74	27	354	308	321	262	201
AC_000158.1:41955655-41955674	LOC101905600	96	65	76	66	14	11	23	25	38	26	34	17	22	0	8	5	87	60	66	46	52
AC_000158.1:41955749-41955769	LOC101905600	25	7	9	5	1	1	3	3	13	0	3	1	15	20	9	0	26	3	25	3	18
AC_000158.1:41955870-41955889	LOC101905600	467	430	552	388	105	111	150	211	263	107	315	164	132	90	77	91	496	461	522	483	364
AC_000158.1:41967173-41967192	LOC100140741	295	299	252	362	79	87	58	145	178	65	145	165	19	67	30	77	289	308	243	309	228
AC_000158.1:41967361-41967381	LOC100140741	24	13	13	8	2	2	1	4	9	6	4	8	0	0	2	13	38	5	3	4	18
AC_000158.1:41967379-41967399	LOC100140741	78	85	99	56	10	15	26	18	81	9	76	38	40	8	0	32	117	94	79	108	78
AC_000158.1:41967449-41967468	LOC100140741	373	393	503	400	99	72	119	184	242	164	236	180	103	87	90	39	529	448	494	411	416
AC_000158.1:41976769-41976788	LOC783578	47	57	46	71	12	29	11	53	19	46	29	37	1	21	5	8	28	97	74	77	57
AC_000158.1:41977013-41977033	LOC783578	28	63	42	48	9	16	9	20	43	11	12	17	16	0	13	10	49	16	58	48	38
AC_000158.1:41977098-41977118	LOC783578	178	214	215	230	35	63	55	85	99	96	145	100	55	8	45	14	224	294	259	203	269
AC_000158.1:41977131-41977151	LOC783578	138	138	98	159	14	33	19	39	91	35	46	69	36	9	49	18	117	102	101	136	84
AC_000158.1:41998145-41998165	LOC783655	178	149	160	154	31	45	22	57	137	35	61	82	54	13	24	21	190	164	145	151	132
AC_000158.1:41998236-41998256	LOC783655	38	13	20	35	20	9	14	16	31	8	7	6	12	0	5	11	67	23	43	22	38
AC_000158.1:41998289-41998308	LOC783655	102	156	252	116	45	3	60	64	107	10	157	45	19	19	59	24	164	125	290	134	89
AC_000158.1:41998369-41998389	LOC783655	19	59	59	47	3	4	9	12	9	3	34	23	0	59	5	17	25	71	88	37	48
AC_000158.1:42036006-42036026	OR5AC2	257	220	228	229	63	58	47	97	136	54	107	144	48	62	47	48	286	224	245	280	203
AC_000158.1:42036105-42036124	OR5AC2	26	80	45	90	6	11	27	30	33	36	31	37	0	50	9	10	38	54	66	81	29
AC_000158.1:42036123-42036143	OR5AC2	129	200	180	118	58	33	36	66	133	41	125	81	17	49	40	7	153	158	185	178	154
AC_000158.1:42036152-42036172	OR5AC2	117	122	79	94	26	12	18	43	50	23	65	66	46	28	29	30	102	125	98	89	134
AC_000158.1:42046620-42046639	OR5H6	74	91	121	93	18	6	34	47	19	28	82	43	0	0	19	20	77	98	153	82	69
AC_000158.1:42046674-42046693	OR5H6	273	277	362	274	64	62	109	137	188	84	200	195	36	97	80	118	286	304	360	319	285
AC_000158.1:42046906-42046925	OR5H6	144	118	117	134	28	28	25	54	96	19	61	57	26	0	41	26	181	113	123	130	94
AC_000158.1:42046987-42047006	OR5H6	230	235	195	262	69	60	77	126	155	64	113	135	26	8	73	32	264	262	248	240	328
AC_000158.1:42069260-42069279	OR5K3	1295	1619	1509	1515	359	383	330	708	847	400	863	816	307	329	367	357	1474	1711	1533	1566	1256
AC_000158.1:42069307-42069326	OR5K3	41	111	66	103	12	42	6	41	27	9	18	72	0	36	8	46	53	80	71	122	61
AC_000158.1:42069358-42069377	OR5K3	166	213	185	188	41	65	50	71	121	44	112	111	64	57	31	52	173	149	200	214	196
AC_000158.1:42069426-42069445	OR5K3	256	240	237	290	81	31	71	124	165	53	123	111	47	48	27	64	276	236	257	300	230
AC_000158.1:4208928-4208948	LOC101907950	73	76	37	58	21	29	5	26	40	7	20	43	33	50	0	13	65	66	28	52	65
AC_000158.1:42089783-42089803	LOC783812	32	13	27	14	5	1	8	5	12	2	13	12	4	0	3	3	29	5	27	10	14
AC_000158.1:42089819-42089839	LOC783812	62	113	112	120	20	10	28	55	28	31	56	76	26	12	32	35	94	111	133	147	74
AC_000158.1:42089862-42089882	LOC783812	63	32	7	18	11	5	3	4	16	0	10	5	24	21	5	6	62	48	7	19	20
AC_000158.1:4209004-4209024	LOC101907950	77	88	86	95	18	20	22	36	44	43	47	38	0	7	29	25	37	128	78	95	105
AC_000158.1:42090162-42090182	LOC783812	0	14	10	1	0	1	2	2	8	1	0	8	8	0	0	10	5	2	8	6	10
AC_000158.1:42095483-42095502	LOC783843	36	14	85	51	17	16	31	25	43	16	37	21	22	11	16	16	87	49	94	47	36
AC_000158.1:42095631-42095650	LOC783843	108	100	65	83	39	25	6	71	66	36	36	36	22	0	16	9	179	85	66	95	89
AC_000158.1:42095651-42095671	LOC783843	80	102	142	95	22	30	24	40	49	25	53	26	10	0	21	27	90	107	106	87	102
AC_000158.1:42095694-42095714	LOC783843	1764	1991	1898	1974	488	482	397	904	1275	529	981	1041	559	589	438	541	2134	1958	1957	1975	1703
AC_000158.1:42119084-42119103	LOC783884	58	28	94	38	8	8	6	8	45	9	39	16	0	0	21	9	45	31	70	58	63
AC_000158.1:42119137-42119156	LOC783884	218	121	242	184	43	35	80	89	170	55	156	73	37	37	71	52	245	154	219	169	276
AC_000158.1:42119424-42119444	LOC783884	20	44	63	57	8	21	11	35	15	8	22	28	8	0	20	13	20	50	77	63	46
AC_000158.1:42119443-42119462	LOC783884	21	21	118	29	24	0	13	15	26	4	44	16	4	0	19	10	29	39	91	20	31
AC_000158.1:42157895-42157915	LOC783917	117	76	102	77	10	12	12	49	47	27	53	35	50	17	8	8	90	86	71	93	48
AC_000158.1:42157955-42157975	LOC783917	73	40	55	47	21	16	12	37	55	6	33	37	5	0	9	18	84	70	35	95	57
AC_000158.1:42158077-42158097	LOC783917	33	26	17	14	3	0	3	6	20	10	37	9	0	0	12	0	44	29	23	17	19
AC_000158.1:42158231-42158251	LOC783917	109	90	115	65	18	4	24	34	84	22	66	23	19	0	30	10	128	84	81	49	107
AC_000158.1:42172780-42172799	LOC100139155	169	93	116	164	47	20	22	47	113	34	72	58	36	48	35	3	170	128	128	162	101
AC_000158.1:42172869-42172888	LOC100139155	12	13	15	54	4	12	4	13	39	3	4	18	0	15	3	0	38	25	20	44	43
AC_000158.1:42172978-42172997	LOC100139155	396	572	601	502	128	171	128	267	312	88	306	342	89	165	95	82	516	635	547	609	496
AC_000158.1:42173201-42173220	LOC100139155	292	357	344	434	93	111	75	185	212	61	154	212	82	93	56	155	356	439	322	526	428
AC_000158.1:42203230-42203249	LOC789957	27	48	58	54	8	9	24	29	26	20	36	17	13	8	17	8	48	63	55	30	23
AC_000158.1:42203423-42203443	LOC789957	66	68	122	81	19	26	26	45	40	7	54	39	26	0	24	8	95	64	121	99	102
AC_000158.1:42203494-42203514	LOC789957	16	24	51	26	16	3	27	33	19	24	33	41	17	24	23	2	33	62	38	37	53
AC_000158.1:42203596-42203616	LOC789957	48	13	30	14	10	3	5	8	9	12	8	5	5	0	0	2	33	30	10	25	35
AC_000158.1:42263429-42263449	LOC783995	228	382	285	345	67	59	52	135	153	82	132	157	80	76	77	67	249	280	260	304	267
AC_000158.1:42263693-42263713	LOC783995	20	38	25	24	2	9	15	12	4	16	23	10	6	0	2	0	14	40	28	48	18
AC_000158.1:42263795-42263815	LOC783995	123	127	94	93	12	32	21	41	61	15	22	36	14	20	10	0	114	81	65	65	88
AC_000158.1:42263811-42263831	LOC783995	106	197	208	194	82	30	56	57	145	29	124	75	58	27	26	31	244	138	182	209	149
AC_000158.1:42284331-42284350	OR5K4	23	55	100	49	12	11	15	30	25	11	70	25	6	0	22	9	22	64	96	46	57
AC_000158.1:42284406-42284425	OR5K4	143	203	152	161	46	63	27	87	121	58	86	100	106	93	6	28	233	181	165	190	214
AC_000158.1:42284504-42284524	OR5K4	149	235	198	229	24	51	53	76	94	42	121	83	37	14	73	106	151	173	247	237	145
AC_000158.1:42284743-42284763	OR5K4	111	172	176	173	25	24	25	75	65	27	79	99	43	39	22	31	127	146	188	226	116
AC_000158.1:42309161-42309181	LOC785903	186	226	296	218	47	50	118	109	176	70	185	121	39	22	85	98	231	249	323	225	186
AC_000158.1:42309490-42309509	LOC785903	638	685	684	724	127	154	133	270	394	206	294	329	248	280	209	212	700	688	674	701	621
AC_000158.1:42309583-42309602	LOC785903	9	9	13	22	8	0	0	7	1	1	1	4	11	27	5	0	12	11	9	21	24
AC_000158.1:42309607-42309626	LOC785903	33	62	22	82	9	10	17	50	17	17	14	52	8	71	11	12	37	50	49	89	44
AC_000158.1:42334716-42334736	LOC785875	86	87	102	82	12	48	13	34	63	6	61	40	18	24	13	26	77	93	96	107	82
AC_000158.1:42334762-42334782	LOC785875	65	41	36	56	21	10	11	18	16	9	16	16	0	44	3	10	48	58	39	56	39
AC_000158.1:42334873-42334893	LOC785875	153	243	232	240	57	49	41	103	124	70	134	125	42	60	30	37	222	240	250	245	246
AC_000158.1:42334948-42334967	LOC785875	64	123	180	115	31	44	53	64	56	28	117	59	48	0	51	21	108	163	133	132	103
AC_000158.1:42358247-42358266	LOC785848	27	41	50	43	19	8	12	8	39	11	18	16	2	23	8	4	34	31	35	44	46
AC_000158.1:42358264-42358284	LOC785848	57	70	45	30	10	1	2	14	39	2	18	23	23	10	9	7	46	43	51	25	44
AC_000158.1:42358458-42358478	LOC785848	54	60	50	49	8	11	41	21	55	17	31	36	11	13	10	19	40	39	60	58	52
AC_000158.1:42358691-42358711	LOC785848	25	47	58	52	8	20	13	42	16	14	20	33	0	33	29	0	54	56	37	55	42
AC_000158.1:4241800-4241819	LOC785105	8	1	7	1	5	0	0	4	0	0	0	2	0	0	0	0	2	9	6	0	25
AC_000158.1:4241908-4241927	LOC785105	218	280	270	263	57	53	51	103	151	123	139	141	68	53	72	64	301	286	210	308	264
AC_000158.1:4241920-4241939	LOC785105	63	105	92	84	21	14	29	28	56	33	71	45	0	17	43	7	101	92	117	88	239
AC_000158.1:4241964-4241984	LOC785105	17	1	28	20	0	7	6	3	15	0	8	2	30	0	6	0	13	2	23	10	41
AC_000158.1:42420119-42420138	OR5K1	685	837	759	918	198	240	205	346	461	234	381	388	143	137	211	175	766	779	790	888	718
AC_000158.1:42420134-42420154	OR5K1	143	270	225	272	26	52	25	157	121	88	76	206	74	13	29	42	175	285	288	322	176
AC_000158.1:42420203-42420223	OR5K1	157	197	179	140	34	25	31	52	57	60	66	74	66	0	34	72	117	126	182	117	109
AC_000158.1:42420232-42420251	OR5K1	24	28	43	47	21	21	3	30	43	25	34	23	17	0	11	8	61	45	21	46	41
AC_000158.1:42453254-42453273	CLDND1	11	58	14	20	4	4	10	3	19	8	14	6	5	0	2	0	18	41	22	30	33
AC_000158.1:42454790-42454810	CLDND1	148	157	216	181	27	47	63	46	81	38	85	78	30	56	44	21	174	166	216	221	139
AC_000158.1:42457264-42457284	CLDND1	89	92	103	73	21	43	20	41	77	25	72	45	12	12	30	6	96	83	136	98	129
AC_000158.1:42457326-42457346	CLDND1	75	124	112	88	15	39	17	49	79	21	54	69	10	21	31	26	112	122	129	113	64
AC_000158.1:42457469-42457489	CLDND1	224	300	266	294	73	80	74	90	138	76	107	127	68	113	104	48	278	272	247	308	288
AC_000158.1:42468346-42468366	GPR15	51	22	48	37	4	8	4	18	21	9	23	9	24	8	12	12	54	40	38	31	42
AC_000158.1:42468492-42468511	GPR15	84	95	47	67	23	12	6	36	31	22	17	43	0	0	12	6	57	100	51	91	97
AC_000158.1:42468658-42468678	GPR15	0	13	16	6	0	7	3	18	4	1	9	7	0	0	3	3	11	6	7	7	17
AC_000158.1:42468742-42468761	GPR15	52	132	126	146	20	47	31	82	62	34	77	66	24	32	16	40	130	192	114	191	89
AC_000158.1:42526550-42526570	CPOX	22	34	54	54	1	35	5	16	31	22	14	22	23	0	11	16	18	57	43	64	38
AC_000158.1:42526596-42526616	CPOX	57	96	85	29	8	8	33	8	25	24	29	9	0	59	2	0	41	94	75	55	130
AC_000158.1:42527230-42527250	CPOX	191	292	194	173	22	31	31	49	97	52	101	68	79	17	22	18	205	303	226	177	388
AC_000158.1:42528545-42528565	CPOX	80	202	78	95	2	16	25	15	22	38	26	29	13	40	7	13	92	191	86	89	250
AC_000158.1:42566978-42566998	LOC100848540	387	451	447	439	102	77	86	137	251	108	228	234	74	75	108	126	403	416	439	452	391
AC_000158.1:42568043-42568063	LOC100848540	246	146	194	129	36	51	56	77	143	45	82	66	40	54	57	72	233	207	251	153	200
AC_000158.1:42568097-42568117	LOC100848540	1510	1661	1541	1500	356	342	348	745	1034	371	729	826	478	212	363	363	1534	1555	1678	1629	1381
AC_000158.1:42570064-42570083	LOC100848540	46	23	12	16	2	10	2	2	16	5	14	18	17	0	0	6	41	19	7	21	30
AC_000158.1:42696849-42696868	ST3GAL6	86	132	45	177	5	41	1	127	38	42	19	86	0	54	1	73	56	94	23	166	84
AC_000158.1:42701580-42701600	ST3GAL6	9	50	22	31	5	17	4	13	14	14	15	16	0	28	15	14	17	18	19	35	25
AC_000158.1:42707152-42707172	ST3GAL6	53	35	52	32	12	7	3	44	27	15	16	32	28	18	4	14	48	67	61	54	41
AC_000158.1:42729566-42729585	ST3GAL6	227	209	197	199	44	76	48	76	136	89	123	107	28	21	32	58	198	258	202	267	181
AC_000158.1:42762310-42762329	DCBLD2	476	587	480	496	123	82	137	217	303	159	297	275	114	130	169	120	558	587	607	600	338
AC_000158.1:42763774-42763793	DCBLD2	49	87	58	48	19	16	40	16	32	32	31	32	0	0	12	10	55	70	65	65	54
AC_000158.1:42767019-42767039	DCBLD2	127	52	93	40	26	9	18	13	87	19	58	22	14	0	27	7	98	42	113	43	51
AC_000158.1:42767122-42767141	DCBLD2	301	313	325	335	73	94	74	220	176	79	176	198	66	124	106	90	257	299	389	376	156
AC_000158.1:436765-436785	LOC101903444	1735	1981	1699	1780	368	454	414	794	1131	405	921	939	387	477	422	525	1718	1691	1630	1628	1585
AC_000158.1:436818-436837	LOC101903444	454	462	473	434	145	106	77	200	312	86	264	196	77	110	149	127	471	428	471	442	317
AC_000158.1:436854-436873	LOC101903444	67	119	99	121	2	18	19	34	35	17	44	24	7	47	4	11	54	105	108	105	81
AC_000158.1:436918-436938	LOC101903444	26	61	37	60	3	6	11	28	31	0	30	23	20	0	30	29	43	50	75	59	40
AC_000158.1:43709987-43710007	COL8A1	224	216	130	205	45	58	30	51	121	47	72	110	13	66	39	93	224	223	137	205	142
AC_000158.1:43713053-43713072	COL8A1	95	65	100	64	22	0	19	27	58	17	59	22	41	14	15	23	76	70	95	60	65
AC_000158.1:43713079-43713099	COL8A1	65	35	24	42	9	0	8	38	44	2	9	43	6	10	2	14	96	48	31	84	14
AC_000158.1:43713280-43713300	COL8A1	59	129	180	114	15	25	23	61	39	37	108	57	8	17	30	20	152	96	178	142	90
AC_000158.1:43730032-43730051	CMSS1	27	5	17	20	11	4	1	12	16	1	3	14	0	0	4	9	27	24	7	21	22
AC_000158.1:43758701-43758721	FILIP1L	95	66	54	120	28	8	18	47	61	32	67	59	0	11	11	10	109	99	119	79	71
AC_000158.1:43759573-43759593	FILIP1L	56	111	55	84	16	34	13	25	37	31	15	44	51	96	12	38	53	133	52	82	59
AC_000158.1:43759882-43759902	FILIP1L	72	35	18	49	16	14	7	36	24	0	18	43	26	9	8	2	48	68	27	53	39
AC_000158.1:43759943-43759963	FILIP1L	13	5	32	10	6	3	9	3	14	0	8	3	0	0	6	0	25	12	19	6	17
AC_000158.1:44085740-44085760	CMSS1	411	574	481	575	85	107	99	244	282	133	229	304	105	144	92	111	513	608	567	511	524
AC_000158.1:44105146-44105165	CMSS1	183	169	195	147	37	47	23	64	121	32	99	101	36	0	42	22	121	220	163	160	141
AC_000158.1:44109921-44109941	CMSS1	185	185	213	154	53	59	57	48	95	47	128	89	19	32	75	32	198	139	213	227	152
AC_000158.1:44139151-44139171	TMEM30C	20	22	33	38	3	7	13	10	10	10	18	28	0	0	6	24	18	39	39	56	22
AC_000158.1:44139189-44139208	TMEM30C	12	21	38	17	17	6	16	6	19	0	28	11	16	0	14	0	8	33	33	31	33
AC_000158.1:44140488-44140508	TMEM30C	29	24	33	17	7	5	14	4	9	1	20	8	0	0	19	6	21	20	40	15	25
AC_000158.1:44140514-44140534	TMEM30C	8	40	23	43	0	9	1	12	8	17	9	10	0	15	1	31	26	38	16	42	28
AC_000158.1:44141008-44141027	TMEM30C	398	339	342	290	138	79	65	117	319	82	195	151	115	69	29	91	522	344	350	328	344
AC_000158.1:44199355-44199375	TBC1D23	172	215	249	268	51	60	43	126	160	48	108	124	65	25	60	25	331	253	220	230	222
AC_000158.1:44220835-44220854	TBC1D23	216	222	251	208	50	59	31	84	145	51	103	125	36	74	33	45	207	269	221	251	263
AC_000158.1:44220875-44220895	TBC1D23	13	19	20	13	1	0	0	17	6	2	7	7	0	0	5	8	24	22	16	21	25
AC_000158.1:44225385-44225405	TBC1D23	89	65	101	88	14	16	19	35	31	9	66	34	31	24	17	8	71	66	95	76	87
AC_000158.1:44268158-44268178	NIT2	3	0	1	0	63	42	77	0	0	67	1	0	82	45	60	60	0	6	0	2	285
AC_000158.1:44268187-44268206	NIT2	112	111	98	153	29	62	30	91	81	26	43	94	64	33	31	42	74	114	144	168	142
AC_000158.1:44269685-44269705	NIT2	73	66	93	54	43	20	37	18	60	5	57	11	41	11	40	2	105	57	94	73	79
AC_000158.1:44274167-44274187	NIT2	141	120	111	129	36	11	14	51	121	24	55	31	25	71	25	14	178	123	88	151	136
AC_000158.1:44317254-44317274	TOMM70A	20	17	14	6	3	3	4	0	4	5	7	1	12	0	1	5	8	35	20	14	52
AC_000158.1:44319787-44319806	TOMM70A	382	505	524	459	107	162	127	182	296	94	289	221	130	15	137	125	526	445	643	430	448
AC_000158.1:44319807-44319827	TOMM70A	85	87	87	26	15	21	17	15	87	23	34	13	43	0	10	5	55	109	96	33	281
AC_000158.1:44331341-44331360	TOMM70A	63	73	118	39	16	16	15	26	35	19	31	31	9	0	17	0	91	70	102	63	94
AC_000158.1:44357027-44357046	LNP1	88	104	134	115	29	35	25	78	43	27	58	74	58	0	42	13	86	127	112	141	129
AC_000158.1:44357057-44357076	LNP1	39	55	36	34	3	15	9	25	20	8	14	19	0	6	1	19	46	53	22	43	63
AC_000158.1:44357097-44357116	LNP1	79	39	64	86	0	14	38	23	43	7	25	49	25	51	21	25	63	57	96	82	58
AC_000158.1:44365868-44365887	LNP1	189	239	199	200	80	29	34	104	134	48	116	131	65	8	33	49	238	224	186	237	158
AC_000158.1:44370109-44370128	LNP1	43	26	25	14	18	0	4	1	26	1	18	15	0	0	0	0	40	35	23	15	51
AC_000158.1:44447202-44447222	LOC529036	34	30	45	74	3	24	19	16	21	6	12	18	19	0	4	39	69	40	54	63	56
AC_000158.1:44447221-44447240	LOC529036	17	30	20	33	8	3	7	19	14	5	12	27	0	15	0	12	31	27	16	31	19
AC_000158.1:44448015-44448035	LOC529036	80	114	101	101	13	28	14	61	33	23	53	57	18	9	22	41	81	98	98	120	83
AC_000158.1:44448046-44448065	LOC529036	198	297	275	283	47	48	47	78	113	66	139	144	67	85	51	60	186	233	201	257	215
AC_000158.1:44450051-44450070	LOC529036	21	15	6	12	8	8	1	5	12	22	4	4	8	0	0	0	20	28	0	32	15
AC_000158.1:44695700-44695719	EFHB	50	79	69	71	23	24	14	73	73	51	41	54	26	42	20	29	55	72	59	75	72
AC_000158.1:44712166-44712186	EFHB	43	101	71	66	10	19	14	22	40	5	52	26	14	25	5	17	92	82	68	80	91
AC_000158.1:44712316-44712336	EFHB	137	173	152	132	35	38	42	93	86	38	94	70	46	19	11	38	121	218	173	136	149
AC_000158.1:44712590-44712609	EFHB	95	155	160	135	24	36	26	79	71	28	79	72	26	0	52	34	148	147	190	133	142
AC_000158.1:44712929-44712949	EFHB	183	168	206	142	52	45	33	79	131	54	110	76	65	43	59	40	220	145	194	194	171
AC_000158.1:44747504-44747523	RAB5A	149	141	157	109	37	20	20	77	98	52	92	46	38	13	36	22	156	138	160	153	156
AC_000158.1:44747530-44747550	RAB5A	409	405	559	425	123	100	148	201	361	112	309	202	176	88	140	126	561	459	518	425	444
AC_000158.1:44747554-44747573	RAB5A	125	124	147	113	13	14	35	60	54	40	79	71	31	29	12	9	81	101	156	125	107
AC_000158.1:44747587-44747606	RAB5A	126	132	140	123	11	16	69	81	66	17	101	60	14	65	54	49	94	119	179	124	103
AC_000158.1:44749998-44750017	RAB5A	76	71	119	93	16	9	23	13	44	16	36	37	0	14	23	8	65	111	121	79	108
AC_000158.1:44769707-44769726	PP2D1	142	76	196	70	25	9	9	23	108	22	108	87	8	24	38	12	92	101	128	99	113
AC_000158.1:44771233-44771253	PP2D1	288	298	336	296	57	59	93	174	187	80	131	144	97	52	42	67	323	314	282	328	273
AC_000158.1:44772635-44772654	PP2D1	55	109	45	103	14	9	19	48	56	14	41	55	39	60	7	21	83	100	85	123	65
AC_000158.1:44772650-44772669	PP2D1	34	23	14	23	6	16	7	4	32	6	17	13	27	16	0	23	28	36	32	25	34
AC_000158.1:44772723-44772743	PP2D1	480	541	421	443	152	121	92	229	268	63	258	264	114	36	69	75	560	451	416	478	333
AC_000158.1:44822600-44822619	LOC107131289	89	46	58	67	9	13	18	20	45	7	35	27	0	0	34	12	60	64	38	50	80
AC_000158.1:44822648-44822667	LOC107131289	69	116	84	69	10	18	16	30	48	36	40	51	14	12	8	18	122	84	80	107	88
AC_000158.1:44822681-44822700	LOC107131289	489	479	443	505	135	148	129	306	277	108	284	294	140	84	76	156	598	553	502	575	498
AC_000158.1:44829990-44830009	LOC107131289	72	100	132	112	11	58	28	32	52	20	89	45	20	37	32	18	85	78	165	79	97
AC_000158.1:44830710-44830729	LOC107131289	149	175	138	161	57	32	37	95	102	52	81	70	41	13	46	25	141	185	148	128	196
AC_000158.1:44876666-44876685	KAT2B	412	390	386	442	90	130	93	219	213	117	208	302	62	106	107	173	451	472	394	540	340
AC_000158.1:44882472-44882491	KAT2B	72	129	76	92	27	40	17	32	52	29	36	32	35	0	15	43	109	139	59	111	87
AC_000158.1:44890245-44890265	KAT2B	35	67	85	88	13	13	21	40	15	7	39	49	50	31	12	10	74	107	42	64	59
AC_000158.1:44899626-44899645	KAT2B	744	831	928	840	247	194	270	435	570	251	608	438	209	50	291	152	941	895	1084	876	691
AC_000158.1:44902159-44902178	KAT2B	178	206	150	193	28	50	19	70	89	49	68	104	19	29	15	35	142	174	156	176	99
AC_000158.1:44957154-44957174	SGOL1	9	7	21	18	0	1	2	23	0	0	6	13	0	0	9	0	10	15	25	29	33
AC_000158.1:44957237-44957257	SGOL1	44	14	44	52	19	14	10	12	26	10	12	23	7	31	17	5	49	45	56	37	103
AC_000158.1:44957281-44957301	SGOL1	173	179	168	192	36	57	38	83	103	36	89	77	17	73	23	48	166	167	149	199	654
AC_000158.1:44957897-44957917	SGOL1	12	9	9	14	0	0	0	8	8	6	1	2	0	9	5	0	1	1	9	10	30
AC_000158.1:44963698-44963717	SGOL1	33	26	41	33	5	10	3	14	28	2	11	5	0	0	0	0	45	18	36	23	86
AC_000158.1:4498386-4498405	LOC618359	149	185	124	137	36	27	23	35	106	36	86	57	49	18	26	18	137	113	173	101	177
AC_000158.1:4498432-4498452	LOC618359	167	185	209	250	52	58	45	131	94	50	116	101	93	30	54	58	234	255	196	236	174
AC_000158.1:4498450-4498470	LOC618359	27	53	56	60	9	38	24	34	26	19	48	24	0	9	3	21	39	74	46	47	91
AC_000158.1:4498470-4498489	LOC618359	34	59	96	52	8	26	46	14	21	6	69	37	9	8	14	25	54	51	112	43	127
AC_000158.1:45029358-45029377	PRDM9	4	11	3	2	0	0	0	2	3	0	1	1	0	0	0	0	3	0	2	7	5
AC_000158.1:45029697-45029717	PRDM9	29	17	47	20	14	8	11	3	11	2	23	4	0	0	17	5	24	25	27	30	20
AC_000158.1:45029764-45029784	PRDM9	193	252	243	239	68	67	56	108	155	52	136	83	23	52	67	54	230	259	223	263	209
AC_000158.1:45029819-45029838	PRDM9	622	943	924	909	186	240	223	466	572	184	476	527	182	189	153	221	943	974	889	1005	725
AC_000158.1:45029857-45029877	PRDM9	165	221	216	175	52	25	39	92	155	56	113	77	26	30	23	44	222	191	202	196	215
AC_000158.1:45074761-45074781	ZNF596	72	142	130	118	32	59	43	50	55	15	75	44	36	88	19	37	97	118	162	119	105
AC_000158.1:45076122-45076141	ZNF596	65	84	61	73	15	16	15	53	35	15	28	31	0	16	5	6	58	68	48	79	47
AC_000158.1:45077485-45077504	ZNF596	76	162	107	109	7	9	9	59	56	25	56	53	15	33	25	42	99	150	86	109	109
[truncated: 94,001 more rows]

## Sheet: Neg_vs_HI.gene_summary
id	num	neg|score	neg|p-value	neg|fdr	neg|rank	neg|goodsgrna	neg|lfc	pos|score	pos|p-value	pos|fdr	pos|rank	pos|goodsgrna	pos|lfc
ARFRP1	4	1	1	1	23143	0	1.9594	4.7507e-08	2.1379e-07	0.000275	16	4	1.9594
B3GAT3	5	1	1	1	23141	0	3.0383	1.0163e-09	2.1379e-07	0.000275	12	5	3.0383
EXT1	4	1	1	1	23148	0	2.5766	3.6324e-10	2.1379e-07	0.000275	9	4	2.5766
EXT2	5	0.99975	0.99975	1	23114	0	2.2626	1.3424e-09	2.1379e-07	0.000275	13	5	2.2626
EXTL3	4	1	1	1	23145	0	2.5003	2.2696e-09	2.1379e-07	0.000275	14	4	2.5003
GET4	4	1	1	1	23147	0	3.1296	6.5966e-10	2.1379e-07	0.000275	10	4	3.1296
MED16	5	1	1	1	23152	0	4.089	5.6762e-12	2.1379e-07	0.000275	5	5	4.089
MED23	5	1	1	1	23151	0	1.8965	4.3709e-11	2.1379e-07	0.000275	6	5	1.8965
MED24	5	1	1	1	23156	0	3.9749	1.1989e-13	2.1379e-07	0.000275	1	5	3.9749
MED25	5	1	1	1	23153	0	2.8556	2.028e-12	2.1379e-07	0.000275	4	5	2.8556
NDST1	4	1	1	1	23150	0	3.7242	8.5964e-11	2.1379e-07	0.000275	7	4	3.7242
NF2	4	1	1	1	23146	0	1.4423	7.3352e-10	2.1379e-07	0.000275	11	4	1.4423
SLC35B2	5	1	1	1	23155	0	3.7861	1.9011e-13	2.1379e-07	0.000275	2	5	3.7861
SLC39A9	4	1	1	1	23142	0	2.0042	1.3056e-07	2.1379e-07	0.000275	21	4	2.0042
TP53	5	1	1	1	23149	0	1.1035	1.787e-10	2.1379e-07	0.000275	8	5	1.1035
TTC4	4	0.99927	0.99925	1	23091	0	3.3035	1.1738e-07	2.1379e-07	0.000275	19	4	3.3035
UGDH	5	1	1	1	23154	0	2.7992	7.184e-13	2.1379e-07	0.000275	3	5	2.7992
ZNF326	5	1	1	1	23144	0	0.98212	1.0864e-08	2.1379e-07	0.000275	15	5	0.98212
COG7	5	1	1	1	23140	0	1.6612	1.5753e-07	6.4137e-07	0.000594	24	5	1.6612
GALE	5	0.99817	0.99819	1	23061	0	1.717	1.0328e-07	6.4137e-07	0.000594	17	5	1.717
GLCE	5	0.9911	0.99117	1	22854	0	2.0214	1.5607e-07	6.4137e-07	0.000594	23	5	2.0214
HS2ST1	4	0.99966	0.99964	1	23108	0	2.0621	3.0166e-07	6.4137e-07	0.000594	25	4	2.0621
LOC526865	5	1	1	1	23137	0	1.07	1.0878e-07	6.4137e-07	0.000594	18	5	1.07
SRF	5	1	1	1	23133	0	1.1361	1.2827e-07	6.4137e-07	0.000594	20	5	1.1361
ZEB1	5	0.99261	0.99264	1	22899	0	1.4032	1.3429e-07	6.4137e-07	0.000594	22	5	1.4032
PTEN	4	1	1	1	23135	0	1.7535	4.78e-07	1.4965e-06	0.001333	28	4	1.7535
ELOF1	5	0.99644	0.99645	1	23009	0	1.7661	4.4704e-07	2.3517e-06	0.001878	27	5	1.7661
FZR1	4	1	1	1	23136	0	1.1493	8.7214e-07	2.3517e-06	0.001878	32	4	1.1493
TM9SF2	5	0.99998	0.99998	1	23126	0	1.8462	4.3743e-07	2.3517e-06	0.001878	26	5	1.8462
DYRK1A	5	1	1	1	23138	0	1.4061	4.8779e-07	2.7793e-06	0.002076	30	5	1.4061
VGLL4	5	1	1	1	23139	0	0.72237	4.8592e-07	2.7793e-06	0.002076	29	5	0.72237
SUPT4H1	5	0.99994	0.99994	1	23122	0	1.9473	7.1338e-07	3.2068e-06	0.002321	31	5	1.9473
FBXW7	4	0.95153	0.95143	1	21823	0	1.3103	1.1164e-06	4.062e-06	0.002766	33	3	1.3103
PTAR1	4	0.82196	0.8221	1	18732	0	2.3451	1.1875e-06	4.062e-06	0.002766	35	3	2.3451
TMEM165	5	0.85836	0.85827	1	19522	1	2.1227	1.1325e-06	5.7723e-06	0.003819	34	4	2.1227
COG5	5	0.99952	0.99952	1	23099	0	1.2521	1.3651e-06	6.1999e-06	0.00388	36	5	1.2521
ZBTB1	4	0.99782	0.9978	1	23047	0	1.4897	1.8074e-06	6.1999e-06	0.00388	37	4	1.4897
LOC107131133	4	1	1	1	23134	0	1.6528	1.9355e-06	7.055e-06	0.004299	38	4	1.6528
B4GALT7	5	0.94383	0.94401	1	21631	0	1.9393	2.5953e-06	1.1758e-05	0.006981	39	3	1.9393
XPO6	4	1	1	1	23132	0	1.028	3.6481e-06	1.3896e-05	0.008045	40	4	1.028
UGP2	4	0.98354	0.98356	1	22667	0	2.2738	3.7556e-06	1.4324e-05	0.00809	41	4	2.2738
TRAPPC12	5	1	1	1	23131	0	0.73317	3.934e-06	2.031e-05	0.011198	42	5	0.73317
DHPS	5	0.91118	0.91105	1	20815	0	1.3236	4.3118e-06	2.202e-05	0.011858	43	4	1.3236
RGP1	5	0.99999	1	1	23130	0	1.1424	5.3435e-06	2.6296e-05	0.013839	44	5	1.1424
SUPT5H	5	0.90789	0.90779	1	20726	0	1.4564	6.0312e-06	2.8006e-05	0.014411	45	4	1.4564
CCDC141	5	0.99999	0.99999	1	23129	0	0.82394	1.3066e-05	5.3661e-05	0.027012	46	5	0.82394
NAPG	4	0.93464	0.93459	1	21397	0	2.0961	1.4566e-05	5.5371e-05	0.02728	47	3	2.0961
VPS52	4	0.95765	0.95765	1	21982	0	2.0564	1.8613e-05	6.8199e-05	0.0329	48	3	2.0564
MEN1	4	0.99998	0.99998	1	23128	0	0.76199	2.0308e-05	7.2902e-05	0.034451	50	4	0.76199
GOSR1	5	0.99173	0.99177	1	22863	0	1.6797	1.9247e-05	7.9316e-05	0.036733	49	5	1.6797
USO1	4	0.99998	0.99998	1	23127	0	1.3571	2.357e-05	8.7867e-05	0.039895	51	4	1.3571
CCT8L2	4	0.58287	0.63883	1	14973	1	1.2398	2.753e-05	0.00010155	0.045221	53	3	1.2398
CD86	5	0.27423	0.44198	1	9444	1	0.42918	2.6204e-05	0.00010925	0.04773	52	3	0.42918
RABIF	4	0.47673	0.58277	1	13453	1	0.80272	4.0048e-05	0.0001426	0.061148	55	3	0.80272
TAF11	5	0.77143	0.79043	1	17746	1	1.2904	3.9443e-05	0.00016996	0.071557	54	4	1.2904
BCO2	4	0.99994	0.99993	1	23124	0	0.8116	5.9626e-05	0.00021529	0.089021	57	4	0.8116
ALG10	4	0.99994	0.99993	1	23123	0	1.3344	6.0714e-05	0.00022084	0.089717	58	4	1.3344
KIAA1217	5	0.99994	0.99995	1	23125	0	0.57567	5.942e-05	0.00026916	0.10746	56	5	0.57567
COG6	4	0.42789	0.55986	1	12678	1	2.0873	7.5176e-05	0.0002837	0.107694	62	3	2.0873
MECP2	5	0.75672	0.78101	1	17469	1	0.88511	6.2183e-05	0.00028242	0.107694	60	4	0.88511
SGMS1	5	0.30971	0.47297	1	10215	1	0.38068	6.1523e-05	0.00027942	0.107694	59	3	0.38068
TEX261	5	0.92297	0.92307	1	21123	0	0.65051	6.6607e-05	0.00030337	0.113302	61	4	0.65051
RNF150	4	0.99992	0.99991	1	23120	0	0.79903	8.3414e-05	0.00032047	0.11779	65	4	0.79903
LOC101906185	5	0.14691	0.29419	0.989782	6300	2	0.051825	7.8611e-05	0.00035938	0.130028	63	2	0.051825
PBRM1	5	0.99992	0.99992	1	23121	0	0.95413	8.2152e-05	0.00037734	0.134425	64	5	0.95413
B3GALT6	4	0.69567	0.71179	1	16489	1	1.1769	0.0001041	0.00040556	0.142289	66	2	1.1769
OR2C3	2	0.99687	0.99685	1	23018	0	4.7769	0.00024107	0.00048594	0.167947	85	2	4.7769
C1H3orf58	5	0.88898	0.88898	1	20257	0	1.5497	0.00010795	0.00049877	0.169846	67	4	1.5497
ARL1	4	0.98679	0.98683	1	22737	0	1.3485	0.00013829	0.00053811	0.180585	70	4	1.3485
C16H1orf27	4	0.99985	0.99985	1	23119	0	0.60071	0.00014714	0.00057616	0.190594	71	4	0.60071
ERRFI1	4	0.97478	0.97485	1	22443	0	0.92499	0.00015444	0.00060224	0.190995	72	4	0.92499
FAM20B	5	0.99892	0.99893	1	23087	0	1.4038	0.00012796	0.00059497	0.190995	68	5	1.4038
FBXO8	5	0.26819	0.43677	1	9303	1	0.57877	0.00013101	0.00060908	0.190995	69	4	0.57877
SUMO2	4	0.32351	0.46283	1	10534	1	1.8638	0.00015614	0.00061037	0.190995	73	3	1.8638
SLC30A2	4	0.83756	0.83766	1	19033	0	0.16095	0.00018866	0.00073009	0.225413	76	2	0.16095
SLC30A1	4	0.9998	0.99979	1	23118	0	1.0449	0.00019594	0.00076045	0.231696	77	4	1.0449
ACOX1	4	0.99979	0.99977	1	23116	0	0.54581	0.00021182	0.00082501	0.246498	79	4	0.54581
IQGAP1	5	0.82672	0.83052	1	18828	1	0.82329	0.00018476	0.00086948	0.246498	75	3	0.82329
LOC101908230	5	0.49457	0.63897	1	13732	1	0.12146	0.00018342	0.00086392	0.246498	74	2	0.12146
LOC788601	4	0.73598	0.74271	1	17100	1	0.66993	0.0002166	0.00084297	0.246498	80	3	0.66993
RUNX1	4	0.99978	0.99976	1	23115	0	0.77984	0.00022277	0.0008729	0.246498	82	4	0.77984
TRAPPC5	3	0.9997	0.9997	1	23110	0	1.2052	0.0003021	0.00087076	0.246498	96	3	1.2052
PIP	4	0.098851	0.21271	0.984951	4805	1	0.36807	0.00023058	0.00090711	0.253072	83	3	0.36807
NF1	4	0.18281	0.31139	0.991772	7264	1	1.2185	0.00023885	0.00093661	0.258192	84	3	1.2185
ITGB1	4	0.99882	0.99882	1	23083	0	0.80004	0.00025	0.00097338	0.265172	86	4	0.80004
CHEK2	5	0.99979	0.99979	1	23117	0	0.68212	0.00020811	0.00098749	0.265888	78	5	0.68212
BMPER	5	0.94488	0.94503	1	21665	0	1.177	0.00022134	0.0010397	0.276716	81	4	1.177
RANBP3L	4	0.40381	0.54913	1	12262	2	-0.16481	0.0002725	0.0010627	0.279647	92	1	-0.16481
BCL2L1	4	0.93464	0.93459	1	21398	0	0.88357	0.00028408	0.0010989	0.282396	94	3	0.88357
MGC137036	4	0.95003	0.94992	1	21793	0	0.83635	0.00028692	0.0011098	0.282396	95	3	0.83635
TCEB3	4	0.99972	0.99969	1	23111	0	0.98631	0.00028258	0.001094	0.282396	93	4	0.98631
BID	5	0.64689	0.72274	1	15791	1	0.92624	0.00025019	0.0011718	0.294931	87	3	0.92624
RIPK3	5	0.99974	0.99974	1	23113	0	0.81342	0.00026227	0.0012231	0.301296	89	5	0.81342
SYVN1	5	0.66878	0.733	1	16094	1	0.3492	0.00026162	0.0012209	0.301296	88	3	0.3492
LOC107132001	4	0.99806	0.99804	1	23057	0	0.47812	0.00032488	0.00125	0.303103	98	4	0.47812
METTL23	5	0.48758	0.63248	1	13623	1	1.3884	0.00026999	0.0012603	0.303103	90	3	1.3884
SMARCA4	5	0.99973	0.99973	1	23112	0	0.95719	0.00027236	0.0012697	0.303103	91	5	0.95719
RASGRP3	4	0.99808	0.99806	1	23058	0	0.77182	0.0003341	0.0012834	0.303243	99	4	0.77182
FAM76A	4	0.73037	0.73821	1	17025	1	0.85989	0.00035058	0.0013475	0.315182	101	3	0.85989
OR2A25	4	0.94757	0.94747	1	21726	0	1.2686	0.00036508	0.0014048	0.325297	104	3	1.2686
DHRS7C	5	0.9997	0.9997	1	23109	0	0.55101	0.00030404	0.0014193	0.325409	97	5	0.55101
LOC107132083	4	0.99961	0.99959	1	23104	0	0.61822	0.00038727	0.0014878	0.33775	108	4	0.61822
GOSR2	4	0.99671	0.9967	1	23015	0	1.0687	0.00040132	0.0015361	0.342013	111	4	1.0687
INHBA	4	0.80398	0.80407	1	18370	0	0.37431	0.00039825	0.0015262	0.342013	110	3	0.37431
ATM	5	0.99965	0.99967	1	23107	0	0.59172	0.00034504	0.0015959	0.351957	100	5	0.59172
RAB22A	4	0.5845	0.6398	1	14994	1	0.73067	0.00042951	0.0016314	0.353058	113	3	0.73067
UNC50	5	0.61791	0.70988	1	15418	1	1.4846	0.0003521	0.0016259	0.353058	102	4	1.4846
SBF1	5	0.91085	0.91072	1	20805	0	0.46175	0.00036379	0.0016729	0.355391	103	4	0.46175
TAS2R40	4	0.51534	0.60207	1	14076	1	0.18872	0.00044016	0.0016716	0.355391	115	2	0.18872
CASP3	5	0.80448	0.81339	1	18377	1	1.25	0.0003733	0.0017178	0.356303	105	4	1.25
DCDC2	5	0.99963	0.99964	1	23106	0	0.52391	0.00037402	0.0017234	0.356303	106	5	0.52391
VPS53	4	0.99955	0.99953	1	23102	0	1.5336	0.00044898	0.0017028	0.356303	118	4	1.5336
CHST8	5	0.99962	0.99963	1	23105	0	0.484	0.00038024	0.0017434	0.357268	107	5	0.484
ADAMTSL1	5	0.28312	0.44972	1	9644	2	-0.011974	0.000393	0.0017978	0.361989	109	2	-0.011974
DIABLO	4	0.99953	0.9995	1	23100	0	0.80371	0.00047352	0.0017926	0.361989	121	4	0.80371
SREBF2	5	0.99959	0.99959	1	23103	0	0.69348	0.0004094	0.0018751	0.374317	112	5	0.69348
TAB1	4	0.68704	0.70562	1	16352	1	0.83042	0.0005044	0.0019029	0.376618	122	3	0.83042
CLNK	5	0.48527	0.63038	1	13591	2	-0.013599	0.00043373	0.0019914	0.389347	114	2	-0.013599
COG4	4	0.88723	0.88724	1	20211	0	1.0963	0.00053551	0.0020167	0.389347	123	3	1.0963
DOHH	5	0.75361	0.77911	1	17415	1	1.5492	0.0004447	0.002044	0.389347	116	3	1.5492
LOC100337066	4	0.99945	0.99943	1	23097	0	0.57688	0.0005526	0.0020774	0.389347	125	4	0.57688
MON2	5	0.79714	0.80806	1	18232	1	1.6474	0.00045859	0.0021018	0.389347	120	3	1.6474
TELO2	4	0.99944	0.99942	1	23095	0	1.0392	0.00055654	0.0020928	0.389347	127	4	1.0392
TNKS	5	0.99955	0.99955	1	23101	0	0.81161	0.00045412	0.0020864	0.389347	119	5	0.81161
VIMP	5	0.21295	0.38903	1	8082	1	0.39737	0.00044539	0.0020483	0.389347	117	4	0.39737
MRVI1	4	0.90741	0.90741	1	20711	0	0.74964	0.00056589	0.0021381	0.392936	128	3	0.74964
XYLB	4	0.98061	0.98066	1	22587	0	0.37858	0.0006078	0.0022895	0.41744	130	4	0.37858
WBSCR17	4	0.97354	0.9736	1	22409	0	0.46759	0.00062256	0.0023463	0.424466	131	4	0.46759
RBPMS	4	0.97374	0.97379	1	22413	0	0.63867	0.00064809	0.0024323	0.436603	133	4	0.63867
LOC532174	4	0.99934	0.99933	1	23093	0	0.84222	0.00066137	0.0024759	0.441013	135	4	0.84222
TTYH3	5	0.99945	0.99945	1	23098	0	0.58459	0.0005501	0.0025127	0.444146	124	5	0.58459
TOP2B	5	0.99944	0.99944	1	23096	0	0.86946	0.00055516	0.002537	0.445057	126	5	0.86946
NANOGNB	4	0.32052	0.4597	1	10467	1	1.067	0.00068754	0.0025691	0.447294	136	3	1.067
COG8	5	0.99942	0.99942	1	23094	0	1.2943	0.00057767	0.0026285	0.454226	129	5	1.2943
LOC767888	4	0.28792	0.42477	1	9738	2	-0.14336	0.00073352	0.0027363	0.469344	140	2	-0.14336
CBLN3	5	0.98579	0.98584	1	22715	0	0.49934	0.00063014	0.0028436	0.482727	132	4	0.49934
LOC100848817	2	0.69414	0.694	1	16474	0	3.2939	0.0014774	0.002856	0.482727	212	1	3.2939
TNFRSF11B	5	0.11503	0.24432	0.986576	5387	2	0.18587	0.00065494	0.0029526	0.495444	134	3	0.18587
CTIF	4	0.59204	0.64421	1	15093	1	0.45536	0.00081733	0.0030223	0.503359	146	3	0.45536
TMEM41B	4	0.99211	0.99212	1	22885	0	1.3754	0.00082353	0.0030433	0.503359	147	4	1.3754
AZU1	5	0.98247	0.98257	1	22647	0	0.52911	0.00068773	0.0031044	0.509029	137	4	0.52911
CFAP61	4	0.87871	0.87882	1	20002	0	0.78952	0.0008428	0.0031215	0.509029	149	3	0.78952
LOC613390	4	0.078753	0.17543	0.970747	4083	2	-0.27498	0.00085923	0.0031784	0.514678	150	1	-0.27498
FMN1	5	0.99927	0.99928	1	23092	0	0.51615	0.00072627	0.0032712	0.515743	139	5	0.51615
KDM4C	5	0.99926	0.99926	1	23090	0	0.59113	0.00074455	0.0033409	0.515743	142	5	0.59113
KLF7	4	0.90536	0.90537	1	20667	0	0.68613	0.00090113	0.0033345	0.515743	154	3	0.68613
LOC100847180	4	0.80235	0.80247	1	18342	0	0.6279	0.00089902	0.0033281	0.515743	153	3	0.6279
LOC782892	4	0.27517	0.41104	1	9471	1	0.47272	0.00087205	0.0032344	0.515743	152	3	0.47272
LOC788425	5	0.89743	0.89741	1	20457	0	0.69394	0.00072158	0.0032489	0.515743	138	4	0.69394
LZTFL1	5	0.97808	0.97819	1	22520	0	0.50868	0.00074016	0.0033246	0.515743	141	4	0.50868
MBOAT4	5	0.57313	0.69126	1	14862	1	0.80893	0.00076624	0.0034302	0.526031	143	4	0.80893
TMED2	5	0.98853	0.98857	1	22785	0	1.1692	0.00077339	0.0034559	0.526479	144	4	1.1692
FSCN1	4	0.55372	0.6224	1	14629	1	0.4762	0.00095123	0.0035111	0.531385	155	3	0.4762
ARIH2	4	0.99883	0.99883	1	23084	0	0.7978	0.00095905	0.003538	0.531747	156	4	0.7978
PTPN12	4	0.60563	0.65235	1	15254	1	0.81718	0.00096516	0.0035594	0.531747	158	3	0.81718
POLB	4	0.0832	0.18384	0.974681	4235	1	0.15469	0.00098492	0.0036312	0.535568	160	2	0.15469
WTAP	5	0.77767	0.79457	1	17854	1	0.52364	0.00081207	0.0036154	0.535568	145	3	0.52364
NDST2	5	0.99917	0.99918	1	23089	0	0.75799	0.00083211	0.0037103	0.540476	148	5	0.75799
NOSIP	4	0.34996	0.49127	1	11104	1	0.77207	0.0010065	0.0037112	0.540476	161	3	0.77207
LOC100847997	4	0.8987	0.89867	1	20485	0	1.4082	0.0010258	0.0037847	0.546553	163	3	1.4082
PTRHD1	4	0.84418	0.84424	1	19180	0	0.50458	0.0010306	0.0038001	0.546553	164	3	0.50458
DOCK8	5	0.89227	0.89226	1	20351	0	0.42992	0.00086444	0.0038424	0.54923	151	3	0.42992
CDKN1B	4	0.99892	0.99892	1	23088	0	0.72925	0.0010771	0.0039754	0.552469	168	4	0.72925
GPR89A	4	0.9524	0.95231	1	21846	0	1.0672	0.0010649	0.0039241	0.552469	165	3	1.0672
HIPK2	4	0.9961	0.99608	1	22999	0	0.94818	0.0010807	0.0039844	0.552469	169	4	0.94818
LOC527744	4	0.8486	0.84863	1	19283	0	0.44201	0.0010699	0.0039438	0.552469	166	2	0.44201
SPINK7	4	0.70606	0.71942	1	16645	1	0.52739	0.0010716	0.003954	0.552469	167	3	0.52739
AGFG1	4	0.64766	0.67878	1	15800	1	0.54662	0.001124	0.0041404	0.570692	172	3	0.54662
CLDN25	4	0.42785	0.55984	1	12676	1	0.4363	0.0011726	0.0043123	0.580561	175	3	0.4363
FAM129C	4	0.9867	0.98674	1	22734	0	0.68271	0.0011625	0.0042756	0.580561	174	4	0.68271
KLRK1	5	0.50225	0.64612	1	13865	2	0.25099	0.00096919	0.0042982	0.580561	159	3	0.25099
ZNF608	5	0.016943	0.054569	0.910927	1244	1	0.75076	0.00096466	0.0042807	0.580561	157	4	0.75076
ARCN1	4	0.99882	0.99882	1	23082	0	0.94416	0.0011803	0.0043401	0.580925	177	4	0.94416
LOC526411	4	0.26185	0.39686	1	9164	1	0.65889	0.0011985	0.0044111	0.587032	179	3	0.65889
FNDC3B	5	0.2919	0.45741	1	9833	2	0.6562	0.0010122	0.0044804	0.592006	162	3	0.6562
ING2	4	0.87133	0.87139	1	19820	0	0.71734	0.0012253	0.0044996	0.592006	183	3	0.71734
ANAPC7	4	0.4064	0.55024	1	12317	1	0.26793	0.0012363	0.0045347	0.593248	184	2	0.26793
GAS1	4	0.99364	0.99368	1	22933	0	0.59817	0.0012588	0.0046206	0.601096	185	4	0.59817
LOC100125949	4	0.9927	0.99274	1	22903	0	0.61931	0.0012728	0.0046715	0.603438	186	4	0.61931
LOC107131268	4	0.15957	0.2862	0.989782	6642	2	-0.58865	0.0012782	0.0046907	0.603438	187	1	-0.58865
PRDX4	5	0.5005	0.64444	1	13833	1	0.41017	0.0010833	0.0047964	0.613615	170	3	0.41017
MAGEA11	4	0.2111	0.34206	0.997147	8044	1	0.024741	0.00132	0.0048404	0.615847	192	2	0.024741
RASA3	5	0.99888	0.99889	1	23086	0	0.47258	0.0011177	0.0049353	0.624493	171	5	0.47258
RMND1	4	0.44715	0.56869	1	12969	1	0.36332	0.0013619	0.0049815	0.62691	198	3	0.36332
BUB1	4	0.99855	0.99854	1	23075	0	0.95807	0.001453	0.0053035	0.627629	207	4	0.95807
C1QL3	4	0.99856	0.99855	1	23076	0	0.46587	0.0014365	0.0052539	0.627629	204	4	0.46587
C3H1orf226	4	0.99862	0.99861	1	23078	0	0.3819	0.001378	0.0050439	0.627629	199	4	0.3819
COG2	4	0.49157	0.59005	1	13689	1	0.97982	0.0014783	0.0054014	0.627629	213	3	0.97982
GHRL	5	0.99881	0.99881	1	23081	0	0.57901	0.001193	0.005274	0.627629	178	5	0.57901
GTF2IRD1	4	0.55716	0.62432	1	14670	1	0.52395	0.0014686	0.0053642	0.627629	210	3	0.52395
ING4	5	0.99884	0.99885	1	23085	0	0.88077	0.0011574	0.0051072	0.627629	173	5	0.88077
LOC782781	4	0.75024	0.75457	1	17348	1	0.13019	0.0014038	0.0051388	0.627629	201	2	0.13019
NTRK2	4	0.97095	0.97096	1	22333	0	0.48115	0.0014876	0.0054347	0.627629	214	3	0.48115
OR2W1	2	0.99732	0.99728	1	23032	0	0.82283	0.0026763	0.0052282	0.627629	320	2	0.82283
RECQL5	5	0.38184	0.53683	1	11802	2	0.058451	0.0011786	0.0052013	0.627629	176	2	0.058451
SEC61B	5	0.3013	0.4656	1	10031	1	1.2869	0.0012036	0.0053278	0.627629	181	3	1.2869
TMEM115	4	0.98599	0.98604	1	22720	0	0.65722	0.0014533	0.0053056	0.627629	208	4	0.65722
TMEM185A	5	0.9701	0.97014	1	22312	0	0.74123	0.0012204	0.0054018	0.627629	182	4	0.74123
TRIP12	5	0.99055	0.9906	1	22840	0	0.9779	0.0012008	0.0053141	0.627629	180	5	0.9779
ZNF579	4	0.91789	0.91787	1	20987	0	0.51756	0.0014915	0.005448	0.627629	215	3	0.51756
nc_guide10977	1	0.99455	0.99457	1	22958	0	1.8205	0.0054453	0.0053928	0.627629	570	1	1.8205
AZGP1	5	0.7019	0.7498	1	16567	1	0.26525	0.0012834	0.0056755	0.630538	189	3	0.26525
ETS1	5	0.53424	0.67603	1	14403	2	0.58291	0.0013369	0.0059089	0.630538	196	3	0.58291
F2R	4	0.8719	0.87197	1	19835	0	0.63422	0.0016039	0.0058392	0.630538	226	3	0.63422
GPR161	5	0.78286	0.79807	1	17940	1	0.81701	0.001306	0.0057781	0.630538	191	4	0.81701
GRIA3	5	0.98951	0.98959	1	22807	0	0.6631	0.0013357	0.0059055	0.630538	195	5	0.6631
HGD	4	0.9984	0.99839	1	23070	0	0.77036	0.0016016	0.0058311	0.630538	225	4	0.77036
IQCK	5	0.88897	0.88897	1	20256	0	0.65709	0.0013237	0.0058632	0.630538	193	3	0.65709
M1AP	4	0.10166	0.21781	0.984951	4901	3	-0.35147	0.0015295	0.0055844	0.630538	222	1	-0.35147
MOB3A	5	0.68954	0.74334	1	16394	1	0.68023	0.0012827	0.0056733	0.630538	188	4	0.68023
PNRC1	4	0.82298	0.82316	1	18756	0	0.78831	0.0015191	0.0055455	0.630538	220	3	0.78831
SEPP1	5	0.4677	0.6142	1	13293	1	0.077596	0.001326	0.0058691	0.630538	194	3	0.077596
SIRT6	4	0.99845	0.99843	1	23071	0	0.66243	0.0015476	0.0056417	0.630538	224	4	0.66243
VPS51	4	0.41068	0.55211	1	12395	1	0.9171	0.0016177	0.0058918	0.630538	229	3	0.9171
ZBTB43	4	0.28661	0.42335	1	9716	1	0.53705	0.0016132	0.0058773	0.630538	228	3	0.53705
ZCCHC11	5	0.99871	0.99872	1	23080	0	0.49689	0.0012887	0.0057	0.630538	190	5	0.49689
nc_guide286477	1	0.99419	0.99419	1	22948	0	2.4326	0.0058121	0.0057785	0.630538	597	1	2.4326
PVRL1	5	0.99865	0.99867	1	23079	0	0.38055	0.0013459	0.005947	0.631688	197	5	0.38055
ANTXRL	4	0.99819	0.99818	1	23062	0	0.43549	0.001813	0.0065481	0.632882	246	4	0.43549
C15H11orf88	5	0.56024	0.68625	1	14705	1	0.076758	0.0013881	0.0061394	0.632882	200	2	0.076758
CDKN1A	4	0.99786	0.99785	1	23049	0	0.64241	0.0016745	0.0060769	0.632882	231	4	0.64241
CHD1	4	0.99822	0.99822	1	23065	0	1.2731	0.0017805	0.0064438	0.632882	240	4	1.2731
DLG3	4	0.99815	0.99815	1	23059	0	0.71629	0.0018461	0.0066644	0.632882	251	4	0.71629
DUSP9	5	0.9632	0.96334	1	22123	0	0.5257	0.0014928	0.0065849	0.632882	216	4	0.5257
FGFR1	5	0.99853	0.99855	1	23074	0	0.52575	0.0014733	0.0065015	0.632882	211	5	0.52575
GCC1	5	0.0096366	0.033721	0.867158	820	3	-0.25903	0.0014404	0.0063681	0.632882	205	1	-0.25903
KIF19	5	0.97368	0.97372	1	22411	0	0.50295	0.0014944	0.006593	0.632882	217	4	0.50295
LOC107131294	5	0.99849	0.99852	1	23073	0	0.80754	0.0015118	0.0066627	0.632882	219	5	0.80754
LOC107131917	4	0.9982	0.99819	1	23064	0	0.43597	0.0018042	0.0065199	0.632882	243	4	0.43597
LOC538744	4	0.99816	0.99815	1	23060	0	0.41818	0.0018427	0.0066512	0.632882	249	4	0.41818
LOC781489	5	0.4405	0.58952	1	12869	2	0.0093533	0.0015262	0.006729	0.632882	221	2	0.0093533
LOC781758	4	0.62633	0.66512	1	15523	1	0.80247	0.0017843	0.0064575	0.632882	242	3	0.80247
LOC783225	4	0.99824	0.99824	1	23066	0	0.58422	0.0017627	0.0063844	0.632882	239	4	0.58422
MBP	5	0.49795	0.64207	1	13788	2	0.41415	0.0015036	0.0066302	0.632882	218	3	0.41415
PRKG1	4	0.17488	0.30282	0.991617	7041	1	0.99569	0.0017388	0.0063019	0.632882	238	3	0.99569
RIC8A	5	0.96311	0.96326	1	22121	0	0.60148	0.0014514	0.0064126	0.632882	206	3	0.60148
SCAF8	4	0.95194	0.95183	1	21832	0	0.54336	0.0017127	0.0062125	0.632882	234	3	0.54336
SPOP	4	0.11673	0.2396	0.986307	5430	2	-0.30405	0.001697	0.0061513	0.632882	233	2	-0.30405
TARBP1	5	0.99847	0.9985	1	23072	0	0.58296	0.0015308	0.0067504	0.632882	223	5	0.58296
THEM4	4	0.93125	0.93124	1	21310	0	0.16906	0.0017807	0.0064442	0.632882	241	3	0.16906
TIGIT	5	0.98214	0.98226	1	22638	0	0.70886	0.0014074	0.006218	0.632882	202	4	0.70886
TPBG	4	0.99819	0.99819	1	23063	0	0.6362	0.0018053	0.0065242	0.632882	244	4	0.6362
TRAPPC4	4	0.29424	0.43151	1	9886	2	0.046906	0.0018418	0.0066469	0.632882	248	2	0.046906
WISP3	5	0.99858	0.9986	1	23077	0	0.70144	0.001422	0.0062924	0.632882	203	5	0.70144
ZNF207	5	0.60831	0.70575	1	15289	1	0.97356	0.0014612	0.0064524	0.632882	209	3	0.97356
nc_guide292320	1	0.99328	0.99324	1	22921	0	0.93238	0.006724	0.0066803	0.632882	663	1	0.93238
nc_guide303140	1	0.99321	0.99318	1	22918	0	2.4223	0.0067869	0.0067508	0.632882	668	1	2.4223
PEAK1	4	0.16744	0.29469	0.989782	6864	2	0.060993	0.0019063	0.0068607	0.635465	253	2	0.060993
SLITRK3	4	0.88993	0.88994	1	20278	0	0.74051	0.0018914	0.006812	0.635465	252	3	0.74051
nc_guide144595	1	0.99311	0.99307	1	22915	0	1.4736	0.0068917	0.0068564	0.635465	677	1	1.4736
ABCG2	4	0.019978	0.057543	0.910927	1416	3	-1.1656	0.0019482	0.0070091	0.64106	255	1	-1.1656
DNAH7	5	0.99839	0.99843	1	23069	0	0.65142	0.0016067	0.0070595	0.64106	227	5	0.65142
IMPAD1	4	0.93132	0.9313	1	21313	0	1.3947	0.001962	0.0070514	0.64106	258	3	1.3947
LOC101905074	4	0.99805	0.99803	1	23056	0	0.48518	0.0019536	0.0070266	0.64106	256	4	0.48518
TAPT1	4	0.99572	0.9957	1	22990	0	0.97157	0.0019364	0.006971	0.64106	254	4	0.97157
LOC101902067	4	0.99801	0.99799	1	23054	0	0.55604	0.0019941	0.0071703	0.646049	262	4	0.55604
NUDT9	4	0.99801	0.99799	1	23055	0	0.69877	0.0019921	0.0071634	0.646049	261	4	0.69877
CCNO	5	0.99835	0.99838	1	23068	0	0.41587	0.0016518	0.0072524	0.6484	230	5	0.41587
TAP1	4	0.98481	0.98484	1	22699	0	0.52977	0.0020139	0.0072468	0.6484	263	4	0.52977
MAP1LC3A	4	0.77622	0.77741	1	17832	1	0.42436	0.0020319	0.0073041	0.650514	264	2	0.42436
ACTL7B	4	0.99795	0.99794	1	23052	0	0.52173	0.0020533	0.0073836	0.655034	267	4	0.52173
COMMD7	5	0.98957	0.98965	1	22809	0	0.45495	0.0016908	0.0074114	0.655034	232	5	0.45495
LOC101907579	4	0.99793	0.99792	1	23051	0	0.61432	0.0020679	0.0074413	0.655178	268	4	0.61432
NMRAL1	5	0.83563	0.83791	1	18989	1	0.28764	0.001716	0.0075175	0.658658	235	3	0.28764
PANK2	5	0.99827	0.99829	1	23067	0	0.63297	0.0017257	0.0075653	0.658658	236	5	0.63297
SPTLC2	5	0.83072	0.83382	1	18903	1	0.43513	0.0017259	0.0075662	0.658658	237	4	0.43513
NINL	4	0.64326	0.67591	1	15742	1	0.58968	0.0021156	0.0076102	0.66001	272	3	0.58968
LOC107131223	4	0.9732	0.97326	1	22399	0	0.31713	0.0021249	0.0076449	0.66054	273	3	0.31713
LOC511175	4	0.99786	0.99784	1	23048	0	0.3624	0.0021399	0.0076992	0.662759	274	4	0.3624
APOD	4	0.99694	0.99693	1	23020	0	0.56433	0.0021993	0.00791	0.670127	276	4	0.56433
BEX5	4	0.94872	0.9486	1	21764	0	0.24688	0.0022412	0.0080682	0.670127	281	2	0.24688
C3H1orf43	4	0.98642	0.98647	1	22726	0	0.55417	0.0022371	0.0080549	0.670127	280	4	0.55417
ERMAP	4	0.99449	0.9945	1	22955	0	0.6574	0.0022309	0.0080365	0.670127	278	4	0.6574
GSK3B	5	0.6478	0.72316	1	15803	1	0.47036	0.0018068	0.0079194	0.670127	245	4	0.47036
KIAA0368	5	0.91488	0.9148	1	20903	0	0.69999	0.0018451	0.0080742	0.670127	250	3	0.69999
LOC100300684	4	0.99781	0.99779	1	23046	0	0.48993	0.0021938	0.0078907	0.670127	275	4	0.48993
UBE2Q2	5	0.78469	0.79933	1	17975	1	0.69798	0.0018163	0.0079587	0.670127	247	3	0.69798
nc_guide117586	1	0.99199	0.99194	1	22875	0	1.0463	0.0080133	0.0079904	0.670127	774	1	1.0463
nc_guide161298	1	0.99209	0.99204	1	22883	0	1.6475	0.0079085	0.0078732	0.670127	762	1	1.6475
SLBP	4	0.99773	0.99772	1	23044	0	0.73588	0.0022735	0.0081712	0.673355	285	4	0.73588
nc_guide181500	1	0.99182	0.99177	1	22867	0	0.75229	0.008181	0.0081588	0.673355	787	1	0.75229
RABGAP1L	4	0.85056	0.85059	1	19321	0	0.14112	0.0022831	0.0082089	0.674057	287	2	0.14112
SUZ12	4	0.98068	0.98073	1	22589	0	0.52201	0.0023327	0.0083756	0.68532	290	4	0.52201
DPY19L1	5	0.98163	0.98176	1	22620	0	0.80516	0.0019546	0.0085248	0.689604	257	4	0.80516
IL5RA	4	0.99764	0.99763	1	23042	0	0.72007	0.0023594	0.008471	0.689604	293	4	0.72007
NUSAP1	4	0.22619	0.35832	0.997147	8371	2	-0.070044	0.0024086	0.0086364	0.689604	297	2	-0.070044
PMFBP1	5	0.84155	0.84302	1	19121	1	0.47564	0.0019733	0.0086014	0.689604	260	3	0.47564
RHOH	4	0.8759	0.87601	1	19929	0	0.37129	0.0024081	0.008633	0.689604	296	2	0.37129
SYNJ2	5	0.068546	0.16793	0.968947	3684	3	-0.24179	0.0019638	0.008568	0.689604	259	2	-0.24179
UQCRH	4	0.96877	0.96878	1	22275	0	0.56224	0.0023689	0.0085022	0.689604	295	3	0.56224
CRHR1	5	0.99797	0.99798	1	23053	0	0.56621	0.0020335	0.0088639	0.699232	265	5	0.56621
GNG12	4	0.99753	0.99752	1	23039	0	0.35194	0.0024653	0.0088464	0.699232	301	4	0.35194
PCDHGB4	4	0.99754	0.99753	1	23041	0	0.58279	0.0024583	0.008828	0.699232	299	4	0.58279
PPM1A	5	0.26897	0.43744	1	9318	1	0.59746	0.0020362	0.0088778	0.699232	266	4	0.59746
SPOPL	4	0.35434	0.49603	1	11207	2	0.35583	0.0024923	0.0089413	0.701846	303	2	0.35583
KDM5B	5	0.40886	0.56121	1	12363	2	0.60415	0.0020684	0.0090088	0.702387	269	3	0.60415
LOC100337139	4	0.53764	0.61378	1	14451	1	1.1252	0.0025062	0.0089849	0.702387	304	3	1.1252
FRMD6	4	0.99746	0.99744	1	23038	0	0.513	0.0025375	0.0090944	0.704311	308	4	0.513
LOC100299180	4	0.72721	0.73569	1	16975	1	0.42568	0.0025347	0.0090858	0.704311	307	3	0.42568
ARL14EP	5	0.99743	0.99744	1	23034	0	0.95318	0.0021084	0.0091846	0.70479	271	5	0.95318
LOC522334	4	0.99744	0.99742	1	23037	0	0.47566	0.0025646	0.0091919	0.70479	309	4	0.47566
SETD7	5	0.9979	0.99791	1	23050	0	0.33255	0.0021033	0.0091589	0.70479	270	5	0.33255
LOC107131474	4	0.3639	0.50632	1	11420	1	0.62343	0.0025751	0.0092243	0.704947	312	2	0.62343
TRMT12	4	0.98608	0.98613	1	22723	0	0.70129	0.0026179	0.0093813	0.714581	314	4	0.70129
LOC519616	4	0.67472	0.69699	1	16189	1	0.62337	0.0026294	0.0094206	0.715225	315	3	0.62337
ABRACL	4	0.99723	0.99723	1	23029	0	0.46205	0.0027667	0.0098858	0.715592	326	4	0.46205
ADCY7	5	0.99653	0.99653	1	23011	0	0.55487	0.0022863	0.0099534	0.715592	288	5	0.55487
ASB10	5	0.92255	0.92264	1	21110	0	0.36788	0.0022777	0.0099145	0.715592	286	3	0.36788
C28H10orf10	4	0.66941	0.69334	1	16102	1	0.46693	0.0028344	0.010115	0.715592	336	3	0.46693
CD96	5	0.96271	0.96288	1	22106	0	0.32657	0.0023545	0.010242	0.715592	292	4	0.32657
CHKA	5	0.44482	0.59343	1	12932	2	0.51884	0.0022057	0.0096036	0.715592	277	3	0.51884
COL4A2	5	0.11399	0.24263	0.986307	5355	2	0.76562	0.00235	0.010218	0.715592	291	3	0.76562
COL4A3BP	4	0.99728	0.99727	1	23030	0	0.77021	0.0027155	0.0097092	0.715592	323	4	0.77021
DHRS4	4	0.77655	0.77772	1	17836	1	0.44865	0.0027885	0.0099619	0.715592	330	3	0.44865
HES1	5	0.99438	0.9944	1	22954	0	0.79013	0.0022573	0.0098277	0.715592	283	5	0.79013
LOC100299615	4	0.99712	0.99712	1	23025	0	0.54226	0.0028833	0.010279	0.715592	343	4	0.54226
LOC107133158	4	0.70964	0.72213	1	16708	1	0.66172	0.0028244	0.010086	0.715592	335	3	0.66172
LOC780933	5	0.99777	0.99777	1	23045	0	0.35098	0.0022343	0.0097306	0.715592	279	5	0.35098
MEF2C	4	0.99716	0.99716	1	23026	0	0.52337	0.0028351	0.010117	0.715592	337	4	0.52337
MND1	5	0.076268	0.18093	0.973486	3978	3	-0.51535	0.0023623	0.010272	0.715592	294	2	-0.51535
MUCL1	4	0.94965	0.94954	1	21786	0	0.30949	0.0028187	0.010068	0.715592	333	3	0.30949
NIT2	4	0.89079	0.89079	1	20310	0	0.79798	0.0028689	0.01023	0.715592	341	3	0.79798
NLRP6	5	0.92416	0.92427	1	21147	0	0.47409	0.0022604	0.0098405	0.715592	284	4	0.47409
PSMB7	2	0.23309	0.27594	0.989782	8532	1	0.54276	0.0053281	0.010291	0.715592	554	1	0.54276
PTGR1	4	0.80889	0.80902	1	18459	0	0.18391	0.0026597	0.0095198	0.715592	317	2	0.18391
RLF	5	0.90919	0.90905	1	20761	0	0.50882	0.0022481	0.0097875	0.715592	282	3	0.50882
SEC22B	4	0.87298	0.87307	1	19865	0	1.4741	0.0028674	0.010224	0.715592	340	3	1.4741
SRM	4	0.82375	0.82392	1	18770	0	0.49056	0.0026619	0.0095271	0.715592	318	3	0.49056
TRAPPC3	4	0.61072	0.65541	1	15321	1	0.81889	0.0028026	0.010012	0.715592	332	3	0.81889
TRPM3	5	0.99771	0.99771	1	23043	0	0.59335	0.0022936	0.0099876	0.715592	289	5	0.59335
ZDHHC24	4	0.9973	0.99729	1	23031	0	0.39312	0.0026991	0.0096502	0.715592	322	4	0.39312
nc_guide273375	1	0.99026	0.99024	1	22830	0	1.2533	0.0097428	0.0096921	0.715592	907	1	1.2533
nc_guide358278	1	0.99038	0.99036	1	22835	0	1.4176	0.009617	0.009572	0.715592	897	1	1.4176
LOC515887	4	0.22804	0.3603	0.997147	8413	2	-0.14736	0.0029107	0.010369	0.718904	346	1	-0.14736
DUSP16	5	0.73727	0.76934	1	17128	1	0.13192	0.0024869	0.01076	0.730822	302	2	0.13192
FAM227A	4	0.99494	0.99495	1	22973	0	0.53975	0.0029752	0.010588	0.730822	349	4	0.53975
GPIHBP1	4	0.99695	0.99694	1	23021	0	0.52349	0.0030512	0.010854	0.730822	354	4	0.52349
IL36B	5	0.43051	0.58053	1	12715	1	0.80747	0.0025209	0.010888	0.730822	306	4	0.80747
KRT3	5	0.99754	0.99754	1	23040	0	0.33863	0.0024634	0.01067	0.730822	300	5	0.33863
LOC101903452	4	0.99697	0.99697	1	23022	0	0.81691	0.0030257	0.01077	0.730822	353	4	0.81691
LOC104970178	3	0.99606	0.99616	1	22996	0	0.71393	0.0039393	0.010844	0.730822	426	3	0.71393
MAP2K7	4	0.99699	0.99698	1	23024	0	0.6566	0.0030073	0.010704	0.730822	351	4	0.6566
PEX11G	5	0.46656	0.61317	1	13275	1	0.59984	0.0025184	0.010881	0.730822	305	4	0.59984
SEL1L	5	0.49692	0.64111	1	13774	1	0.8541	0.0024473	0.010613	0.730822	298	4	0.8541
nc_guide249613	1	0.98922	0.98924	1	22800	0	1.7433	0.01078	0.01072	0.730822	973	1	1.7433
LOC613677	4	0.20821	0.33895	0.997147	7961	2	-0.68093	0.0030781	0.010941	0.73223	357	1	-0.68093
PIAS1	4	0.99691	0.9969	1	23019	0	0.76276	0.0030867	0.010974	0.732317	358	4	0.76276
LOC100300091	5	0.99744	0.99745	1	23036	0	0.45639	0.0025646	0.01107	0.73249	310	5	0.45639
LOC789347	5	0.99743	0.99744	1	23035	0	0.64538	0.0025708	0.011103	0.73249	311	5	0.64538
PAX3	4	0.18735	0.31631	0.995172	7386	1	0.18258	0.0031199	0.011094	0.73249	360	2	0.18258
TIMP4	4	0.92201	0.92202	1	21090	0	0.42707	0.0031196	0.011093	0.73249	359	3	0.42707
AMTN	4	0.30323	0.44113	1	10075	2	-0.098496	0.0031617	0.011244	0.735484	365	1	-0.098496
FNBP1L	4	0.28526	0.42193	1	9689	2	0.10634	0.0031503	0.011202	0.735484	364	2	0.10634
WNT10A	5	0.9974	0.99741	1	23033	0	0.61216	0.0026039	0.01124	0.735484	313	5	0.61216
RET	4	0.7537	0.75753	1	17419	1	0.36071	0.0031867	0.011336	0.739409	367	2	0.36071
ADPRHL1	5	0.89563	0.89561	1	20421	0	0.56699	0.0028457	0.012228	0.739419	338	4	0.56699
BOLA	5	0.99721	0.99722	1	23027	0	0.62861	0.0027945	0.01201	0.739419	331	5	0.62861
C10H14orf37	4	0.58822	0.64195	1	15045	1	0.3173	0.0032036	0.011388	0.739419	368	3	0.3173
CDH19	4	0.98998	0.99001	1	22823	0	0.25353	0.0035799	0.012677	0.739419	397	4	0.25353
DCLRE1C	5	0.99574	0.99574	1	22991	0	0.41666	0.0027614	0.011871	0.739419	325	5	0.41666
DLX5	5	0.16958	0.3286	0.997147	6906	1	0.5221	0.0029191	0.012519	0.739419	347	4	0.5221
GCNT3	4	0.37568	0.51898	1	11673	2	0.14149	0.0032872	0.011678	0.739419	376	2	0.14149
GLRX2	5	0.40465	0.55744	1	12281	1	0.49133	0.0027688	0.011902	0.739419	328	4	0.49133
GOLGA7	5	0.99023	0.99029	1	22827	0	0.74449	0.0026488	0.011413	0.739419	316	5	0.74449
HPSE	5	0.16821	0.32653	0.996969	6882	3	-0.2829	0.0029576	0.012673	0.739419	348	2	-0.2829
KIAA1211L	5	0.85794	0.85789	1	19508	1	-0.088771	0.0026961	0.0116	0.739419	321	1	-0.088771
KLC2	4	0.98955	0.9896	1	22808	0	0.58818	0.0033228	0.011798	0.739419	378	4	0.58818
LOC107131891	4	0.99642	0.9964	1	23008	0	0.5854	0.0035799	0.012677	0.739419	398	4	0.5854
LOC107132372	5	0.19253	0.36274	0.997147	7538	2	0.34436	0.0027226	0.011715	0.739419	324	3	0.34436
LOC516179	4	0.99663	0.99661	1	23012	0	0.57304	0.0033729	0.011974	0.739419	383	4	0.57304
LOC616970	4	0.99673	0.99672	1	23016	0	0.4538	0.0032737	0.011635	0.739419	375	4	0.4538
LOC782190	5	0.70651	0.75225	1	16656	1	0.050756	0.0028189	0.012105	0.739419	334	2	0.050756
LOC782609	4	0.40397	0.5492	1	12268	1	0.79467	0.0034963	0.0124	0.739419	390	3	0.79467
LRRC2	4	0.39399	0.53866	1	12055	1	0.79349	0.0034065	0.012086	0.739419	385	3	0.79349
NDUFC1	4	0.99666	0.99665	1	23014	0	0.49248	0.0033402	0.011859	0.739419	380	4	0.49248
PDE6G	5	0.99723	0.99724	1	23028	0	0.41618	0.0027694	0.011904	0.739419	329	5	0.41618
PGAP1	4	0.31615	0.45505	1	10367	2	0.31548	0.0033114	0.011759	0.739419	377	2	0.31548
PRCC	5	0.36251	0.51957	1	11387	2	0.87851	0.0028985	0.012447	0.739419	344	3	0.87851
PRKD2	5	0.95524	0.95534	1	21922	0	0.51735	0.0028819	0.012381	0.739419	342	4	0.51735
PSMD12	4	0.31003	0.44846	1	10226	2	0.43432	0.0035087	0.012442	0.739419	391	2	0.43432
SLC51B	5	0.27887	0.44601	1	9553	2	-0.083137	0.0029053	0.012474	0.739419	345	1	-0.083137
SOWAHB	4	0.91684	0.91684	1	20956	0	0.66457	0.00355	0.012582	0.739419	392	3	0.66457
ST8SIA3	4	0.89888	0.89886	1	20493	0	0.58854	0.0032488	0.011549	0.739419	374	3	0.58854
SUPT20H	4	0.99677	0.99676	1	23017	0	0.47047	0.0032308	0.011484	0.739419	372	4	0.47047
THRAP3	5	0.80099	0.81085	1	18317	1	0.80983	0.0028463	0.012229	0.739419	339	3	0.80983
TLK2	4	0.77027	0.77204	1	17723	1	0.61346	0.0035548	0.012598	0.739419	394	3	0.61346
TMEM160	5	0.99495	0.99498	1	22974	0	0.45064	0.0026646	0.011475	0.739419	319	5	0.45064
TMEM55A	4	0.84308	0.84311	1	19157	0	0.80731	0.0034771	0.012338	0.739419	388	3	0.80731
TRPV3	5	0.18624	0.35346	0.997147	7352	1	0.51205	0.0027672	0.011895	0.739419	327	4	0.51205
UBE2F	4	0.99645	0.99643	1	23010	0	0.92627	0.003553	0.012593	0.739419	393	4	0.92627
WIPF3	4	0.47016	0.57956	1	13342	1	0.34998	0.0035737	0.012657	0.739419	396	2	0.34998
YAF2	4	0.99267	0.99271	1	22902	0	0.622	0.0035725	0.012652	0.739419	395	4	0.622
ZBTB5	4	0.55168	0.62126	1	14599	1	0.76654	0.0034501	0.012233	0.739419	387	2	0.76654
nc_guide188831	1	0.98786	0.98788	1	22769	0	0.69833	0.012143	0.012073	0.739419	1047	1	0.69833
nc_guide192066	1	0.98772	0.98774	1	22764	0	0.51733	0.012279	0.012219	0.739419	1058	1	0.51733
nc_guide222103	1	0.98742	0.98742	1	22751	0	0.87638	0.012583	0.01252	0.739419	1080	1	0.87638
nc_guide247415	1	0.98739	0.98739	1	22750	0	0.7238	0.012615	0.012547	0.739419	1082	1	0.7238
KAT7	4	0.37553	0.51882	1	11668	1	0.97832	0.0035946	0.012728	0.740522	400	3	0.97832
ASTL	5	0.17572	0.33779	0.997147	7062	2	1.0464	0.0029944	0.012816	0.741918	350	3	1.0464
F13A1	4	0.6152	0.65817	1	15381	1	0.62307	0.003617	0.012809	0.741918	401	3	0.62307
PRNP	4	0.99634	0.99633	1	23007	0	0.43266	0.0036573	0.01295	0.743273	403	4	0.43266
RIBC1	4	0.69227	0.70934	1	16446	1	0.061282	0.0036636	0.012968	0.743273	404	2	0.061282
SCN4A	5	0.99699	0.997	1	23023	0	0.47877	0.0030132	0.012892	0.743273	352	5	0.47877
nc_guide159415	1	0.987	0.98699	1	22742	0	1.2686	0.013003	0.012939	0.743273	1107	1	1.2686
SNX17	4	0.99632	0.9963	1	23006	0	0.37266	0.0036785	0.013024	0.744664	405	4	0.37266
C16H1orf167	5	0.76559	0.78665	1	17633	1	0.034523	0.0030622	0.013094	0.74497	356	2	0.034523
LOC101905591	5	0.88891	0.88891	1	20254	0	0.55754	0.0030563	0.01307	0.74497	355	4	0.55754
DCUN1D3	4	0.99604	0.99602	1	22994	0	0.57456	0.0038018	0.013452	0.751297	416	4	0.57456
FICD	4	0.94237	0.94227	1	21584	0	0.39411	0.0037783	0.013374	0.751297	412	3	0.39411
LOC107133057	4	0.99618	0.99616	1	23002	0	0.72032	0.0038163	0.013497	0.751297	417	4	0.72032
OGN	5	0.73731	0.76936	1	17130	1	0.10217	0.0031667	0.013492	0.751297	366	2	0.10217
PRDM10	5	0.45282	0.60066	1	13059	2	0.67124	0.0031446	0.013412	0.751297	363	3	0.67124
SLC25A33	5	0.58958	0.69787	1	15064	1	0.66598	0.0031434	0.013409	0.751297	362	4	0.66598
UBQLNL	4	0.99115	0.99118	1	22856	0	0.45875	0.0037418	0.01325	0.751297	408	4	0.45875
ZAP70	5	0.97955	0.97967	1	22557	0	0.73781	0.0031284	0.013347	0.751297	361	4	0.73781
nc_guide263739	1	0.98655	0.98655	1	22731	0	0.53805	0.013453	0.013379	0.751297	1127	1	0.53805
CLSTN2	4	0.75392	0.75774	1	17423	1	0.62231	0.0040607	0.014337	0.756253	441	2	0.62231
DBNDD1	5	0.29061	0.45628	1	9805	1	0.597	0.0032372	0.013781	0.756253	373	4	0.597
FAM71D	5	0.40177	0.55484	1	12216	1	0.47186	0.0033758	0.014327	0.756253	384	3	0.47186
FIGN	4	0.58082	0.63767	1	14952	1	0.78306	0.003998	0.014121	0.756253	433	3	0.78306
GABRG3	4	0.99031	0.99033	1	22833	0	0.78662	0.0039617	0.013997	0.756253	431	4	0.78662
HOMER3	5	0.99557	0.99558	1	22987	0	0.6177	0.0033486	0.014219	0.756253	381	5	0.6177
IKBKE	4	0.93722	0.93714	1	21463	0	0.6	0.0039949	0.01411	0.756253	432	3	0.6
LOC104972896	5	0.057654	0.14936	0.960499	3254	2	0.41647	0.003219	0.0137	0.756253	369	3	0.41647
LOC104976215	3	0.96148	0.96164	1	22081	0	0.56555	0.0051325	0.014115	0.756253	533	3	0.56555
LOC107132564	4	0.99605	0.99602	1	22995	0	0.32469	0.00395	0.013951	0.756253	428	4	0.32469
LOC521560	4	0.96215	0.96215	1	22093	0	0.79948	0.0040343	0.014248	0.756253	437	3	0.79948
LOC783472	5	0.99664	0.99664	1	23013	0	0.4561	0.00336	0.014264	0.756253	382	5	0.4561
MAN2A1	4	0.99609	0.99607	1	22998	0	0.59963	0.0039059	0.013811	0.756253	424	4	0.59963
NDFIP1	5	0.68205	0.73952	1	16283	1	0.64059	0.0032291	0.013744	0.756253	371	4	0.64059
PLIN5	4	0.81797	0.81809	1	18653	0	0.61514	0.0040033	0.014136	0.756253	435	3	0.61514
POM121C	5	0.89157	0.89156	1	20328	0	0.10563	0.0033363	0.014168	0.756253	379	2	0.10563
RIDA	5	0.8334	0.83607	1	18948	1	0.75564	0.003219	0.013701	0.756253	370	4	0.75564
SETD1B	4	0.69277	0.70972	1	16454	1	0.53332	0.0040449	0.014283	0.756253	438	2	0.53332
SPPL3	4	0.69567	0.71179	1	16490	1	0.39279	0.0040009	0.014129	0.756253	434	3	0.39279
UXT	3	0.98967	0.98981	1	22813	0	1.2583	0.004962	0.013656	0.756253	517	3	1.2583
ZNF467	4	0.90508	0.90508	1	20660	0	0.54079	0.0039605	0.013994	0.756253	430	3	0.54079
nc_guide131865	1	0.98594	0.98591	1	22719	0	1.7551	0.014061	0.013987	0.756253	1163	1	1.7551
nc_guide281028	1	0.98567	0.98563	1	22714	0	1.1632	0.014334	0.014259	0.756253	1175	1	1.1632
BRPF1	4	0.94723	0.94711	1	21718	0	0.55621	0.0041146	0.014515	0.761984	444	3	0.55621
LOC100336747	4	0.99588	0.99585	1	22993	0	0.35705	0.0041184	0.014528	0.761984	446	4	0.35705
ZRANB1	5	0.48672	0.63168	1	13613	2	0.22586	0.0034281	0.014545	0.761984	386	2	0.22586
LGALS4	4	0.97051	0.9705	1	22319	0	0.90872	0.004143	0.014619	0.764131	447	3	0.90872
PTPDC1	5	0.23261	0.40596	1	8524	1	0.31713	0.0034803	0.014753	0.769434	389	3	0.31713
PDE6C	4	0.49831	0.5934	1	13797	1	0.7943	0.0042511	0.014976	0.779297	455	3	0.7943
OR10C1	4	0.62573	0.66475	1	15511	1	0.45377	0.0042716	0.015034	0.780569	457	3	0.45377
LOC782101	4	0.82196	0.8221	1	18731	0	0.58113	0.0043083	0.015166	0.782123	459	3	0.58113
MMP7	5	0.7782	0.79492	1	17863	1	0.53972	0.0035872	0.015163	0.782123	399	3	0.53972
RNF168	4	0.99571	0.99569	1	22989	0	0.65567	0.0042901	0.015102	0.782123	458	4	0.65567
ACER2	5	0.0015451	0.0068077	0.763996	180	1	0.44437	0.0037814	0.015906	0.786115	413	4	0.44437
ADAMTS8	4	0.52769	0.60855	1	14282	1	0.26225	0.004416	0.015527	0.786115	466	2	0.26225
C11H9orf142	4	0.57712	0.6355	1	14911	1	0.66322	0.0044293	0.015573	0.786115	467	3	0.66322
C9H6orf58	5	0.99624	0.99624	1	23004	0	0.33942	0.0037619	0.015834	0.786115	409	5	0.33942
CCDC178	4	0.97808	0.97819	1	22521	0	0.57363	0.0043742	0.015394	0.786115	462	4	0.57363
CENPB	4	0.9948	0.99482	1	22966	0	0.45464	0.0044811	0.015762	0.786115	473	4	0.45464
COLEC12	4	0.97895	0.97904	1	22542	0	0.60191	0.0043748	0.015395	0.786115	463	4	0.60191
EPS8	4	0.85295	0.85301	1	19386	0	0.87755	0.0044637	0.015699	0.786115	470	3	0.87755
FAM206A	4	0.66606	0.69102	1	16063	1	0.4858	0.004402	0.015481	0.786115	464	3	0.4858
GOLT1B	5	0.99622	0.99621	1	23003	0	0.70987	0.0037849	0.015922	0.786115	414	5	0.70987
HSPB2	4	0.22146	0.35322	0.997147	8263	2	0.014923	0.0044546	0.015668	0.786115	468	2	0.014923
IDH1	4	0.99549	0.99547	1	22986	0	0.50118	0.0045129	0.015874	0.786115	475	4	0.50118
KIF17	5	0.43023	0.58027	1	12712	1	0.63007	0.0037669	0.015853	0.786115	410	4	0.63007
KMT2A	5	0.96169	0.96183	1	22085	0	0.73179	0.0037722	0.015876	0.786115	411	4	0.73179
LOC101906676	4	0.97003	0.97003	1	22309	0	1.0258	0.004465	0.015705	0.786115	471	3	1.0258
PARP14	5	0.023483	0.072562	0.917672	1647	4	-0.33421	0.0037416	0.015756	0.786115	407	1	-0.33421
PLXDC2	5	0.81218	0.81923	1	18532	1	0.32381	0.003653	0.015418	0.786115	402	3	0.32381
RB1	4	0.77246	0.774	1	17767	1	0.3943	0.0044943	0.015808	0.786115	474	3	0.3943
TMEM61	5	0.99629	0.99629	1	23005	0	0.33919	0.0037128	0.01565	0.786115	406	5	0.33919
USP22	4	0.99205	0.99207	1	22882	0	0.42782	0.0044678	0.015715	0.786115	472	4	0.42782
CATHL3	5	0.94842	0.94855	1	21750	0	0.090662	0.0037939	0.015965	0.78657	415	2	0.090662
ZNF644	4	0.87767	0.87776	1	19977	0	1.0252	0.0045542	0.016016	0.787402	479	3	1.0252
KHDRBS2	4	0.99543	0.99542	1	22984	0	0.8156	0.0045701	0.016065	0.788125	480	4	0.8156
IFNGR1	4	0.32852	0.46823	1	10627	1	0.57356	0.0046214	0.016251	0.788556	483	3	0.57356
LOC789034	5	0.82161	0.82649	1	18719	1	0.36383	0.0038954	0.016378	0.788556	422	4	0.36383
MYO1B	4	0.31407	0.45281	1	10305	1	0.26474	0.0046249	0.016264	0.788556	484	2	0.26474
PLEKHH3	5	0.99612	0.99612	1	23001	0	0.31661	0.0038808	0.016322	0.788556	420	5	0.31661
PNRC2	4	0.058601	0.13642	0.952038	3292	1	0.49911	0.0045862	0.016124	0.788556	481	3	0.49911
RALA	5	0.77409	0.79218	1	17799	1	0.4988	0.003846	0.016182	0.788556	418	4	0.4988
SCOC	5	0.99612	0.99612	1	23000	0	0.53676	0.0038845	0.016335	0.788556	421	5	0.53676
STAM	4	0.98361	0.98363	1	22669	0	0.60548	0.0046712	0.016414	0.788556	486	4	0.60548
SYAP1	5	0.34717	0.50601	1	11036	1	0.29195	0.0038638	0.016254	0.788556	419	3	0.29195
ZNF831	5	0.80257	0.81203	1	18346	1	0.4654	0.0039035	0.016408	0.788556	423	3	0.4654
ABHD1	4	0.99526	0.99526	1	22981	0	0.52313	0.0047359	0.016655	0.788688	494	4	0.52313
ARMCX6	4	0.88044	0.88055	1	20044	0	0.61133	0.0047333	0.016649	0.788688	492	3	0.61133
GDI2	4	0.99532	0.99532	1	22983	0	0.60412	0.0046816	0.016455	0.788688	487	4	0.60412
LOC788068	4	0.19458	0.32422	0.995414	7599	2	0.29757	0.0047084	0.016551	0.788688	489	2	0.29757
NR2C2	5	0.99606	0.99606	1	22997	0	0.58608	0.0039373	0.016547	0.788688	425	5	0.58608
RBL2	5	0.78106	0.79685	1	17910	1	0.629	0.003949	0.016592	0.788688	427	4	0.629
UBE2O	5	0.86488	0.86466	1	19660	1	0.42893	0.0039518	0.016603	0.788688	429	4	0.42893
LOC785678	4	0.045098	0.10968	0.946523	2741	3	-1.4794	0.0047502	0.01671	0.789685	496	1	-1.4794
RBM15	4	0.99523	0.99523	1	22980	0	0.54335	0.0047678	0.016769	0.790859	497	4	0.54335
ADGRV1	5	0.47371	0.61962	1	13409	1	1.2836	0.004047	0.017003	0.791734	439	4	1.2836
GCSH	2	0.61127	0.61126	1	15329	0	1.4576	0.0089418	0.01699	0.791734	849	1	1.4576
KLK7	5	0.68019	0.73858	1	16258	1	0.61189	0.004083	0.017147	0.791734	442	4	0.61189
LOC101903444	4	0.16453	0.29157	0.989782	6778	1	0.34691	0.0048862	0.017162	0.791734	510	3	0.34691
LOC784572	4	0.50058	0.59454	1	13835	1	0.80156	0.0048798	0.017146	0.791734	508	2	0.80156
NARS2	4	0.14303	0.26818	0.989782	6179	2	-0.59574	0.0048338	0.016987	0.791734	504	1	-0.59574
OTC	5	0.95334	0.95345	1	21870	0	0.44227	0.0040551	0.017037	0.791734	440	3	0.44227
PPEF1	4	0.41849	0.55558	1	12514	1	0.65287	0.004866	0.017098	0.791734	506	2	0.65287
PRM3	4	0.038487	0.096266	0.940584	2426	1	0.33367	0.004792	0.016845	0.791734	498	3	0.33367
TMEM138	5	0.98969	0.98977	1	22814	0	1.0358	0.0040327	0.01694	0.791734	436	5	1.0358
TMEM211	5	0.99271	0.99272	1	22904	0	0.36103	0.0040867	0.017164	0.791734	443	5	0.36103
CDH22	5	0.97549	0.97556	1	22459	0	0.34543	0.0041509	0.017405	0.791817	450	4	0.34543
CREB3L3	5	0.977	0.9771	1	22492	0	0.63183	0.0041172	0.017281	0.791817	445	4	0.63183
FAM136A	5	0.98448	0.98458	1	22689	0	0.55548	0.0041455	0.017384	0.791817	448	4	0.55548
GRID2IP	5	0.89793	0.89789	1	20470	0	0.6917	0.0041477	0.017394	0.791817	449	3	0.6917
NUP37	4	0.99244	0.99246	1	22896	0	0.63257	0.0049406	0.017335	0.791817	514	4	0.63257
ZMYM6NB	4	0.90779	0.90778	1	20723	0	0.71383	0.0049005	0.017209	0.791817	512	3	0.71383
nc_guide296153	1	0.98269	0.98273	1	22649	0	0.51751	0.017311	0.017294	0.791817	1333	1	0.51751
LOC512286	5	0.75569	0.78037	1	17449	1	0.39927	0.0041596	0.017442	0.791934	451	3	0.39927
ADGRL3	5	0.9958	0.99579	1	22992	0	0.37013	0.0041995	0.01761	0.792222	452	5	0.37013
CDKAL1	4	0.98398	0.984	1	22677	0	0.77158	0.0050713	0.017756	0.792222	525	4	0.77158
FAS	4	0.19203	0.32148	0.995414	7526	1	0.65341	0.0050036	0.017526	0.792222	519	3	0.65341
LOC100301259	4	0.98091	0.98096	1	22601	0	0.61406	0.0050133	0.017559	0.792222	520	4	0.61406
LOC613799	3	0.74473	0.74467	1	17250	0	0.35665	0.0065027	0.017715	0.792222	647	2	0.35665
PPIL1	4	0.82196	0.8221	1	18730	0	0.70521	0.0050327	0.01763	0.792222	522	3	0.70521
UMPS	5	0.031949	0.094839	0.940285	2073	4	-1.4828	0.0042118	0.017653	0.792222	453	1	-1.4828
UNC119B	5	0.73254	0.76657	1	17051	1	0.23728	0.0042369	0.017752	0.792222	454	3	0.23728
nc_guide195117	1	0.98228	0.98233	1	22641	0	0.84226	0.017719	0.01769	0.792222	1351	1	0.84226
APAF1	4	0.5334	0.61153	1	14387	1	0.78223	0.0051019	0.017857	0.792354	530	3	0.78223
IZUMO3	5	0.84058	0.84216	1	19097	1	0.23405	0.004264	0.017862	0.792354	456	2	0.23405
MAGEB16	4	0.9949	0.99492	1	22971	0	0.5104	0.005097	0.017841	0.792354	527	4	0.5104
GK5	4	0.99486	0.99487	1	22968	0	0.65814	0.0051371	0.017966	0.794205	535	4	0.65814
SLC6A1	4	0.99486	0.99487	1	22967	0	0.3435	0.0051395	0.017972	0.794205	536	4	0.3435
ACR	5	0.98402	0.98413	1	22679	0	0.67405	0.0045137	0.018847	0.79481	476	4	0.67405
ADAMTS6	5	0.99505	0.99508	1	22976	0	0.27415	0.0049511	0.02059	0.79481	516	5	0.27415
AIDA	4	0.99386	0.99389	1	22939	0	0.64448	0.0061432	0.021279	0.79481	619	4	0.64448
AIG1	4	0.97238	0.97242	1	22379	0	0.37635	0.0054829	0.019122	0.79481	576	3	0.37635
AKIRIN1	4	0.69671	0.71256	1	16500	1	0.1408	0.0055438	0.019331	0.79481	578	2	0.1408
AMD1	4	0.18273	0.31131	0.991772	7261	2	-0.091058	0.0053767	0.018762	0.79481	563	2	-0.091058
ARHGEF38	4	0.81231	0.81241	1	18535	0	0.50767	0.0053408	0.018644	0.79481	557	3	0.50767
ATF7	5	0.99489	0.99492	1	22970	0	0.44842	0.0051061	0.021199	0.79481	531	5	0.44842
ATP5G2	5	0.54268	0.6796	1	14495	1	0.42701	0.0051966	0.021554	0.79481	541	4	0.42701
BACE2	5	0.20914	0.38578	1	7989	1	0.39279	0.0052139	0.021618	0.79481	545	4	0.39279
BTLA	5	0.41605	0.56762	1	12486	1	0.49215	0.0052554	0.021765	0.79481	548	4	0.49215
C24H18orf8	5	0.90807	0.90795	1	20733	0	0.73175	0.0052928	0.021897	0.79481	550	3	0.73175
C25H16orf45	4	0.93769	0.9376	1	21481	0	0.41584	0.0063379	0.021919	0.79481	634	3	0.41584
C5H12orf66	4	0.82158	0.82175	1	18717	0	0.53054	0.0062438	0.021626	0.79481	626	3	0.53054
CAPN2	5	0.64696	0.72277	1	15793	1	0.16833	0.0053573	0.022166	0.79481	558	2	0.16833
CATSPERG	5	0.99505	0.99508	1	22977	0	0.41643	0.0049504	0.020589	0.79481	515	5	0.41643
CBX5	5	0.76915	0.78893	1	17702	1	0.57827	0.0051512	0.021381	0.79481	537	4	0.57827
CCR10	4	0.99418	0.99421	1	22947	0	0.46978	0.005824	0.020227	0.79481	598	4	0.46978
CSNK2B	3	0.73013	0.73008	1	17020	0	0.30256	0.0071993	0.019562	0.79481	697	2	0.30256
CTU1	4	0.99368	0.99372	1	22935	0	0.80331	0.0063199	0.021866	0.79481	631	4	0.80331
CYTB	4	0.61113	0.65567	1	15326	1	0.46926	0.0056592	0.019701	0.79481	587	3	0.46926
CYTL1	5	0.47711	0.62274	1	13459	2	0.43229	0.0054597	0.02254	0.79481	571	3	0.43229
DAAM1	5	0.0089883	0.031822	0.865744	773	3	-3.1001	0.0045251	0.018885	0.79481	477	2	-3.1001
DMWD	5	0.93374	0.93391	1	21383	0	0.87886	0.0049336	0.020525	0.79481	513	4	0.87886
DTNA	4	0.99377	0.9938	1	22936	0	0.51583	0.0062311	0.021581	0.79481	625	4	0.51583
ECT2	4	0.015521	0.047847	0.897069	1178	3	-2.2091	0.0058777	0.020409	0.79481	603	1	-2.2091
ERMP1	4	0.63286	0.66922	1	15611	1	0.093137	0.0061282	0.021227	0.79481	618	2	0.093137
FLT3	5	0.039835	0.11503	0.949642	2489	1	0.32936	0.0053283	0.022041	0.79481	555	3	0.32936
FRMD7	5	0.9846	0.98471	1	22694	0	0.88641	0.0050244	0.020885	0.79481	521	4	0.88641
FSIP1	4	0.99364	0.99367	1	22932	0	0.46202	0.0063614	0.02201	0.79481	636	4	0.46202
GPR141	4	0.059082	0.13738	0.952038	3309	1	0.78915	0.0052113	0.018215	0.79481	544	3	0.78915
GPRC5C	5	0.87968	0.87957	1	20032	0	0.44088	0.005224	0.021656	0.79481	546	4	0.44088
GRID1	5	0.24508	0.41666	1	8793	2	0.0092042	0.0054125	0.022371	0.79481	568	1	0.0092042
HPD	5	0.72331	0.76138	1	16916	1	0.21079	0.0043162	0.018062	0.79481	460	2	0.21079
IRF4	5	0.20172	0.37628	0.998619	7800	1	0.5815	0.005134	0.02132	0.79481	534	4	0.5815
JRKL	4	0.30977	0.44819	1	10217	1	0.38281	0.005836	0.020273	0.79481	601	2	0.38281
KEAP1	5	0.90831	0.9082	1	20740	0	0.58007	0.0054642	0.022554	0.79481	573	4	0.58007
KRT24	5	0.32795	0.48908	1	10617	2	0.5749	0.0047112	0.019643	0.79481	490	3	0.5749
KRT75	5	0.99461	0.99462	1	22961	0	0.40168	0.0053922	0.022303	0.79481	566	5	0.40168
LATS2	4	0.99346	0.9935	1	22927	0	0.46809	0.0065408	0.022572	0.79481	652	4	0.46809
LOC100139381	4	0.98059	0.98065	1	22585	0	0.38086	0.006462	0.022325	0.79481	646	4	0.38086
LOC100296299	4	0.84328	0.84331	1	19162	0	0.70643	0.0056926	0.0198	0.79481	592	3	0.70643
LOC100336562	5	0.99501	0.99503	1	22975	0	0.34365	0.004991	0.020754	0.79481	518	5	0.34365
LOC100336635	5	0.99463	0.99465	1	22963	0	0.43232	0.0053665	0.022208	0.79481	560	5	0.43232
LOC100851883	4	0.22155	0.35332	0.997147	8265	2	-0.29645	0.0052515	0.01835	0.79481	547	2	-0.29645
LOC101905600	4	0.33921	0.47975	1	10858	1	0.42679	0.0060275	0.020908	0.79481	609	3	0.42679
LOC104968752	4	0.9322	0.93212	1	21344	0	0.089041	0.0062116	0.021513	0.79481	624	1	0.089041
LOC104971496	4	0.78164	0.78242	1	17920	1	0.67029	0.005869	0.020383	0.79481	602	3	0.67029
LOC107131205	5	0.90254	0.90249	1	20588	0	0.57753	0.0046296	0.019309	0.79481	485	3	0.57753
LOC107131521	5	0.99457	0.99458	1	22959	0	0.32647	0.00543	0.022434	0.79481	569	5	0.32647
LOC107132831	4	0.83334	0.83348	1	18947	0	0.89234	0.0057991	0.02015	0.79481	596	3	0.89234
LOC505918	5	0.84061	0.84218	1	19099	1	0.25108	0.0048906	0.020346	0.79481	511	3	0.25108
LOC514861	4	0.33971	0.48028	1	10867	1	0.49732	0.0061084	0.021168	0.79481	616	3	0.49732
LOC526847	5	0.50368	0.64745	1	13891	1	0.42966	0.0052038	0.021582	0.79481	542	4	0.42966
LOC533983	4	0.31524	0.45406	1	10337	2	-0.17276	0.0057943	0.020132	0.79481	594	1	-0.17276
LOC618010	4	0.99357	0.9936	1	22929	0	0.5616	0.0064306	0.022233	0.79481	642	4	0.5616
LOC788628	4	0.85158	0.85156	1	19348	0	0.49751	0.0065134	0.022492	0.79481	650	2	0.49751
LOC789554	4	0.91204	0.91201	1	20838	0	0.20877	0.0059195	0.020548	0.79481	605	2	0.20877
LRRN2	4	0.99471	0.99473	1	22965	0	0.38822	0.0052942	0.018494	0.79481	551	4	0.38822
LZTR1	5	0.94856	0.94871	1	21755	0	0.4885	0.005035	0.020923	0.79481	523	3	0.4885
MAPK14	4	0.99367	0.99371	1	22934	0	0.68508	0.006335	0.021912	0.79481	633	4	0.68508
MED15	5	0.6675	0.73238	1	16079	1	0.077009	0.0046818	0.019525	0.79481	488	2	0.077009
MTX3	4	0.96934	0.96935	1	22285	0	0.75301	0.0053883	0.018797	0.79481	565	3	0.75301
MUC12	4	0.99354	0.99358	1	22928	0	0.3485	0.0064573	0.02231	0.79481	644	4	0.3485
MUC21	5	0.99559	0.9956	1	22988	0	0.4935	0.004406	0.018432	0.79481	465	5	0.4935
MYL6	4	0.83629	0.83642	1	19003	0	0.71478	0.0062974	0.021789	0.79481	628	3	0.71478
NAB2	5	0.99491	0.99493	1	22972	0	0.35044	0.0050884	0.021127	0.79481	526	5	0.35044
NEDD4	5	0.98038	0.98048	1	22580	0	0.60008	0.0048009	0.019983	0.79481	501	4	0.60008
NEIL2	4	0.99392	0.99397	1	22940	0	0.55182	0.0060754	0.02106	0.79481	614	4	0.55182
NIPAL2	5	0.46598	0.61265	1	13268	1	0.41762	0.0048219	0.020065	0.79481	503	4	0.41762
NRBF2	4	0.67432	0.69671	1	16181	1	0.37046	0.0061005	0.021141	0.79481	615	3	0.37046
NXT1	4	0.99453	0.99455	1	22956	0	0.57448	0.0054657	0.019063	0.79481	574	4	0.57448
NYAP1	5	0.50839	0.65184	1	13966	2	-0.1354	0.0050472	0.020969	0.79481	524	2	-0.1354
OR8S1	4	0.9919	0.99192	1	22873	0	0.61234	0.0051873	0.018131	0.79481	540	4	0.61234
PDF	4	0.99454	0.99455	1	22957	0	0.50366	0.0054632	0.019056	0.79481	572	4	0.50366
PEX10	4	0.99381	0.99384	1	22937	0	0.55035	0.0061921	0.021454	0.79481	622	4	0.55035
PEX5	4	0.994	0.99404	1	22944	0	0.37264	0.0060037	0.020822	0.79481	608	4	0.37264
PHF12	4	0.99429	0.99431	1	22949	0	0.81078	0.0057108	0.019859	0.79481	593	4	0.81078
PI3	4	0.040327	0.09998	0.943161	2512	3	-0.9133	0.0064203	0.022191	0.79481	641	1	-0.9133
PIGH	5	0.078242	0.18423	0.975078	4065	3	-0.50926	0.005256	0.021769	0.79481	549	2	-0.50926
PIK3R2	5	0.9901	0.99016	1	22826	0	0.46723	0.0047998	0.019978	0.79481	500	5	0.46723
PLCB4	4	0.42378	0.55796	1	12606	1	0.70756	0.0056135	0.01955	0.79481	583	3	0.70756
PPIB	5	0.97489	0.97497	1	22445	0	0.4215	0.0050994	0.021176	0.79481	529	4	0.4215
PROK2	5	0.99512	0.99514	1	22978	0	0.59981	0.004881	0.020306	0.79481	509	5	0.59981
PSD2	5	0.99488	0.9949	1	22969	0	0.31849	0.0051199	0.021262	0.79481	532	5	0.31849
RAB8A	4	0.8356	0.83574	1	18987	0	0.72102	0.0053739	0.018751	0.79481	562	3	0.72102
RAPGEF3	4	0.9936	0.99363	1	22930	0	0.69911	0.0064021	0.022141	0.79481	639	4	0.69911
S100A4	4	0.90535	0.90537	1	20666	0	0.76378	0.0062661	0.021701	0.79481	627	3	0.76378
SHISA3	4	0.98328	0.9833	1	22659	0	0.35505	0.0053322	0.018614	0.79481	556	4	0.35505
SLC10A1	5	0.9952	0.99523	1	22979	0	0.62651	0.0047992	0.019976	0.79481	499	5	0.62651
SPACA1	5	0.8988	0.89876	1	20489	0	0.65051	0.0048209	0.020062	0.79481	502	4	0.65051
SPAG11B	5	0.27003	0.43835	1	9341	1	0.51723	0.005165	0.021436	0.79481	539	4	0.51723
SPOCK1	5	0.99527	0.9953	1	22982	0	0.39624	0.0047287	0.019716	0.79481	491	5	0.39624
SRRT	5	0.76813	0.7883	1	17675	1	0.38487	0.0052058	0.021592	0.79481	543	3	0.38487
ST8SIA1	4	0.15823	0.28473	0.989782	6602	1	0.2887	0.0061502	0.021306	0.79481	621	2	0.2887
STRA6	5	0.83726	0.83928	1	19025	1	0.12749	0.004734	0.019734	0.79481	493	2	0.12749
TCEA3	4	0.083239	0.1839	0.974681	4238	1	0.44207	0.0063794	0.022067	0.79481	637	2	0.44207
TGM3	5	0.86957	0.86941	1	19778	0	0.28661	0.0053712	0.022224	0.79481	561	4	0.28661
TMBIM4	4	0.56508	0.62873	1	14767	1	0.3361	0.0065454	0.022585	0.79481	653	2	0.3361
TMED10	5	0.19433	0.36537	0.997147	7591	2	-0.20704	0.0047373	0.019742	0.79481	495	2	-0.20704
TMEM106A	5	0.090818	0.20512	0.984951	4520	1	0.3516	0.0050973	0.021163	0.79481	528	4	0.3516
TMEM176A	4	0.30044	0.43812	1	10015	1	0.68977	0.0054666	0.019068	0.79481	575	3	0.68977
TMEM80	4	0.4038	0.54911	1	12261	1	0.7818	0.0055634	0.019393	0.79481	579	3	0.7818
TMX2	5	0.99467	0.99469	1	22964	0	0.6361	0.005325	0.022024	0.79481	553	5	0.6361
TRPM1	5	0.56527	0.68819	1	14770	1	0.0079663	0.0048384	0.020143	0.79481	505	2	0.0079663
TSC1	5	0.98308	0.98318	1	22656	0	0.53506	0.0043233	0.018089	0.79481	461	3	0.53506
TSEN15	5	0.46461	0.6114	1	13249	2	-0.16041	0.0044579	0.018629	0.79481	469	2	-0.16041
TSN	5	0.94338	0.94355	1	21616	0	0.24495	0.005302	0.02193	0.79481	552	3	0.24495
TSPAN1	5	0.99461	0.99462	1	22962	0	0.38068	0.0053865	0.022286	0.79481	564	5	0.38068
UBN2	5	0.67201	0.7346	1	16144	1	-0.078541	0.0051516	0.021384	0.79481	538	1	-0.078541
UGT8	5	0.99545	0.99547	1	22985	0	0.59241	0.0045521	0.019001	0.79481	478	5	0.59241
USF2	5	0.91469	0.91459	1	20900	0	0.95913	0.0046202	0.019271	0.79481	482	4	0.95913
VWA2	5	0.74912	0.77638	1	17334	1	0.65978	0.004869	0.020261	0.79481	507	3	0.65978
WDR92	4	0.9946	0.99462	1	22960	0	0.74829	0.0053961	0.018825	0.79481	567	4	0.74829
ZBP1	4	0.99411	0.99414	1	22946	0	0.65325	0.0058879	0.020444	0.79481	604	4	0.65325
ZCCHC17	5	0.41769	0.56909	1	12502	2	0.071205	0.0053604	0.022181	0.79481	559	2	0.071205
ZNF22	4	0.90568	0.90569	1	20674	0	0.6513	0.0065037	0.022458	0.79481	648	3	0.6513
nc_guide104039	1	0.97852	0.97854	1	22528	0	0.56748	0.021482	0.02144	0.79481	1594	1	0.56748
nc_guide104791	1	0.979	0.979	1	22544	0	1.4163	0.021	0.020961	0.79481	1568	1	1.4163
nc_guide107583	1	0.98106	0.98108	1	22607	0	0.88871	0.018935	0.018912	0.79481	1436	1	0.88871
nc_guide161581	1	0.97993	0.97993	1	22567	0	0.92063	0.020067	0.020073	0.79481	1508	1	0.92063
nc_guide184453	1	0.98077	0.98078	1	22597	0	0.93581	0.019229	0.019216	0.79481	1449	1	0.93581
nc_guide221524	1	0.97903	0.97904	1	22547	0	1.1992	0.020969	0.020934	0.79481	1564	1	1.1992
nc_guide241200	1	0.97995	0.97996	1	22568	0	0.7754	0.020046	0.020051	0.79481	1507	1	0.7754
nc_guide247444	1	0.98073	0.98074	1	22593	0	0.97322	0.019271	0.019257	0.79481	1456	1	0.97322
nc_guide263055	1	0.97894	0.97894	1	22541	0	1.162	0.021063	0.021025	0.79481	1571	1	1.162
nc_guide2827	1	0.97749	0.97751	1	22504	0	0.31953	0.02251	0.022472	0.79481	1645	1	0.31953
nc_guide288975	1	0.97869	0.97871	1	22535	0	1.1585	0.021315	0.021276	0.79481	1586	1	1.1585
nc_guide302097	1	0.97978	0.97977	1	22564	0	1.1194	0.020225	0.020229	0.79481	1520	1	1.1194
nc_guide331281	1	0.98075	0.98076	1	22595	0	1.1213	0.01925	0.019241	0.79481	1453	1	1.1213
nc_guide347913	1	0.98185	0.98187	1	22627	0	0.33753	0.018149	0.018108	0.79481	1384	1	0.33753
nc_guide353019	1	0.98095	0.98096	1	22602	0	1.1254	0.019051	0.019027	0.79481	1442	1	1.1254
nc_guide361355	1	0.97878	0.97879	1	22537	0	1.4634	0.02122	0.021187	0.79481	1582	1	1.4634
nc_guide43524	1	0.98076	0.98077	1	22596	0	0.89764	0.019239	0.019228	0.79481	1451	1	0.89764
RASGRP4	4	0.59313	0.64484	1	15108	1	0.33516	0.0065768	0.022682	0.796062	655	2	0.33516
TRERF1	5	0.9519	0.95201	1	21831	0	0.53968	0.0054974	0.02269	0.796062	577	4	0.53968
CRYGC	4	0.99341	0.99345	1	22925	0	0.70143	0.006592	0.022738	0.796535	656	4	0.70143
DAZAP2	5	0.33492	0.49522	1	10764	2	0.46525	0.0055691	0.022954	0.800497	580	3	0.46525
FLRT1	4	0.9811	0.98112	1	22609	0	0.71345	0.0066535	0.022942	0.800497	659	4	0.71345
nc_guide294490	1	0.97704	0.97705	1	22494	0	0.77385	0.02296	0.022919	0.800497	1671	1	0.77385
FAT1	5	0.99437	0.99438	1	22953	0	0.28266	0.005635	0.023218	0.801724	585	5	0.28266
LOC104969469	4	0.99323	0.99327	1	22920	0	0.61289	0.0067684	0.023338	0.801724	666	4	0.61289
LOC532517	4	0.99331	0.99335	1	22923	0	0.50979	0.0066905	0.02307	0.801724	661	4	0.50979
LOC784867	5	0.99435	0.99437	1	22952	0	0.37295	0.0056499	0.023277	0.801724	586	5	0.37295
LOC787665	4	0.99319	0.99323	1	22917	0	0.49318	0.006805	0.02344	0.801724	671	4	0.49318
PRR29	5	0.96681	0.96697	1	22224	0	0.36662	0.0055932	0.023048	0.801724	581	4	0.36662
RGS12	5	0.99433	0.99434	1	22950	0	0.30064	0.0056683	0.023348	0.801724	589	5	0.30064
SAV1	5	0.48293	0.62819	1	13550	1	0.4686	0.0056794	0.023386	0.801724	591	4	0.4686
SH2D3A	4	0.097454	0.21022	0.984951	4751	1	0.2243	0.0067973	0.02342	0.801724	669	2	0.2243
SRPK1	5	0.25739	0.42732	1	9060	2	0.68221	0.0056098	0.02311	0.801724	582	3	0.68221
TAX1BP1	5	0.82619	0.8301	1	18815	1	0.29594	0.0056213	0.023155	0.801724	584	3	0.29594
TRPC4	5	0.22187	0.39665	1	8272	1	0.077598	0.0056734	0.023366	0.801724	590	2	0.077598
ZAN	5	0.99434	0.99435	1	22951	0	0.52392	0.0056641	0.023332	0.801724	588	5	0.52392
AKAP2	4	0.72695	0.73548	1	16970	1	0.59501	0.0068335	0.023525	0.803212	672	3	0.59501
SVIP	4	0.66744	0.69198	1	16078	1	0.5657	0.0068419	0.023552	0.803212	674	3	0.5657
OR4N4	4	0.99315	0.99318	1	22916	0	0.55785	0.0068539	0.023592	0.803371	675	4	0.55785
LOC783041	4	0.99309	0.99312	1	22913	0	0.60498	0.0069089	0.023759	0.80789	680	4	0.60498
SPACA7	4	0.98951	0.98955	1	22806	0	0.62593	0.006923	0.023809	0.808404	683	4	0.62593
VGLL2	5	0.91621	0.91614	1	20944	0	0.4623	0.0057961	0.023851	0.808612	595	4	0.4623
nc_guide329978	1	0.97599	0.97601	1	22475	0	1.1677	0.024008	0.023925	0.809949	1728	1	1.1677
TENM2	5	0.64673	0.72266	1	15789	1	0.11208	0.0058299	0.02398	0.810142	599	2	0.11208
TMEM210	5	0.9757	0.97577	1	22464	0	0.73215	0.0058354	0.024001	0.810142	600	4	0.73215
nc_guide282986	1	0.97584	0.97587	1	22470	0	0.71657	0.024155	0.024069	0.811283	1735	1	0.71657
GTF3C4	4	0.49804	0.59324	1	13793	1	1.1402	0.0070492	0.024212	0.814639	688	3	1.1402
PPP3CB	3	0.42723	0.48404	1	12661	1	-0.27519	0.0090133	0.024241	0.814639	856	1	-0.27519
TMEM187	4	0.99293	0.99296	1	22911	0	0.77506	0.0070721	0.02428	0.814639	689	4	0.77506
nc_guide226062	1	0.97559	0.97562	1	22461	0	1.664	0.024407	0.02431	0.814639	1748	1	1.664
CHGB	5	0.99405	0.99406	1	22945	0	0.38671	0.0059461	0.024451	0.818184	607	5	0.38671
C22H3orf84	4	0.50833	0.59845	1	13965	1	0.80428	0.0072185	0.02477	0.820071	699	3	0.80428
C4H7orf73	4	0.25975	0.39457	1	9112	1	0.64233	0.007261	0.024897	0.820071	704	3	0.64233
COMMD4	4	0.9928	0.99284	1	22908	0	0.4812	0.0071987	0.02471	0.820071	696	4	0.4812
DMRTA1	4	0.96405	0.96404	1	22151	0	0.47189	0.0072029	0.024719	0.820071	698	3	0.47189
EHBP1L1	5	0.99395	0.99394	1	22941	0	0.26583	0.0060537	0.024869	0.820071	613	5	0.26583
GRAMD4	5	0.86839	0.86821	1	19756	0	0.73455	0.0060485	0.024847	0.820071	611	3	0.73455
HSD17B8	5	0.99396	0.99396	1	22943	0	0.3748	0.0060388	0.02481	0.820071	610	5	0.3748
LOC509870	4	0.99274	0.99278	1	22905	0	0.32611	0.0072601	0.024894	0.820071	703	4	0.32611
TGFB2	5	0.99395	0.99395	1	22942	0	0.36055	0.0060502	0.024853	0.820071	612	5	0.36055
TMEM212	4	0.99281	0.99284	1	22909	0	0.66923	0.0071936	0.024696	0.820071	694	4	0.66923
UFL1	4	0.9923	0.99233	1	22892	0	0.89577	0.0071942	0.024699	0.820071	695	4	0.89577
ZNF770	4	0.60228	0.65034	1	15222	1	0.55101	0.0072962	0.025011	0.822661	707	2	0.55101
AP1G2	4	0.99263	0.99267	1	22900	0	0.60916	0.0073681	0.025226	0.823884	712	4	0.60916
GSTO1	5	0.99385	0.99386	1	22938	0	0.25078	0.006145	0.025219	0.823884	620	5	0.25078
LOC508455	4	0.11254	0.23512	0.985957	5306	1	0.26356	0.0073362	0.025135	0.823884	711	2	0.26356
SFXN2	5	0.94382	0.944	1	21630	0	0.50017	0.0061189	0.025126	0.823884	617	4	0.50017
nc_guide172692	1	0.97477	0.97477	1	22441	0	1.3905	0.025235	0.025159	0.823884	1790	1	1.3905
nc_guide80535	1	0.97465	0.97467	1	22438	0	1.1817	0.02535	0.025265	0.824006	1796	1	1.1817
LRIG3	4	0.97971	0.97981	1	22561	0	0.63941	0.0074081	0.02536	0.824779	716	4	0.63941
PTF1A	4	0.87836	0.87846	1	19995	0	0.5409	0.0074046	0.025347	0.824779	715	3	0.5409
SLC16A1	5	0.10395	0.22651	0.984951	5000	2	-0.32704	0.006195	0.025422	0.825636	623	2	-0.32704
MFF	4	0.99256	0.99259	1	22898	0	0.36505	0.0074443	0.025477	0.826254	717	4	0.36505
ACVR1	4	0.62056	0.66154	1	15448	1	0.3691	0.0077804	0.026539	0.826312	748	3	0.3691
ACYP2	5	0.89046	0.89044	1	20296	0	0.56045	0.0064616	0.026441	0.826312	645	4	0.56045
ADAM33	5	0.9931	0.9931	1	22914	0	0.32165	0.0068981	0.028083	0.826312	678	5	0.32165
AGGF1	4	0.70485	0.71852	1	16624	1	0.45767	0.0081041	0.0276	0.826312	779	2	0.45767
AKR1A1	4	0.99245	0.99247	1	22897	0	0.4504	0.007549	0.025823	0.826312	727	4	0.4504
ALPK1	5	0.99345	0.99344	1	22926	0	0.46749	0.0065513	0.026774	0.826312	654	5	0.46749
ANXA1	4	0.99234	0.99237	1	22893	0	0.61111	0.0076558	0.026152	0.826312	736	4	0.61111
ASB7	4	0.879	0.87911	1	20010	0	0.70962	0.0084714	0.02878	0.826312	810	3	0.70962
BASP1	5	0.53236	0.67424	1	14368	1	0.50526	0.0068397	0.027854	0.826312	673	3	0.50526
BLOC1S1	4	0.071131	0.16086	0.963654	3786	3	-0.53983	0.0081299	0.02768	0.826312	782	1	-0.53983
BOLA-DQA1	4	0.99211	0.99213	1	22886	0	0.64051	0.0078874	0.026891	0.826312	758	4	0.64051
C19H17orf105	4	0.90596	0.90597	1	20681	0	0.2054	0.0079337	0.027039	0.826312	764	2	0.2054
C19H17orf67	4	0.99226	0.99229	1	22891	0	0.36615	0.0077408	0.026408	0.826312	744	4	0.36615
C2H2orf88	4	0.91216	0.91214	1	20842	0	0.53262	0.0078739	0.026845	0.826312	756	3	0.53262
C9H6orf118	5	0.24548	0.417	1	8805	1	0.55623	0.0068031	0.027712	0.826312	670	4	0.55623
CDC42BPB	5	0.77193	0.79075	1	17756	1	0.69113	0.0067679	0.027579	0.826312	665	3	0.69113
CEP250	5	0.71128	0.75478	1	16728	1	0.66627	0.0064557	0.02642	0.826312	643	3	0.66627
CEP57	4	0.70191	0.71636	1	16568	1	0.5075	0.0079424	0.027062	0.826312	765	3	0.5075
CFAP206	5	0.93568	0.93586	1	21427	0	0.72164	0.0071281	0.028954	0.826312	692	4	0.72164
DCDC2B	4	0.8267	0.82683	1	18826	0	0.42695	0.0077476	0.026433	0.826312	746	3	0.42695
DNAH8	5	0.075269	0.17925	0.972244	3938	1	0.64881	0.0065246	0.02667	0.826312	651	4	0.64881
DOPEY2	5	0.97017	0.97021	1	22314	0	0.68098	0.0068643	0.027963	0.826312	676	4	0.68098
FAM209A	4	0.99174	0.99176	1	22864	0	0.72771	0.0082634	0.028108	0.826312	793	4	0.72771
FAM78B	4	0.79874	0.7989	1	18272	1	0.39498	0.0076297	0.026075	0.826312	735	2	0.39498
FKBP14	5	0.99323	0.99322	1	22919	0	0.33532	0.0067729	0.027598	0.826312	667	5	0.33532
FRMPD1	5	0.65437	0.72619	1	15899	1	0.39626	0.0067328	0.027438	0.826312	664	3	0.39626
FUBP3	4	0.97187	0.97191	1	22362	0	0.40336	0.0077479	0.026435	0.826312	747	3	0.40336
FXYD1	4	0.4813	0.585	1	13521	1	0.60198	0.0084098	0.028574	0.826312	805	3	0.60198
GBGT1	5	0.83084	0.83391	1	18906	1	0.11451	0.0066121	0.026995	0.826312	657	2	0.11451
GGTA1	4	0.13817	0.26295	0.989782	6020	1	1.0166	0.0077965	0.02659	0.826312	750	3	1.0166
GNB3	5	0.97182	0.97186	1	22360	0	0.6531	0.0062974	0.025824	0.826312	629	4	0.6531
GNG3	4	0.33075	0.47065	1	10672	1	0.52709	0.0075513	0.025828	0.826312	729	3	0.52709
GUCY2C	4	0.99185	0.99187	1	22868	0	0.41689	0.0081548	0.027759	0.826312	785	4	0.41689
HILS1	4	0.99181	0.99183	1	22866	0	0.53539	0.0081947	0.027887	0.826312	788	4	0.53539
HIST1H2AA	4	0.97597	0.97608	1	22473	0	0.59793	0.0082761	0.028154	0.826312	794	4	0.59793
ING5	5	0.726	0.76291	1	16959	1	0.77375	0.0063331	0.02596	0.826312	632	4	0.77375
IZUMO1	4	0.19771	0.32754	0.997147	7698	2	0.0017027	0.0085173	0.028914	0.826312	813	2	0.0017027
KDELC2	5	0.70828	0.75318	1	16683	1	0.10753	0.0070291	0.028584	0.826312	685	2	0.10753
KHDRBS1	5	0.065183	0.16217	0.963654	3554	1	0.4404	0.0066643	0.027199	0.826312	660	3	0.4404
KLHDC9	5	0.78412	0.79893	1	17962	1	0.39404	0.0069162	0.028161	0.826312	682	4	0.39404
LMOD1	4	0.14613	0.27156	0.989782	6274	2	0.29612	0.0085353	0.028976	0.826312	814	2	0.29612
LOC100335446	4	0.20527	0.33576	0.997147	7895	1	0.51162	0.0082268	0.027985	0.826312	789	3	0.51162
LOC100337056	4	0.97683	0.97695	1	22486	0	0.41009	0.0077131	0.026322	0.826312	740	4	0.41009
LOC101903955	4	0.92774	0.92774	1	21226	0	0.62772	0.008431	0.028641	0.826312	807	3	0.62772
LOC101904648	4	0.78737	0.78785	1	18031	1	0.37355	0.0078798	0.02686	0.826312	757	3	0.37355
LOC101905242	4	0.34943	0.49073	1	11091	1	0.46738	0.0080613	0.027452	0.826312	776	3	0.46738
LOC101906517	5	0.51196	0.65516	1	14027	2	0.044171	0.0070812	0.028782	0.826312	690	1	0.044171
LOC101906952	4	0.99175	0.99178	1	22865	0	0.44481	0.0082474	0.028055	0.826312	791	4	0.44481
LOC104975368	4	0.53247	0.61105	1	14370	1	0.5882	0.0084965	0.028855	0.826312	811	3	0.5882
LOC107131865	4	0.99218	0.9922	1	22889	0	0.58709	0.0078166	0.026658	0.826312	753	4	0.58709
LOC107133459	4	0.9916	0.99164	1	22861	0	0.57496	0.0083952	0.02853	0.826312	804	4	0.57496
LOC504490	4	0.95888	0.95888	1	22011	0	0.74825	0.007463	0.025548	0.826312	719	3	0.74825
LOC508441	5	0.94091	0.94108	1	21555	0	0.41665	0.0069107	0.028141	0.826312	681	4	0.41665
LOC508785	4	0.58489	0.64001	1	14998	1	0.66611	0.007735	0.026389	0.826312	743	3	0.66611
LOC511353	3	0.98449	0.98465	1	22691	0	0.54833	0.0098642	0.026439	0.826312	914	3	0.54833
LOC512399	4	0.99166	0.99169	1	22862	0	0.40112	0.008343	0.028366	0.826312	799	4	0.40112
LOC526177	4	0.15847	0.285	0.989782	6607	1	0.45763	0.0079077	0.026953	0.826312	761	2	0.45763
LOC615009	4	0.94267	0.94258	1	21599	0	0.67253	0.0082984	0.028225	0.826312	795	3	0.67253
LOC784451	4	0.82317	0.82336	1	18762	0	0.15366	0.0076714	0.026197	0.826312	738	2	0.15366
LOC784787	4	0.71239	0.72417	1	16750	1	0.40639	0.0081716	0.027815	0.826312	786	2	0.40639
MFSD6	4	0.99203	0.99205	1	22877	0	0.51681	0.0079721	0.027155	0.826312	772	4	0.51681
MLLT6	5	0.25706	0.42703	1	9055	2	0.29555	0.0064036	0.026233	0.826312	640	3	0.29555
MOGAT2	4	0.99204	0.99206	1	22879	0	0.4944	0.0079586	0.027112	0.826312	769	4	0.4944
MSMP	5	0.99361	0.99359	1	22931	0	0.28427	0.0063914	0.026186	0.826312	638	5	0.28427
MYO1D	5	0.84005	0.8417	1	19085	1	0.41756	0.0065079	0.026606	0.826312	649	4	0.41756
NSF	3	0.80717	0.80706	1	18424	0	-0.51121	0.009732	0.026099	0.826312	906	1	-0.51121
PAG2	4	0.79291	0.79315	1	18150	1	0.17873	0.0084216	0.028609	0.826312	806	2	0.17873
PDLIM5	5	0.99331	0.99329	1	22922	0	0.39354	0.0066923	0.027299	0.826312	662	5	0.39354
PEX13	5	0.99289	0.99289	1	22910	0	0.5003	0.007112	0.028887	0.826312	691	5	0.5003
POU5F1	4	0.86015	0.86017	1	19564	0	0.40277	0.008259	0.028096	0.826312	792	3	0.40277
RTP4	4	0.99186	0.99189	1	22870	0	0.53181	0.0081355	0.027695	0.826312	783	4	0.53181
RUSC2	5	0.98901	0.98909	1	22795	0	0.43903	0.0070349	0.028605	0.826312	686	4	0.43903
SAMD4A	5	0.35126	0.50959	1	11138	2	-0.28214	0.0063515	0.026028	0.826312	635	2	-0.28214
SMIM19	5	0.99299	0.99298	1	22912	0	0.35532	0.0070134	0.028528	0.826312	684	5	0.35532
SNX30	4	0.99187	0.9919	1	22871	0	0.47176	0.0081287	0.027675	0.826312	781	4	0.47176
SPATA2	4	0.6134	0.65706	1	15357	1	0.3686	0.0074709	0.025574	0.826312	720	2	0.3686
SPNS2	5	0.92261	0.92269	1	21114	0	0.45701	0.0069051	0.028111	0.826312	679	3	0.45701
SRRM1	4	0.76916	0.77106	1	17703	1	0.47709	0.0083919	0.028519	0.826312	802	2	0.47709
TBX18	4	0.21073	0.34167	0.997147	8034	1	0.55616	0.0077239	0.026357	0.826312	742	3	0.55616
TMEM119	4	0.9924	0.99242	1	22894	0	0.44294	0.0075963	0.025978	0.826312	731	4	0.44294
TMEM170B	4	0.99009	0.99012	1	22825	0	0.68191	0.0085083	0.028891	0.826312	812	4	0.68191
TMEM257	4	0.12452	0.2481	0.989205	5631	2	-0.66814	0.0083382	0.028351	0.826312	798	2	-0.66814
TMOD3	5	0.44238	0.59121	1	12896	1	0.49383	0.0070458	0.028647	0.826312	687	4	0.49383
UBR7	4	0.99203	0.99205	1	22878	0	0.48462	0.0079665	0.02714	0.826312	770	4	0.48462
USP26	4	0.74355	0.74899	1	17235	1	0.63447	0.0075291	0.02576	0.826312	724	3	0.63447
USP53	4	0.97537	0.97547	1	22455	0	0.84804	0.0078078	0.026631	0.826312	751	4	0.84804
USP6NL	5	0.78972	0.80279	1	18078	1	0.18572	0.0062993	0.025834	0.826312	630	2	0.18572
WFDC8	4	0.9048	0.90479	1	20648	0	0.46496	0.0084502	0.028704	0.826312	809	3	0.46496
ZNF165	5	0.99335	0.99334	1	22924	0	0.52264	0.0066495	0.027142	0.826312	658	5	0.52264
ZNF2	6	0.57474	0.71476	1	14880	2	0.068023	0.0059284	0.026452	0.826312	606	2	0.068023
nc_guide110854	1	0.97275	0.97276	1	22388	0	1.6426	0.027247	0.027173	0.826312	1897	1	1.6426
nc_guide163963	1	0.97219	0.97221	1	22376	0	0.61396	0.027813	0.027729	0.826312	1933	1	0.61396
nc_guide1757	1	0.97245	0.97247	1	22381	0	0.95798	0.027551	0.027467	0.826312	1917	1	0.95798
nc_guide238448	1	0.97161	0.97163	1	22356	0	1.0022	0.02839	0.028317	0.826312	1966	1	1.0022
nc_guide273085	1	0.97311	0.97315	1	22395	0	0.36028	0.026891	0.026813	0.826312	1879	1	0.36028
nc_guide296311	1	0.97124	0.97128	1	22347	0	0.79982	0.028757	0.028653	0.826312	1981	1	0.79982
nc_guide297336	1	0.97116	0.9712	1	22343	0	0.6781	0.028841	0.028732	0.826312	1984	1	0.6781
nc_guide337867	1	0.97369	0.97372	1	22412	0	0.80941	0.026314	0.026232	0.826312	1847	1	0.80941
INPPL1	5	0.29912	0.46373	1	9989	2	0.407	0.0071439	0.029015	0.826416	693	3	0.407
ACAA1	5	0.95637	0.9565	1	21959	0	0.82787	0.0072877	0.029533	0.826936	706	3	0.82787
BOSTAUV1R416	4	0.11112	0.23358	0.985957	5262	1	0.80664	0.0086754	0.029439	0.826936	827	3	0.80664
C1H21orf2	5	0.99277	0.99278	1	22907	0	0.42056	0.0072341	0.029321	0.826936	700	5	0.42056
CBLL1	4	0.99131	0.99134	1	22858	0	0.79406	0.0086945	0.029501	0.826936	828	4	0.79406
DDX25	5	0.99276	0.99277	1	22906	0	0.33163	0.0072402	0.029344	0.826936	701	5	0.33163
FRK	4	0.011459	0.038279	0.868888	955	1	0.070513	0.0086298	0.029276	0.826936	820	2	0.070513
KLHDC3	4	0.56968	0.63127	1	14829	1	0.47907	0.0086677	0.029411	0.826936	824	3	0.47907
LOC788037	4	0.96039	0.96036	1	22054	0	0.88627	0.0086391	0.029309	0.826936	821	3	0.88627
MKS1	5	0.96797	0.96809	1	22256	0	0.30294	0.0072563	0.029405	0.826936	702	4	0.30294
SDF2	5	0.92069	0.92074	1	21066	0	0.53397	0.0072634	0.029432	0.826936	705	4	0.53397
YTHDF3	4	0.24537	0.37896	0.999528	8799	1	0.77663	0.0085939	0.029161	0.826936	818	3	0.77663
ZMYM2	4	0.055753	0.13097	0.951107	3180	1	0.64624	0.0086951	0.029504	0.826936	829	3	0.64624
nc_guide191646	1	0.97051	0.97058	1	22320	0	1.0512	0.02949	0.02942	0.826936	2018	1	1.0512
nc_guide216258	1	0.97062	0.97069	1	22324	0	0.9739	0.029375	0.029309	0.826936	2011	1	0.9739
ARC	4	0.77052	0.77227	1	17732	1	0.66062	0.0088165	0.02989	0.827016	839	3	0.66062
ASZ1	4	0.99109	0.99112	1	22852	0	0.54901	0.0089114	0.030175	0.827016	847	4	0.54901
BCOR	5	0.82435	0.82864	1	18787	1	0.24739	0.0074981	0.030327	0.827016	721	3	0.24739
BLM	5	0.11747	0.24811	0.989205	5448	3	-0.33789	0.0075085	0.030369	0.827016	723	2	-0.33789
C11H2orf74	5	0.98502	0.98511	1	22705	0	0.65423	0.0073231	0.029678	0.827016	709	4	0.65423
C13H20orf194	5	0.23887	0.41129	1	8654	1	0.75323	0.007395	0.029946	0.827016	713	3	0.75323
C18H16orf46	4	0.1169	0.23978	0.986307	5433	1	0.23188	0.0087965	0.029828	0.827016	835	2	0.23188
CBX3	5	0.93832	0.93849	1	21492	0	0.64834	0.0075483	0.030532	0.827016	726	4	0.64834
COLCA2	4	0.32612	0.46566	1	10580	1	0.1312	0.0088851	0.030091	0.827016	845	2	0.1312
EIF1AY	4	0.99124	0.99127	1	22857	0	0.56901	0.0087603	0.029701	0.827016	833	4	0.56901
FAM131C	5	0.72924	0.76467	1	17013	1	0.40781	0.0073153	0.029646	0.827016	708	3	0.40781
GADD45B	5	0.91505	0.91499	1	20909	0	0.25836	0.0074003	0.029972	0.827016	714	3	0.25836
GAL	5	0.92665	0.92676	1	21202	0	0.75491	0.007446	0.030138	0.827016	718	3	0.75491
GYPA	5	0.99266	0.99268	1	22901	0	0.272	0.0073353	0.029725	0.827016	710	5	0.272
IGLL1	4	0.66733	0.69189	1	16076	1	0.55147	0.0089448	0.030281	0.827016	851	3	0.55147
IQCB1	4	0.71723	0.72789	1	16823	1	0.11223	0.0089214	0.030208	0.827016	848	1	0.11223
LOC100296537	4	0.99106	0.99109	1	22851	0	0.42727	0.008943	0.030278	0.827016	850	4	0.42727
LOC101905078	5	0.19456	0.36569	0.997147	7598	2	0.52976	0.0075085	0.030369	0.827016	722	3	0.52976
LOC104968954	4	0.99099	0.99101	1	22849	0	0.54535	0.009014	0.030492	0.827016	857	4	0.54535
LOC506897	4	0.9911	0.99113	1	22853	0	0.23305	0.008898	0.03013	0.827016	846	4	0.23305
LOC534223	5	0.95781	0.95793	1	21987	0	0.39768	0.0075502	0.030536	0.827016	728	4	0.39768
LRRC8A	4	0.57564	0.63466	1	14892	1	0.48793	0.0088133	0.029881	0.827016	838	3	0.48793
RACGAP1	4	0.33142	0.47137	1	10687	1	0.88121	0.0088622	0.030029	0.827016	842	3	0.88121
TCF23	5	0.22307	0.39771	1	8298	1	0.45098	0.007541	0.030504	0.827016	725	4	0.45098
ZNF389	4	0.33161	0.47159	1	10688	2	-0.28137	0.0088798	0.030073	0.827016	843	1	-0.28137
nc_guide172869	1	0.96941	0.9695	1	22286	0	0.48593	0.030591	0.030486	0.827016	2066	1	0.48593
nc_guide183434	1	0.96969	0.96979	1	22300	0	0.49342	0.030308	0.030211	0.827016	2058	1	0.49342
nc_guide55844	1	0.97004	0.97013	1	22310	0	1.1811	0.029962	0.029885	0.827016	2042	1	1.1811
CATSPER3	5	0.91699	0.9169	1	20962	0	0.031838	0.0076022	0.030723	0.827418	732	1	0.031838
KIAA0825	4	0.34339	0.48425	1	10947	2	0.029385	0.009088	0.030728	0.827418	862	2	0.029385
RPL22	5	0.97247	0.97252	1	22383	0	0.33985	0.007605	0.03073	0.827418	733	3	0.33985
SULT1C3	4	0.88643	0.88643	1	20192	0	0.22426	0.0090834	0.030714	0.827418	861	2	0.22426
TMEM59	5	0.99242	0.99244	1	22895	0	0.44747	0.0075841	0.03066	0.827418	730	5	0.44747
KRT36	5	0.24634	0.41778	1	8826	2	0.17313	0.0076228	0.030792	0.828136	734	2	0.17313
B4GALT6	4	0.99087	0.9909	1	22847	0	0.42556	0.0091311	0.030864	0.828598	863	4	0.42556
CCDC115	5	0.40803	0.56048	1	12353	2	0.42075	0.0076665	0.030953	0.828598	737	3	0.42075
ND1	4	0.27728	0.41337	1	9518	2	0.046703	0.0091483	0.030918	0.828598	866	2	0.046703
SOAT1	4	0.99086	0.99089	1	22846	0	0.44473	0.0091385	0.030889	0.828598	864	4	0.44473
FERMT1	4	0.68438	0.70379	1	16323	1	0.21999	0.0092129	0.031139	0.831392	868	2	0.21999
LOC100847902	5	0.95952	0.95964	1	22027	0	0.38636	0.0077215	0.031165	0.831392	741	4	0.38636
STAB2	5	0.17311	0.3339	0.997147	6987	2	0.053919	0.0077064	0.031098	0.831392	739	2	0.053919
BCL10	5	0.96595	0.9661	1	22198	0	0.38735	0.007743	0.031248	0.832646	745	4	0.38735
WDR6	4	0.99073	0.99076	1	22842	0	0.63847	0.0092668	0.03131	0.833339	874	4	0.63847
CES3	4	0.59078	0.64347	1	15078	1	0.2408	0.0093258	0.031508	0.833986	879	2	0.2408
FAM199X	5	0.99222	0.99225	1	22890	0	0.49611	0.0077824	0.031375	0.833986	749	5	0.49611
LOC100296832	5	0.99218	0.99222	1	22888	0	0.45296	0.007817	0.031514	0.833986	754	5	0.45296
LOC781280	4	0.0039562	0.013977	0.844336	395	1	0.45724	0.0093164	0.031477	0.833986	877	3	0.45724
NELFE	5	0.16695	0.32462	0.995522	6850	2	-0.27396	0.0078106	0.031487	0.833986	752	2	-0.27396
AHSA1	5	0.27195	0.44001	1	9395	2	0.43702	0.0079668	0.032072	0.835052	771	3	0.43702
APEX1	4	0.61055	0.65533	1	15319	1	0.51477	0.0094176	0.031788	0.835052	883	3	0.51477
C21H14orf2	4	0.22489	0.35692	0.997147	8341	2	-0.27628	0.0095043	0.032066	0.835052	890	2	-0.27628
CD46	5	0.35078	0.50916	1	11129	2	-0.068395	0.0079147	0.03188	0.835052	763	2	-0.068395
DUOXA2	5	0.97189	0.97194	1	22363	0	0.54497	0.0079043	0.031837	0.835052	760	4	0.54497
GTF2E2	4	0.64802	0.67901	1	15808	1	0.89498	0.0094529	0.031901	0.835052	886	3	0.89498
HACD1	4	0.99053	0.99054	1	22839	0	0.68739	0.0094726	0.031962	0.835052	887	4	0.68739
INPP4A	5	0.99204	0.99207	1	22881	0	0.38843	0.0079563	0.032033	0.835052	767	5	0.38843
L3HYPDH	5	0.99215	0.99219	1	22887	0	0.35586	0.0078451	0.031619	0.835052	755	5	0.35586
LOC100337097	5	0.99201	0.99203	1	22876	0	0.42456	0.0079904	0.032167	0.835052	773	5	0.42456
LOC107131700	4	0.58854	0.64214	1	15050	1	0.023654	0.0094211	0.031797	0.835052	884	1	0.023654
PGBD1	4	0.08147	0.18063	0.973486	4169	1	0.42274	0.009401	0.031738	0.835052	882	3	0.42274
SDHAF3	4	0.90839	0.90836	1	20742	0	0.56194	0.0095149	0.032105	0.835052	891	3	0.56194
SERPINA11	5	0.972	0.97204	1	22370	0	0.45018	0.0079504	0.032015	0.835052	766	4	0.45018
TANC2	5	0.9921	0.99214	1	22884	0	0.71602	0.0078973	0.031811	0.835052	759	5	0.71602
TTC29	5	0.99204	0.99207	1	22880	0	0.55417	0.0079585	0.032039	0.835052	768	5	0.55417
nc_guide317357	1	0.96777	0.9679	1	22251	0	1.2434	0.032226	0.032158	0.835052	2143	1	1.2434
FAM73A	5	0.99195	0.99199	1	22874	0	0.30055	0.0080455	0.032376	0.838536	775	5	0.30055
LOC100296102	4	0.98187	0.98189	1	22629	0	0.6793	0.0096107	0.03241	0.838536	896	4	0.6793
ZNF354C	4	0.9904	0.99042	1	22838	0	0.27107	0.0095954	0.032364	0.838536	894	4	0.27107
GTF2E1	5	0.53681	0.67744	1	14441	1	0.78572	0.008075	0.032487	0.839579	777	3	0.78572
ARAP2	5	0.99188	0.99193	1	22872	0	0.7457	0.0081155	0.032632	0.839678	780	5	0.7457
LOC100847118	4	0.99031	0.99033	1	22832	0	0.5977	0.0096909	0.032672	0.839678	902	4	0.5977
LOC506652	3	0.9877	0.98786	1	22761	0	0.4191	0.012297	0.032649	0.839678	1061	3	0.4191
LOC508666	4	0.99034	0.99036	1	22834	0	0.46862	0.0096637	0.032586	0.839678	899	4	0.46862
ROBO4	5	0.8674	0.86721	1	19726	0	0.021245	0.0080993	0.032576	0.839678	778	2	0.021245
LOC784517	4	0.40948	0.55161	1	12374	1	0.12092	0.0097124	0.032753	0.840066	904	1	0.12092
SLC45A1	5	0.99185	0.9919	1	22869	0	0.24	0.0081478	0.03276	0.840066	784	5	0.24
PNMAL1	4	0.99024	0.99026	1	22828	0	0.24607	0.0097623	0.032915	0.842815	909	4	0.24607
nc_guide2838	1	0.96702	0.96715	1	22227	0	0.96075	0.032981	0.03294	0.842815	2187	1	0.96075
FBXL3	5	0.19306	0.3635	0.997147	7552	1	0.17785	0.0082272	0.033064	0.845076	790	3	0.17785
SOX21	4	0.53644	0.61314	1	14436	1	0.59463	0.0098534	0.033195	0.847484	913	3	0.59463
FFAR4	5	0.9904	0.99045	1	22837	0	0.65135	0.008316	0.033393	0.84973	796	5	0.65135
RCC1	5	0.37309	0.52898	1	11609	2	-0.85062	0.0083256	0.03343	0.84973	797	2	-0.85062
nc_guide16793	1	0.96654	0.96669	1	22213	0	0.70611	0.033463	0.033401	0.84973	2210	1	0.70611
nc_guide169694	1	0.96655	0.9667	1	22214	0	0.72861	0.033452	0.033389	0.84973	2208	1	0.72861
GTF2I	5	0.028009	0.084504	0.937183	1861	4	-0.31352	0.0083573	0.033546	0.850807	800	1	-0.31352
NPL	4	0.90661	0.9066	1	20695	0	0.56548	0.0099548	0.033528	0.850807	918	3	0.56548
SMARCC2	5	0.80252	0.812	1	18345	1	0.83653	0.0083725	0.033592	0.851036	801	4	0.83653
GTF2IRD2	4	0.92415	0.92417	1	21146	0	0.80668	0.010033	0.033776	0.851987	922	3	0.80668
OR6C3	2	0.98185	0.98193	1	22628	0	0.65747	0.018146	0.033711	0.851987	1383	2	0.65747
PHPT1	5	0.92712	0.92726	1	21212	0	0.46203	0.0083932	0.033677	0.851987	803	4	0.46203
PSIP1	4	0.98997	0.99	1	22822	0	0.33046	0.010032	0.033775	0.851987	921	4	0.33046
PRKD1	5	0.86751	0.8673	1	19732	0	0.36291	0.0084354	0.033841	0.852697	808	3	0.36291
ST3GAL3	4	0.98991	0.98994	1	22820	0	0.58067	0.010092	0.033974	0.85421	928	4	0.58067
UBE2D2	4	0.93332	0.93326	1	21376	0	0.4655	0.010093	0.033975	0.85421	929	3	0.4655
CHCHD6	4	0.10125	0.21708	0.984951	4889	1	0.53312	0.010134	0.034093	0.855393	930	3	0.53312
LOC100848678	3	0.86707	0.86711	1	19718	0	1.3349	0.012907	0.034202	0.855393	1104	2	1.3349
LOC101904704	4	0.98984	0.98987	1	22819	0	0.45164	0.010163	0.034185	0.855393	932	4	0.45164
LOC785556	4	0.93165	0.9316	1	21326	0	0.94589	0.010169	0.034207	0.855393	935	3	0.94589
PDLIM4	4	0.44933	0.56971	1	12996	1	0.41051	0.010158	0.034165	0.855393	931	3	0.41051
CUTA	5	0.98842	0.98847	1	22784	0	0.38483	0.0085499	0.034262	0.855859	815	4	0.38483
COL9A3	4	0.98972	0.98975	1	22816	0	0.39613	0.010283	0.034571	0.855865	943	4	0.39613
CXCL14	5	0.98835	0.98839	1	22781	0	0.70469	0.0085857	0.034385	0.855865	817	4	0.70469
DERL2	5	0.99135	0.99141	1	22860	0	0.41952	0.008648	0.034629	0.855865	822	5	0.41952
FAM65A	4	0.98973	0.98976	1	22817	0	0.59225	0.010275	0.034547	0.855865	941	4	0.59225
IL1R1	5	0.90868	0.90856	1	20747	0	0.5275	0.0086107	0.034487	0.855865	819	4	0.5275
SEC63	4	0.23059	0.36306	0.997147	8479	2	0.015694	0.010237	0.034427	0.855865	936	2	0.015694
STEAP2	5	0.41465	0.56633	1	12467	1	0.52737	0.0085628	0.03431	0.855865	816	4	0.52737
TM7SF2	5	0.97191	0.97196	1	22366	0	0.47293	0.0086493	0.034632	0.855865	823	4	0.47293
nc_guide198680	1	0.96531	0.96549	1	22184	0	1.4872	0.034689	0.034625	0.855865	2269	1	1.4872
nc_guide301935	1	0.96537	0.96556	1	22186	0	0.4788	0.034626	0.034566	0.855865	2266	1	0.4788
CNTN6	5	0.99132	0.99139	1	22859	0	0.39792	0.008675	0.034723	0.856288	826	5	0.39792
GPHA2	5	0.91651	0.91644	1	20951	0	0.44234	0.0086702	0.034711	0.856288	825	3	0.44234
KRT19	5	0.70489	0.7514	1	16626	1	0.30412	0.0086956	0.034798	0.85721	830	3	0.30412
EMC1	5	0.72189	0.76057	1	16895	1	0.59004	0.0087111	0.034862	0.857492	831	3	0.59004
GNS	4	0.98963	0.98967	1	22811	0	0.29886	0.010372	0.034883	0.857492	951	4	0.29886
CEACAM20	5	0.94108	0.94125	1	21559	0	0.44237	0.0087477	0.035001	0.85947	832	3	0.44237
ADRA1B	4	0.37488	0.51812	1	11650	2	0.18802	0.010419	0.035039	0.859493	954	2	0.18802
MED6	3	0.3223	0.41977	1	10506	1	-0.30755	0.01332	0.035235	0.859743	1121	1	-0.30755
RPN2	5	0.15323	0.30393	0.991772	6467	3	-0.4764	0.0087997	0.035182	0.859743	836	1	-0.4764
SRP14	5	0.902	0.90196	1	20571	0	0.72552	0.0088102	0.035219	0.859743	837	3	0.72552
ZMAT3	5	0.30259	0.46674	1	10063	1	0.38204	0.008794	0.035165	0.859743	834	3	0.38204
nc_guide65121	1	0.96485	0.96501	1	22172	0	1.0679	0.035151	0.035102	0.859743	2293	1	1.0679
ALG1	4	0.10265	0.21955	0.984951	4945	3	-1.1694	0.010503	0.035314	0.860715	956	1	-1.1694
LOC100300483	4	0.58775	0.64169	1	15034	1	0.59223	0.010513	0.035349	0.860715	957	3	0.59223
GIGYF2	5	0.35325	0.51136	1	11184	2	0.37733	0.0088518	0.035388	0.860726	840	3	0.37733
KIRREL	5	0.99114	0.9912	1	22855	0	0.52654	0.008861	0.035424	0.860726	841	5	0.52654
MED1	5	0.85701	0.85701	1	19490	1	0.7696	0.0088849	0.035516	0.862066	844	4	0.7696
nc_guide247770	1	0.96431	0.96446	1	22158	0	0.5489	0.035685	0.035614	0.863548	2313	1	0.5489
ABHD17C	5	0.94023	0.94037	1	21544	0	0.54597	0.0090455	0.036103	0.863685	859	3	0.54597
BTF3L4	4	0.39305	0.53763	1	12032	2	0.24255	0.010794	0.036217	0.863685	975	2	0.24255
CCDC155	5	0.89244	0.89243	1	20354	0	0.44657	0.0090107	0.035986	0.863685	855	3	0.44657
CHD2	5	0.095519	0.21284	0.984951	4700	2	-0.13119	0.0089558	0.035789	0.863685	852	2	-0.13119
CXCL8	5	0.97045	0.97052	1	22318	0	0.32156	0.0090599	0.036162	0.863685	860	3	0.32156
DOT1L	5	0.96516	0.9653	1	22181	0	0.39402	0.0089687	0.035841	0.863685	853	4	0.39402
ERI1_AC_000187.1	4	0.85065	0.85068	1	19323	0	0.50341	0.010711	0.035948	0.863685	968	3	0.50341
EXOC5	4	0.98662	0.98666	1	22732	0	0.93643	0.010643	0.035755	0.863685	963	4	0.93643
IL5	4	0.23327	0.36597	0.997147	8540	1	0.50418	0.010733	0.036019	0.863685	971	3	0.50418
LOC522775	4	0.98921	0.98926	1	22799	0	0.46574	0.010789	0.036196	0.863685	974	4	0.46574
PHOX2B	5	0.99096	0.99103	1	22848	0	0.60127	0.0090369	0.036072	0.863685	858	5	0.60127
SMYD5	4	0.98929	0.98934	1	22802	0	0.48863	0.010712	0.035953	0.863685	969	4	0.48863
ZBTB32	5	0.99101	0.99108	1	22850	0	1.0021	0.0089909	0.03592	0.863685	854	5	1.0021
ZNF296	4	0.98938	0.98943	1	22803	0	0.39514	0.010621	0.03569	0.863685	961	4	0.39514
nc_guide118708	1	0.9637	0.96385	1	22139	0	1.0031	0.036304	0.036216	0.863685	2344	1	1.0031
nc_guide239077	1	0.96395	0.9641	1	22148	0	1.0912	0.036052	0.035971	0.863685	2327	1	1.0912
LYAR	5	0.99085	0.99092	1	22845	0	0.47403	0.0091467	0.036479	0.868751	865	5	0.47403
OR8G2	4	0.63148	0.66835	1	15591	1	0.90179	0.010889	0.036507	0.868751	977	3	0.90179
TNC	5	0.96682	0.96698	1	22225	0	0.22671	0.009164	0.036542	0.868751	867	3	0.22671
ATP11A	5	0.19417	0.36515	0.997147	7583	2	0.12445	0.0092478	0.036836	0.868877	870	2	0.12445
CCDC91	4	0.98901	0.98906	1	22796	0	0.66465	0.010991	0.036814	0.868877	984	4	0.66465
GPR149	4	0.96626	0.96625	1	22203	0	0.59999	0.011025	0.036922	0.868877	986	3	0.59999
IL18BP	5	0.23109	0.40463	1	8488	1	0.34273	0.0092579	0.036869	0.868877	872	4	0.34273
LOC525415	5	0.87216	0.87199	1	19840	0	0.30487	0.0092494	0.036842	0.868877	871	4	0.30487
OAT	4	0.60971	0.65482	1	15307	1	-0.2125	0.010919	0.036597	0.868877	979	1	-0.2125
RAB19	5	0.99074	0.9908	1	22843	0	0.3664	0.0092625	0.036887	0.868877	873	5	0.3664
SMARCD1	4	0.98903	0.98908	1	22797	0	0.4853	0.010974	0.036761	0.868877	982	4	0.4853
TM4SF18	5	0.12277	0.25646	0.989782	5583	3	-0.20417	0.009268	0.036909	0.868877	875	2	-0.20417
ZFP57	5	0.99078	0.99084	1	22844	0	0.53996	0.0092242	0.03675	0.868877	869	5	0.53996
CHIC1	5	0.99068	0.99074	1	22841	0	0.3798	0.0093221	0.037126	0.870811	878	5	0.3798
FAM159B	5	0.92718	0.92732	1	21214	0	0.31284	0.0093307	0.037155	0.870811	880	4	0.31284
PLD3	5	0.079299	0.18601	0.976804	4102	2	0.15739	0.0093077	0.037072	0.870811	876	3	0.15739
TMSB4	3	0.07393	0.14239	0.955583	3892	1	0.0011858	0.014099	0.037149	0.870811	1167	1	0.0011858
APPBP2	4	0.92076	0.92075	1	21068	0	0.59574	0.011168	0.037363	0.873041	992	3	0.59574
LOC536257	5	0.97268	0.97274	1	22387	0	0.69829	0.0093755	0.037309	0.873041	881	4	0.69829
RBCK1	4	0.98883	0.98889	1	22792	0	0.38167	0.011166	0.037355	0.873041	991	4	0.38167
DDX42	5	0.91529	0.91522	1	20919	0	0.080046	0.009428	0.037496	0.873573	885	2	0.080046
LOC511678	4	0.9888	0.98886	1	22791	0	0.44718	0.011197	0.037452	0.873573	994	4	0.44718
RBM12B	4	0.95501	0.95494	1	21916	0	0.64875	0.011213	0.037499	0.873573	995	3	0.64875
nc_guide258410	1	0.96238	0.96254	1	22100	0	1.1567	0.037624	0.037552	0.873929	2409	1	1.1567
TPM3	4	0.025725	0.069706	0.910927	1756	2	-1.2014	0.011252	0.037626	0.874761	998	1	-1.2014
LAMB2	5	0.98615	0.98619	1	22724	0	0.50503	0.0094824	0.037717	0.875131	889	4	0.50503
RIPPLY2	5	0.036684	0.10707	0.945761	2328	2	-0.054667	0.0094761	0.037691	0.875131	888	1	-0.054667
AAMP	4	0.20617	0.33675	0.997147	7924	2	-1.0494	0.011646	0.038858	0.877005	1018	1	-1.0494
ASPG	4	0.79598	0.79613	1	18207	1	0.17023	0.011419	0.038151	0.877005	1003	2	0.17023
C28H10orf11	5	0.25142	0.42218	1	8928	1	0.14903	0.0096841	0.038456	0.877005	900	3	0.14903
C4BPB	5	0.12393	0.25834	0.989782	5614	1	0.67062	0.0096201	0.038221	0.877005	898	3	0.67062
CADPS	5	0.96829	0.96841	1	22264	0	0.60662	0.0095864	0.038096	0.877005	893	4	0.60662
CCDC92	5	0.9904	0.99045	1	22836	0	0.71167	0.0096042	0.038167	0.877005	895	5	0.71167
COG3	4	0.93366	0.9336	1	21381	0	1.1912	0.011551	0.038569	0.877005	1011	3	1.1912
DFNA5	5	0.11251	0.24031	0.986307	5305	1	0.68329	0.0096891	0.038478	0.877005	901	3	0.68329
E2F6	5	0.96263	0.9628	1	22104	0	0.649	0.0097942	0.038855	0.877005	912	4	0.649
GCC2	5	0.99029	0.99035	1	22831	0	0.56769	0.0097092	0.038548	0.877005	903	5	0.56769
HECTD4	5	0.98749	0.98749	1	22754	0	0.43848	0.0097932	0.038851	0.877005	911	4	0.43848
KIAA0196	5	0.99025	0.99031	1	22829	0	0.39933	0.009753	0.038699	0.877005	908	5	0.39933
LOC100140085	4	0.21725	0.34867	0.997147	8178	2	0.051477	0.01157	0.038626	0.877005	1013	2	0.051477
LOC100196900	4	0.45547	0.57264	1	13109	1	0.28975	0.011549	0.038566	0.877005	1010	2	0.28975
LOC531304	4	0.7488	0.75334	1	17330	1	0.26491	0.011616	0.038769	0.877005	1016	2	0.26491
MYBPC3	5	0.36914	0.52545	1	11532	2	0.75383	0.009549	0.037972	0.877005	892	3	0.75383
NME8	4	0.60043	0.64924	1	15194	1	0.33231	0.011554	0.038575	0.877005	1012	2	0.33231
NOVA1	4	0.98855	0.98863	1	22786	0	0.30414	0.011446	0.038235	0.877005	1005	4	0.30414
PARD6A	4	0.064557	0.14815	0.960375	3524	2	-0.47149	0.011642	0.038847	0.877005	1017	2	-0.47149
SLC35B3	5	0.81909	0.82452	1	18675	1	0.29848	0.0097191	0.038582	0.877005	905	3	0.29848
SLC39A8	4	0.87771	0.87781	1	19978	0	0.28588	0.011538	0.03853	0.877005	1009	3	0.28588
SMARCC1	4	0.98857	0.98864	1	22787	0	0.39748	0.011433	0.0382	0.877005	1004	4	0.39748
TMEM136	4	0.98859	0.98866	1	22788	0	0.46805	0.011412	0.038129	0.877005	1002	4	0.46805
TTC9B	5	0.88306	0.88301	1	20113	0	0.38711	0.0097696	0.038767	0.877005	910	4	0.38711
ZNF488	4	0.40966	0.55168	1	12377	1	0.67466	0.011497	0.038387	0.877005	1007	3	0.67466
nc_guide130867	1	0.96164	0.96181	1	22084	0	0.5485	0.038358	0.038264	0.877005	2444	1	0.5485
nc_guide24218	1	0.96182	0.96198	1	22089	0	0.87974	0.03818	0.038106	0.877005	2437	1	0.87974
nc_guide302709	1	0.96124	0.9614	1	22078	0	1.0986	0.038756	0.038677	0.877005	2465	1	1.0986
BLK	4	0.92574	0.92577	1	21184	0	0.5056	0.011828	0.039419	0.877154	1029	3	0.5056
BPIFB1	5	0.95585	0.95597	1	21938	0	0.63624	0.0098966	0.039223	0.877154	915	4	0.63624
C28H10orf54	5	0.91725	0.91719	1	20970	0	0.43765	0.010373	0.040946	0.877154	952	4	0.43765
C7H19orf67	5	0.97817	0.97829	1	22522	0	0.37722	0.010059	0.039816	0.877154	924	4	0.37722
C7H1orf35	4	0.98027	0.98034	1	22578	0	0.60158	0.012131	0.040358	0.877154	1046	4	0.60158
CBARP	4	0.05804	0.13533	0.952038	3267	1	0.41301	0.0122	0.040569	0.877154	1053	3	0.41301
CCDC136	5	0.69919	0.74835	1	16530	1	0.47113	0.010323	0.040775	0.877154	947	3	0.47113
DAO	4	0.92869	0.92868	1	21252	0	0.35377	0.011897	0.039647	0.877154	1030	3	0.35377
DHCR24	5	0.12106	0.25385	0.989782	5537	2	0.25705	0.010167	0.040217	0.877154	934	3	0.25705
DNAJB1	5	0.87113	0.87095	1	19816	0	0.55224	0.01026	0.040565	0.877154	937	3	0.55224
ESYT1	5	0.095664	0.21307	0.984951	4705	2	0.033685	0.010048	0.039773	0.877154	923	2	0.033685
FSCN3	5	0.94911	0.94923	1	21776	0	0.30782	0.01036	0.0409	0.877154	950	4	0.30782
GFI1	5	0.066969	0.16523	0.965594	3617	1	0.48017	0.010276	0.040619	0.877154	942	4	0.48017
HOXC8	4	0.87781	0.87789	1	19982	0	0.55616	0.012222	0.04063	0.877154	1056	3	0.55616
IPMK	5	0.66722	0.73225	1	16075	1	0.13542	0.010359	0.040899	0.877154	949	2	0.13542
LOC100337032	4	0.88443	0.88444	1	20148	0	0.57993	0.011972	0.03988	0.877154	1034	3	0.57993
LOC100337130	5	0.94401	0.94417	1	21638	0	0.060556	0.0099961	0.039592	0.877154	920	2	0.060556
LOC101903255	4	0.40094	0.54608	1	12197	2	-0.046976	0.011925	0.039733	0.877154	1032	2	-0.046976
LOC104970724	5	0.88649	0.88646	1	20193	0	0.44825	0.010306	0.040712	0.877154	945	3	0.44825
LOC107131148	5	0.96559	0.96573	1	22189	0	0.33722	0.010265	0.040581	0.877154	939	4	0.33722
LOC107131163	5	0.45797	0.60535	1	13156	1	0.79391	0.010082	0.039904	0.877154	926	4	0.79391
LOC107131273	4	0.98822	0.9883	1	22776	0	0.40686	0.011778	0.039263	0.877154	1026	4	0.40686
LOC107131454	4	0.5047	0.5966	1	13909	1	0.21915	0.011792	0.039309	0.877154	1028	2	0.21915
LOC107131467	4	0.98825	0.98832	1	22777	0	0.36508	0.011754	0.039194	0.877154	1024	4	0.36508
LOC107133195	5	0.76172	0.78418	1	17555	1	0.33493	0.010071	0.039866	0.877154	925	4	0.33493
LOC506959	4	0.98771	0.98778	1	22762	0	0.40468	0.012292	0.04087	0.877154	1060	4	0.40468
LOC518422	4	0.98829	0.98837	1	22779	0	0.48045	0.011707	0.039047	0.877154	1021	4	0.48045
LOC519127	4	0.98804	0.98813	1	22774	0	0.38549	0.011958	0.03984	0.877154	1033	4	0.38549
LOC616662	4	0.63415	0.67005	1	15625	1	0.11174	0.011917	0.039703	0.877154	1031	1	0.11174
MAP2K4	5	0.98974	0.98981	1	22818	0	0.46001	0.010264	0.040574	0.877154	938	5	0.46001
MYOZ3	4	0.98789	0.98796	1	22771	0	0.63161	0.012113	0.040304	0.877154	1044	4	0.63161
NEFL	5	0.98963	0.9897	1	22810	0	0.36602	0.010373	0.040948	0.877154	953	5	0.36602
OSTN	4	0.98713	0.98717	1	22744	0	0.76515	0.01179	0.039299	0.877154	1027	4	0.76515
PDGFA	4	0.15196	0.27786	0.989782	6433	1	0.28036	0.01211	0.040296	0.877154	1042	2	0.28036
PRR19	4	0.077214	0.17246	0.9695	4015	1	0.52202	0.012207	0.040591	0.877154	1054	2	0.52202
R3HCC1L	5	0.74604	0.77451	1	17275	1	0.64147	0.0099273	0.039323	0.877154	917	3	0.64147
RAB33B	4	0.96662	0.96661	1	22216	0	0.7572	0.012147	0.040402	0.877154	1048	3	0.7572
ROPN1	5	0.46182	0.60885	1	13206	1	0.39672	0.010297	0.040682	0.877154	944	4	0.39672
SERPINA3-8	5	0.98965	0.98972	1	22812	0	0.434	0.010353	0.040873	0.877154	948	5	0.434
SFI1	5	0.9563	0.95644	1	21954	0	0.48981	0.010164	0.040202	0.877154	933	4	0.48981
SHROOM1	5	0.99003	0.9901	1	22824	0	0.31826	0.0099691	0.03949	0.877154	919	5	0.31826
SYF2	4	0.59928	0.64853	1	15182	1	0.76801	0.012184	0.040523	0.877154	1051	3	0.76801
TAF13	4	0.38201	0.5257	1	11808	2	-0.27061	0.01175	0.039179	0.877154	1023	1	-0.27061
TANC1	5	0.98991	0.98997	1	22821	0	0.33896	0.01009	0.03994	0.877154	927	5	0.33896
TAX1BP3	4	0.98783	0.9879	1	22768	0	0.33191	0.012168	0.040464	0.877154	1049	4	0.33191
TDG	4	0.1719	0.29958	0.990953	6948	1	0.54787	0.012085	0.040221	0.877154	1041	3	0.54787
TMED5	5	0.56581	0.68841	1	14780	1	0.42035	0.010266	0.040587	0.877154	940	4	0.42035
TNK1	4	0.84415	0.84421	1	19178	0	0.6018	0.01171	0.039059	0.877154	1022	2	0.6018
TYW5	4	0.49998	0.59424	1	13828	1	0.35461	0.012114	0.040306	0.877154	1045	3	0.35461
USPL1	5	0.42238	0.57323	1	12579	2	-0.89149	0.0099181	0.039293	0.877154	916	1	-0.89149
ZNF804B	4	0.98781	0.98787	1	22766	0	0.71693	0.012193	0.040549	0.877154	1052	4	0.71693
ZP3	5	0.98969	0.98977	1	22815	0	0.40884	0.010307	0.040715	0.877154	946	5	0.40884
nc_guide15539	1	0.95905	0.95924	1	22015	0	1.5967	0.040947	0.040841	0.877154	2572	1	1.5967
nc_guide28803	1	0.96087	0.96102	1	22067	0	0.9872	0.039134	0.039056	0.877154	2487	1	0.9872
nc_guide94417	1	0.95973	0.9599	1	22033	0	1.118	0.040266	0.040181	0.877154	2546	1	1.118
nc_guide69281	1	0.95887	0.95906	1	22009	0	1.1188	0.041125	0.041022	0.877926	2584	1	1.1188
LOC616306	4	0.98764	0.98772	1	22760	0	0.3023	0.012357	0.041075	0.878249	1064	4	0.3023
KCNE5	4	0.9876	0.98767	1	22757	0	0.53987	0.012403	0.041214	0.879596	1069	4	0.53987
TMC4	4	0.73887	0.74508	1	17164	1	0.44924	0.012392	0.041177	0.879596	1068	3	0.44924
CACNG4	4	0.84844	0.84846	1	19280	0	0.25847	0.012457	0.041386	0.879831	1072	2	0.25847
FOXP3	4	0.72959	0.73759	1	17016	1	0.5133	0.012473	0.041431	0.879831	1074	2	0.5133
GABRA1	4	0.95568	0.95564	1	21931	0	0.65792	0.012468	0.041415	0.879831	1073	3	0.65792
LOC100298356	5	0.81094	0.81827	1	18500	1	0.3226	0.010476	0.041331	0.879831	955	3	0.3226
LOC780963	4	0.98752	0.98759	1	22756	0	0.35042	0.01248	0.041453	0.879831	1075	4	0.35042
TM9SF3	4	0.97825	0.97835	1	22523	0	0.79617	0.012457	0.041385	0.879831	1071	4	0.79617
BCAS3	5	0.98942	0.98949	1	22804	0	0.5455	0.010578	0.041698	0.881798	960	5	0.5455
EML1	5	0.98944	0.98952	1	22805	0	0.3275	0.010556	0.041627	0.881798	958	5	0.3275
MPP4	5	0.38049	0.53562	1	11785	1	0.62546	0.010559	0.041634	0.881798	959	4	0.62546
ZBTB8B	4	0.91289	0.91287	1	20861	0	0.28483	0.012557	0.04168	0.881798	1078	3	0.28483
ABCD4	4	0.95528	0.95522	1	21923	0	0.42054	0.01277	0.04235	0.883964	1093	3	0.42054
ATP10B	5	0.3505	0.50892	1	11120	1	0.13429	0.010724	0.042212	0.883964	970	3	0.13429
CEP120	4	0.98728	0.98732	1	22748	0	0.651	0.012724	0.0422	0.883964	1087	4	0.651
DNLZ	5	0.95706	0.95717	1	21973	0	0.96285	0.010676	0.042039	0.883964	966	4	0.96285
KIAA0586	4	0.022882	0.063705	0.910927	1603	2	0.20653	0.012664	0.042009	0.883964	1083	2	0.20653
KIF3C	4	0.90625	0.90627	1	20689	0	0.39537	0.012792	0.042409	0.883964	1094	3	0.39537
LOC101905179	4	0.34799	0.48916	1	11056	1	0.5872	0.012694	0.042107	0.883964	1084	3	0.5872
LOC101906436	5	0.060506	0.15425	0.960782	3376	2	0.61823	0.010639	0.041911	0.883964	962	3	0.61823
LOC617499	4	0.98721	0.98725	1	22747	0	0.32113	0.012793	0.042412	0.883964	1095	4	0.32113
POU2F3	4	0.98542	0.98545	1	22710	0	0.34535	0.012705	0.042138	0.883964	1086	4	0.34535
SDC3	5	0.68437	0.7407	1	16322	1	0.44537	0.010667	0.042009	0.883964	964	4	0.44537
SLC10A7	4	0.85649	0.85656	1	19476	0	1.271	0.012747	0.042268	0.883964	1092	3	1.271
SLC30A8	5	0.98923	0.9893	1	22801	0	0.2903	0.010768	0.042374	0.883964	972	5	0.2903
SUB1	5	0.55046	0.6825	1	14584	1	0.6604	0.010691	0.042095	0.883964	967	4	0.6604
ZBTB10	5	0.62166	0.71149	1	15455	1	0.33206	0.010671	0.042019	0.883964	965	4	0.33206
nc_guide179139	1	0.95756	0.95774	1	21980	0	0.6917	0.042435	0.042364	0.883964	2634	1	0.6917
ANKRD35	4	0.96978	0.96978	1	22303	0	0.62285	0.012854	0.042592	0.885894	1099	3	0.62285
BZW2	5	0.92205	0.92211	1	21094	0	0.84789	0.010846	0.042598	0.885894	976	4	0.84789
CHMP3	4	0.98714	0.98718	1	22745	0	0.70229	0.012863	0.042619	0.885894	1101	4	0.70229
C19H17orf100	4	0.86742	0.8675	1	19728	0	0.43869	0.012905	0.042748	0.886977	1103	3	0.43869
GSTM1	4	0.61563	0.65844	1	15387	1	0.46024	0.012896	0.042718	0.886977	1102	2	0.46024
HK3	5	0.87753	0.87738	1	19972	0	0.27531	0.010915	0.0428	0.887253	978	3	0.27531
IL16	5	0.082581	0.19158	0.980417	4211	3	-0.3091	0.010932	0.042848	0.887253	980	2	-0.3091
LOC101905017	4	0.21696	0.34837	0.997147	8172	1	0.31867	0.012945	0.042876	0.887253	1105	2	0.31867
KRT78	5	0.95654	0.95666	1	21962	0	0.39424	0.010971	0.042968	0.888179	981	4	0.39424
SPHK1	5	0.90803	0.90791	1	20731	0	0.49871	0.01098	0.042997	0.888179	983	3	0.49871
C8H9orf91	5	0.57638	0.69253	1	14899	1	0.32571	0.011002	0.04305	0.888464	985	4	0.32571
GBA	5	0.90067	0.90065	1	20541	0	0.52866	0.011035	0.043137	0.889471	987	3	0.52866
ARPC5	4	0.43526	0.56319	1	12784	1	0.42556	0.013054	0.043214	0.889474	1108	2	0.42556
MOSPD3	5	0.23053	0.40415	1	8477	2	0.3963	0.011061	0.043204	0.889474	988	3	0.3963
HBE1	5	0.74062	0.77126	1	17190	1	0.25909	0.011079	0.043255	0.889537	989	4	0.25909
HMX1	4	0.16302	0.28992	0.989782	6734	2	-0.16728	0.013093	0.043323	0.889611	1111	2	-0.16728
LOC101903894	4	0.98689	0.98694	1	22741	0	0.46301	0.01311	0.043374	0.889611	1113	4	0.46301
VGF	4	0.877	0.87712	1	19962	0	0.555	0.013105	0.043362	0.889611	1112	3	0.555
CCDC36	5	0.83702	0.83907	1	19022	1	0.46937	0.011156	0.043466	0.890288	990	4	0.46937
LOC100336476	4	0.98685	0.9869	1	22738	0	0.43416	0.013147	0.043484	0.890288	1114	4	0.43416
TMIE	5	0.9879	0.98792	1	22772	0	0.42578	0.011194	0.043564	0.891146	993	4	0.42578
FAM214B	5	0.33035	0.49118	1	10665	1	0.36805	0.011233	0.043674	0.891805	997	3	0.36805
FGD3	5	0.070973	0.172	0.9695	3777	2	0.41501	0.011227	0.043656	0.891805	996	3	0.41501
CRYGS	4	0.98676	0.9868	1	22735	0	0.46481	0.013244	0.043778	0.892453	1118	4	0.46481
nc_guide239754	1	0.95616	0.95628	1	21952	0	0.86782	0.04384	0.043782	0.892453	2713	1	0.86782
nc_guide73006	1	0.95604	0.95616	1	21947	0	0.69227	0.043955	0.043891	0.893889	2720	1	0.69227
ATP1B3	4	0.98663	0.98667	1	22733	0	0.4753	0.013373	0.044165	0.894252	1124	4	0.4753
CATSPER1	5	0.0018231	0.0079899	0.776468	206	2	0.32911	0.011399	0.044125	0.894252	1000	3	0.32911
CD1E	5	0.1834	0.34926	0.997147	7282	1	0.58491	0.011405	0.044143	0.894252	1001	3	0.58491
LINGO2	4	0.89517	0.89513	1	20408	0	0.51697	0.013338	0.044056	0.894252	1122	3	0.51697
RGCC	4	0.96024	0.96021	1	22052	0	0.3512	0.013379	0.04418	0.894252	1125	3	0.3512
SOX10	5	0.67098	0.73409	1	16127	1	0.55203	0.011372	0.044052	0.894252	999	4	0.55203
TARDBP	4	0.6784	0.69956	1	16228	1	1.2509	0.013341	0.044066	0.894252	1123	3	1.2509
SAP130	5	0.12209	0.25543	0.989782	5561	3	-0.54905	0.011451	0.04426	0.895097	1006	2	-0.54905
FBXO16	4	0.41533	0.55421	1	12473	1	0.45574	0.013542	0.044671	0.898427	1133	3	0.45574
HRC	5	0.91404	0.91394	1	20889	0	0.29637	0.011536	0.044494	0.898427	1008	3	0.29637
KCNJ16	3	0.98286	0.98298	1	22653	0	0.5133	0.017139	0.044625	0.898427	1319	3	0.5133
LOC784595	5	0.15866	0.31213	0.991772	6613	2	0.040366	0.011607	0.04468	0.898427	1014	1	0.040366
NXPH2	4	0.14406	0.26932	0.989782	6213	2	0.062243	0.013536	0.044654	0.898427	1132	2	0.062243
RAVER1	5	0.76345	0.78529	1	17594	1	0.70836	0.011616	0.044704	0.898427	1015	3	0.70836
RCOR2	4	0.98644	0.98648	1	22727	0	0.38718	0.013562	0.044735	0.898427	1135	4	0.38718
STXBP1	4	0.9865	0.98655	1	22728	0	0.27649	0.013496	0.044532	0.898427	1129	4	0.27649
RPS25	5	0.43168	0.58158	1	12731	2	0.06286	0.011659	0.044815	0.898774	1019	1	0.06286
RTCA	5	0.5018	0.64572	1	13857	1	0.5598	0.011665	0.04483	0.898774	1020	3	0.5598
AMFR	5	0.5567	0.6849	1	14665	1	0.41901	0.012019	0.045821	0.900291	1036	4	0.41901
CLIC6	5	0.9775	0.97762	1	22505	0	0.63985	0.011778	0.045146	0.900291	1025	4	0.63985
FDPS	4	0.33657	0.47689	1	10797	1	1.1396	0.013872	0.045697	0.900291	1150	3	1.1396
LOC107131214	4	0.94127	0.94119	1	21564	0	0.41342	0.013957	0.045955	0.900291	1156	3	0.41342
LOC107132374	4	0.98622	0.98627	1	22725	0	0.38872	0.013775	0.045398	0.900291	1143	4	0.38872
LOC512863	5	0.1783	0.34164	0.997147	7140	2	0.37615	0.012027	0.045842	0.900291	1037	3	0.37615
LOC513770	4	0.2602	0.39505	1	9128	2	0.059506	0.013868	0.045683	0.900291	1149	2	0.059506
LOC523130	4	0.75788	0.76111	1	17488	1	0.51683	0.013659	0.04504	0.900291	1138	3	0.51683
LOC531557	4	0.40011	0.54517	1	12180	1	0.64842	0.013913	0.045823	0.900291	1154	3	0.64842
LOC615040	4	0.71341	0.72494	1	16771	1	0.69761	0.013738	0.045282	0.900291	1140	3	0.69761
LOC782251	4	0.35943	0.50148	1	11327	2	0.053321	0.01376	0.045354	0.900291	1141	2	0.053321
MKLN1	4	0.91543	0.91544	1	20921	0	0.3824	0.013907	0.045804	0.900291	1152	3	0.3824
NAAA	5	0.79752	0.80835	1	18241	1	0.72723	0.012037	0.045866	0.900291	1038	3	0.72723
NUP35	4	0.96327	0.96326	1	22124	0	0.53352	0.013637	0.044967	0.900291	1137	3	0.53352
OCIAD1	4	0.57606	0.63491	1	14895	1	0.033418	0.013785	0.045424	0.900291	1145	1	0.033418
PLA2G16	4	0.55488	0.62305	1	14646	1	0.48721	0.013828	0.045562	0.900291	1148	3	0.48721
POLR2C	3	0.56093	0.57831	1	14716	1	1.128	0.017335	0.045103	0.900291	1334	2	1.128
PRDM15	5	0.53685	0.67746	1	14442	1	0.6421	0.01199	0.045738	0.900291	1035	4	0.6421
SERTAD3	4	0.98605	0.98609	1	22722	0	0.67984	0.013953	0.045936	0.900291	1155	4	0.67984
SH3BGRL	4	0.93521	0.93514	1	21415	0	0.27606	0.01389	0.045754	0.900291	1151	2	0.27606
SPPL2B	4	0.59758	0.6475	1	15160	1	0.5663	0.013799	0.045466	0.900291	1146	3	0.5663
TSKS	5	0.78879	0.80216	1	18060	1	0.2943	0.012039	0.045873	0.900291	1039	4	0.2943
TTC27	4	0.2684	0.40373	1	9307	2	-0.71088	0.013827	0.045559	0.900291	1147	2	-0.71088
TULP3	4	0.98171	0.98172	1	22624	0	0.65267	0.013767	0.045376	0.900291	1142	4	0.65267
WRB	5	0.35053	0.50895	1	11122	2	1.1064	0.012065	0.045947	0.900291	1040	3	1.1064
nc_guide87656	1	0.9542	0.95432	1	21895	0	0.91286	0.0458	0.045793	0.900291	2808	1	0.91286
nc_guide93220	1	0.95465	0.95477	1	21903	0	0.84538	0.045349	0.045339	0.900291	2787	1	0.84538
BEGAIN	5	0.24944	0.4205	1	8893	2	0.0499	0.012214	0.046338	0.901448	1055	2	0.0499
BMP4	4	0.986	0.98604	1	22721	0	0.24776	0.014004	0.046111	0.901448	1159	4	0.24776
CSNK1D_AC_000176.1	5	0.98762	0.98762	1	22758	0	0.46252	0.012249	0.046432	0.901448	1057	4	0.46252
GTF2H5	4	0.53031	0.60992	1	14325	1	0.59711	0.014094	0.046385	0.901448	1166	3	0.59711
LOC101905478	5	0.41429	0.56601	1	12458	1	0.56343	0.012332	0.046658	0.901448	1063	3	0.56343
LOC104968436	4	0.8693	0.86937	1	19774	0	0.44351	0.014149	0.046535	0.901448	1171	3	0.44351
LOC783647	4	0.98594	0.98597	1	22718	0	0.35681	0.014062	0.046289	0.901448	1164	4	0.35681
LOC787150	4	0.98588	0.98591	1	22717	0	0.47979	0.014119	0.046448	0.901448	1169	4	0.47979
PBK	5	0.9695	0.96957	1	22290	0	0.27321	0.012281	0.046522	0.901448	1059	4	0.27321
PEX6	5	0.86265	0.86245	1	19620	1	0.34379	0.012112	0.04607	0.901448	1043	3	0.34379
RFXANK	5	0.98676	0.98678	1	22736	0	0.55661	0.01217	0.04622	0.901448	1050	4	0.55661
SMAD1	5	0.11203	0.23953	0.986307	5285	1	0.45127	0.012319	0.046626	0.901448	1062	4	0.45127
SRXN1	4	0.81301	0.81313	1	18550	0	0.58044	0.014127	0.046477	0.901448	1170	3	0.58044
TMEM8B	4	0.44443	0.5674	1	12929	1	0.59259	0.014055	0.046262	0.901448	1162	3	0.59259
nc_guide284477	1	0.95332	0.95345	1	21869	0	0.82771	0.04668	0.046676	0.901448	2854	1	0.82771
nc_guide53792	1	0.95337	0.9535	1	21871	0	0.7506	0.046628	0.04662	0.901448	2851	1	0.7506
nc_guide68325	1	0.95341	0.95354	1	21872	0	0.90918	0.046586	0.04658	0.901448	2847	1	0.90918
CCDC6	5	0.3893	0.54364	1	11959	1	0.7001	0.012383	0.046798	0.901653	1066	4	0.7001
FUNDC2	5	0.30499	0.46879	1	10116	2	0.31711	0.012385	0.046804	0.901653	1067	3	0.31711
GPC3	5	0.9815	0.98162	1	22617	0	0.65027	0.012377	0.046779	0.901653	1065	4	0.65027
CACNA1B	5	0.71674	0.75776	1	16816	1	0.58561	0.012412	0.046882	0.901677	1070	4	0.58561
nc_guide191767	1	0.95311	0.95325	1	21865	0	0.6576	0.04689	0.046883	0.901677	2864	1	0.6576
LOC104970594	4	0.59099	0.64359	1	15082	1	0.7171	0.014294	0.046969	0.902588	1174	3	0.7171
SLC9A3R2	5	0.19448	0.36556	0.997147	7593	2	-0.014312	0.012508	0.047146	0.905239	1076	2	-0.014312
STARD5	5	0.011503	0.039087	0.868888	956	1	0.65124	0.012541	0.047229	0.90608	1077	4	0.65124
GUCA1A	5	0.036956	0.10778	0.945906	2346	3	-0.232	0.012563	0.047282	0.906346	1079	2	-0.232
EPT1	5	0.97193	0.97197	1	22367	0	0.63055	0.012605	0.047396	0.907775	1081	4	0.63055
ADCY10	5	0.76582	0.78682	1	17637	1	0.74942	0.012698	0.047664	0.908123	1085	4	0.74942
CES1	4	0.98542	0.98546	1	22711	0	0.35385	0.014578	0.047835	0.908123	1186	4	0.35385
CRYGD	4	0.98541	0.98544	1	22709	0	0.35365	0.014594	0.047882	0.908123	1188	4	0.35365
DNASE1L1	5	0.5925	0.6991	1	15096	1	0.4664	0.012743	0.047778	0.908123	1090	4	0.4664
FAM13A	4	0.69114	0.70854	1	16419	1	0.49116	0.014643	0.048039	0.908123	1189	3	0.49116
FDX1	4	0.26523	0.40045	1	9238	2	0.37556	0.014593	0.04788	0.908123	1187	2	0.37556
GGT7	5	0.04616	0.12946	0.951107	2783	2	0.76585	0.012863	0.048098	0.908123	1100	3	0.76585
HTR3C	5	0.76434	0.78587	1	17609	1	0.35495	0.012747	0.047789	0.908123	1091	4	0.35495
KLK12	5	0.52187	0.66439	1	14176	1	0.62961	0.012742	0.047775	0.908123	1089	3	0.62961
LOC101903434	4	0.58567	0.64047	1	15005	1	0.35022	0.014739	0.048316	0.908123	1195	3	0.35022
MSANTD3	4	0.47928	0.58405	1	13488	1	0.44067	0.014687	0.048172	0.908123	1191	3	0.44067
OCEL1	5	0.75366	0.77914	1	17417	1	0.29968	0.012841	0.048039	0.908123	1097	4	0.29968
PLXNB3	5	0.93316	0.93334	1	21369	0	0.42307	0.012741	0.047772	0.908123	1088	4	0.42307
POFUT1	4	0.9855	0.98555	1	22713	0	0.34318	0.014499	0.047598	0.908123	1181	4	0.34318
PRODH	5	0.702	0.74985	1	16570	1	0.17663	0.0128	0.047927	0.908123	1096	2	0.17663
SERF1A	4	0.74485	0.75005	1	17255	1	0.68124	0.014534	0.047711	0.908123	1183	3	0.68124
SERPINA4	5	0.24211	0.41407	1	8721	1	0.30051	0.012852	0.048066	0.908123	1098	4	0.30051
SH3D21	4	0.36384	0.50626	1	11417	1	0.15085	0.014686	0.048169	0.908123	1190	2	0.15085
SMOC1	4	0.94247	0.94236	1	21591	0	0.49318	0.014507	0.047622	0.908123	1182	3	0.49318
SNX33	4	0.95394	0.95388	1	21886	0	0.38563	0.014738	0.048315	0.908123	1194	3	0.38563
VN1R1	4	0.713	0.72463	1	16762	1	0.2328	0.014715	0.048243	0.908123	1193	2	0.2328
nc_guide175737	1	0.95177	0.95192	1	21828	0	1.3447	0.048232	0.048243	0.908123	2927	1	1.3447
nc_guide241758	1	0.95197	0.95211	1	21833	0	1.5447	0.048033	0.048045	0.908123	2915	1	1.5447
CD63	5	0.077335	0.1827	0.974681	4018	1	0.47383	0.012974	0.048395	0.908872	1106	4	0.47383
RUNX1T1	4	0.87288	0.87298	1	19861	0	0.50864	0.014785	0.048464	0.909419	1198	3	0.50864
AMZ2	5	0.47035	0.61661	1	13345	1	0.18937	0.013531	0.049889	0.909968	1131	2	0.18937
ARSK	4	0.90457	0.90456	1	20643	0	0.59136	0.015146	0.049599	0.909968	1213	3	0.59136
ATAD2B	4	0.15048	0.2762	0.989782	6405	2	-0.043211	0.014905	0.04887	0.909968	1201	2	-0.043211
ATP1A1	3	0.97739	0.97749	1	22500	0	1.3849	0.01923	0.04974	0.909968	1450	3	1.3849
C18H16orf70	4	0.98479	0.9848	1	22697	0	0.43594	0.015212	0.049796	0.909968	1217	4	0.43594
C28H1orf198	5	0.38951	0.54383	1	11963	1	0.4113	0.013179	0.048956	0.909968	1117	4	0.4113
C5H12orf56	4	0.26609	0.40131	1	9259	1	0.66148	0.015249	0.049903	0.909968	1222	3	0.66148
CAMLG	4	0.88327	0.88331	1	20119	0	1.0664	0.015112	0.049496	0.909968	1211	3	1.0664
CDX4	5	0.26799	0.43658	1	9297	1	0.99494	0.01346	0.049693	0.909968	1128	3	0.99494
EPHA2	5	0.73352	0.76713	1	17062	1	0.56629	0.013251	0.049155	0.909968	1119	4	0.56629
FAM134B	5	0.0034281	0.014545	0.844336	340	1	0.54005	0.013269	0.049203	0.909968	1120	4	0.54005
FSCB	4	0.75254	0.75654	1	17396	1	0.32384	0.01523	0.049851	0.909968	1218	2	0.32384
GABRR1	5	0.29068	0.45634	1	9807	2	0.05569	0.013552	0.049947	0.909968	1134	2	0.05569
GLIS3	4	0.58084	0.63768	1	14953	1	0.79087	0.01494	0.048966	0.909968	1204	3	0.79087
HIF1A	4	0.98491	0.98493	1	22701	0	0.32498	0.015089	0.049424	0.909968	1208	4	0.32498
KDM6B	5	0.48076	0.62616	1	13507	1	0.10308	0.013163	0.048912	0.909968	1115	1	0.10308
KDR	5	0.0038165	0.016053	0.84686	380	2	0.64071	0.013177	0.048948	0.909968	1116	3	0.64071
LOC100847574	4	0.78892	0.78933	1	18063	1	0.55327	0.015252	0.049912	0.909968	1223	3	0.55327
LOC101906561	4	0.95407	0.954	1	21891	0	0.47916	0.014912	0.04889	0.909968	1202	3	0.47916
LOC104970749	4	0.98501	0.98503	1	22703	0	0.30531	0.014988	0.049111	0.909968	1207	4	0.30531
LOC104972499	4	0.30944	0.44783	1	10210	1	0.48501	0.01489	0.048824	0.909968	1200	3	0.48501
LOC107132751	4	0.98477	0.98478	1	22696	0	0.49511	0.015232	0.049856	0.909968	1219	4	0.49511
LOC519208	5	0.73203	0.76629	1	17044	1	0.63797	0.013504	0.049816	0.909968	1130	4	0.63797
LOC780968	4	0.23772	0.37074	0.997345	8632	2	-0.21527	0.015189	0.04972	0.909968	1215	2	-0.21527
MPP1	5	0.90506	0.905	1	20658	0	0.29187	0.013057	0.04862	0.909968	1109	3	0.29187
PGK1	4	0.90439	0.90437	1	20633	0	0.66163	0.015129	0.049549	0.909968	1212	3	0.66163
PPT1	4	0.82499	0.82513	1	18795	0	0.25564	0.015147	0.049604	0.909968	1214	2	0.25564
SDE2	4	0.10908	0.23113	0.985165	5195	1	0.013161	0.014946	0.048984	0.909968	1205	2	0.013161
SYS1	4	0.094084	0.20411	0.984951	4645	3	-0.59393	0.015236	0.049868	0.909968	1220	1	-0.59393
TBX20	4	0.98479	0.98481	1	22698	0	0.30929	0.015205	0.049772	0.909968	1216	4	0.30929
TUSC2	5	0.96062	0.96075	1	22061	0	0.45556	0.01306	0.048629	0.909968	1110	4	0.45556
TVP23A	4	0.3386	0.4791	1	10844	1	0.33843	0.014923	0.048917	0.909968	1203	3	0.33843
WFDC5	5	0.97499	0.97506	1	22447	0	0.32171	0.013442	0.049645	0.909968	1126	4	0.32171
ZNF599	4	0.31895	0.45802	1	10441	1	0.48055	0.01486	0.04872	0.909968	1199	3	0.48055
nc_guide1790	1	0.95075	0.95093	1	21809	0	0.69345	0.049248	0.049342	0.909968	2971	1	0.69345
nc_guide20704	1	0.95016	0.95036	1	21796	0	0.93979	0.049835	0.049927	0.909968	2998	1	0.93979
nc_guide363309	1	0.95074	0.95092	1	21808	0	1.301	0.049259	0.049354	0.909968	2973	1	1.301
ACOT4	4	0.31252	0.45114	1	10280	1	0.39361	0.015302	0.050067	0.909995	1226	3	0.39361
DSC1	5	0.41137	0.56346	1	12408	1	0.49226	0.013601	0.050078	0.909995	1136	3	0.49226
GTF2F1	4	0.92473	0.92474	1	21162	0	0.75162	0.015289	0.050029	0.909995	1225	3	0.75162
LOC785168	4	0.10789	0.22896	0.984951	5149	1	0.69685	0.015325	0.050145	0.909995	1229	3	0.69685
LOC788815	4	0.98469	0.98471	1	22695	0	0.53494	0.015314	0.050109	0.909995	1228	4	0.53494
BRD7	5	0.15264	0.30303	0.991772	6455	1	0.57225	0.013667	0.050259	0.91136	1139	4	0.57225
ANKRD65	5	0.58677	0.69671	1	15022	1	0.73704	0.0141	0.051426	0.914324	1168	3	0.73704
CASP9	4	0.39779	0.54274	1	12124	1	0.38059	0.015609	0.05101	0.914324	1243	2	0.38059
CBY1	5	0.96758	0.96773	1	22244	0	0.80302	0.014071	0.051352	0.914324	1165	3	0.80302
CDCA8	3	0.77492	0.7749	1	17816	0	0.68074	0.019851	0.051209	0.914324	1494	2	0.68074
ERBB2IP	4	0.98448	0.9845	1	22690	0	0.6156	0.01552	0.050741	0.914324	1235	4	0.6156
GPR142	5	0.56417	0.68777	1	14753	1	0.50617	0.013778	0.050574	0.914324	1144	4	0.50617
GRAP	4	0.98455	0.98457	1	22693	0	0.58517	0.015446	0.05051	0.914324	1232	4	0.58517
IHH	4	0.74514	0.75029	1	17261	1	0.6333	0.015531	0.050778	0.914324	1236	3	0.6333
ITGB2	5	0.9199	0.91994	1	21047	0	0.6553	0.014157	0.051588	0.914324	1172	4	0.6553
KCNK3	4	0.98416	0.98418	1	22681	0	0.41477	0.015845	0.051748	0.914324	1255	4	0.41477
LOC100336980	4	0.98452	0.98454	1	22692	0	0.4079	0.015481	0.050619	0.914324	1233	4	0.4079
LOC101906968	4	0.97386	0.97391	1	22416	0	0.51254	0.015608	0.051006	0.914324	1242	4	0.51254
LOC509895	4	0.45772	0.5737	1	13150	1	0.42695	0.015849	0.051765	0.914324	1257	2	0.42695
LOC532022	4	0.98422	0.98423	1	22683	0	0.4265	0.01578	0.051553	0.914324	1254	4	0.4265
LOC616323	5	0.96229	0.96247	1	22099	0	0.28215	0.013962	0.051051	0.914324	1158	3	0.28215
LOC787432	4	0.64328	0.67593	1	15743	1	0.548	0.015717	0.051355	0.914324	1249	2	0.548
MOB4	4	0.98427	0.9843	1	22684	0	0.75127	0.015725	0.051386	0.914324	1250	4	0.75127
NCS1	5	0.32901	0.49001	1	10639	1	0.31452	0.014016	0.051205	0.914324	1160	3	0.31452
NRG2	5	0.19866	0.37178	0.997677	7718	2	0.31389	0.014042	0.051271	0.914324	1161	3	0.31389
PARK2	4	0.8817	0.88174	1	20075	0	0.58674	0.015593	0.050967	0.914324	1240	3	0.58674
POMT1	5	0.94504	0.94519	1	21667	0	0.30876	0.014187	0.051676	0.914324	1173	4	0.30876
PROSER2	5	0.83814	0.84003	1	19048	1	0.55775	0.013909	0.050925	0.914324	1153	4	0.55775
RORC	4	0.98432	0.98434	1	22685	0	0.50864	0.015683	0.051245	0.914324	1247	4	0.50864
SDR42E1	4	0.98446	0.98448	1	22688	0	0.50661	0.015544	0.05081	0.914324	1238	4	0.50661
SLC9A2	5	0.91224	0.91212	1	20845	0	0.37367	0.013961	0.05105	0.914324	1157	4	0.37367
TCEA1	4	0.95049	0.95038	1	21805	0	0.61224	0.015485	0.050637	0.914324	1234	3	0.61224
THEG	4	0.98433	0.98435	1	22686	0	0.25032	0.015673	0.051214	0.914324	1246	4	0.25032
nc_guide131474	1	0.94836	0.94855	1	21746	0	1.7807	0.051638	0.051694	0.914324	3078	1	1.7807
nc_guide183888	1	0.94882	0.94901	1	21767	0	0.4139	0.051177	0.051227	0.914324	3059	1	0.4139
nc_guide194841	1	0.9483	0.94849	1	21743	0	0.96997	0.051701	0.051753	0.914324	3082	1	0.96997
nc_guide197664	1	0.94856	0.94874	1	21756	0	1.1201	0.051439	0.05149	0.914324	3073	1	1.1201
nc_guide270611	1	0.94876	0.94894	1	21765	0	0.52649	0.05124	0.051286	0.914324	3062	1	0.52649
nc_guide330823	1	0.94857	0.94875	1	21757	0	0.31712	0.051429	0.05148	0.914324	3071	1	0.31712
nc_guide334062	1	0.94884	0.94903	1	21769	0	0.85178	0.051156	0.05121	0.914324	3058	1	0.85178
ACTL9	4	0.73744	0.74392	1	17133	1	0.52478	0.015933	0.052024	0.914685	1262	3	0.52478
ARR3	4	0.95017	0.95007	1	21797	0	0.57856	0.015903	0.051939	0.914685	1260	3	0.57856
ATRX	4	0.98411	0.98413	1	22680	0	0.62063	0.01589	0.051901	0.914685	1259	4	0.62063
AVPR1A	4	0.18589	0.31471	0.994195	7343	2	-0.014825	0.015879	0.051869	0.914685	1258	2	-0.014825
ELAVL2	5	0.21968	0.39478	1	8224	2	0.75404	0.014458	0.052387	0.914685	1180	3	0.75404
ERMARD	5	0.9306	0.93081	1	21292	0	0.60521	0.014425	0.052294	0.914685	1178	4	0.60521
HNF4G	4	0.98395	0.98397	1	22676	0	0.38876	0.016052	0.05239	0.914685	1269	4	0.38876
LOC789799	5	0.53072	0.67273	1	14334	1	0.45782	0.014434	0.052324	0.914685	1179	4	0.45782
LY6G6C	5	0.90966	0.90954	1	20773	0	0.46537	0.01437	0.052147	0.914685	1176	3	0.46537
PTRH2	4	0.984	0.98403	1	22678	0	0.33545	0.016001	0.052229	0.914685	1265	4	0.33545
RBMX	4	0.10885	0.23072	0.984951	5188	1	0.8164	0.016023	0.052302	0.914685	1268	3	0.8164
SLC2A4	4	0.88363	0.88366	1	20129	0	0.37536	0.01606	0.052418	0.914685	1270	2	0.37536
SOS2	4	0.08667	0.19034	0.980258	4354	2	-0.38662	0.015962	0.052122	0.914685	1263	1	-0.38662
UBE3D	4	0.92853	0.92853	1	21247	0	0.84804	0.015968	0.052146	0.914685	1264	3	0.84804
WDR19	5	0.95487	0.95499	1	21909	0	0.40428	0.014399	0.052229	0.914685	1177	3	0.40428
nc_guide81562	1	0.94801	0.94817	1	21739	0	0.64777	0.051995	0.052037	0.914685	3094	1	0.64777
CD160	5	0.34168	0.50117	1	10906	2	0.017511	0.014537	0.052594	0.915362	1184	2	0.017511
CMC2	5	0.69985	0.74871	1	16543	1	0.79233	0.014561	0.052654	0.915362	1185	4	0.79233
HOOK1	4	0.97882	0.9789	1	22539	0	0.39892	0.016126	0.052612	0.915362	1273	4	0.39892
LOC104969161	4	0.74719	0.75201	1	17298	1	0.51659	0.016131	0.052627	0.915362	1274	3	0.51659
ORAI2	4	0.9839	0.98392	1	22674	0	0.26973	0.016103	0.052547	0.915362	1271	4	0.26973
STRA13	4	0.92579	0.92582	1	21185	0	0.41942	0.016189	0.052774	0.916763	1276	3	0.41942
ITCH	4	0.59461	0.64571	1	15128	1	0.61409	0.016236	0.052909	0.918413	1277	3	0.61409
CTDP1	4	0.96298	0.96297	1	22116	0	0.26048	0.016314	0.053152	0.919406	1279	3	0.26048
LOC107133457	4	0.93047	0.93044	1	21290	0	0.4864	0.016273	0.05303	0.919406	1278	3	0.4864
SYBU	5	0.27784	0.44508	1	9525	1	0.4209	0.014746	0.053165	0.919406	1197	4	0.4209
TMEM208	5	0.9616	0.96174	1	22083	0	0.49891	0.014712	0.053072	0.919406	1192	4	0.49891
TRPC5	5	0.77461	0.79255	1	17810	1	0.67286	0.01474	0.053147	0.919406	1196	3	0.67286
DACH2	4	0.71143	0.72345	1	16731	1	0.42863	0.016355	0.053285	0.920788	1280	3	0.42863
LOC616698	4	0.98363	0.98365	1	22670	0	0.2545	0.016368	0.053324	0.920788	1281	4	0.2545
EXOC7	4	0.95256	0.95248	1	21850	0	0.84715	0.016458	0.053599	0.921633	1287	3	0.84715
LOC100848612	3	0.88197	0.88214	1	20083	0	0.36484	0.020772	0.05349	0.921633	1556	2	0.36484
LOC101909342	4	0.15418	0.28027	0.989782	6498	1	0.50534	0.01643	0.053512	0.921633	1286	3	0.50534
LOC529823	4	0.98359	0.98361	1	22668	0	0.46	0.01641	0.053451	0.921633	1284	4	0.46
LOC784302	4	0.53718	0.61354	1	14447	1	0.36828	0.016472	0.053636	0.921633	1289	3	0.36828
TMEM217	4	0.98352	0.98354	1	22665	0	0.39224	0.01648	0.053652	0.921633	1290	4	0.39224
UBIAD1	4	0.87184	0.87191	1	19833	0	0.39683	0.016467	0.053621	0.921633	1288	3	0.39683
MRAS	5	0.079201	0.18584	0.976804	4101	1	0.88089	0.014959	0.053765	0.922888	1206	4	0.88089
ACADSB	4	0.07612	0.17039	0.9695	3970	2	-0.025669	0.016562	0.053908	0.924668	1293	2	-0.025669
BDNF	4	0.6776	0.69899	1	16217	1	0.46295	0.016587	0.05399	0.925376	1295	3	0.46295
AASDH	4	0.96677	0.96676	1	22222	0	0.94985	0.016664	0.054224	0.925459	1297	3	0.94985
BSP3	4	0.89715	0.89711	1	20450	0	0.60345	0.016719	0.054365	0.925459	1301	3	0.60345
HMGN5	4	0.98331	0.98333	1	22660	0	0.45833	0.016695	0.054302	0.925459	1299	4	0.45833
LEPROTL1	5	0.24688	0.41827	1	8840	2	0.60286	0.015096	0.054153	0.925459	1209	3	0.60286
LOC616190	4	0.95035	0.95023	1	21803	0	0.27451	0.016718	0.054363	0.925459	1300	3	0.27451
LRRC57	5	0.57919	0.69366	1	14937	1	0.62319	0.015097	0.054154	0.925459	1210	4	0.62319
NEUROD2	4	0.94673	0.9466	1	21705	0	0.62435	0.016685	0.054277	0.925459	1298	3	0.62435
TSSK6	4	0.26698	0.40223	1	9275	1	0.049522	0.016728	0.054394	0.925459	1303	2	0.049522
nc_guide33279	1	0.94565	0.9458	1	21683	0	0.69726	0.054353	0.054347	0.925459	3208	1	0.69726
nc_guide7950	1	0.94587	0.94602	1	21689	0	0.39843	0.054133	0.05415	0.925459	3198	1	0.39843
LOC511657	4	0.9832	0.98321	1	22658	0	0.63059	0.016802	0.054594	0.926813	1305	4	0.63059
MFSD6L	4	0.89921	0.89917	1	20507	0	0.34973	0.016793	0.054573	0.926813	1304	3	0.34973
SLAMF7	5	0.8913	0.89129	1	20323	0	0.73469	0.015249	0.054572	0.926813	1221	4	0.73469
PTPN1	5	0.15571	0.3077	0.991772	6539	1	-0.010791	0.015288	0.054687	0.927036	1224	1	-0.010791
TROAP	4	0.97909	0.97919	1	22548	0	0.34445	0.016828	0.054668	0.927036	1307	4	0.34445
LOC100298937	5	0.78722	0.80105	1	18026	1	-0.075591	0.015307	0.054746	0.927358	1227	3	-0.075591
CAPN7	4	0.91514	0.91514	1	20914	0	0.64113	0.016893	0.054861	0.928126	1309	2	0.64113
LOC781567	5	0.030106	0.090018	0.937183	1976	1	0.16572	0.015375	0.054927	0.928126	1231	2	0.16572
NFAT5	5	0.72901	0.76454	1	17008	1	0.4784	0.015367	0.054904	0.928126	1230	3	0.4784
TMEM189	4	0.97001	0.97002	1	22308	0	0.50867	0.016922	0.054952	0.928126	1311	3	0.50867
ANAPC4	4	0.76964	0.77148	1	17713	1	-0.13627	0.016935	0.054994	0.928164	1313	1	-0.13627
ACAD9	5	0.0060639	0.02312	0.854829	551	4	-0.38699	0.015753	0.055976	0.929974	1251	1	-0.38699
ANGPTL1	5	0.26081	0.43031	1	9143	1	0.91669	0.01561	0.055578	0.929974	1244	4	0.91669
AP4E1	4	0.8853	0.8853	1	20170	0	0.57203	0.017302	0.056101	0.929974	1332	3	0.57203
C8H4orf27	5	0.86929	0.86912	1	19773	0	0.41435	0.015536	0.055393	0.929974	1237	4	0.41435
CAMTA1	5	0.88585	0.88581	1	20179	0	-0.045237	0.015778	0.056037	0.929974	1253	2	-0.045237
CLDN2	4	0.97647	0.97658	1	22481	0	0.66183	0.016983	0.055145	0.929974	1315	4	0.66183
CYP46A1	4	0.23694	0.36989	0.997345	8617	1	0.63428	0.017218	0.055838	0.929974	1325	3	0.63428
GIMAP6	4	0.94088	0.94079	1	21554	0	0.19347	0.017243	0.055922	0.929974	1328	3	0.19347
HTATIP2	5	0.96514	0.96528	1	22179	0	0.37704	0.015716	0.055879	0.929974	1248	4	0.37704
KLRB1	4	0.98284	0.98286	1	22652	0	0.4103	0.017163	0.055673	0.929974	1320	4	0.4103
LOC100301416	4	0.98296	0.98298	1	22655	0	0.4166	0.01704	0.055314	0.929974	1316	4	0.4166
LRRC7	5	0.61445	0.70838	1	15373	1	0.52701	0.015619	0.05561	0.929974	1245	4	0.52701
OR4N5	4	0.98272	0.98275	1	22650	0	0.5657	0.017279	0.056037	0.929974	1331	4	0.5657
PYM1	4	0.82752	0.82764	1	18842	0	0.92177	0.017098	0.055472	0.929974	1318	3	0.92177
SERPINA3-3	2	0.74922	0.74908	1	17336	0	0.53073	0.030754	0.056143	0.929974	2078	1	0.53073
SUSD6	4	0.84458	0.84461	1	19191	0	0.61361	0.017089	0.055449	0.929974	1317	3	0.61361
THAP6	5	0.11413	0.24286	0.986576	5361	1	0.5389	0.015605	0.055564	0.929974	1241	4	0.5389
TNS1	5	0.10063	0.22118	0.984951	4866	1	0.5696	0.015772	0.056021	0.929974	1252	4	0.5696
VEGFB	5	0.67554	0.7363	1	16194	1	0.3845	0.015565	0.055463	0.929974	1239	4	0.3845
YARS	4	0.047751	0.11504	0.949642	2852	3	-2.0599	0.017224	0.055852	0.929974	1326	1	-2.0599
nc_guide209715	1	0.94383	0.944	1	21632	0	0.62585	0.056166	0.056145	0.929974	3296	1	0.62585
nc_guide268055	1	0.94435	0.94453	1	21646	0	0.36776	0.055653	0.05562	0.929974	3268	1	0.36776
nc_guide311850	1	0.94456	0.94474	1	21653	0	0.79104	0.055443	0.055416	0.929974	3255	1	0.79104
nc_guide315452	1	0.94404	0.94422	1	21639	0	0.36994	0.055957	0.055934	0.929974	3280	1	0.36994
nc_guide347901	1	0.94451	0.9447	1	21651	0	1.1789	0.055485	0.055462	0.929974	3260	1	1.1789
nc_guide86967	1	0.94385	0.94402	1	21633	0	0.65005	0.056145	0.056128	0.929974	3294	1	0.65005
LOC104971656	1	0.94373	0.9439	1	21628	0	0.86447	0.056271	0.056241	0.930223	3304	1	0.86447
WDR88	5	0.38659	0.54119	1	11907	1	0.83589	0.015846	0.056223	0.930223	1256	4	0.83589
APLF	4	0.98245	0.98247	1	22645	0	0.25086	0.017552	0.056813	0.931059	1343	4	0.25086
CUL5	4	0.98236	0.98238	1	22643	0	0.46957	0.017641	0.057055	0.931059	1349	4	0.46957
FGF4	4	0.27734	0.41344	1	9519	1	0.28083	0.017547	0.056798	0.931059	1342	2	0.28083
GTPBP2	5	0.78974	0.8028	1	18079	1	0.34729	0.016108	0.05693	0.931059	1272	4	0.34729
HNF1A	4	0.33379	0.47387	1	10732	1	-0.019005	0.017555	0.056824	0.931059	1345	1	-0.019005
IER5L	4	0.89623	0.8962	1	20433	0	0.43934	0.017596	0.056938	0.931059	1347	3	0.43934
KIAA1841	4	0.98245	0.98247	1	22644	0	0.51831	0.017554	0.056819	0.931059	1344	4	0.51831
LOC104969863	4	0.86571	0.8658	1	19684	0	0.44955	0.017636	0.057043	0.931059	1348	3	0.44955
LOC508646	5	0.88192	0.88185	1	20082	0	0.4053	0.016018	0.056671	0.931059	1266	4	0.4053
LOC615768	5	0.83363	0.83625	1	18953	1	0.52708	0.016147	0.057039	0.931059	1275	3	0.52708
LOC618523	4	0.83383	0.83397	1	18956	0	0.43123	0.017465	0.056566	0.931059	1338	3	0.43123
LPCAT3	4	0.98247	0.98249	1	22646	0	0.48379	0.017532	0.056757	0.931059	1341	4	0.48379
NUFIP2	4	0.018341	0.054001	0.910927	1320	1	0.34531	0.017431	0.056466	0.931059	1337	2	0.34531
PTPRT	5	0.95913	0.95924	1	22020	0	0.45053	0.015916	0.056394	0.931059	1261	4	0.45053
TMC2	5	0.19499	0.36634	0.997147	7613	2	0.15151	0.016023	0.056683	0.931059	1267	2	0.15151
nc_guide188291	1	0.94349	0.94367	1	21621	0	1.1666	0.056512	0.056485	0.931059	3314	1	1.1666
nc_guide52807	1	0.94318	0.94338	1	21610	0	0.8569	0.056816	0.056778	0.931059	3330	1	0.8569
nc_guide66042	1	0.94346	0.94364	1	21619	0	0.66838	0.056544	0.056517	0.931059	3317	1	0.66838
nc_guide96047	1	0.94296	0.94315	1	21604	0	0.77889	0.057036	0.057015	0.931059	3339	1	0.77889
nc_guide131878	1	0.94282	0.943	1	21600	0	0.89963	0.057183	0.057167	0.932231	3343	1	0.89963
KRT5	4	0.17898	0.30724	0.991772	7160	2	0.083261	0.01773	0.057312	0.933607	1352	2	0.083261
MAP3K12	4	0.8335	0.83364	1	18950	0	0.62283	0.017736	0.057332	0.933607	1353	2	0.62283
CACNG5	5	0.92201	0.92207	1	21091	0	0.36608	0.01641	0.057779	0.934376	1285	4	0.36608
CDON	5	0.89935	0.89931	1	20511	0	0.50785	0.016557	0.058186	0.934376	1292	4	0.50785
DUSP2	5	0.69206	0.74464	1	16440	1	0.62357	0.016397	0.057737	0.934376	1282	4	0.62357
ITFG1	5	0.13817	0.28072	0.989782	6019	1	1.0001	0.016401	0.057751	0.934376	1283	4	1.0001
LOC100296255	4	0.98193	0.98195	1	22630	0	0.3154	0.018065	0.058291	0.934376	1375	4	0.3154
LOC100336655	4	0.98198	0.982	1	22633	0	0.43247	0.018016	0.058146	0.934376	1369	4	0.43247
LOC100337176	3	0.101	0.17943	0.972244	4878	1	0.68879	0.02275	0.058203	0.934376	1666	2	0.68879
LOC101906604	4	0.98209	0.98211	1	22637	0	0.42115	0.017911	0.057831	0.934376	1360	4	0.42115
LOC101907117	4	0.54734	0.61893	1	14551	1	0.40816	0.018066	0.058294	0.934376	1376	3	0.40816
LOC781403	4	0.49949	0.59399	1	13822	1	0.61141	0.017886	0.057761	0.934376	1358	2	0.61141
LOC783311	4	0.98203	0.98205	1	22634	0	0.34872	0.017972	0.058012	0.934376	1366	4	0.34872
LRRC30	4	0.83884	0.83892	1	19061	0	0.72895	0.018001	0.058094	0.934376	1367	3	0.72895
NCR3	4	0.27298	0.40869	1	9417	1	0.63176	0.018072	0.058308	0.934376	1377	3	0.63176
NDUFA4L2	5	0.70527	0.75159	1	16633	1	0.36905	0.016566	0.058214	0.934376	1294	3	0.36905
OR4D11	4	0.98204	0.98206	1	22635	0	0.24507	0.017962	0.057982	0.934376	1365	4	0.24507
PTPRR	4	0.98196	0.98198	1	22631	0	0.47103	0.01804	0.058209	0.934376	1373	4	0.47103
RAC3	4	0.98208	0.98209	1	22636	0	0.43725	0.017925	0.057875	0.934376	1361	4	0.43725
RAD51	3	0.24704	0.37063	0.997345	8845	2	-1.2606	0.022455	0.057481	0.934376	1642	1	-1.2606
SERAC1	4	0.98197	0.98199	1	22632	0	0.38468	0.018032	0.058188	0.934376	1371	4	0.38468
ST3GAL6	4	0.45376	0.57183	1	13076	1	0.83377	0.017812	0.057556	0.934376	1355	3	0.83377
TDRD1	5	0.48327	0.62849	1	13556	1	0.20292	0.016529	0.058101	0.934376	1291	2	0.20292
nc_guide318814	1	0.94246	0.94262	1	21589	0	0.70774	0.05754	0.057521	0.934376	3364	1	0.70774
nc_guide87425	1	0.94222	0.94238	1	21582	0	0.68627	0.057781	0.057758	0.934376	3371	1	0.68627
TSPAN2	4	0.021377	0.060473	0.910927	1508	2	-0.79279	0.018093	0.058377	0.934839	1379	1	-0.79279
HNRNPC	5	0.98341	0.98352	1	22664	0	0.56618	0.016657	0.05846	0.934881	1296	4	0.56618
PTGIS	4	0.70761	0.72061	1	16671	1	0.68723	0.018113	0.058432	0.934881	1380	3	0.68723
SLC25A21	4	0.60904	0.65442	1	15301	1	0.33275	0.018135	0.058501	0.934892	1382	2	0.33275
ACVR1B	4	0.85184	0.85183	1	19354	0	0.094756	0.0183	0.058974	0.935266	1397	2	0.094756
C14H8orf34	4	0.95026	0.95015	1	21799	0	0.28749	0.018432	0.0594	0.935266	1406	2	0.28749
C24H18orf25	5	0.77233	0.79103	1	17765	1	0.31456	0.017166	0.059795	0.935266	1321	3	0.31456
COL11A2	5	0.96386	0.96403	1	22144	0	0.68083	0.016841	0.058963	0.935266	1308	4	0.68083
DCSTAMP	4	0.05551	0.13049	0.951107	3166	2	-0.22762	0.018424	0.05937	0.935266	1405	2	-0.22762
EDAR	4	0.79996	0.80009	1	18299	1	0.75659	0.018458	0.059482	0.935266	1409	3	0.75659
EEF2	4	0.97462	0.97469	1	22437	0	1.3588	0.01858	0.059831	0.935266	1416	4	1.3588
FAIM	5	0.51474	0.65773	1	14065	1	0.63557	0.016975	0.059301	0.935266	1314	4	0.63557
GPR176	4	0.88847	0.88847	1	20242	0	0.48963	0.018468	0.05951	0.935266	1410	3	0.48963
HFE2	4	0.98151	0.98153	1	22618	0	0.44344	0.018488	0.05957	0.935266	1411	4	0.44344
HOXB13	4	0.77271	0.77421	1	17773	1	0.56185	0.018229	0.058772	0.935266	1392	3	0.56185
ITGA2B	5	0.94506	0.9452	1	21668	0	0.68039	0.01719	0.059856	0.935266	1324	4	0.68039
JAK2	4	0.3339	0.47398	1	10733	2	-0.0010002	0.018589	0.059858	0.935266	1417	2	-0.0010002
LOC100336734	4	0.76892	0.77086	1	17693	1	0.32766	0.018548	0.059744	0.935266	1414	2	0.32766
LOC100336916	4	0.9817	0.98171	1	22623	0	0.64357	0.018298	0.05897	0.935266	1396	4	0.64357
LOC520104	4	0.53519	0.61247	1	14419	1	-0.0063296	0.018383	0.059235	0.935266	1402	2	-0.0063296
LOC615183	3	0.97686	0.97697	1	22487	0	0.60988	0.023145	0.059132	0.935266	1679	3	0.60988
LOC785502	4	0.98155	0.98157	1	22619	0	0.38207	0.018446	0.059439	0.935266	1408	4	0.38207
LOC788692	4	0.50939	0.59897	1	13984	1	0.57759	0.018342	0.059093	0.935266	1400	2	0.57759
MBTPS1	5	0.78361	0.79856	1	17954	1	0.67635	0.016726	0.058649	0.935266	1302	4	0.67635
MESDC1	3	0.41963	0.47916	1	12536	1	0.022914	0.023105	0.059038	0.935266	1677	1	0.022914
OCA2	5	0.94258	0.94274	1	21595	0	0.43644	0.01692	0.059159	0.935266	1310	4	0.43644
PI16	5	0.91304	0.91291	1	20865	0	0.26669	0.016932	0.059193	0.935266	1312	3	0.26669
POU3F2	4	0.98178	0.9818	1	22625	0	0.37038	0.018218	0.058737	0.935266	1390	4	0.37038
PPM1L	5	0.43338	0.5831	1	12764	1	0.35605	0.017187	0.059852	0.935266	1323	4	0.35605
PURA	4	0.83536	0.83551	1	18983	0	0.63623	0.018172	0.058614	0.935266	1387	3	0.63623
SLC22A14	4	0.6253	0.66449	1	15506	1	0.39758	0.018576	0.059819	0.935266	1415	3	0.39758
SLC25A46	4	0.87223	0.8723	1	19843	0	0.53444	0.018307	0.058994	0.935266	1398	3	0.53444
TBC1D32	4	0.9818	0.98182	1	22626	0	0.37839	0.018196	0.058677	0.935266	1388	4	0.37839
TRPC3	5	0.41787	0.56926	1	12504	1	0.52478	0.017181	0.059841	0.935266	1322	3	0.52478
ZSWIM2	5	0.44199	0.59085	1	12890	1	0.49122	0.01681	0.05888	0.935266	1306	3	0.49122
nc_guide119594	1	0.94022	0.9404	1	21543	0	0.55736	0.059783	0.059795	0.935266	3459	1	0.55736
nc_guide236433	1	0.94096	0.94115	1	21556	0	0.75574	0.059038	0.05903	0.935266	3430	1	0.75574
ADAM2	4	0.98108	0.9811	1	22608	0	0.52494	0.018923	0.060808	0.935482	1434	4	0.52494
AGAP1	4	0.98126	0.98129	1	22612	0	0.28821	0.018735	0.060264	0.935482	1422	4	0.28821
ALG11	5	0.41114	0.56326	1	12403	1	0.49312	0.017758	0.061399	0.935482	1354	3	0.49312
ALG5	4	0.69516	0.71144	1	16485	1	0.58921	0.018754	0.060321	0.935482	1424	3	0.58921
ANKRD40	4	0.61967	0.66098	1	15439	1	0.51243	0.020514	0.065368	0.935482	1547	3	0.51243
ASF1A	5	0.86087	0.86071	1	19576	1	0.49962	0.017359	0.060326	0.935482	1335	4	0.49962
ATP6V0D1	4	0.38413	0.52799	1	11856	1	0.68967	0.020073	0.064101	0.935482	1510	3	0.68967
ATP7A	4	0.30356	0.44148	1	10083	1	0.36676	0.019499	0.06249	0.935482	1474	2	0.36676
BAX	5	0.78466	0.7993	1	17974	1	0.43984	0.018164	0.062495	0.935482	1386	4	0.43984
BIRC2	4	0.98005	0.98013	1	22570	0	0.56832	0.019946	0.063773	0.935482	1498	4	0.56832
C11H2orf71	4	0.81222	0.81232	1	18534	0	0.24518	0.019457	0.062375	0.935482	1469	3	0.24518
C13H20orf202	4	0.11323	0.23587	0.985957	5328	1	0.21805	0.019733	0.063151	0.935482	1486	2	0.21805
C16H1orf100	4	0.98052	0.98058	1	22583	0	0.49516	0.019481	0.062439	0.935482	1472	4	0.49516
C23H6orf229	4	0.66517	0.69041	1	16051	1	0.16538	0.020294	0.064741	0.935482	1529	2	0.16538
C24H18orf42	4	0.98112	0.98115	1	22610	0	0.42128	0.018882	0.060695	0.935482	1431	4	0.42128
C29H11orf24	4	0.58798	0.64182	1	15039	1	0.54304	0.019975	0.063847	0.935482	1501	3	0.54304
C8H9orf24	4	0.97988	0.97998	1	22566	0	0.51445	0.020118	0.06423	0.935482	1512	4	0.51445
CABP2	5	0.79917	0.80955	1	18283	1	0.27948	0.018499	0.063393	0.935482	1412	3	0.27948
CAPN14	4	0.97949	0.9796	1	22553	0	0.44462	0.020508	0.065349	0.935482	1546	4	0.44462
CASK	5	0.8068	0.81514	1	18418	1	0.28332	0.017277	0.060094	0.935482	1330	3	0.28332
CCDC43	5	0.9032	0.90312	1	20603	0	0.41256	0.018387	0.063082	0.935482	1403	4	0.41256
CCDC67	5	0.19905	0.37235	0.998248	7728	1	-0.13185	0.019262	0.065402	0.935482	1455	2	-0.13185
CCDC70	4	0.6329	0.66924	1	15613	1	0.45906	0.020312	0.064792	0.935482	1531	3	0.45906
CCNT1	5	0.98488	0.98498	1	22700	0	0.58878	0.017244	0.06001	0.935482	1329	4	0.58878
CDK9	4	0.82264	0.82281	1	18748	0	0.60124	0.019113	0.061346	0.935482	1444	2	0.60124
CHD5	5	0.71261	0.75553	1	16755	1	0.42761	0.018388	0.063089	0.935482	1404	4	0.42761
CRYGA	4	0.93193	0.93186	1	21333	0	0.43746	0.019353	0.062076	0.935482	1462	3	0.43746
CSAD	5	0.96052	0.96065	1	22060	0	0.36337	0.018823	0.064234	0.935482	1429	3	0.36337
CTSK	3	0.97436	0.97446	1	22429	0	0.53946	0.025643	0.065025	0.935482	1811	3	0.53946
DBNL	5	0.82535	0.82942	1	18802	1	0.43889	0.018215	0.062629	0.935482	1389	4	0.43889
DHX9	5	0.75786	0.78175	1	17487	1	0.46398	0.018155	0.062472	0.935482	1385	3	0.46398
DMRT1	5	0.89913	0.8991	1	20504	0	0.24339	0.017501	0.060699	0.935482	1340	2	0.24339
DPP3	4	0.98099	0.98103	1	22604	0	0.32285	0.019006	0.061046	0.935482	1438	4	0.32285
DUS3L	4	0.97981	0.97991	1	22565	0	0.48167	0.02019	0.064441	0.935482	1516	4	0.48167
DUSP7	5	0.12943	0.267	0.989782	5771	1	0.62238	0.018803	0.064183	0.935482	1427	3	0.62238
ELAC1	5	0.98334	0.98344	1	22661	0	0.87936	0.018363	0.063013	0.935482	1401	4	0.87936
FAM83B	4	0.10983	0.23212	0.985165	5220	2	-0.23223	0.020362	0.064928	0.935482	1534	2	-0.23223
FAM83G	4	0.97975	0.97985	1	22563	0	0.30975	0.020248	0.064605	0.935482	1524	4	0.30975
FAM84B	4	0.91077	0.91075	1	20802	0	0.33936	0.019333	0.062023	0.935482	1461	2	0.33936
FBXL16	5	0.96044	0.96056	1	22057	0	0.42823	0.017473	0.060637	0.935482	1339	4	0.42823
FBXL8	4	0.97946	0.97957	1	22552	0	0.5372	0.020538	0.065447	0.935482	1549	4	0.5372
FFAR2	4	0.98072	0.98077	1	22591	0	0.42564	0.019276	0.061834	0.935482	1457	4	0.42564
FNIP2	5	0.37611	0.53169	1	11690	2	0.68146	0.019023	0.064769	0.935482	1439	3	0.68146
GABARAPL1	5	0.10025	0.22055	0.984951	4849	2	0.30437	0.018911	0.064477	0.935482	1432	3	0.30437
GALNT18	5	0.15135	0.30104	0.991617	6423	2	0.19896	0.018297	0.062831	0.935482	1395	3	0.19896
GAN	4	0.98022	0.98029	1	22575	0	0.29206	0.019784	0.063303	0.935482	1490	4	0.29206
GDAP1L1	5	0.74222	0.77219	1	17217	1	0.4239	0.017826	0.061589	0.935482	1356	4	0.4239
GOLGB1	5	0.80644	0.81486	1	18411	1	0.46617	0.017961	0.061974	0.935482	1364	3	0.46617
GPATCH11	5	0.78617	0.80031	1	18005	1	0.34599	0.017953	0.061954	0.935482	1362	3	0.34599
HINT1	5	0.35937	0.51673	1	11323	1	0.41326	0.017557	0.060865	0.935482	1346	4	0.41326
HOXA10	4	0.98096	0.981	1	22603	0	0.39088	0.019036	0.061128	0.935482	1440	4	0.39088
IFN-tau-c1	4	0.76248	0.76513	1	17569	1	0.38741	0.019587	0.062729	0.935482	1479	2	0.38741
KBTBD6	4	0.69791	0.71346	1	16518	1	0.65265	0.0202	0.064465	0.935482	1517	3	0.65265
KIAA0391	5	0.88825	0.88823	1	20238	0	0.4073	0.019112	0.065013	0.935482	1443	2	0.4073
KIAA0907	4	0.13517	0.25966	0.989782	5933	1	0.14896	0.020153	0.064334	0.935482	1514	2	0.14896
KIAA2013	4	0.91908	0.91905	1	21016	0	0.47676	0.020077	0.064114	0.935482	1511	3	0.47676
KREMEN2	4	0.734	0.7411	1	17070	1	0.5639	0.019979	0.063858	0.935482	1502	3	0.5639
LECT1	4	0.96284	0.96284	1	22111	0	0.55405	0.020507	0.065348	0.935482	1545	3	0.55405
LIPJ	4	0.80485	0.80497	1	18384	0	0.11327	0.019653	0.062923	0.935482	1483	2	0.11327
LMCD1	4	0.90486	0.90485	1	20651	0	0.69213	0.019292	0.061892	0.935482	1458	3	0.69213
LOC100139049	5	0.23083	0.40441	1	8483	1	1.0562	0.018813	0.064207	0.935482	1428	4	1.0562
LOC101902875	4	0.82774	0.82788	1	18845	0	0.35439	0.019477	0.062427	0.935482	1471	3	0.35439
LOC101903781	4	0.083867	0.1851	0.975658	4258	1	0.45842	0.01883	0.060535	0.935482	1430	3	0.45842
LOC101907400	4	0.90802	0.90797	1	20730	0	0.35119	0.020025	0.063972	0.935482	1506	3	0.35119
LOC104974553	4	0.56445	0.6284	1	14758	1	0.4945	0.019779	0.063287	0.935482	1489	3	0.4945
LOC107131819	5	0.89092	0.89091	1	20314	0	0.51322	0.018009	0.062096	0.935482	1368	3	0.51322
LOC510351	4	0.98017	0.98025	1	22574	0	0.42707	0.019826	0.063426	0.935482	1491	4	0.42707
LOC532100	4	0.97958	0.97969	1	22558	0	0.40069	0.02042	0.065088	0.935482	1536	4	0.40069
LOC534578	4	0.97216	0.9722	1	22374	0	0.40508	0.020145	0.064313	0.935482	1513	3	0.40508
LOC617402	5	0.72659	0.76324	1	16968	1	0.27743	0.018286	0.062796	0.935482	1394	3	0.27743
LOC618124	4	0.98007	0.98015	1	22571	0	0.35271	0.019926	0.063719	0.935482	1497	4	0.35271
LOC783267	4	0.8589	0.8589	1	19534	0	0.41723	0.019416	0.062256	0.935482	1465	3	0.41723
LOC788554	4	0.45053	0.57027	1	13020	1	0.12207	0.020247	0.064603	0.935482	1523	2	0.12207
LOC788661	5	0.77254	0.79117	1	17768	1	0.50071	0.018232	0.062666	0.935482	1393	3	0.50071
LOC789151	3	0.97418	0.97429	1	22422	0	0.71694	0.025819	0.065426	0.935482	1824	3	0.71694
MAML3	4	0.97972	0.97982	1	22562	0	0.25088	0.020284	0.064702	0.935482	1527	4	0.25088
MAPT	4	0.86681	0.86689	1	19712	0	0.40358	0.019168	0.061508	0.935482	1446	3	0.40358
MICU1	4	0.66317	0.68901	1	16016	1	0.67392	0.018949	0.060883	0.935482	1437	3	0.67392
MPL	4	0.31605	0.45493	1	10364	1	0.41478	0.019448	0.062341	0.935482	1468	2	0.41478
MUC7	5	0.14619	0.29309	0.989782	6275	2	0.58223	0.018535	0.063491	0.935482	1413	3	0.58223
MYCL	4	0.10172	0.2179	0.984951	4905	1	0.18858	0.020422	0.065093	0.935482	1537	2	0.18858
NEDD9	4	0.40329	0.54859	1	12250	2	0.16258	0.020448	0.065176	0.935482	1538	2	0.16258
NKAPL	4	0.98122	0.98125	1	22611	0	0.54489	0.01878	0.060392	0.935482	1425	4	0.54489
NR2E1	4	0.98078	0.98082	1	22598	0	0.31304	0.019224	0.061671	0.935482	1448	4	0.31304
NUP133	5	0.98527	0.98535	1	22706	0	0.59272	0.019223	0.065296	0.935482	1447	4	0.59272
OR10J3	4	0.046279	0.11208	0.949642	2786	1	0.51423	0.020242	0.064591	0.935482	1521	2	0.51423
OR6C2	4	0.74539	0.75051	1	17265	1	0.66606	0.018742	0.060281	0.935482	1423	3	0.66606
OSR1	4	0.98013	0.98021	1	22572	0	0.19804	0.019873	0.063561	0.935482	1495	4	0.19804
PAQR6	4	0.81499	0.8151	1	18591	0	0.49591	0.019379	0.062155	0.935482	1463	3	0.49591
PET100	5	0.79579	0.80709	1	18200	1	0.30533	0.018441	0.063223	0.935482	1407	3	0.30533
PF4	4	0.47113	0.58004	1	13357	1	0.34378	0.019704	0.063063	0.935482	1485	3	0.34378
PLEKHO1	4	0.95371	0.95365	1	21880	0	0.30494	0.018612	0.059921	0.935482	1419	3	0.30494
POPDC2	5	0.00656	0.024653	0.854829	589	1	0.28784	0.018035	0.062164	0.935482	1372	4	0.28784
PPARA	5	0.37655	0.53209	1	11702	1	0.48841	0.017657	0.061132	0.935482	1350	4	0.48841
PPIL6	5	0.94862	0.94877	1	21760	0	0.54447	0.018677	0.063863	0.935482	1420	4	0.54447
PRAF2	5	0.49406	0.63852	1	13724	1	0.42569	0.018794	0.064162	0.935482	1426	4	0.42569
PRPH2	5	0.87625	0.87608	1	19943	0	0.71569	0.018224	0.06265	0.935482	1391	3	0.71569
PSTPIP1	5	0.40703	0.55959	1	12335	2	0.60203	0.017868	0.061709	0.935482	1357	3	0.60203
PYROXD2	5	0.10337	0.22557	0.984951	4976	2	0.41699	0.017225	0.059957	0.935482	1327	3	0.41699
RAPGEFL1	5	0.14397	0.28969	0.989782	6209	2	0.55693	0.018074	0.062273	0.935482	1378	3	0.55693
RARG	4	0.9805	0.98056	1	22582	0	0.52489	0.019503	0.062503	0.935482	1475	4	0.52489
RNGTT	4	0.31806	0.45708	1	10410	2	-0.10813	0.020456	0.065196	0.935482	1540	2	-0.10813
2001-09-01	4	0.9795	0.97961	1	22555	0	0.39452	0.020497	0.065315	0.935482	1543	4	0.39452
SHMT2	4	0.98131	0.98132	1	22613	0	0.39677	0.018695	0.060148	0.935482	1421	4	0.39677
SLC28A1	5	0.44345	0.59216	1	12911	2	0.47544	0.018604	0.06367	0.935482	1418	3	0.47544
SLC32A1	5	0.36191	0.51903	1	11372	2	0.1934	0.01743	0.060505	0.935482	1336	3	0.1934
SLC7A14	4	0.74304	0.74855	1	17227	1	0.32368	0.020497	0.065315	0.935482	1544	3	0.32368
SMIM10	4	0.80941	0.80956	1	18467	0	0.08312	0.019044	0.061151	0.935482	1441	1	0.08312
SOHLH2	4	0.34552	0.48654	1	11001	1	0.2492	0.019993	0.063888	0.935482	1503	2	0.2492
SORCS2	5	0.076942	0.18204	0.973949	4006	2	0.25707	0.018322	0.062899	0.935482	1399	3	0.25707
SPP2	4	0.95963	0.95962	1	22030	0	0.38183	0.01892	0.060801	0.935482	1433	3	0.38183
SRSF3	5	0.18138	0.34629	0.997147	7217	2	-0.0018765	0.018028	0.062148	0.935482	1370	2	-0.0018765
STK10	5	0.15401	0.30515	0.991772	6491	1	0.23876	0.019241	0.065339	0.935482	1452	4	0.23876
STRN3	4	0.32165	0.46088	1	10490	2	-0.19991	0.019251	0.061759	0.935482	1454	1	-0.19991
TCF7L2	4	0.73373	0.74092	1	17065	1	0.38574	0.020159	0.064355	0.935482	1515	2	0.38574
TSPAN32	4	0.088079	0.19298	0.980417	4414	2	-0.19405	0.02049	0.065295	0.935482	1542	2	-0.19405
USP12	4	0.55477	0.62298	1	14644	1	0.61551	0.019839	0.063458	0.935482	1493	3	0.61551
USP38	5	0.72828	0.76414	1	16995	1	0.3995	0.018923	0.064507	0.935482	1435	3	0.3995
WWP1	4	0.37341	0.5165	1	11613	1	0.46674	0.019327	0.062009	0.935482	1460	3	0.46674
XRCC6BP1	5	0.43726	0.58658	1	12813	1	0.63072	0.018125	0.0624	0.935482	1381	4	0.63072
YIPF6	4	0.98069	0.98074	1	22590	0	0.42651	0.019309	0.061945	0.935482	1459	4	0.42651
YWHAE	5	0.49144	0.63608	1	13686	1	0.25821	0.01796	0.061971	0.935482	1363	3	0.25821
ZC2HC1A	5	0.58586	0.69635	1	15007	1	0.38993	0.017909	0.061831	0.935482	1359	3	0.38993
ZC3H12B	4	0.16609	0.29326	0.989782	6826	2	-0.2404	0.020201	0.064467	0.935482	1518	1	-0.2404
ZNF205	5	0.89661	0.89658	1	20439	0	0.68188	0.019155	0.065116	0.935482	1445	4	0.68188
ZSWIM5	5	0.76702	0.78761	1	17655	1	0.48395	0.018058	0.062224	0.935482	1374	4	0.48395
nc_guide103803	1	0.93583	0.93598	1	21434	0	0.9544	0.064174	0.064172	0.935482	3664	1	0.9544
nc_guide148318	1	0.93878	0.93897	1	21506	0	1.0866	0.061219	0.061243	0.935482	3533	1	1.0866
nc_guide170487	1	0.93893	0.93911	1	21511	0	1.3624	0.061072	0.061094	0.935482	3522	1	1.3624
nc_guide174644	1	0.93905	0.93924	1	21514	0	0.76513	0.060946	0.060976	0.935482	3515	1	0.76513
nc_guide29948	1	0.93477	0.93495	1	21401	0	1.0865	0.065233	0.065246	0.935482	3705	1	1.0865
nc_guide310400	1	0.93956	0.93974	1	21526	0	0.46575	0.060443	0.060467	0.935482	3484	1	0.46575
nc_guide316258	1	0.93946	0.93964	1	21524	0	0.80388	0.060537	0.060572	0.935482	3489	1	0.80388
nc_guide327918	1	0.93692	0.93709	1	21458	0	0.5809	0.063084	0.06307	0.935482	3618	1	0.5809
nc_guide334523	1	0.93906	0.93925	1	21515	0	1.0895	0.060936	0.060966	0.935482	3514	1	1.0895
nc_guide360593	1	0.93743	0.9376	1	21472	0	0.8721	0.062571	0.062559	0.935482	3589	1	0.8721
nc_guide39595	1	0.93501	0.9352	1	21410	0	1.0524	0.064992	0.064998	0.935482	3695	1	1.0524
nc_guide74	1	0.93785	0.93802	1	21485	0	0.44611	0.062151	0.062155	0.935482	3565	1	0.44611
C13H20orf96	5	0.41938	0.57056	1	12529	1	0.41594	0.01938	0.065718	0.938198	1464	3	0.41594
nc_guide85090	1	0.93433	0.93451	1	21392	0	0.96668	0.065673	0.065692	0.938198	3721	1	0.96668
MBL2	5	0.95522	0.95532	1	21920	0	0.68319	0.019423	0.065837	0.938362	1467	4	0.68319
SLC25A22	4	0.96582	0.96579	1	22197	0	0.3763	0.020696	0.065891	0.938362	1553	3	0.3763
TRPC5OS	4	0.81294	0.81306	1	18547	0	0.37506	0.020686	0.065864	0.938362	1552	3	0.37506
TRPS1	5	0.28173	0.44849	1	9611	1	0.27023	0.019422	0.065836	0.938362	1466	2	0.27023
C11H2orf40	5	0.46988	0.61619	1	13336	1	0.1278	0.019531	0.066127	0.938407	1477	2	0.1278
CLN5	5	0.86695	0.86676	1	19716	0	-0.22692	0.019525	0.066114	0.938407	1476	2	-0.22692
DAPK2	4	0.69736	0.71305	1	16510	1	0.33459	0.020779	0.066138	0.938407	1557	2	0.33459
FAM83F	5	0.9806	0.98071	1	22586	0	0.281	0.019497	0.06604	0.938407	1473	4	0.281
HID1	5	0.91932	0.91936	1	21023	0	0.35804	0.019473	0.065963	0.938407	1470	3	0.35804
nc_guide33322	1	0.934	0.93415	1	21388	0	0.65257	0.065998	0.066029	0.938407	3732	1	0.65257
GAL3ST3	4	0.9792	0.9793	1	22549	0	0.56702	0.020801	0.066203	0.93876	1558	4	0.56702
STX5	5	0.58783	0.69714	1	15035	1	-0.27592	0.019577	0.066244	0.938761	1478	3	-0.27592
LOC407163	4	0.50656	0.59755	1	13933	1	0.14525	0.020877	0.066424	0.939025	1561	2	0.14525
P4HA3	5	0.3574	0.51501	1	11276	2	-0.0099476	0.019649	0.066424	0.939025	1482	2	-0.0099476
SH2B3	5	0.13061	0.26885	0.989782	5808	1	0.63479	0.0196	0.066309	0.939025	1480	3	0.63479
TMEM164	5	0.14096	0.28504	0.989782	6118	2	0.47416	0.019643	0.066412	0.939025	1481	3	0.47416
FAM46C	5	0.91884	0.91885	1	21010	0	0.39398	0.019685	0.066519	0.939384	1484	3	0.39398
LOC104969845	4	0.96988	0.96987	1	22305	0	0.45798	0.020918	0.066531	0.939384	1562	3	0.45798
CTNND1	5	0.69774	0.7476	1	16515	1	0.35057	0.019734	0.06666	0.939827	1487	4	0.35057
LMO2	5	0.04019	0.11592	0.949642	2504	1	0.34455	0.019755	0.066714	0.939827	1488	4	0.34455
LOC100336907	4	0.56045	0.62616	1	14709	1	0.64175	0.020958	0.066651	0.939827	1563	3	0.64175
LOC100847720	4	0.979	0.97909	1	22545	0	0.59939	0.020997	0.066765	0.939827	1567	4	0.59939
PDK4	4	0.24492	0.37848	0.999203	8789	2	-0.49015	0.020985	0.066726	0.939827	1566	1	-0.49015
LOC783680	4	0.23755	0.37054	0.997345	8626	1	0.6798	0.021027	0.066845	0.940381	1569	3	0.6798
TMEM230	5	0.14871	0.29696	0.990389	6352	2	0.12562	0.019835	0.06693	0.941	1492	2	0.12562
BTBD19	5	0.73896	0.77031	1	17167	1	0.43604	0.020019	0.067392	0.94222	1505	4	0.43604
C15H11orf87	4	0.9697	0.9697	1	22301	0	0.6123	0.021282	0.067573	0.94222	1585	3	0.6123
CASP4	4	0.9086	0.90858	1	20745	0	0.26765	0.021322	0.067682	0.94222	1587	2	0.26765
CASR	5	0.69188	0.74455	1	16436	1	0.47833	0.019958	0.06723	0.94222	1499	4	0.47833
FAM58A	5	0.91789	0.91786	1	20988	0	0.42309	0.019972	0.067264	0.94222	1500	4	0.42309
FCRL3	5	0.74204	0.77209	1	17212	1	0.41149	0.020073	0.067517	0.94222	1509	4	0.41149
KCNA7	4	0.97866	0.97875	1	22533	0	0.51974	0.021341	0.067734	0.94222	1589	4	0.51974
LHFPL2	4	0.97865	0.97875	1	22532	0	0.43216	0.021346	0.067749	0.94222	1590	4	0.43216
LOC532441	3	0.50134	0.53417	1	13849	1	0.41489	0.026746	0.067649	0.94222	1871	2	0.41489
LOC785639	4	0.66963	0.6935	1	16109	1	0.67006	0.021138	0.067169	0.94222	1578	3	0.67006
SAMD14	4	0.49445	0.59147	1	13730	1	0.25396	0.021274	0.067552	0.94222	1584	2	0.25396
STARD4	4	0.77439	0.77574	1	17806	1	0.77962	0.021182	0.067295	0.94222	1580	3	0.77962
STEAP3	5	0.516	0.65893	1	14085	1	0.42831	0.020006	0.067361	0.94222	1504	3	0.42831
TBKBP1	4	0.87487	0.87498	1	19903	0	0.57284	0.021334	0.067715	0.94222	1588	3	0.57284
TMEM205	5	0.96633	0.96648	1	22204	0	0.48898	0.019912	0.067119	0.94222	1496	3	0.48898
ZNF367	4	0.58582	0.64055	1	15006	1	0.52417	0.021123	0.06712	0.94222	1576	2	0.52417
nc_guide143192	1	0.93262	0.93276	1	21359	0	0.72134	0.067382	0.067393	0.94222	3794	1	0.72134
nc_guide204683	1	0.93234	0.93248	1	21350	0	0.85917	0.067665	0.067679	0.94222	3804	1	0.85917
ARHGEF26	5	0.11817	0.24925	0.989782	5462	2	0.4694	0.020274	0.068056	0.943007	1526	3	0.4694
KRT17	5	0.9321	0.93232	1	21338	0	0.40347	0.020288	0.068091	0.943007	1528	4	0.40347
LOC100337493	5	0.40472	0.5575	1	12282	1	0.4474	0.020201	0.067873	0.943007	1519	4	0.4474
NEK6	5	0.97965	0.97977	1	22560	0	0.49122	0.020252	0.067999	0.943007	1525	4	0.49122
PPP2R2B	4	0.97858	0.97868	1	22531	0	0.28198	0.021416	0.067956	0.943007	1592	4	0.28198
SCAP	5	0.43455	0.58419	1	12775	2	-0.68983	0.020247	0.067993	0.943007	1522	2	-0.68983
nc_guide284268	1	0.93193	0.93207	1	21332	0	1.3942	0.068074	0.068075	0.943007	3828	1	1.3942
AGL	5	0.26692	0.43566	1	9274	1	0.53357	0.020321	0.068192	0.943168	1532	3	0.53357
C10H14orf169	4	0.97849	0.9786	1	22527	0	0.29214	0.021508	0.068225	0.943168	1595	4	0.29214
ENDOG	5	0.87238	0.87221	1	19849	0	0.37746	0.020308	0.068151	0.943168	1530	4	0.37746
HHIPL1	5	0.51394	0.65698	1	14056	1	0.44979	0.020357	0.068286	0.94345	1533	4	0.44979
CRB1	4	0.93835	0.93824	1	21493	0	0.23398	0.021549	0.068339	0.943626	1597	2	0.23398
COL2A1	5	0.28289	0.44951	1	9636	1	0.24198	0.0204	0.068398	0.943878	1535	3	0.24198
C4H7orf25	4	0.094266	0.20444	0.984951	4653	2	-0.075318	0.021645	0.068611	0.944103	1601	2	-0.075318
FBXL17	4	0.37276	0.51581	1	11601	1	0.75484	0.021618	0.068532	0.944103	1600	3	0.75484
UNC13A	5	0.93146	0.93168	1	21318	0	0.30177	0.020479	0.068589	0.944103	1541	4	0.30177
ZNF18	4	0.70873	0.72147	1	16690	1	0.3454	0.021647	0.068618	0.944103	1602	3	0.3454
ZNF200	5	0.64429	0.72153	1	15761	1	0.84577	0.020453	0.068521	0.944103	1539	3	0.84577
KCNH5	5	0.86197	0.86178	1	19606	1	0.82116	0.020519	0.06869	0.94453	1548	3	0.82116
CNTF	4	0.61711	0.65939	1	15408	1	-0.079801	0.021728	0.068858	0.944929	1605	1	-0.079801
GUCY1B3	5	0.92837	0.92853	1	21242	0	0.52986	0.020553	0.068771	0.944929	1550	4	0.52986
ICOSLG	5	0.93892	0.93909	1	21510	0	0.24312	0.020596	0.06889	0.944929	1551	2	0.24312
LOC104974671	4	0.97825	0.97836	1	22525	0	0.48825	0.021747	0.068909	0.944929	1606	4	0.48825
LOC616319	4	0.97825	0.97836	1	22524	0	0.31538	0.021751	0.068923	0.944929	1607	4	0.31538
NFU1	4	0.019389	0.056302	0.910927	1376	3	-1.107	0.021769	0.068971	0.94502	1608	1	-1.107
ZKSCAN7	4	0.48882	0.58867	1	13637	1	0.41554	0.021792	0.069033	0.945322	1609	3	0.41554
LOC107131286	4	0.38606	0.53001	1	11897	2	0.012298	0.02181	0.069085	0.945471	1610	2	0.012298
PFKL	5	0.96083	0.96096	1	22066	0	0.14776	0.020717	0.069204	0.94598	1555	2	0.14776
ROBO1	5	0.029902	0.089466	0.937183	1962	2	0.024193	0.020708	0.069181	0.94598	1554	2	0.024193
ZNF830	4	0.16355	0.2905	0.989782	6748	2	-1.1181	0.021892	0.069321	0.947017	1615	1	-1.1181
GNGT1	4	0.010711	0.035948	0.868888	902	2	0.20146	0.021938	0.069463	0.947285	1618	2	0.20146
LOC104972445	4	0.011127	0.037252	0.868888	926	1	0.26629	0.021934	0.069448	0.947285	1617	2	0.26629
nc_guide254546	1	0.93062	0.93077	1	21293	0	1.0992	0.069384	0.069399	0.947285	3885	1	1.0992
CEP128	5	0.86803	0.86784	1	19742	0	0.51935	0.020861	0.069591	0.947318	1559	3	0.51935
CXADR	5	0.42644	0.57692	1	12650	1	0.14051	0.020864	0.0696	0.947318	1560	2	0.14051
DPH7	4	0.13494	0.25943	0.989782	5924	1	0.85949	0.022008	0.069644	0.947318	1619	3	0.85949
SLITRK5	4	0.21017	0.34107	0.997147	8022	1	0.51069	0.022016	0.06967	0.947318	1621	3	0.51069
TTLL7	3	0.073153	0.14133	0.955127	3856	2	-0.31229	0.027587	0.069597	0.947318	1919	1	-0.31229
ADAMTS2	5	0.27648	0.44393	1	9501	2	0.38967	0.020971	0.069884	0.947637	1565	3	0.38967
ADCK5	5	0.83601	0.83826	1	18998	1	0.4869	0.021086	0.070176	0.947637	1573	4	0.4869
ARF2	5	0.83806	0.83995	1	19045	1	0.42378	0.021137	0.070318	0.947637	1577	4	0.42378
ARHGAP17	4	0.97732	0.97746	1	22498	0	0.39234	0.022682	0.071535	0.947637	1662	4	0.39234
C10H14orf105	4	0.29859	0.43615	1	9981	2	-0.012546	0.02214	0.070027	0.947637	1623	1	-0.012546
C20H5orf34	5	0.87124	0.87106	1	19818	0	0.40626	0.021106	0.070235	0.947637	1574	4	0.40626
C2H2orf72	4	0.26426	0.39942	1	9207	1	0.28198	0.022676	0.071519	0.947637	1660	3	0.28198
C4H7orf60	4	0.9713	0.97132	1	22349	0	0.53073	0.022678	0.071524	0.947637	1661	3	0.53073
CELF2	4	0.89676	0.89673	1	20444	0	0.53097	0.022175	0.070131	0.947637	1625	3	0.53097
COCH	5	0.952	0.95211	1	21835	0	0.36509	0.021528	0.071341	0.947637	1596	4	0.36509
CSH2	5	0.96945	0.96952	1	22288	0	0.48731	0.021078	0.070158	0.947637	1572	3	0.48731
CXCL5	5	0.087638	0.19986	0.984951	4395	3	-0.65345	0.021587	0.071492	0.947637	1598	2	-0.65345
F11	5	0.1711	0.33088	0.997147	6936	3	-0.28137	0.021381	0.070956	0.947637	1591	2	-0.28137
FAM220A	4	0.93775	0.93765	1	21484	0	0.39294	0.022203	0.070205	0.947637	1626	3	0.39294
FER	4	0.70182	0.71631	1	16566	1	0.29944	0.022323	0.070539	0.947637	1634	2	0.29944
GTF2A2	5	0.95348	0.95359	1	21874	0	0.85769	0.021265	0.070666	0.947637	1583	4	0.85769
HAO1	5	0.98893	0.98901	1	22793	0	0.47614	0.021467	0.07118	0.947637	1593	4	0.47614
IL32	4	0.47389	0.58137	1	13413	1	-0.17705	0.022264	0.070375	0.947637	1632	1	-0.17705
IRAK3	4	0.97755	0.97769	1	22506	0	0.66404	0.022451	0.070882	0.947637	1641	4	0.66404
LHB	4	0.97776	0.97788	1	22514	0	0.34912	0.02224	0.070299	0.947637	1629	4	0.34912
LOC100847112	4	0.21284	0.34395	0.997147	8078	2	-0.19893	0.022238	0.070297	0.947637	1628	2	-0.19893
LOC101905165	4	0.97614	0.97625	1	22478	0	0.82158	0.022524	0.07109	0.947637	1648	4	0.82158
LOC515045	4	0.4614	0.57546	1	13200	1	0.45944	0.022442	0.070864	0.947637	1640	3	0.45944
LOC782692	4	0.97776	0.97788	1	22513	0	0.60592	0.022245	0.070315	0.947637	1630	4	0.60592
LOC783323	4	0.97763	0.97776	1	22507	0	0.36484	0.022373	0.070681	0.947637	1638	4	0.36484
LOC786928	4	0.86722	0.8673	1	19722	0	0.4021	0.022588	0.071271	0.947637	1652	3	0.4021
MPV17	5	0.98392	0.98403	1	22675	0	0.22644	0.021118	0.070268	0.947637	1575	4	0.22644
MST1	5	0.71676	0.75777	1	16818	1	0.5781	0.021036	0.070052	0.947637	1570	4	0.5781
NCR1	5	0.41417	0.56589	1	12456	2	0.41489	0.021211	0.070514	0.947637	1581	3	0.41489
NRL	4	0.41455	0.55386	1	12464	1	0.3414	0.022597	0.071296	0.947637	1654	2	0.3414
OPN3	5	0.75786	0.78175	1	17486	1	0.011074	0.021178	0.070428	0.947637	1579	2	0.011074
OR1I1	4	0.81087	0.811	1	18499	0	0.57873	0.022593	0.071286	0.947637	1653	3	0.57873
PCDH17	4	0.062042	0.14321	0.956177	3430	2	0.34845	0.022675	0.071514	0.947637	1659	2	0.34845
PRR5	4	0.97771	0.97783	1	22511	0	0.28993	0.022288	0.07044	0.947637	1633	4	0.28993
SALL4	4	0.97779	0.97791	1	22515	0	0.41821	0.022211	0.070225	0.947637	1627	4	0.41821
TMEM251	4	0.97742	0.97756	1	22501	0	0.44773	0.02258	0.071242	0.947637	1650	4	0.44773
TRAF5	4	0.77479	0.77609	1	17814	1	0.27861	0.022057	0.069794	0.947637	1622	2	0.27861
TRIM10	4	0.97765	0.97778	1	22508	0	0.25588	0.022349	0.070614	0.947637	1636	4	0.25588
TTC7B	4	0.20149	0.33165	0.997147	7793	1	0.37679	0.022625	0.07137	0.947637	1656	3	0.37679
WDR44	5	0.84125	0.84276	1	19111	1	0.69758	0.021603	0.07153	0.947637	1599	4	0.69758
nc_guide102285	1	0.92874	0.92893	1	21255	0	0.5905	0.07126	0.071259	0.947637	3968	1	0.5905
nc_guide126367	1	0.92852	0.92869	1	21246	0	1.3313	0.07148	0.071478	0.947637	3981	1	1.3313
nc_guide330895	1	0.9288	0.92899	1	21257	0	0.43049	0.071197	0.0712	0.947637	3964	1	0.43049
nc_guide44044	1	0.92851	0.92868	1	21243	0	1.2429	0.071491	0.071488	0.947637	3982	1	1.2429
nc_guide71968	1	0.92871	0.92889	1	21254	0	0.58773	0.071292	0.071286	0.947637	3969	1	0.58773
CCNYL1	4	0.9773	0.97743	1	22497	0	0.46463	0.022702	0.071596	0.9479	1663	4	0.46463
CTTN	5	0.88958	0.88956	1	20271	0	0.3077	0.021673	0.07171	0.948344	1603	3	0.3077
PLSCR3	5	0.94437	0.94452	1	21647	0	0.46168	0.021674	0.071711	0.948344	1604	4	0.46168
ZNF197	4	0.91246	0.91245	1	20853	0	0.51667	0.022758	0.071766	0.94852	1667	2	0.51667
ST3GAL4	4	0.10347	0.22104	0.984951	4982	2	-0.20814	0.022799	0.071882	0.949521	1668	2	-0.20814
LOC101906965	4	0.017691	0.052611	0.909303	1290	3	-0.3893	0.022923	0.072223	0.951449	1670	1	-0.3893
LOC104975673	5	0.065977	0.1635	0.963654	3587	1	0.78736	0.021877	0.072235	0.951449	1613	3	0.78736
P3H4	4	0.11345	0.23609	0.985957	5336	2	-0.19265	0.022916	0.072205	0.951449	1669	2	-0.19265
PLA2G4B	5	0.3446	0.50375	1	10976	1	0.37575	0.02187	0.07222	0.951449	1611	4	0.37575
RAB3B	5	0.25354	0.42404	1	8964	2	0.020288	0.02189	0.072275	0.951449	1614	2	0.020288
TOR1AIP1	5	0.12565	0.26105	0.989782	5659	1	0.45684	0.021873	0.072225	0.951449	1612	4	0.45684
TNS3	5	0.36548	0.52222	1	11446	1	0.37869	0.021916	0.07235	0.951899	1616	4	0.37869
CATIP	4	0.87287	0.87297	1	19860	0	0.45595	0.023068	0.072632	0.952893	1676	3	0.45595
GCFC2	5	0.23013	0.40382	1	8466	2	0.30037	0.022014	0.072614	0.952893	1620	3	0.30037
LOC616410	4	0.444	0.56719	1	12922	1	0.33822	0.023044	0.072563	0.952893	1674	2	0.33822
LOC788874	4	0.97697	0.97711	1	22491	0	0.44756	0.023025	0.072511	0.952893	1673	4	0.44756
MANBA	4	0.97693	0.97706	1	22489	0	0.5029	0.023067	0.072628	0.952893	1675	4	0.5029
MMRN1	4	0.97688	0.977	1	22488	0	0.38524	0.023122	0.072784	0.954355	1678	4	0.38524
AZIN1	4	0.21087	0.34183	0.997147	8036	1	0.41951	0.02315	0.07287	0.954936	1680	2	0.41951
ABCA9	5	0.61674	0.7094	1	15403	1	0.30993	0.022359	0.073503	0.955625	1637	3	0.30993
ARHGAP44	5	0.24152	0.41356	1	8709	1	0.33761	0.022261	0.073244	0.955625	1631	3	0.33761
ATP6V1E1	4	0.58524	0.64023	1	15002	1	0.34047	0.023251	0.073157	0.955625	1682	3	0.34047
COMMD8	4	0.45372	0.57181	1	13075	1	0.16987	0.023294	0.073278	0.955625	1689	2	0.16987
DENND1A	5	0.17919	0.34293	0.997147	7166	2	0.56596	0.022523	0.073954	0.955625	1647	3	0.56596
DMRT2	4	0.95485	0.95478	1	21908	0	0.46184	0.023258	0.073171	0.955625	1685	3	0.46184
DPPA4	4	0.9401	0.94002	1	21539	0	0.55019	0.02347	0.073754	0.955625	1699	3	0.55019
ELAVL3	5	0.18898	0.35748	0.997147	7430	2	0.064584	0.022335	0.073449	0.955625	1635	2	0.064584
ESYT2	5	0.67055	0.73387	1	16119	1	0.50793	0.022458	0.073782	0.955625	1643	4	0.50793
GHR	5	0.16137	0.31623	0.995172	6678	1	0.27157	0.022434	0.073703	0.955625	1639	3	0.27157
LIPF	4	0.8775	0.87759	1	19971	0	0.71302	0.023294	0.073279	0.955625	1690	3	0.71302
LOC100297513	4	0.58257	0.63866	1	14972	1	0.063716	0.0235	0.073831	0.955625	1703	2	0.063716
LOC613397	4	0.71637	0.7272	1	16810	1	0.53468	0.023474	0.073766	0.955625	1700	3	0.53468
LOC785244	5	0.23694	0.4097	1	8618	2	0.14022	0.022462	0.073797	0.955625	1644	3	0.14022
MAP2K3	4	0.12029	0.24349	0.986576	5523	2	-0.12434	0.023488	0.073804	0.955625	1701	2	-0.12434
MGAT1	4	0.87279	0.87288	1	19856	0	0.64997	0.023459	0.073719	0.955625	1698	2	0.64997
NAA40	4	0.96	0.95998	1	22041	0	0.58888	0.023253	0.07316	0.955625	1683	3	0.58888
NPY2R	4	0.015526	0.047858	0.897069	1179	2	-0.38809	0.023376	0.073504	0.955625	1692	2	-0.38809
SCP2D1	4	0.97646	0.97657	1	22480	0	0.51073	0.02354	0.073938	0.955625	1705	4	0.51073
SELL	5	0.46221	0.60919	1	13213	2	0.2926	0.022153	0.072977	0.955625	1624	3	0.2926
SEMA6D	4	0.73686	0.74344	1	17119	1	0.44066	0.023382	0.07352	0.955625	1693	3	0.44066
ZNF335	5	0.76692	0.78754	1	17651	1	0.36598	0.022514	0.073934	0.955625	1646	3	0.36598
nc_guide122251	1	0.92623	0.92647	1	21192	0	0.47574	0.073765	0.073741	0.955625	4089	1	0.47574
nc_guide129620	1	0.92633	0.92656	1	21196	0	0.5431	0.073671	0.073658	0.955625	4084	1	0.5431
nc_guide331124	1	0.92676	0.92698	1	21204	0	0.72138	0.073241	0.07322	0.955625	4067	1	0.72138
SULT1D1	5	0.82912	0.83252	1	18877	1	0.6443	0.02255	0.074017	0.955904	1649	4	0.6443
LOC101904339	5	0.94301	0.94317	1	21605	0	0.80284	0.022584	0.074101	0.956453	1651	3	0.80284
LOC523503	5	0.25789	0.42775	1	9071	1	0.3883	0.022652	0.074279	0.956524	1657	4	0.3883
RPL29	4	0.24846	0.38234	1	8876	2	-0.3578	0.023632	0.074199	0.956524	1708	2	-0.3578
SLC34A2	4	0.97635	0.97646	1	22479	0	0.4314	0.023646	0.074236	0.956524	1709	4	0.4314
SYTL5	5	0.0085916	0.030661	0.85975	754	2	0.10483	0.022668	0.074313	0.956524	1658	1	0.10483
VSIG10L	5	0.4779	0.6235	1	13470	1	0.52685	0.02262	0.074196	0.956524	1655	4	0.52685
ARID1A	5	0.95465	0.95476	1	21902	0	0.51766	0.022716	0.074433	0.957539	1664	4	0.51766
HTT	5	0.35296	0.51111	1	11177	2	0.50079	0.022746	0.074503	0.957914	1665	3	0.50079
C15H11orf57	4	0.48258	0.58563	1	13541	1	0.53076	0.023805	0.074698	0.959187	1716	2	0.53076
HSPA4L	4	0.10147	0.21747	0.984951	4898	1	0.2223	0.023829	0.074768	0.959187	1718	2	0.2223
PSD3	4	0.89876	0.89872	1	20487	0	0.21158	0.023788	0.074656	0.959187	1715	2	0.21158
SCIN	4	0.89222	0.8922	1	20348	0	0.71315	0.023828	0.074764	0.959187	1717	3	0.71315
ABCA6	5	0.96601	0.96615	1	22199	0	0.32294	0.023291	0.075968	0.961907	1687	4	0.32294
ADAMTS18	5	0.9689	0.969	1	22277	0	0.54789	0.023256	0.07587	0.961907	1684	3	0.54789
ASIC2	4	0.85468	0.85473	1	19432	0	0.60716	0.024299	0.076122	0.961907	1744	3	0.60716
BEST3	5	0.76243	0.78464	1	17567	1	0.32209	0.023357	0.076136	0.961907	1691	4	0.32209
BRAF	3	0.0046222	0.012748	0.833829	446	2	-2.2519	0.030393	0.076044	0.961907	2060	1	-2.2519
C11H2orf44	4	0.021129	0.059964	0.910927	1493	2	-0.64122	0.023994	0.075243	0.961907	1725	1	-0.64122
C11H9orf16	4	0.064027	0.14706	0.959602	3505	3	-0.60341	0.024241	0.075965	0.961907	1741	1	-0.60341
CD300E	5	0.96071	0.96084	1	22064	0	0.39478	0.02353	0.076582	0.961907	1704	4	0.39478
CNIH2	4	0.019829	0.057226	0.910927	1401	1	0.49195	0.024037	0.075377	0.961907	1730	3	0.49195
COPB1	5	0.60251	0.70332	1	15225	1	-0.21607	0.023542	0.076612	0.961907	1706	2	-0.21607
EPOR	5	0.86323	0.86303	1	19633	1	0.36038	0.023292	0.075971	0.961907	1688	3	0.36038
FAM129A	5	0.020338	0.063961	0.910927	1444	2	0.4358	0.023393	0.076237	0.961907	1695	3	0.4358
GFRA1	4	0.74506	0.75024	1	17259	1	0.16608	0.024292	0.076098	0.961907	1743	2	0.16608
GNAI2	4	0.77088	0.77259	1	17735	1	0.60158	0.024008	0.075289	0.961907	1727	3	0.60158
IL13	5	0.18919	0.35781	0.997147	7440	2	0.27169	0.02344	0.076357	0.961907	1697	3	0.27169
IL6_AC_000161.1	5	0.52442	0.66678	1	14229	1	0.50436	0.022993	0.07519	0.961907	1672	4	0.50436
LOC100139325	4	0.97598	0.97609	1	22474	0	0.32809	0.024022	0.075333	0.961907	1729	4	0.32809
LOC100140586	4	0.57716	0.63553	1	14912	1	0.68794	0.024418	0.076456	0.961907	1750	3	0.68794
LOC100335990	4	0.97595	0.97606	1	22471	0	0.45163	0.024045	0.075407	0.961907	1731	4	0.45163
LOC100847724	4	0.28414	0.42074	1	9668	1	0.36512	0.024001	0.075266	0.961907	1726	2	0.36512
LOC615824	4	0.97567	0.97577	1	22462	0	0.40195	0.024333	0.076211	0.961907	1746	4	0.40195
LOC616111	4	0.69767	0.71328	1	16514	1	-0.00038944	0.024117	0.075608	0.961907	1733	1	-0.00038944
LOC789929	4	0.52289	0.60605	1	14205	1	0.73231	0.024407	0.076425	0.961907	1749	3	0.73231
MUC5AC	5	0.26861	0.43713	1	9310	2	0.084665	0.02342	0.076304	0.961907	1696	2	0.084665
MYO18B	5	0.10793	0.23295	0.985165	5152	1	0.51285	0.023153	0.075612	0.961907	1681	3	0.51285
NRGN	4	0.41761	0.55521	1	12501	1	0.59646	0.024146	0.075682	0.961907	1734	2	0.59646
OTULIN	4	0.55815	0.62488	1	14682	1	0.28056	0.024219	0.075904	0.961907	1739	3	0.28056
PDXDC1	4	0.13121	0.25535	0.989782	5823	1	0.42323	0.024227	0.075925	0.961907	1740	3	0.42323
POC1B	4	0.67789	0.6992	1	16221	1	0.38907	0.023942	0.075106	0.961907	1723	2	0.38907
POU6F1	4	0.97582	0.97592	1	22469	0	0.31104	0.024176	0.075775	0.961907	1737	4	0.31104
PRIMA1	5	0.96578	0.96591	1	22196	0	0.27924	0.023491	0.076493	0.961907	1702	4	0.27924
RCOR3	4	0.97567	0.97578	1	22463	0	0.3974	0.024326	0.076196	0.961907	1745	4	0.3974
SPTAN1	5	0.89894	0.89892	1	20497	0	0.59042	0.023383	0.076214	0.961907	1694	3	0.59042
TIA1	4	0.93023	0.9302	1	21281	0	0.57778	0.024488	0.076642	0.961907	1753	3	0.57778
TIMM10B	4	0.6065	0.65287	1	15267	1	0.20359	0.024482	0.076624	0.961907	1752	2	0.20359
TMIGD3	5	0.80716	0.81541	1	18423	1	0.53933	0.023545	0.07662	0.961907	1707	3	0.53933
ZFYVE27	5	0.89199	0.892	1	20339	0	0.43453	0.02328	0.075938	0.961907	1686	3	0.43453
nc_guide230339	1	0.92492	0.92523	1	21166	0	1.1859	0.075075	0.075035	0.961907	4146	1	1.1859
nc_guide338425	1	0.92456	0.92488	1	21157	0	0.97067	0.075442	0.075392	0.961907	4162	1	0.97067
nc_guide361670	1	0.92439	0.9247	1	21153	0	1.2581	0.07561	0.075562	0.961907	4170	1	1.2581
EFR3A	4	0.92244	0.92244	1	21107	0	0.5258	0.024504	0.076687	0.961949	1755	3	0.5258
ACSF2	5	0.42759	0.57793	1	12669	2	-0.1517	0.023658	0.076912	0.962072	1710	2	-0.1517
ADORA2B	4	0.97113	0.97115	1	22341	0	0.6255	0.024596	0.076938	0.962072	1760	3	0.6255
HYLS1	4	0.66501	0.69028	1	16046	1	0.37959	0.024529	0.076767	0.962072	1758	3	0.37959
LRRC20	5	0.90502	0.90497	1	20656	0	0.56324	0.023673	0.076946	0.962072	1711	4	0.56324
SALL1	4	0.92423	0.92426	1	21149	0	0.47346	0.024555	0.076829	0.962072	1759	3	0.47346
nc_guide304141	1	0.92318	0.92351	1	21128	0	0.6576	0.076815	0.076798	0.962072	4226	1	0.6576
ANGEL1	5	0.064388	0.16086	0.963654	3517	1	0.33292	0.023691	0.076993	0.962141	1712	4	0.33292
WNT2B	5	0.78651	0.80054	1	18013	1	0.22792	0.023712	0.077039	0.962198	1713	3	0.22792
SCAND1	4	0.9371	0.93701	1	21461	0	0.53145	0.024656	0.077107	0.962528	1762	3	0.53145
AREL1	5	0.4762	0.6219	1	13447	1	0.36075	0.023778	0.077213	0.962924	1714	3	0.36075
BOD1	5	0.97663	0.97672	1	22483	0	0.643	0.02384	0.077379	0.962924	1719	4	0.643
LOC788650	4	0.079029	0.17596	0.970747	4094	1	0.37693	0.024762	0.0774	0.962924	1766	3	0.37693
PRR30	4	0.97523	0.97533	1	22452	0	0.33273	0.024773	0.07743	0.962924	1768	4	0.33273
THY1	5	0.83697	0.83903	1	19020	1	0.36544	0.02385	0.0774	0.962924	1721	3	0.36544
TXLNA	5	0.40106	0.5542	1	12199	1	0.55509	0.023843	0.077386	0.962924	1720	4	0.55509
ZNF311	4	0.97523	0.97534	1	22453	0	0.49988	0.024768	0.077413	0.962924	1767	4	0.49988
CCT2	2	0.20426	0.25403	0.989782	7870	1	-0.67742	0.043118	0.077479	0.963019	2676	1	-0.67742
nc_guide167448	1	0.92247	0.92278	1	21108	0	1.323	0.077528	0.077526	0.963092	4252	1	1.323
WNT5B	5	0.63804	0.71872	1	15672	1	0.54861	0.023915	0.07757	0.963117	1722	4	0.54861
ART3	5	0.48945	0.63418	1	13658	1	0.35427	0.023986	0.077752	0.964339	1724	4	0.35427
nc_guide179300	1	0.92226	0.92259	1	21098	0	1.1193	0.077738	0.077735	0.964339	4260	1	1.1193
A4GALT	4	0.72297	0.73236	1	16914	1	0.63203	0.029677	0.088726	0.964889	2027	3	0.63203
ACTA1	4	0.16237	0.28919	0.989782	6716	2	0.072739	0.026955	0.083314	0.964889	1883	2	0.072739
ACTRT2	4	0.48417	0.58641	1	13576	1	0.36069	0.027453	0.084268	0.964889	1907	3	0.36069
ADAM29	4	0.16581	0.29296	0.989782	6818	1	0.58933	0.027774	0.084931	0.964889	1931	2	0.58933
ADAM8	5	0.023748	0.073255	0.918523	1662	1	0.43432	0.026785	0.084891	0.964889	1873	4	0.43432
ADGRL2	5	0.52224	0.66474	1	14185	1	0.24773	0.027879	0.087595	0.964889	1938	4	0.24773
ADRB1	4	0.72642	0.73507	1	16966	1	0.51145	0.029216	0.087805	0.964889	2003	3	0.51145
AGPAT5	5	0.02939	0.088112	0.937183	1933	2	-0.17216	0.026213	0.083445	0.964889	1844	2	-0.17216
AMOTL2	5	0.10613	0.23005	0.984951	5087	1	0.43223	0.025078	0.080546	0.964889	1782	4	0.43223
ANKRD54	4	0.79112	0.79141	1	18111	1	0.31967	0.029119	0.087609	0.964889	1998	3	0.31967
ANKRD63	4	0.97501	0.97511	1	22450	0	0.23773	0.024985	0.078043	0.964889	1778	4	0.23773
AP1S1	5	0.76816	0.78832	1	17676	1	0.49965	0.028366	0.088847	0.964889	1964	4	0.49965
AP5Z1	4	0.90995	0.90994	1	20782	0	0.39788	0.028774	0.086926	0.964889	1982	2	0.39788
ASPRV1	5	0.68541	0.74122	1	16332	1	0.73477	0.025756	0.082287	0.964889	1820	3	0.73477
ATF2	4	0.5875	0.64152	1	15032	1	0.23067	0.027104	0.08359	0.964889	1888	2	0.23067
B3GNT8	4	0.90403	0.90401	1	20625	0	0.27465	0.030114	0.089591	0.964889	2049	2	0.27465
B4GALT3	5	0.75488	0.77987	1	17435	1	0.53187	0.026944	0.085301	0.964889	1882	4	0.53187
BAD	5	0.29288	0.45827	1	9858	1	0.22134	0.027665	0.087053	0.964889	1924	4	0.22134
BAHCC1	5	0.6537	0.72585	1	15893	1	0.30937	0.025374	0.081314	0.964889	1798	4	0.30937
BTBD6	5	0.71377	0.75617	1	16778	1	0.69042	0.026525	0.084241	0.964889	1856	3	0.69042
C23H6orf136	5	0.75004	0.77695	1	17347	1	0.1021	0.027864	0.087546	0.964889	1937	2	0.1021
C23H6orf62	5	0.51433	0.65733	1	14061	1	0.35074	0.025732	0.082232	0.964889	1817	4	0.35074
C27H4orf47	4	0.49478	0.59162	1	13735	1	0.488	0.029335	0.088039	0.964889	2009	2	0.488
CALHM1	4	0.97338	0.97344	1	22405	0	0.2273	0.026618	0.082611	0.964889	1868	4	0.2273
CAMK2N2	4	0.62905	0.66683	1	15563	1	0.25721	0.026137	0.081245	0.964889	1843	3	0.25721
CCDC93	4	0.97426	0.97432	1	22424	0	0.32264	0.025742	0.080148	0.964889	1818	4	0.32264
CCL14	5	0.16759	0.32558	0.995648	6866	1	0.42762	0.02739	0.086392	0.964889	1903	4	0.42762
CDC37L1	5	0.056911	0.14811	0.960375	3223	2	0.47529	0.027188	0.085903	0.964889	1892	3	0.47529
CDIPT	5	0.83588	0.83814	1	18995	1	0.94519	0.02764	0.086999	0.964889	1922	3	0.94519
CDK2AP2	5	0.83349	0.83615	1	18949	1	0.38686	0.027753	0.087277	0.964889	1930	4	0.38686
CHN2	4	0.10546	0.22464	0.984951	5056	1	0.44819	0.025613	0.079793	0.964889	1809	3	0.44819
CLDN1	5	0.31689	0.47932	1	10383	1	-0.089654	0.027441	0.086524	0.964889	1906	2	-0.089654
CMIP	5	0.3404	0.50007	1	10880	2	-0.05545	0.028622	0.089468	0.964889	1978	2	-0.05545
CNTNAP3	4	0.92203	0.92204	1	21093	0	0.54397	0.029851	0.089058	0.964889	2036	3	0.54397
COMMD9	5	0.71937	0.75921	1	16853	1	0.2112	0.028577	0.089349	0.964889	1973	3	0.2112
CPLX4	5	0.55263	0.6833	1	14614	1	0.4285	0.027945	0.08777	0.964889	1941	4	0.4285
CPSF1	4	0.4409	0.56579	1	12876	1	0.56165	0.026556	0.082443	0.964889	1859	3	0.56165
CR2	5	0.55913	0.6858	1	14693	1	0.43148	0.026494	0.084161	0.964889	1855	3	0.43148
CTSW	4	0.66515	0.6904	1	16050	1	0.24313	0.025845	0.080455	0.964889	1827	3	0.24313
CYP2C19	4	0.97472	0.97478	1	22440	0	0.48833	0.025277	0.078857	0.964889	1791	4	0.48833
DPYSL2	4	0.76623	0.76843	1	17641	1	0.26094	0.026051	0.080998	0.964889	1836	2	0.26094
DUS1L	4	0.48925	0.58889	1	13649	1	0.56016	0.025328	0.079008	0.964889	1795	3	0.56016
DUS2	5	0.40789	0.56036	1	12350	2	0.46521	0.026591	0.084404	0.964889	1866	3	0.46521
DUSP8	4	0.136	0.26055	0.989782	5957	2	0.085075	0.029693	0.088753	0.964889	2028	2	0.085075
ECE1	5	0.021175	0.06625	0.910927	1497	2	0.4149	0.02409	0.078025	0.964889	1732	3	0.4149
EED	4	0.96052	0.96049	1	22059	0	0.4604	0.028288	0.085946	0.964889	1958	3	0.4604
EFL1	4	0.026464	0.071259	0.915096	1790	2	-1.0225	0.029786	0.088939	0.964889	2034	1	-1.0225
EIF1	5	0.49917	0.64324	1	13816	2	0.18959	0.028315	0.088727	0.964889	1961	3	0.18959
EIF4B	4	0.81507	0.81517	1	18592	0	0.49568	0.029294	0.087949	0.964889	2008	2	0.49568
EIF5A	5	0.46197	0.60899	1	13209	2	1.3174	0.027136	0.085777	0.964889	1889	3	1.3174
EME2	4	0.83209	0.83223	1	18925	0	0.3045	0.028249	0.085864	0.964889	1955	3	0.3045
ENTPD1	4	0.87095	0.871	1	19809	0	0.47539	0.025549	0.079626	0.964889	1807	3	0.47539
F11R	4	0.61268	0.6566	1	15348	1	0.46442	0.026043	0.080985	0.964889	1835	3	0.46442
F2	4	0.79083	0.79113	1	18105	1	0.56304	0.025064	0.078263	0.964889	1781	2	0.56304
FAM180A	4	0.91397	0.91395	1	20886	0	0.32093	0.026338	0.081833	0.964889	1848	3	0.32093
FAM189A1	5	0.1484	0.29649	0.98991	6347	2	0.69626	0.026382	0.083873	0.964889	1850	3	0.69626
FAM213A	4	0.85021	0.85024	1	19315	0	0.38019	0.026078	0.081075	0.964889	1839	3	0.38019
FAM69B	4	0.51111	0.59987	1	14016	1	0.33072	0.028373	0.086122	0.964889	1965	3	0.33072
FAR1	4	0.96849	0.96851	1	22269	0	0.43334	0.025804	0.080334	0.964889	1823	3	0.43334
FCRL1	5	0.46134	0.60844	1	13198	1	0.47414	0.027478	0.086602	0.964889	1909	4	0.47414
FGD1	5	0.93581	0.93599	1	21433	0	0.55799	0.025836	0.082481	0.964889	1826	3	0.55799
FITM2	4	0.78715	0.78764	1	18023	1	0.44023	0.027713	0.084801	0.964889	1928	3	0.44023
FIZ1	4	0.62942	0.66708	1	15571	1	0.33642	0.027906	0.085184	0.964889	1940	2	0.33642
FKBP10	5	0.4001	0.55334	1	12179	1	0.52163	0.024675	0.079532	0.964889	1764	4	0.52163
FOXO4	4	0.9475	0.94739	1	21723	0	0.52363	0.027022	0.083439	0.964889	1885	3	0.52363
GABRA3	4	0.65745	0.68521	1	15950	1	0.55155	0.029621	0.088621	0.964889	2023	3	0.55155
GAL3ST4	4	0.9739	0.97396	1	22418	0	0.52179	0.026097	0.081131	0.964889	1841	4	0.52179
GBX2	4	0.90249	0.90249	1	20586	0	0.32343	0.025516	0.079537	0.964889	1805	2	0.32343
GCSAM	5	0.62619	0.71348	1	15518	1	0.41014	0.024497	0.079075	0.964889	1754	3	0.41014
GLB1	5	0.87459	0.87442	1	19896	0	0.18208	0.027803	0.08739	0.964889	1932	3	0.18208
GNG10	4	0.20115	0.33128	0.997147	7781	2	-0.13422	0.030155	0.089672	0.964889	2051	2	-0.13422
GNRH1	5	0.14508	0.29137	0.989782	6243	2	0.055525	0.024966	0.080258	0.964889	1776	2	0.055525
GOLGA2	4	0.2478	0.38161	1	8866	2	-0.10266	0.027817	0.085013	0.964889	1935	2	-0.10266
GRHL2	5	0.9402	0.94033	1	21542	0	0.30696	0.025319	0.081161	0.964889	1794	4	0.30696
GRIA1	5	0.56772	0.68916	1	14805	1	0.37234	0.024288	0.07854	0.964889	1742	3	0.37234
GRINA	4	0.35695	0.49883	1	11264	2	0.16508	0.030013	0.089378	0.964889	2044	2	0.16508
GSTM3	4	0.25209	0.38624	1	8937	2	-0.16157	0.028884	0.087142	0.964889	1987	1	-0.16157
GTF2H1	4	0.37907	0.5226	1	11760	1	0.59552	0.028868	0.087117	0.964889	1986	3	0.59552
H1FNT	4	0.97481	0.97488	1	22444	0	0.45011	0.025188	0.078622	0.964889	1787	4	0.45011
HDAC2	4	0.37825	0.52171	1	11743	1	0.48182	0.026615	0.082601	0.964889	1867	3	0.48182
HDAC4	5	0.10934	0.2352	0.985957	5204	1	0.2257	0.025289	0.081078	0.964889	1792	3	0.2257
HNRNPU	4	0.58413	0.63958	1	14990	1	-0.028438	0.026585	0.08253	0.964889	1864	2	-0.028438
IL12A	5	0.94883	0.94898	1	21768	0	0.39643	0.028588	0.089378	0.964889	1974	4	0.39643
IL37	4	0.12254	0.24597	0.987249	5574	2	0.168	0.029171	0.087727	0.964889	1999	2	0.168
INO80D	4	0.97435	0.97443	1	22428	0	0.33057	0.025645	0.079889	0.964889	1812	4	0.33057
INSIG1	5	0.47611	0.62181	1	13444	1	0.44101	0.027406	0.086431	0.964889	1905	3	0.44101
IQSEC2	5	0.39751	0.55108	1	12117	2	0.019535	0.024981	0.080306	0.964889	1777	2	0.019535
JAKMIP1	4	0.92291	0.92292	1	21121	0	0.58993	0.02511	0.078407	0.964889	1784	3	0.58993
KCNJ6	5	0.7934	0.80537	1	18154	1	0.56517	0.024479	0.079026	0.964889	1751	4	0.56517
KIF24	5	0.07522	0.17916	0.972244	3936	1	0.4759	0.028213	0.088475	0.964889	1954	3	0.4759
KRT18	4	0.93227	0.93219	1	21345	0	0.45941	0.026528	0.082355	0.964889	1857	3	0.45941
LAP3	5	0.86615	0.86596	1	19696	1	0.63886	0.026087	0.083117	0.964889	1840	4	0.63886
LDHAL6B	4	0.65052	0.68062	1	15846	1	0.41061	0.026303	0.081741	0.964889	1846	3	0.41061
LIFR	4	0.93295	0.93288	1	21364	0	0.66033	0.02753	0.084427	0.964889	1916	3	0.66033
LMAN2L	4	0.96073	0.9607	1	22065	0	0.39888	0.02797	0.085305	0.964889	1943	3	0.39888
LOC100296178	4	0.97342	0.97347	1	22406	0	0.22584	0.026585	0.08253	0.964889	1863	4	0.22584
LOC100298118	4	0.36387	0.5063	1	11418	1	0.28532	0.029781	0.088925	0.964889	2033	2	0.28532
LOC100298165	4	0.97435	0.97443	1	22427	0	0.33863	0.025651	0.079907	0.964889	1814	4	0.33863
LOC100298280	4	0.81066	0.81081	1	18494	0	0.43352	0.025136	0.078475	0.964889	1785	3	0.43352
LOC100300223	4	0.4941	0.5913	1	13725	1	0.50539	0.026714	0.082871	0.964889	1870	2	0.50539
LOC100301026	4	0.97431	0.97438	1	22426	0	0.21348	0.025691	0.080023	0.964889	1816	4	0.21348
LOC100336539	4	0.96772	0.96771	1	22249	0	0.40951	0.029253	0.087882	0.964889	2005	3	0.40951
LOC100337001	4	0.019826	0.057218	0.910927	1400	2	-0.38251	0.026421	0.082069	0.964889	1853	2	-0.38251
LOC100847422	4	0.90793	0.90791	1	20727	0	0.61374	0.026583	0.082525	0.964889	1862	3	0.61374
LOC100848513	4	0.92572	0.92575	1	21182	0	0.59026	0.025011	0.07812	0.964889	1779	3	0.59026
LOC100848700	5	0.66377	0.73055	1	16027	1	0.31353	0.026572	0.08436	0.964889	1860	4	0.31353
LOC101902947	4	0.56928	0.63105	1	14821	1	0.43835	0.025105	0.078395	0.964889	1783	3	0.43835
LOC101903496	4	0.10676	0.22699	0.984951	5108	2	-0.36708	0.027234	0.083852	0.964889	1895	2	-0.36708
LOC101904323	4	0.84533	0.84538	1	19212	0	0.45663	0.027668	0.084699	0.964889	1925	3	0.45663
LOC101904962	4	0.42039	0.55642	1	12548	1	0.21723	0.028287	0.085944	0.964889	1957	3	0.21723
LOC101906567	3	0.42062	0.47977	1	12553	1	-0.097006	0.034023	0.084334	0.964889	2234	1	-0.097006
LOC101907940	5	0.93197	0.9322	1	21335	0	0.44705	0.027233	0.086009	0.964889	1894	4	0.44705
LOC101908545	5	0.19544	0.36702	0.997147	7630	3	-0.19409	0.0275	0.086651	0.964889	1914	2	-0.19409
LOC104971691	4	0.71621	0.72708	1	16809	1	0.41099	0.025394	0.079207	0.964889	1800	3	0.41099
LOC104973585	4	0.51268	0.60068	1	14039	1	0.35451	0.026418	0.082063	0.964889	1852	3	0.35451
LOC104974923	4	0.85161	0.8516	1	19350	0	0.17001	0.025228	0.078728	0.964889	1788	2	0.17001
LOC104975846	4	0.12129	0.24458	0.986839	5541	2	-0.48424	0.02831	0.085989	0.964889	1959	2	-0.48424
LOC104975908	4	0.049835	0.11923	0.949642	2933	2	-0.062587	0.029909	0.089175	0.964889	2039	2	-0.062587
LOC107131141	4	0.7348	0.74175	1	17083	1	0.49786	0.028311	0.085992	0.964889	1960	3	0.49786
LOC107131213	4	0.19206	0.32151	0.995414	7527	1	0.21725	0.027858	0.085095	0.964889	1936	2	0.21725
LOC107131263	4	0.97397	0.97403	1	22420	0	0.22233	0.026026	0.080937	0.964889	1834	4	0.22233
LOC107131927	4	0.38422	0.52807	1	11859	2	-0.15809	0.028269	0.085905	0.964889	1956	1	-0.15809
LOC505326	5	0.57543	0.69217	1	14891	1	0.046562	0.028468	0.089088	0.964889	1969	2	0.046562
LOC506121	4	0.90841	0.90838	1	20743	0	0.36553	0.028568	0.086506	0.964889	1972	3	0.36553
LOC508933	4	0.25828	0.39293	1	9085	1	0.35599	0.025479	0.079432	0.964889	1802	2	0.35599
LOC510520	5	0.97897	0.97908	1	22543	0	0.29606	0.024517	0.079126	0.964889	1756	3	0.29606
LOC510731	4	0.97496	0.97506	1	22446	0	0.25918	0.025036	0.078193	0.964889	1780	4	0.25918
LOC513508	5	0.025228	0.077204	0.927731	1732	3	-0.44975	0.024879	0.080043	0.964889	1770	2	-0.44975
LOC515090	4	0.62673	0.66535	1	15529	1	0.48965	0.028411	0.086199	0.964889	1967	3	0.48965
LOC525101	5	0.44018	0.58923	1	12865	1	0.4355	0.026992	0.085414	0.964889	1884	3	0.4355
LOC526311	1	0.91949	0.91988	1	21032	0	0.65748	0.080505	0.080501	0.964889	4383	1	0.65748
LOC526524	4	0.82789	0.82802	1	18846	0	0.32134	0.02705	0.083495	0.964889	1886	3	0.32134
[truncated: 21,157 more rows]

## Sheet: LOW_vs_HI.gene_summary
id	num	neg|score	neg|p-value	neg|fdr	neg|rank	neg|goodsgrna	neg|lfc	pos|score	pos|p-value	pos|fdr	pos|rank	pos|goodsgrna	pos|lfc
B3GAT3	5	1	1	1	23150	0	2.0815	1.0959e-11	2.1379e-07	0.000215	7	5	2.0815
C1H3orf58	5	1	1	1	23141	0	1.5759	4.3987e-09	2.1379e-07	0.000215	16	5	1.5759
EXT1	4	1	1	1	23146	0	2.3654	5.7504e-10	2.1379e-07	0.000215	11	4	2.3654
EXT2	5	0.99997	0.99998	1	23116	0	1.4754	2.5813e-09	2.1379e-07	0.000215	14	5	1.4754
EXTL3	4	1	1	1	23142	0	1.6556	1.2159e-08	2.1379e-07	0.000215	19	4	1.6556
GLCE	5	0.9476	0.94773	1	21744	0	1.6383	2.6499e-09	2.1379e-07	0.000215	15	4	1.6383
HS2ST1	4	0.99996	0.99996	1	23114	0	1.6558	1.7626e-07	2.1379e-07	0.000215	24	4	1.6558
MED16	5	1	1	1	23156	0	3.4524	5.7259e-14	2.1379e-07	0.000215	1	5	3.4524
MED23	5	1	1	1	23149	0	1.495	1.652e-10	2.1379e-07	0.000215	8	5	1.495
MED24	5	1	1	1	23155	0	3.2317	2.3503e-13	2.1379e-07	0.000215	2	5	3.2317
MED25	5	1	1	1	23152	0	2.9968	9.7958e-13	2.1379e-07	0.000215	5	5	2.9968
MON2	5	0.99993	0.99993	1	23112	0	1.4073	3.0978e-08	2.1379e-07	0.000215	20	5	1.4073
NDST1	4	1	1	1	23147	0	2.9985	2.0559e-10	2.1379e-07	0.000215	10	4	2.9985
NF2	4	1	1	1	23148	0	1.3448	1.9445e-10	2.1379e-07	0.000215	9	4	1.3448
PTEN	4	1	1	1	23144	0	1.5437	1.6614e-09	2.1379e-07	0.000215	13	4	1.5437
SLC35B2	5	1	1	1	23154	0	2.7749	2.9386e-13	2.1379e-07	0.000215	3	5	2.7749
SLC39A9	4	1	1	1	23143	0	1.6748	5.6447e-09	2.1379e-07	0.000215	17	4	1.6748
SRF	5	0.99999	0.99999	1	23129	0	0.77275	9.0492e-09	2.1379e-07	0.000215	18	5	0.77275
TM9SF2	5	0.99997	0.99997	1	23115	0	1.0362	4.5935e-08	2.1379e-07	0.000215	22	5	1.0362
TMEM165	5	0.99998	0.99998	1	23117	0	2.2216	3.1417e-08	2.1379e-07	0.000215	21	5	2.2216
TP53	5	1	1	1	23151	0	0.9189	3.3665e-12	2.1379e-07	0.000215	6	5	0.9189
UGDH	5	1	1	1	23153	0	2.1709	6.9608e-13	2.1379e-07	0.000215	4	5	2.1709
VPS53	4	1	1	1	23145	0	1.9501	1.0351e-09	2.1379e-07	0.000215	12	4	1.9501
COG7	5	1	1	1	23140	0	1.0462	1.2569e-07	6.4137e-07	0.000594	23	5	1.0462
NAPG	4	0.59843	0.60646	1	13836	1	2.0234	3.4802e-07	6.4137e-07	0.000594	28	3	2.0234
COG5	5	0.9996	0.9996	1	23089	0	0.89022	2.2304e-07	1.0689e-06	0.000917	25	5	0.89022
LOC526865	5	0.99999	0.99999	1	23125	0	0.51217	2.3278e-07	1.0689e-06	0.000917	26	5	0.51217
KIAA1109	5	0.99966	0.99967	1	23093	0	0.80921	3.2181e-07	1.4965e-06	0.001238	27	5	0.80921
TRAPPC12	5	1	1	1	23139	0	0.39689	4.0421e-07	2.3517e-06	0.001878	29	5	0.39689
ZNF326	5	1	1	1	23138	0	0.57526	5.6839e-07	2.7793e-06	0.002145	30	5	0.57526
GET4	4	0.99612	0.9961	1	22987	0	1.3847	1.0308e-06	3.6344e-06	0.002715	32	4	1.3847
DHPS	5	0.99395	0.99395	1	22933	0	0.98549	8.9815e-07	4.062e-06	0.002939	31	4	0.98549
SUPT4H1	5	0.99922	0.99922	1	23079	0	1.1094	1.0713e-06	5.3447e-06	0.00375	33	5	1.1094
ZBTB1	4	1	1	1	23137	0	1.0592	1.8179e-06	6.1999e-06	0.004222	34	4	1.0592
GTF2A2	5	1	1	1	23136	0	1.0238	1.8818e-06	8.3378e-06	0.005081	35	5	1.0238
MNAT1	5	0.78147	0.78131	1	17704	0	0.92671	2.0928e-06	8.3378e-06	0.005081	38	4	0.92671
TAF11	5	0.98464	0.98475	1	22700	0	1.5363	1.9111e-06	8.3378e-06	0.005081	36	4	1.5363
VGLL4	5	1	1	1	23135	0	0.36169	1.9558e-06	8.3378e-06	0.005081	37	5	0.36169
DGKD	5	0.96698	0.96713	1	22230	0	0.41331	2.21e-06	8.7653e-06	0.005204	39	4	0.41331
UGP2	4	0.99999	0.99999	1	23130	0	1.7829	2.3171e-06	1.0476e-05	0.006064	40	4	1.7829
RCOR1	4	1	1	1	23132	0	0.40277	3.1518e-06	1.3041e-05	0.007365	44	4	0.40277
ATM	5	1	1	1	23134	0	0.40841	2.8698e-06	1.4324e-05	0.007714	41	5	0.40841
TSC2	5	1	1	1	23133	0	0.44402	2.8814e-06	1.4324e-05	0.007714	42	5	0.44402
SEL1L	5	0.83952	0.83929	1	19105	0	0.56281	3.074e-06	1.6462e-05	0.008663	43	3	0.56281
COG6	4	0.97911	0.97921	1	22538	0	1.2488	4.3e-06	1.7317e-05	0.008911	46	3	1.2488
DIS3L2	5	1	1	1	23131	0	0.72881	3.6302e-06	1.7744e-05	0.008932	45	5	0.72881
EED	4	0.96103	0.96099	1	22068	0	0.65782	4.678e-06	1.86e-05	0.009164	47	3	0.65782
ERCC2	5	0.98579	0.98585	1	22724	0	0.97532	7.0544e-06	3.0999e-05	0.014955	48	4	0.97532
DOT1L	5	0.99995	0.99995	1	23113	0	0.84556	8.5851e-06	3.7413e-05	0.017041	49	5	0.84556
FBXW7	4	0.99999	0.99999	1	23123	0	0.7292	1.0217e-05	3.7841e-05	0.017041	52	4	0.7292
GALE	5	0.99675	0.99676	1	23003	0	0.93392	8.6538e-06	3.7413e-05	0.017041	50	4	0.93392
UNC50	5	0.99999	0.99999	1	23128	0	0.98676	8.8887e-06	3.8268e-05	0.017041	51	5	0.98676
TCEB3	4	0.99999	0.99999	1	23126	0	1.0007	1.0916e-05	3.9551e-05	0.01728	54	4	1.0007
SLC30A1	4	0.99986	0.99986	1	23106	0	0.74397	1.1203e-05	4.0834e-05	0.01751	55	4	0.74397
CDKN1B	4	0.53266	0.55454	1	12688	1	0.61506	1.1989e-05	4.4682e-05	0.018812	56	3	0.61506
FAM20B	5	0.99999	0.99999	1	23127	0	0.95742	1.0887e-05	4.5965e-05	0.019006	53	5	0.95742
FZR1	4	0.99999	0.99999	1	23124	0	0.52517	1.235e-05	4.7247e-05	0.019194	57	4	0.52517
VPS52	4	0.94373	0.94365	1	21642	0	1.0316	1.314e-05	5.0668e-05	0.020229	58	3	1.0316
MBTPS1	5	0.99999	0.99999	1	23122	0	1.0231	1.465e-05	6.0502e-05	0.023746	59	5	1.0231
LOC107131288	5	0.99998	0.99998	1	23121	0	0.52658	1.6006e-05	6.4778e-05	0.025	60	5	0.52658
TM9SF3	4	0.99998	0.99998	1	23120	0	0.91237	1.7921e-05	6.6488e-05	0.025239	64	4	0.91237
ELOF1	5	0.90611	0.90605	1	20670	0	0.93678	1.6672e-05	6.8199e-05	0.025471	61	4	0.93678
TRAF2	4	0.81704	0.81718	1	18554	0	0.4428	1.9278e-05	6.9909e-05	0.025695	66	3	0.4428
NUP50	5	0.99424	0.99425	1	22944	0	0.69871	1.7012e-05	7.1192e-05	0.025758	62	4	0.69871
IMPAD1	4	0.99987	0.99986	1	23107	0	1.1889	2.0698e-05	7.4612e-05	0.025787	69	4	1.1889
SMARCD1	4	0.99998	0.99998	1	23119	0	0.42017	2.0432e-05	7.333e-05	0.025787	68	4	0.42017
USF2	5	0.79892	0.79885	1	18117	0	0.79528	1.7818e-05	7.4185e-05	0.025787	63	4	0.79528
SUPT5H	5	0.9986	0.99863	1	23056	0	0.6695	1.8894e-05	7.675e-05	0.026136	65	5	0.6695
GNPAT	5	0.90056	0.90055	1	20535	0	0.70292	1.9773e-05	8.0171e-05	0.026905	67	4	0.70292
PTAR1	4	0.68316	0.68356	1	15478	1	1.2036	2.2069e-05	8.2736e-05	0.027263	71	3	1.2036
ZC3H18	5	0.98184	0.98196	1	22625	0	0.70331	2.0909e-05	8.3591e-05	0.027263	70	4	0.70331
SUB1	5	0.99998	0.99998	1	23118	0	0.49444	2.2297e-05	9.086e-05	0.029222	72	5	0.49444
NDST2	5	0.99942	0.99942	1	23083	0	0.72602	2.2774e-05	9.2143e-05	0.029228	73	5	0.72602
LOC100847997	4	0.09331	0.17379	0.981518	4152	2	2.1051	2.6919e-05	9.9412e-05	0.031108	75	2	2.1051
LOC101906185	5	0.27777	0.40745	1	8720	1	0.43509	2.6187e-05	0.00010925	0.033729	74	4	0.43509
EPHA2	5	0.99854	0.99856	1	23053	0	0.55392	3.4625e-05	0.00014559	0.044359	76	5	0.55392
PBRM1	5	0.99982	0.99982	1	23101	0	0.63202	3.5973e-05	0.00015158	0.045583	77	5	0.63202
DCLRE1C	5	0.56028	0.60714	1	13156	1	0.22465	3.8097e-05	0.00016419	0.048743	78	4	0.22465
C3H1orf43	4	0.99768	0.99768	1	23029	0	0.44081	4.8464e-05	0.00017509	0.051322	81	4	0.44081
XPO6	4	0.99882	0.99882	1	23064	0	0.44104	5.6178e-05	0.00020032	0.057983	84	4	0.44104
GTF2F2	5	0.98101	0.98112	1	22594	0	0.91199	4.6974e-05	0.00021186	0.059829	80	4	0.91199
KMT2A	5	0.99698	0.99699	1	23007	0	0.74004	4.653e-05	0.00021015	0.059829	79	4	0.74004
CSNK2B	3	0.95166	0.95184	1	21841	0	1.2447	8.2166e-05	0.00024351	0.067126	93	2	1.2447
ZEB1	5	0.9666	0.96676	1	22218	0	0.69152	5.2926e-05	0.0002418	0.067126	82	3	0.69152
SAV1	5	0.99882	0.99884	1	23065	0	0.52588	5.4667e-05	0.00025035	0.0682	83	5	0.52588
DNAJC25	5	0.86603	0.86583	1	19676	0	0.3069	5.9254e-05	0.00026745	0.072012	85	4	0.3069
LOC107131133	4	0.94727	0.94716	1	21738	0	0.8707	7.7754e-05	0.00029268	0.077899	89	3	0.8707
TAF13	4	0.99952	0.9995	1	23086	0	1.8607	8.0938e-05	0.0003132	0.082414	92	4	1.8607
HES1	5	0.47504	0.55891	1	11816	1	0.48692	7.0386e-05	0.00032218	0.083223	86	3	0.48692
TPR	5	0.99985	0.99986	1	23104	0	0.85396	7.084e-05	0.00032346	0.083223	87	5	0.85396
NAE1	4	0.61032	0.61648	1	14054	1	0.6219	8.803e-05	0.00033629	0.085573	95	3	0.6219
LOC107131163	5	0.99993	0.99993	1	23111	0	0.40211	7.4681e-05	0.00034356	0.086472	88	5	0.40211
FBXO8	5	0.72377	0.72591	1	16394	1	0.29339	7.8558e-05	0.00035938	0.08853	90	3	0.29339
OR2C3	2	0.99894	0.99894	1	23070	0	4.6664	0.00017806	0.00035681	0.08853	115	2	4.6664
LOC104976215	4	0.3951	0.46185	1	10713	1	1.3055	9.5054e-05	0.00036494	0.088953	96	3	1.3055
HNRNPC	5	0.99986	0.99987	1	23105	0	0.72171	8.0704e-05	0.00036964	0.08916	91	5	0.72171
FBXL3	5	0.82396	0.82383	1	18714	0	0.58635	8.3545e-05	0.00038803	0.09263	94	4	0.58635
UXT	4	0.95019	0.95008	1	21805	0	0.92252	0.00010108	0.0003953	0.093403	98	3	0.92252
GTF2B	4	0.9833	0.98333	1	22667	0	1.3724	0.00010783	0.00042223	0.09876	101	3	1.3724
AP1G1	4	0.99989	0.99988	1	23109	0	0.66613	0.0001107	0.00043506	0.100431	102	4	0.66613
CEP250	5	0.24544	0.37213	1	7989	1	0.67951	9.5089e-05	0.00043805	0.100431	97	3	0.67951
FRMD6	4	0.99989	0.99988	1	23108	0	0.42891	0.00011394	0.00044361	0.100709	104	4	0.42891
TMED2	5	0.94606	0.94621	1	21694	0	0.91922	0.00010158	0.00046713	0.105018	99	3	0.91922
BRPF1	4	0.94962	0.94952	1	21792	0	0.68382	0.00012502	0.00048423	0.107449	105	3	0.68382
PCF11	5	0.99989	0.9999	1	23110	0	0.97583	0.00010616	0.00048722	0.107449	100	5	0.97583
CHEK2	5	0.99896	0.99897	1	23071	0	0.47558	0.00011351	0.00052314	0.114282	103	5	0.47558
MTF1	4	0.84462	0.84466	1	19206	0	0.67576	0.00015036	0.00058728	0.127094	109	3	0.67576
CD86	5	0.97664	0.97673	1	22480	0	0.52465	0.00013093	0.00060866	0.128308	106	3	0.52465
TMEM115	4	0.99865	0.99863	1	23057	0	0.53417	0.00015603	0.00060951	0.128308	111	4	0.53417
TRIP12	5	0.94012	0.94026	1	21538	0	0.71365	0.00013096	0.00060866	0.128308	107	3	0.71365
ASNA1	5	0.97125	0.9713	1	22338	0	0.84222	0.00014307	0.00066766	0.139283	108	3	0.84222
TLK2	4	0.50918	0.53728	1	12353	1	0.52665	0.0001839	0.0007117	0.147145	118	2	0.52665
MCM3AP	5	0.99974	0.99974	1	23099	0	0.77001	0.0001548	0.00073565	0.149427	110	5	0.77001
RANBP3L	4	0.95151	0.9514	1	21838	0	0.23317	0.00018853	0.00073009	0.149427	119	2	0.23317
BTAF1	5	0.99983	0.99984	1	23102	0	0.66485	0.00017044	0.00080748	0.16119	113	5	0.66485
RANBP1	5	0.99983	0.99984	1	23103	0	0.62445	0.00016943	0.00080278	0.16119	112	5	0.62445
TMED10	5	0.0030665	0.011315	0.665604	368	2	0.29788	0.00017626	0.0008357	0.165397	114	3	0.29788
SGMS1	5	0.94054	0.94071	1	21545	0	0.71529	0.00018037	0.00085067	0.166932	116	3	0.71529
LOC101908230	5	0.72738	0.72908	1	16470	1	-0.0082209	0.00018329	0.00086349	0.168026	117	1	-0.0082209
FKRP	4	0.99977	0.99975	1	23100	0	0.47179	0.00022958	0.00090069	0.173513	124	4	0.47179
PIP	4	0.62952	0.63326	1	14395	1	-0.091791	0.00023042	0.00090668	0.173513	125	1	-0.091791
PVRL2	5	0.98346	0.98357	1	22673	0	0.99337	0.0002062	0.00097466	0.184994	120	3	0.99337
BRD7	5	0.94476	0.94491	1	21668	0	0.40157	0.00021188	0.0010007	0.186881	122	4	0.40157
FOXP4	5	0.91441	0.91431	1	20877	0	0.41564	0.0002104	0.00099647	0.186881	121	4	0.41564
B4GALT7	5	0.86871	0.86856	1	19744	0	0.64381	0.00021574	0.0010153	0.188079	123	3	0.64381
ARIH2	4	0.99056	0.99057	1	22839	0	0.51652	0.00028234	0.0010931	0.197749	134	3	0.51652
C1H21orf59	5	0.87426	0.8741	1	19884	0	0.30259	0.00023093	0.0010867	0.197749	126	2	0.30259
LOC100296105	4	0.99972	0.9997	1	23096	0	0.65738	0.00027631	0.0010769	0.197749	132	4	0.65738
GTF2F1	4	0.99605	0.99603	1	22984	0	0.67894	0.00028954	0.0011205	0.201128	136	4	0.67894
VPS51	4	0.86848	0.86857	1	19740	0	0.79304	0.00030079	0.0011585	0.206359	138	3	0.79304
GPN3	5	0.83997	0.83978	1	19114	0	1.3052	0.00025679	0.0011987	0.211889	127	3	1.3052
CUL5	4	0.99839	0.99838	1	23048	0	0.51048	0.00032094	0.0012299	0.215759	140	4	0.51048
EPT1	5	0.99973	0.99973	1	23098	0	0.38412	0.00026751	0.0012487	0.217412	128	5	0.38412
CPSF3	5	0.99973	0.99972	1	23097	0	1.3103	0.00027448	0.0012791	0.217785	131	5	1.3103
SEC61B	5	0.99565	0.99566	1	22977	0	0.85204	0.00027309	0.0012714	0.217785	129	4	0.85204
SYVN1	5	0.99723	0.99723	1	23017	0	0.76532	0.00027414	0.0012765	0.217785	130	4	0.76532
KDM6B	5	0.12779	0.24468	1	5105	2	-0.045261	0.00028069	0.0013103	0.221205	133	2	-0.045261
PIAS2	4	0.99936	0.99935	1	23081	0	0.49742	0.00034578	0.0013274	0.221205	142	4	0.49742
TSC1	5	0.95087	0.95098	1	21825	0	0.26121	0.00028451	0.0013278	0.221205	135	3	0.26121
COL18A1	5	0.99971	0.99971	1	23095	0	0.38798	0.00029414	0.0013732	0.227122	137	5	0.38798
RNGTT	4	0.99739	0.99738	1	23022	0	1.0168	0.0003718	0.0014352	0.235693	145	4	1.0168
PEX6	5	0.99969	0.99969	1	23094	0	0.42464	0.00031236	0.0014574	0.237659	139	5	0.42464
TTC4	4	0.67076	0.67138	1	15212	1	1.1897	0.0003864	0.0014856	0.240566	147	3	1.1897
SLC30A2	4	0.457	0.50135	1	11563	1	-0.11618	0.00039798	0.0015254	0.24529	149	1	-0.11618
B3GALT6	4	0.44101	0.49079	1	11354	1	0.48949	0.00040583	0.0015536	0.246406	151	2	0.48949
NIT2	4	0.27962	0.39565	1	8754	1	0.64295	0.00040344	0.0015468	0.246406	150	3	0.64295
VIMP	5	0.97871	0.97883	1	22533	0	0.31004	0.00034038	0.0015737	0.247895	141	4	0.31004
CREBBP	5	0.99965	0.99965	1	23092	0	0.30917	0.00035403	0.0016353	0.254801	143	5	0.30917
METTL5	5	0.99964	0.99965	1	23091	0	0.67655	0.00035513	0.0016395	0.254801	144	5	0.67655
CPT2	4	0.5583	0.57403	1	13121	1	0.18107	0.00043919	0.0016673	0.256278	154	2	0.18107
INHBA	4	0.19656	0.30427	1	6767	2	0.022049	0.00043987	0.0016712	0.256278	155	2	0.022049
TAGLN2	5	0.99961	0.99962	1	23090	0	0.32099	0.00038524	0.001767	0.269183	146	5	0.32099
TNFRSF11B	5	0.023989	0.067032	0.911363	1550	1	0.057367	0.00039274	0.0017973	0.272018	148	2	0.057367
TAS2R40	4	0.29066	0.40152	1	8957	1	-0.033414	0.00048175	0.0018226	0.274045	160	2	-0.033414
UROD	5	0.99959	0.99959	1	23088	0	0.71665	0.00041191	0.0018901	0.28237	152	5	0.71665
SMARCA4	5	0.16133	0.28092	1	5949	2	0.34766	0.00041431	0.0019034	0.282527	153	3	0.34766
LOC100848817	2	0.98938	0.98939	1	22804	0	3.7331	0.0010158	0.0019611	0.289103	210	2	3.7331
MRVI1	4	0.29415	0.40342	1	9021	1	0.042465	0.00052363	0.0019726	0.289103	164	1	0.042465
F13B	5	0.99956	0.99956	1	23087	0	0.33473	0.00044274	0.0020351	0.295266	156	5	0.33473
PIAS1	4	0.98471	0.98473	1	22702	0	0.64064	0.00054249	0.0020402	0.295266	165	3	0.64064
COG1	5	0.89615	0.8961	1	20430	0	0.58938	0.00045574	0.0020902	0.298772	157	4	0.58938
SIRT6	4	0.78226	0.78242	1	17724	0	0.3549	0.00055423	0.0020834	0.298772	166	2	0.3549
ETS1	5	0.9992	0.99921	1	23077	0	0.42252	0.00047598	0.0021826	0.308229	158	5	0.42252
UFC1	5	0.99952	0.99953	1	23085	0	0.54131	0.00047619	0.002183	0.308229	159	5	0.54131
[truncated: 22,992 more rows]

## Sheet: PlasmidG5_vs_NI.sgRNA_summary
sgrna	Gene	control_count	treatment_count	control_mean	treat_mean	LFC	control_var	adj_var	score	p.low	p.high	p.twosided	FDR	high_in_treatment
[truncated: 96,000 more rows]
