# Supplementary material for: GARP and EARP are required for efficient BoHV-1 replication as identified by a genome wide CRISPR knockout screen
Source: PLoS Pathog. 2023 Dec 6;19(12):e1011822. doi: 10.1371/journal.ppat.1011822 (PMC10727446; doi:10.1371/journal.ppat.1011822)
Supplement: S4 Data — (XLSX) [file ppat.1011822.s004.xlsx]

## Sheet: info
		For spreadsheet "all_counts":
		NextSeq read counts of each CRISPR in each sample from the 2nd screen with four repeats. Cells from four rounds of infections were sorted and cells with GFP Neg (NEG1-4), Low(LOW1,2,3,4), and High(HIGH1,2,3-2,4) levels of GFP were collected and sequenced along with MOCK cells (NI1,2,3,4).
		For the following spreadsheets:
		Neg_vs_HI.gene_summary
		LOW_vs_HI.gene_summary
		These are standard MAGeCK outputs on comparisons of sgRNA counts between the GFP Neg and High cells, Low and High cells. These data were used to generate Figures 4A,4B,4C,4D

## Sheet: all_counts
sgRNA	Gene	HIGH1	HIGH2	HIGH3-2	HIGH4	LOW1	LOW2	LOW3	LOW4	NEG1	NEG2	NEG3	NEG4	NotInfected1(NI1)	NI2	NI3	NI4
AC_000158.1:100027149-100027168	LOC100139843	75	90	63	167	100	142	63	65	138	47	191	65	111	82	132	118
AC_000158.1:100027232-100027252	LOC100139843	528	575	704	594	748	555	573	663	606	665	630	726	679	461	675	600
AC_000158.1:100027277-100027297	LOC100139843	187	162	135	249	127	179	142	151	85	143	87	30	177	144	135	148
AC_000158.1:100027993-100028013	LOC100139843	91	53	160	60	112	50	143	169	63	72	102	183	100	95	125	97
AC_000158.1:100207292-100207311	GOLIM4	50	94	107	27	69	77	65	78	36	53	6	74	57	70	43	59
AC_000158.1:100219285-100219304	GOLIM4	112	140	256	72	192	188	165	89	96	149	74	161	154	141	143	155
AC_000158.1:100223137-100223156	GOLIM4	137	161	254	107	233	175	189	139	223	168	287	91	169	120	210	165
AC_000158.1:100223363-100223383	GOLIM4	630	647	705	909	618	666	573	699	653	685	592	765	614	653	644	729
AC_000158.1:100355866-100355885	MGC133804	41	28	12	18	44	44	17	7	56	18	43	0	24	7	27	25
AC_000158.1:100361787-100361807	MGC133804	36	31	67	60	38	59	90	64	48	42	74	98	43	55	55	63
AC_000158.1:100361841-100361861	MGC133804	55	31	69	35	51	47	62	33	26	47	38	76	59	33	57	48
AC_000158.1:100366975-100366995	MGC133804	34	53	53	22	49	31	22	65	46	27	51	47	34	21	44	68
AC_000158.1:10039407-10039427	GABPA	9	0	30	2	12	0	3	6	24	9	11	0	13	2	15	4
AC_000158.1:100481717-100481737	SERPINI1	74	66	38	23	48	46	74	51	93	101	56	54	69	47	41	45
AC_000158.1:100486155-100486175	SERPINI1	40	100	77	7	67	102	58	94	71	180	70	98	62	93	70	59
AC_000158.1:100487421-100487440	SERPINI1	67	117	95	89	108	98	58	71	112	152	44	132	137	114	79	96
AC_000158.1:100487465-100487484	SERPINI1	51	17	44	27	109	66	68	78	72	28	63	20	62	34	44	46
AC_000158.1:100487514-100487534	SERPINI1	62	81	87	64	92	158	64	88	74	92	108	85	45	105	77	80
AC_000158.1:10050308-10050328	GABPA	96	149	127	138	76	113	19	91	124	163	55	99	94	98	82	101
AC_000158.1:10050398-10050417	GABPA	110	108	73	48	104	56	60	90	73	91	81	121	117	73	60	100
AC_000158.1:10050416-10050436	GABPA	47	54	80	107	58	65	41	60	47	51	83	51	38	54	51	71
AC_000158.1:100569797-100569816	PDCD10	197	142	181	147	162	134	180	265	115	94	235	223	116	111	176	151
AC_000158.1:10057270-10057289	GABPA	84	70	83	78	52	43	66	78	27	42	60	81	50	42	58	84
AC_000158.1:100576624-100576644	PDCD10	394	235	453	405	343	291	418	333	170	147	387	368	344	256	384	375
AC_000158.1:100576683-100576702	PDCD10	84	92	82	71	110	26	93	120	29	62	87	81	109	53	92	99
AC_000158.1:100578401-100578420	PDCD10	122	125	151	58	137	107	92	91	58	44	90	166	92	81	117	96
AC_000158.1:100653543-100653563	WDR49	315	490	323	194	277	410	299	263	339	392	386	420	331	391	295	322
AC_000158.1:100676550-100676569	WDR49	5	13	29	0	14	15	24	5	65	14	27	0	17	21	32	32
AC_000158.1:100679238-100679258	WDR49	21	34	9	2	19	45	19	35	14	42	52	13	5	28	33	17
AC_000158.1:100679285-100679305	WDR49	426	450	504	459	530	493	606	488	491	395	517	538	560	465	475	517
AC_000158.1:100701637-100701656	WDR49	155	149	136	60	63	105	118	99	119	123	110	157	95	95	110	121
AC_000158.1:10073213-10073233	ATP5J	5	0	0	0	0	0	0	22	4	0	11	26	5	4	1	7
AC_000158.1:10073243-10073263	ATP5J	29	20	33	12	5	59	12	17	7	40	55	77	32	35	53	27
AC_000158.1:10073280-10073299	ATP5J	28	38	46	15	26	49	46	46	12	83	35	91	69	52	51	42
AC_000158.1:10073322-10073341	ATP5J	200	162	265	77	136	135	159	170	109	109	271	208	204	157	154	193
AC_000158.1:10076124-10076143	ATP5J	218	206	138	220	234	262	209	169	292	222	162	208	241	205	174	213
AC_000158.1:100794256-100794276	SERPINI2	56	63	109	14	70	42	88	94	51	29	88	82	54	68	97	80
AC_000158.1:100794284-100794303	SERPINI2	61	52	49	13	49	65	51	22	72	67	39	20	69	63	62	49
AC_000158.1:100794341-100794361	SERPINI2	75	26	27	6	39	22	9	26	55	25	68	28	62	16	39	33
AC_000158.1:100801984-100802004	SERPINI2	56	175	150	55	85	113	111	113	101	131	158	241	84	109	153	104
AC_000158.1:100816513-100816532	SERPINI2	182	259	174	21	150	277	149	132	163	174	217	101	128	184	113	110
AC_000158.1:100893728-100893747	ZBBX	168	154	164	23	155	104	88	137	142	148	166	125	162	184	151	145
AC_000158.1:100910128-100910148	ZBBX	136	115	109	124	99	130	102	74	124	114	160	148	113	140	95	140
AC_000158.1:100937849-100937868	ZBBX	137	148	175	93	175	137	143	167	150	153	113	221	134	135	169	181
AC_000158.1:100966128-100966148	ZBBX	157	101	69	60	154	108	51	60	195	80	60	87	138	79	68	75
AC_000158.1:10099241-10099261	JAM2	557	404	418	126	500	391	430	431	468	536	285	410	456	397	417	440
AC_000158.1:10099259-10099278	JAM2	112	142	178	221	135	110	200	179	163	163	216	114	168	140	191	127
AC_000158.1:10104414-10104434	JAM2	116	62	70	15	69	19	40	53	122	45	98	42	69	63	61	72
AC_000158.1:10105567-10105587	JAM2	61	50	78	67	59	36	90	33	29	73	59	63	50	42	73	49
AC_000158.1:10202837-10202857	MRPL39	3	25	13	15	15	13	21	2	7	2	15	29	14	9	14	10
AC_000158.1:10202929-10202948	MRPL39	5	36	6	7	17	5	0	13	21	17	0	15	16	15	21	14
AC_000158.1:10202999-10203019	MRPL39	27	0	31	1	10	0	38	17	12	1	24	18	5	2	18	10
AC_000158.1:10204854-10204874	MRPL39	61	49	15	11	58	29	36	83	50	8	44	61	75	52	65	51
AC_000158.1:10206666-10206685	MRPL39	3	4	4	0	0	0	9	28	6	0	9	25	2	3	7	3
AC_000158.1:102338049-102338069	BCHE	75	46	16	28	38	48	39	50	89	66	23	32	54	52	35	34
AC_000158.1:102338265-102338284	BCHE	72	96	129	25	78	83	108	43	79	181	117	98	100	128	86	77
AC_000158.1:102338392-102338412	BCHE	12	17	19	0	25	7	8	0	29	13	8	15	16	11	18	10
AC_000158.1:102338582-102338602	BCHE	37	60	64	27	60	34	11	33	40	9	26	97	54	28	57	81
AC_000158.1:103001103-103001122	SLITRK3	127	182	160	48	139	149	97	81	198	181	158	96	117	165	90	100
AC_000158.1:103001937-103001957	SLITRK3	40	11	40	14	44	51	6	30	61	25	19	26	28	11	12	22
AC_000158.1:103002097-103002116	SLITRK3	156	131	89	116	97	88	132	160	135	180	176	185	109	94	132	122
AC_000158.1:103002123-103002143	SLITRK3	128	199	195	101	186	211	238	177	175	208	135	310	2	0	0	0
AC_000158.1:103126046-103126066	SI	39	30	8	43	59	22	22	47	30	20	11	39	39	20	24	32
AC_000158.1:103127812-103127831	SI	24	11	17	46	14	24	8	8	17	9	47	23	23	2	8	10
AC_000158.1:103134301-103134320	SI	24	30	33	22	29	28	15	13	64	16	3	39	24	8	28	37
AC_000158.1:103134357-103134377	SI	62	37	47	20	52	4	62	44	92	23	22	58	39	20	42	30
AC_000158.1:103152760-103152780	SI	83	84	121	83	106	73	83	73	80	65	54	57	81	47	96	67
AC_000158.1:1038693-1038713	ITSN1	76	52	72	12	93	51	84	63	40	57	77	68	92	38	76	62
AC_000158.1:106701410-106701430	OTOL1	112	94	90	26	64	117	58	61	94	102	68	154	127	57	77	104
AC_000158.1:106702674-106702694	OTOL1	35	63	35	30	21	73	46	35	37	48	47	39	31	26	15	21
AC_000158.1:106711790-106711809	OTOL1	76	68	48	30	56	75	22	102	39	61	28	52	70	71	65	66
AC_000158.1:106711842-106711861	OTOL1	122	83	206	93	153	177	183	160	111	101	161	74	81	139	113	131
AC_000158.1:106711870-106711890	OTOL1	66	38	23	8	24	22	23	29	12	30	53	42	36	24	32	27
AC_000158.1:1068407-1068427	ITSN1	19	1	1	0	16	16	5	13	27	9	23	0	23	0	5	17
AC_000158.1:106878904-106878923	SPTSSB	41	33	56	39	87	56	50	75	69	42	21	120	38	32	57	62
AC_000158.1:106878939-106878959	SPTSSB	111	72	64	25	82	62	25	84	96	70	92	126	80	67	36	75
AC_000158.1:106878961-106878980	SPTSSB	105	96	89	91	87	97	83	99	146	122	117	88	92	97	94	110
AC_000158.1:106878989-106879009	SPTSSB	224	212	161	71	210	200	149	173	173	208	134	155	197	173	159	150
AC_000158.1:106990277-106990297	NMD3	34	15	14	0	37	22	8	12	28	8	60	9	38	23	18	31
AC_000158.1:106999094-106999113	NMD3	107	125	87	74	156	81	114	64	139	130	119	113	144	136	133	109
AC_000158.1:107005699-107005718	NMD3	15	42	39	13	27	23	27	35	17	15	2	19	16	14	20	16
AC_000158.1:107008958-107008977	NMD3	40	77	27	42	73	44	65	50	86	43	99	44	41	47	38	40
AC_000158.1:1071683-1071703	ITSN1	406	428	381	98	556	388	315	423	563	353	405	438	423	301	384	334
AC_000158.1:107213032-107213051	B3GALNT1	534	445	350	488	553	442	451	442	551	379	458	589	472	420	434	390
AC_000158.1:107213078-107213098	B3GALNT1	107	174	145	268	115	174	222	172	163	191	232	253	159	161	187	156
AC_000158.1:107213241-107213260	B3GALNT1	118	132	132	43	155	163	71	115	186	132	90	138	141	121	99	101
AC_000158.1:107213362-107213381	B3GALNT1	424	383	482	197	468	400	480	442	442	386	499	544	443	354	386	425
AC_000158.1:107241331-107241350	PPM1L	47	35	105	55	26	35	94	95	53	47	52	117	56	33	68	50
AC_000158.1:107245178-107245198	PPM1L	105	137	163	72	96	152	74	126	109	171	168	109	107	87	117	110
AC_000158.1:107245194-107245213	PPM1L	31	43	2	14	11	64	52	26	3	38	17	23	6	20	17	25
AC_000158.1:107245222-107245241	PPM1L	395	458	477	1131	507	467	428	449	474	525	573	458	470	400	455	397
AC_000158.1:107245249-107245269	PPM1L	160	137	122	91	193	157	117	120	133	139	138	164	149	138	142	132
AC_000158.1:107687926-107687946	ARL14	30	18	32	89	84	22	8	56	15	22	73	71	32	30	42	36
AC_000158.1:107688015-107688035	ARL14	106	110	101	86	160	105	105	150	85	89	91	111	112	93	87	94
AC_000158.1:107688041-107688061	ARL14	199	254	183	142	156	193	145	277	178	239	219	223	180	196	247	188
AC_000158.1:107688119-107688139	ARL14	1929	1802	1831	548	1796	1796	1780	1864	1922	1903	1996	2215	1765	1792	1877	1784
AC_000158.1:1077661-1077680	ITSN1	73	72	123	38	54	90	103	68	38	53	129	113	90	67	90	85
AC_000158.1:107805830-107805850	KPNA4	43	39	3	1	52	17	29	37	58	4	24	8	39	28	40	40
AC_000158.1:107806108-107806127	KPNA4	16	9	0	0	27	29	17	13	11	8	20	23	13	12	12	21
AC_000158.1:107806139-107806158	KPNA4	42	16	32	45	16	37	4	34	33	22	30	49	37	21	23	33
AC_000158.1:107811344-107811364	KPNA4	167	122	90	90	95	62	135	129	99	218	101	157	130	133	129	119
AC_000158.1:107891226-107891246	TRIM59	56	71	32	33	3	55	3	24	27	29	38	9	21	42	14	9
AC_000158.1:107891313-107891333	TRIM59	27	27	24	14	72	24	19	37	25	65	22	48	27	15	24	26
AC_000158.1:107891459-107891479	TRIM59	42	78	68	30	87	37	23	51	58	33	84	88	64	42	53	57
AC_000158.1:107891601-107891621	TRIM59	27	42	26	10	16	38	41	65	52	12	48	50	29	20	62	65
AC_000158.1:107910447-107910467	SMC4	27	0	14	11	30	4	4	5	6	5	0	29	1	4	5	7
AC_000158.1:107917473-107917493	SMC4	14	19	24	15	9	9	9	15	21	28	10	51	22	20	20	16
AC_000158.1:107925893-107925913	SMC4	27	2	2	0	3	9	0	3	0	3	0	0	14	10	8	7
AC_000158.1:107925922-107925941	SMC4	0	2	0	0	2	9	8	0	0	0	0	14	0	5	0	0
AC_000158.1:107962969-107962988	IFT80	111	112	59	42	108	61	97	123	76	128	116	100	93	120	104	79
AC_000158.1:107963175-107963195	IFT80	66	35	86	55	52	23	85	51	65	50	158	56	69	38	84	47
AC_000158.1:108012814-108012833	IFT80	35	33	31	71	54	63	29	34	41	61	36	31	54	33	16	36
AC_000158.1:108027276-108027296	IFT80	75	20	108	46	46	15	36	50	47	19	97	30	69	25	51	46
AC_000158.1:108086484-108086504	C1H3orf80	60	104	94	124	61	125	58	80	87	134	65	61	56	76	70	67
AC_000158.1:108086516-108086535	C1H3orf80	22	22	7	7	27	20	23	46	9	22	50	84	14	18	34	31
AC_000158.1:108086595-108086614	C1H3orf80	72	68	90	194	63	51	65	77	53	55	110	57	80	78	57	89
AC_000158.1:108086618-108086637	C1H3orf80	72	95	91	150	106	82	99	104	67	105	92	145	125	64	115	110
AC_000158.1:108237886-108237905	LOC511229	46	39	85	21	57	42	50	68	66	32	34	38	60	28	54	79
AC_000158.1:108261892-108261912	LOC511229	309	289	377	367	302	373	444	309	298	327	250	432	347	308	376	402
AC_000158.1:108263907-108263926	LOC511229	184	216	176	91	196	189	184	151	184	201	216	146	179	143	184	201
AC_000158.1:108264009-108264029	LOC511229	53	91	26	67	42	109	63	63	11	91	46	62	20	60	38	70
AC_000158.1:108287287-108287307	IL12A	84	83	82	51	110	61	92	89	90	145	106	48	74	78	58	81
AC_000158.1:108287940-108287959	IL12A	38	25	17	19	22	27	18	17	8	20	37	12	35	34	19	20
AC_000158.1:108287959-108287979	IL12A	574	535	529	407	528	498	428	457	742	589	477	496	519	455	550	472
AC_000158.1:108288011-108288030	IL12A	182	188	200	379	194	266	274	188	226	157	290	267	181	191	198	225
AC_000158.1:108291196-108291216	IL12A	112	55	77	111	111	91	51	104	94	98	47	130	69	49	52	76
AC_000158.1:108392900-108392920	SCHIP1	207	206	147	68	199	198	137	145	281	182	149	289	224	187	187	192
AC_000158.1:108392923-108392943	SCHIP1	271	252	299	71	284	252	218	322	294	272	258	248	283	254	303	284
AC_000158.1:108395601-108395621	SCHIP1	29	4	13	17	20	24	6	5	10	2	0	26	28	10	13	6
AC_000158.1:108417693-108417713	SCHIP1	85	167	157	106	68	149	154	120	109	144	101	130	90	79	110	95
AC_000158.1:1089117-1089136	ITSN1	143	248	128	90	200	251	221	196	263	265	245	240	199	295	208	190
AC_000158.1:109075444-109075463	IQCJ	63	92	102	22	62	64	83	77	44	98	77	87	87	76	49	71
AC_000158.1:109080747-109080766	IQCJ	41	47	54	7	54	44	62	42	62	43	14	71	43	58	52	54
AC_000158.1:109080792-109080811	IQCJ	72	57	30	140	32	36	29	40	63	73	62	106	45	40	75	90
AC_000158.1:109080852-109080872	IQCJ	45	55	37	53	34	34	30	19	43	64	47	44	44	70	35	55
AC_000158.1:109094003-109094022	IQCJ	30	57	57	22	45	40	58	21	43	49	22	56	43	42	60	55
AC_000158.1:109550318-109550337	LOC101901911	114	83	22	8	106	144	104	53	122	100	59	30	99	55	61	48
AC_000158.1:109550541-109550561	LOC101901911	38	5	24	0	42	0	24	8	21	2	16	15	31	12	16	17
AC_000158.1:109550746-109550766	LOC101901911	149	90	140	97	120	115	135	118	59	106	143	206	160	87	112	132
AC_000158.1:109550793-109550812	LOC101901911	30	51	39	71	79	33	58	42	66	54	49	71	31	50	70	51
AC_000158.1:109570563-109570583	MFSD1	41	68	30	12	86	33	60	42	72	19	11	45	94	44	37	56
AC_000158.1:109571156-109571175	MFSD1	102	88	91	41	103	82	92	91	110	111	85	59	97	84	127	94
AC_000158.1:109578947-109578966	MFSD1	24	17	20	9	28	39	25	40	59	32	19	0	31	17	22	18
AC_000158.1:109581525-109581544	MFSD1	627	433	543	29	573	379	395	384	552	456	531	426	518	490	441	441
AC_000158.1:109687472-109687492	RARRES1	64	73	31	44	48	62	20	54	34	37	51	55	59	63	41	54
AC_000158.1:109689882-109689902	RARRES1	104	85	109	153	90	77	91	54	135	101	88	144	115	91	106	78
AC_000158.1:109689944-109689964	RARRES1	281	239	296	234	281	317	189	262	265	340	294	332	298	347	212	253
AC_000158.1:109689978-109689998	RARRES1	23	17	8	1	28	27	33	25	16	10	19	22	35	31	16	23
AC_000158.1:109693035-109693054	RARRES1	92	70	107	41	53	82	85	75	77	93	101	79	79	93	79	76
AC_000158.1:109725072-109725091	LXN	377	359	424	245	459	325	397	370	477	297	478	553	339	303	311	348
AC_000158.1:109725121-109725140	LXN	16	9	16	2	8	15	0	0	9	21	0	25	17	27	6	3
AC_000158.1:109725176-109725195	LXN	98	54	45	54	91	61	13	59	97	53	54	193	91	51	49	64
AC_000158.1:109725193-109725213	LXN	164	212	142	249	146	337	200	177	104	230	189	264	148	221	181	174
AC_000158.1:109725656-109725675	LXN	10	32	40	5	19	33	20	47	45	31	0	35	14	18	19	24
AC_000158.1:109736513-109736533	GFM1	32	22	21	6	49	16	55	12	27	3	17	13	42	10	24	21
AC_000158.1:109739832-109739851	GFM1	19	6	19	11	27	9	5	14	30	0	25	20	19	17	32	32
AC_000158.1:109748188-109748207	GFM1	167	110	69	22	110	66	104	145	214	57	116	191	195	112	165	161
AC_000158.1:109748248-109748268	GFM1	162	78	114	88	145	67	89	105	103	17	94	138	100	67	112	103
AC_000158.1:109755536-109755556	GFM1	18	22	6	12	21	12	2	7	12	12	25	15	29	15	18	10
AC_000158.1:109765087-109765107	MLF1	55	40	53	38	91	52	44	45	84	101	92	32	95	45	73	57
AC_000158.1:109768827-109768847	MLF1	51	95	114	44	61	114	69	97	71	93	71	117	55	84	52	85
AC_000158.1:109768867-109768887	MLF1	72	36	28	14	30	47	33	40	68	92	10	60	49	64	28	55
AC_000158.1:109768883-109768902	MLF1	33	33	54	8	16	15	44	29	69	14	18	57	22	24	33	36
AC_000158.1:109781328-109781348	MLF1	62	76	47	165	111	106	57	61	63	53	84	67	82	55	43	49
AC_000158.1:109823047-109823067	RSRC1	227	198	261	77	304	323	263	188	226	282	283	347	217	207	266	202
AC_000158.1:110023914-110023933	LOC100852077	7	21	5	12	10	21	26	25	9	13	3	0	24	20	23	6
AC_000158.1:110025520-110025539	LOC100852077	75	75	49	135	99	98	67	73	70	87	168	131	73	86	65	90
AC_000158.1:110025641-110025660	LOC100852077	1483	1378	1339	2028	1310	1617	1425	1218	1398	1611	1538	1810	1382	1337	1380	1242
AC_000158.1:110025668-110025687	LOC100852077	60	142	98	25	133	116	68	122	92	118	83	102	51	86	83	83
AC_000158.1:110025786-110025806	LOC100852077	314	349	295	939	345	423	509	485	342	418	431	420	278	285	323	361
AC_000158.1:110163849-110163869	RSRC1	129	106	72	66	119	98	90	66	134	126	21	57	165	67	83	73
AC_000158.1:110163922-110163942	RSRC1	6	17	25	0	23	47	18	16	26	7	12	19	14	11	14	11
AC_000158.1:110164005-110164025	RSRC1	218	276	263	127	351	356	301	334	340	336	247	291	306	315	318	269
AC_000158.1:110260365-110260385	RSRC1	63	65	123	56	89	90	83	93	122	66	74	114	72	45	87	80
AC_000158.1:110277841-110277860	SHOX2	69	62	123	15	65	52	43	66	115	107	51	65	59	65	52	46
AC_000158.1:110278086-110278106	SHOX2	623	472	456	265	505	458	499	409	453	634	320	577	464	439	462	463
AC_000158.1:110281028-110281047	SHOX2	49	24	4	13	24	24	21	0	12	14	15	0	39	22	14	17
AC_000158.1:110281089-110281108	SHOX2	964	1094	1081	337	999	1057	1051	1043	990	1095	1156	1154	930	904	1037	1011
AC_000158.1:110285867-110285886	SHOX2	0	9	50	1	6	10	11	7	10	0	60	26	5	6	20	20
AC_000158.1:110986540-110986559	VEPH1	82	59	47	16	71	38	67	54	82	51	46	93	56	37	74	27
AC_000158.1:110986596-110986616	VEPH1	44	61	73	18	73	36	71	29	60	33	73	61	68	46	93	58
AC_000158.1:110986619-110986638	VEPH1	124	126	71	195	136	112	129	130	146	151	82	128	116	112	98	133
AC_000158.1:110986653-110986672	VEPH1	85	54	80	90	76	100	56	87	43	60	57	50	63	52	54	65
AC_000158.1:111028975-111028994	PTX3	49	41	53	27	75	57	111	92	135	76	80	75	53	28	79	52
AC_000158.1:111033123-111033143	PTX3	508	708	627	1356	636	717	662	570	701	703	691	768	593	532	600	577
AC_000158.1:111033159-111033179	PTX3	43	45	29	7	36	39	18	26	65	35	33	0	47	37	21	32
AC_000158.1:111033203-111033223	PTX3	72	57	44	44	86	68	77	124	50	54	90	51	23	49	50	65
AC_000158.1:111033654-111033674	PTX3	158	174	120	112	219	216	149	203	261	232	142	220	156	113	185	126
AC_000158.1:111318709-111318728	CCNL1	78	62	58	275	91	126	103	75	66	72	77	155	91	69	79	90
AC_000158.1:111318726-111318746	CCNL1	285	324	230	130	361	404	359	358	301	362	352	442	337	275	360	367
AC_000158.1:111318781-111318800	CCNL1	94	39	31	7	63	48	64	50	31	51	77	58	59	31	53	59
AC_000158.1:111318897-111318917	CCNL1	18	22	3	9	22	25	8	33	41	12	22	42	12	25	24	17
AC_000158.1:111325691-111325711	CCNL1	0	9	13	3	15	11	3	0	0	30	10	25	11	11	5	5
AC_000158.1:111532037-111532057	LEKR1	76	34	62	42	52	50	25	43	80	23	68	13	35	17	20	35
AC_000158.1:111563127-111563147	LEKR1	27	31	14	29	17	27	39	52	23	31	41	32	32	29	46	57
AC_000158.1:111575486-111575506	LEKR1	111	164	139	115	190	172	140	202	152	183	93	123	128	153	134	141
AC_000158.1:111586481-111586501	LEKR1	25	16	6	1	19	4	18	7	49	17	4	0	3	5	3	5
AC_000158.1:111831287-111831306	TIPARP	279	234	203	162	306	323	287	302	307	260	252	224	235	230	221	195
AC_000158.1:111832307-111832327	TIPARP	114	112	72	21	176	192	77	105	150	158	93	109	124	80	92	100
AC_000158.1:111832327-111832346	TIPARP	44	61	52	35	50	34	36	33	110	43	49	27	53	38	63	32
AC_000158.1:111838636-111838655	TIPARP	78	51	21	19	88	52	48	49	100	35	11	43	59	52	36	32
AC_000158.1:111838730-111838750	TIPARP	79	102	81	23	93	108	127	64	66	148	138	76	70	106	83	87
AC_000158.1:111998341-111998360	SSR3	9	19	31	0	6	6	23	53	5	1	58	28	9	12	23	21
AC_000158.1:111998398-111998417	SSR3	20	82	31	4	33	133	70	44	7	172	81	21	34	88	33	31
AC_000158.1:112002598-112002618	SSR3	133	117	95	32	162	89	142	172	130	118	172	152	115	63	100	83
AC_000158.1:112002629-112002648	SSR3	10	50	50	7	23	26	28	52	41	60	66	29	40	35	47	19
AC_000158.1:112006808-112006828	SSR3	6	11	0	0	0	11	0	0	0	10	16	0	13	5	8	2
AC_000158.1:112036018-112036038	KCNAB1	22	14	64	31	24	18	48	50	12	2	35	46	21	3	53	27
AC_000158.1:112091025-112091045	KCNAB1	114	89	118	35	130	119	120	134	152	153	129	204	151	110	136	126
AC_000158.1:112097033-112097053	KCNAB1	211	234	166	30	210	219	146	214	314	234	274	319	257	193	203	206
AC_000158.1:112097059-112097079	KCNAB1	42	23	15	12	29	16	1	36	6	0	43	17	22	12	16	24
AC_000158.1:112540257-112540276	LOC107132205	12	9	5	24	30	8	3	27	15	24	42	0	24	24	28	18
AC_000158.1:112540357-112540377	LOC107132205	24	24	22	17	29	30	20	32	8	81	34	67	21	36	19	19
AC_000158.1:112550230-112550250	LOC107132205	15	13	26	2	38	20	5	36	15	20	21	0	7	6	20	8
AC_000158.1:112553418-112553438	LOC107132205	198	170	212	123	204	210	179	230	272	237	113	250	220	194	182	181
AC_000158.1:112652447-112652467	GMPS	6	1	0	0	13	0	1	0	2	0	18	0	5	0	2	2
AC_000158.1:112652552-112652571	GMPS	128	127	61	39	119	76	63	79	63	155	110	71	173	105	71	87
AC_000158.1:112672150-112672170	GMPS	41	18	20	11	53	29	49	56	34	55	27	46	32	34	29	32
AC_000158.1:112675647-112675667	GMPS	0	0	0	2	2	0	0	0	0	0	0	0	5	0	1	6
AC_000158.1:112747073-112747092	SLC33A1	36	31	0	14	24	32	19	4	10	17	20	54	25	32	13	14
AC_000158.1:112747119-112747139	SLC33A1	21	4	23	10	42	13	59	48	29	15	38	156	15	18	19	22
AC_000158.1:112747469-112747488	SLC33A1	85	82	61	14	111	74	64	133	183	118	149	167	96	97	95	103
AC_000158.1:112747500-112747519	SLC33A1	8	12	13	21	51	28	30	33	29	24	0	11	19	14	14	17
AC_000158.1:112748656-112748675	SLC33A1	62	96	61	18	104	106	50	133	126	90	86	189	77	63	57	60
AC_000158.1:112779450-112779469	C1H3orf33	30	38	27	34	49	91	54	36	65	99	29	56	39	85	36	23
AC_000158.1:112779470-112779490	C1H3orf33	267	226	223	41	235	236	252	210	249	261	260	142	245	240	225	264
AC_000158.1:112779486-112779505	C1H3orf33	86	59	85	87	133	66	75	61	81	55	116	57	52	59	52	51
AC_000158.1:112782354-112782373	C1H3orf33	8	5	9	5	12	9	1	22	2	4	0	23	6	18	16	23
AC_000158.1:112799657-112799676	C1H3orf33	0	38	15	3	4	43	21	18	7	15	63	20	17	55	16	35
AC_000158.1:112991815-112991835	PLCH1	214	192	167	105	209	133	222	244	210	178	254	191	186	146	170	145
AC_000158.1:112997867-112997886	PLCH1	108	91	157	113	101	128	158	85	130	140	91	57	96	120	119	112
AC_000158.1:113045803-113045822	PLCH1	23	20	26	3	13	18	26	32	57	10	28	5	11	15	15	19
AC_000158.1:113062283-113062302	PLCH1	8	5	18	9	17	14	7	15	8	9	10	0	28	7	13	23
AC_000158.1:113064326-113064346	PLCH1	130	95	109	126	88	157	67	109	84	147	123	52	97	91	104	147
AC_000158.1:113437866-113437885	MME	154	118	175	77	224	117	190	194	212	99	166	165	226	111	140	158
AC_000158.1:113457949-113457968	MME	213	303	213	303	301	341	324	206	382	357	346	298	264	235	212	229
AC_000158.1:113463466-113463485	MME	50	79	94	52	45	65	62	89	88	90	164	97	73	73	52	77
AC_000158.1:113465005-113465024	MME	27	28	74	39	35	40	44	40	23	55	77	41	40	43	74	45
AC_000158.1:114144807-114144827	GPR149	183	231	169	265	153	256	258	212	161	256	266	228	160	241	201	205
AC_000158.1:114145020-114145040	GPR149	95	207	60	94	109	228	122	163	88	276	103	44	72	133	133	105
AC_000158.1:114145062-114145081	GPR149	60	24	35	14	49	19	45	76	44	22	30	40	27	46	39	38
AC_000158.1:114146341-114146360	GPR149	120	109	102	99	138	128	135	155	172	102	167	157	111	91	105	110
AC_000158.1:114242427-114242447	DHX36	29	27	16	11	25	11	50	27	16	19	8	43	33	14	27	27
AC_000158.1:114247082-114247101	DHX36	16	17	3	4	8	1	1	14	3	2	1	0	37	27	17	14
AC_000158.1:114248169-114248188	DHX36	40	32	6	10	31	26	9	2	40	34	43	20	53	52	15	45
AC_000158.1:114248185-114248205	DHX36	30	43	73	27	36	45	29	25	76	38	36	20	34	32	35	41
AC_000158.1:114403185-114403205	ARHGEF26	172	240	278	81	225	220	243	241	217	237	281	164	180	196	247	246
AC_000158.1:114425035-114425055	ARHGEF26	148	138	200	182	121	129	80	130	129	110	155	176	104	138	120	154
AC_000158.1:114430501-114430521	ARHGEF26	143	287	281	185	185	197	205	234	156	249	255	247	186	196	179	216
AC_000158.1:114430869-114430889	ARHGEF26	72	159	149	121	127	131	138	153	156	158	76	245	127	131	139	114
AC_000158.1:114431197-114431216	ARHGEF26	32	41	56	23	47	54	19	91	32	27	25	16	35	28	56	30
AC_000158.1:115295543-115295563	LOC100299503	264	288	210	28	323	223	250	366	255	346	224	388	250	274	237	290
AC_000158.1:115295975-115295995	LOC100299503	154	134	123	58	165	104	180	167	199	237	217	166	133	116	154	134
AC_000158.1:115296174-115296194	LOC100299503	182	162	160	49	121	195	138	173	161	245	178	151	147	174	157	170
AC_000158.1:115296191-115296211	LOC100299503	93	117	76	48	149	76	72	88	88	140	147	118	87	76	87	95
AC_000158.1:115479587-115479606	RAP2B	180	128	188	39	125	94	103	121	93	103	64	39	172	114	113	132
AC_000158.1:115479645-115479665	RAP2B	141	163	175	149	113	126	93	184	139	197	112	213	150	169	125	136
AC_000158.1:115479674-115479694	RAP2B	156	151	174	91	165	83	103	168	163	143	199	131	199	127	147	99
AC_000158.1:115479710-115479730	RAP2B	31	47	72	47	68	34	81	75	38	59	77	91	87	52	74	54
AC_000158.1:115835363-115835383	P2RY1	38	74	42	145	53	44	109	72	60	49	56	75	68	38	68	83
AC_000158.1:115835446-115835466	P2RY1	207	105	176	60	222	142	105	94	111	157	137	111	170	116	118	140
AC_000158.1:115835483-115835502	P2RY1	146	103	87	162	68	138	147	99	92	130	98	163	119	90	83	64
AC_000158.1:115835595-115835614	P2RY1	62	68	50	41	81	40	39	109	74	88	74	61	43	69	73	54
AC_000158.1:116255373-116255393	MBNL1	69	27	45	48	73	50	47	56	72	55	66	65	41	40	36	82
AC_000158.1:116265676-116265695	MBNL1	46	43	73	27	44	63	81	34	113	39	7	19	46	59	41	43
AC_000158.1:116265700-116265719	MBNL1	136	216	200	256	245	254	224	303	144	235	200	181	205	170	222	205
AC_000158.1:116265748-116265768	MBNL1	814	972	1081	389	1163	1013	942	1081	1005	1158	1174	941	872	857	877	824
AC_000158.1:116277203-116277223	MBNL1	109	112	97	144	125	99	140	143	150	163	114	157	99	115	121	99
AC_000158.1:116882519-116882538	SUCNR1	35	44	47	25	25	33	59	47	13	24	33	20	27	52	49	42
AC_000158.1:116882584-116882603	SUCNR1	239	221	240	103	307	239	192	293	230	259	281	312	277	202	234	243
AC_000158.1:116882673-116882693	SUCNR1	77	61	97	127	98	65	82	99	58	37	72	92	84	54	80	84
AC_000158.1:116882718-116882738	SUCNR1	60	17	21	18	6	38	20	30	35	59	25	51	28	22	31	28
AC_000158.1:116974648-116974668	AADAC	71	66	63	36	46	49	69	61	69	102	40	49	71	54	55	57
AC_000158.1:116980092-116980112	AADAC	243	179	204	207	211	199	215	226	252	232	314	173	211	157	204	242
AC_000158.1:116980110-116980130	AADAC	73	59	51	28	40	88	42	99	78	101	81	43	54	43	50	57
AC_000158.1:116983218-116983237	AADAC	10	35	6	4	10	26	14	5	13	45	0	13	19	25	7	24
AC_000158.1:116983249-116983269	AADAC	18	8	20	11	13	3	21	8	1	11	13	0	14	2	27	16
AC_000158.1:117039390-117039410	LOC782258	157	118	123	95	95	76	127	191	94	135	149	260	114	104	143	138
AC_000158.1:117039406-117039426	LOC782258	144	162	170	93	129	109	148	134	154	187	187	122	105	165	131	113
AC_000158.1:117039478-117039497	LOC782258	11	17	7	5	27	16	10	38	17	11	6	29	27	19	27	28
AC_000158.1:117045206-117045225	LOC782258	108	105	71	13	114	120	104	88	119	187	111	74	95	120	101	73
AC_000158.1:117146379-117146398	AADACL2	152	88	79	13	139	88	100	120	75	90	70	170	95	87	111	99
AC_000158.1:117146484-117146503	AADACL2	102	49	70	14	118	84	36	80	96	94	101	83	102	91	61	54
AC_000158.1:117149029-117149048	AADACL2	206	210	229	181	237	200	172	257	189	180	187	317	176	136	184	219
AC_000158.1:117152470-117152489	AADACL2	23	1	16	13	5	0	0	25	6	5	18	31	12	3	18	18
AC_000158.1:117253533-117253552	LOC523130	257	238	216	512	148	360	212	260	219	419	213	200	266	288	224	208
AC_000158.1:117253562-117253582	LOC523130	214	109	229	247	161	160	197	147	154	125	159	279	216	150	178	204
AC_000158.1:117253661-117253680	LOC523130	152	208	170	93	224	226	193	186	274	241	193	365	233	215	193	182
AC_000158.1:117253676-117253695	LOC523130	36	62	43	37	24	78	93	74	35	62	21	48	23	58	38	45
AC_000158.1:117533005-117533024	IGSF10	117	166	114	57	114	145	99	130	94	120	135	196	79	148	86	90
AC_000158.1:117533133-117533153	IGSF10	234	213	256	71	265	197	274	230	229	169	275	341	226	190	199	219
AC_000158.1:117533764-117533783	IGSF10	62	23	14	22	79	38	38	27	32	18	55	40	32	26	17	27
AC_000158.1:117534776-117534795	IGSF10	48	54	37	9	52	23	57	56	26	20	32	41	64	28	65	50
AC_000158.1:117613872-117613891	MED12L	26	32	38	20	57	37	51	66	13	41	31	47	40	34	61	29
AC_000158.1:117620481-117620500	MED12L	18	45	49	14	23	36	12	9	46	39	45	0	38	20	23	15
AC_000158.1:117620592-117620612	MED12L	100	35	57	58	121	55	124	98	113	55	65	127	47	51	108	66
AC_000158.1:117639053-117639073	P2RY12	112	100	55	30	90	82	68	48	64	75	94	81	104	78	57	60
AC_000158.1:117639109-117639129	P2RY12	89	65	67	30	64	40	60	66	54	47	22	54	66	61	44	64
AC_000158.1:117639206-117639225	P2RY12	106	79	99	39	114	168	129	153	95	128	122	96	102	119	88	86
AC_000158.1:117639283-117639302	P2RY12	145	138	145	57	129	177	147	200	178	159	90	175	147	144	177	152
AC_000158.1:117680560-117680580	LOC104971001	108	66	58	69	84	52	85	63	63	45	125	113	96	73	94	68
AC_000158.1:117680607-117680627	LOC104971001	88	85	139	113	158	72	62	148	99	120	36	129	108	79	93	82
AC_000158.1:117680631-117680651	LOC104971001	78	64	95	172	34	86	110	78	54	69	74	161	91	66	98	81
AC_000158.1:117680684-117680704	LOC104971001	200	261	152	382	157	261	169	190	226	183	163	187	187	171	129	183
AC_000158.1:117684958-117684977	LOC104971001	16	14	17	0	16	25	0	13	12	12	38	0	0	6	5	4
AC_000158.1:117692361-117692380	P2RY13	18	16	92	45	18	36	37	70	71	9	17	73	24	12	34	38
AC_000158.1:117692422-117692442	P2RY13	62	70	67	40	124	101	28	56	109	109	74	129	94	71	66	88
AC_000158.1:117692661-117692680	P2RY13	248	246	375	201	375	235	355	358	305	293	292	495	413	343	321	306
AC_000158.1:117692694-117692714	P2RY13	47	83	33	22	48	130	28	72	33	58	72	59	24	50	48	49
AC_000158.1:117733225-117733245	GPR87	18	25	18	18	21	10	7	9	23	22	9	0	20	6	5	7
AC_000158.1:117733394-117733414	GPR87	66	11	9	19	22	8	17	16	40	6	33	21	43	29	16	19
AC_000158.1:117733414-117733434	GPR87	32	9	21	4	46	3	24	5	32	0	28	27	15	3	31	16
AC_000158.1:117733483-117733502	GPR87	93	85	79	124	86	52	100	67	74	61	209	123	86	58	104	96
AC_000158.1:117815761-117815780	P2RY14	136	185	147	520	211	239	193	128	226	185	198	220	152	191	209	218
AC_000158.1:117816168-117816187	P2RY14	34	42	50	31	30	60	6	29	17	63	26	49	66	55	36	31
AC_000158.1:117816196-117816216	P2RY14	77	60	24	65	78	28	31	59	56	51	101	49	44	41	33	45
AC_000158.1:117816229-117816248	P2RY14	41	61	53	39	45	35	30	138	83	43	96	84	55	43	79	69
AC_000158.1:117834845-117834865	GPR171	53	56	29	1	78	29	52	54	45	63	16	59	82	28	45	46
AC_000158.1:117834985-117835004	GPR171	56	57	62	114	49	42	22	81	58	72	38	51	74	43	54	63
AC_000158.1:117835025-117835045	GPR171	362	325	272	214	275	291	304	164	225	218	315	384	281	276	221	246
AC_000158.1:117835046-117835066	GPR171	47	38	30	3	36	39	20	28	45	74	102	79	38	29	47	27
AC_000158.1:117842547-117842567	MED12L	272	299	256	478	272	251	236	251	251	239	247	189	282	180	205	223
AC_000158.1:117917416-117917435	MED12L	376	480	433	294	391	419	435	397	441	425	498	483	385	380	544	388
AC_000158.1:118097129-118097149	CLRN1	178	186	178	101	198	163	140	112	140	196	135	286	143	121	169	158
AC_000158.1:118097264-118097284	CLRN1	901	913	842	1857	873	954	921	902	876	840	1053	1054	917	832	852	920
AC_000158.1:118123321-118123341	CLRN1	45	44	26	15	66	60	42	38	58	85	11	0	35	54	39	45
AC_000158.1:118123342-118123362	CLRN1	42	22	56	70	20	56	60	48	23	28	39	22	50	34	42	44
AC_000158.1:118140518-118140538	CLRN1	66	64	27	11	54	24	47	41	60	44	70	98	55	45	38	39
AC_000158.1:118300824-118300844	SIAH2	118	96	147	41	101	95	122	118	107	102	108	159	111	88	97	116
AC_000158.1:118300949-118300969	SIAH2	229	367	348	122	361	267	208	283	296	482	251	357	313	379	297	306
AC_000158.1:118301048-118301068	SIAH2	26	34	55	16	53	47	31	63	18	32	55	45	38	29	45	39
AC_000158.1:118301089-118301109	SIAH2	143	75	86	115	214	68	121	137	147	114	82	252	131	71	130	102
AC_000158.1:118379652-118379672	ERICH6	250	247	342	73	287	216	286	314	329	258	280	249	274	247	279	238
AC_000158.1:118379669-118379689	ERICH6	89	103	97	62	93	84	136	40	72	53	31	85	74	109	96	72
AC_000158.1:118393738-118393757	ERICH6	282	348	315	206	276	240	328	261	230	307	215	279	306	201	204	269
AC_000158.1:118393757-118393777	ERICH6	1393	1449	1334	1853	1444	1466	1351	1370	1497	1447	1753	1612	1490	1245	1278	1306
AC_000158.1:118397509-118397528	ERICH6	42	40	23	45	37	21	0	14	59	82	19	16	56	79	15	18
AC_000158.1:118448988-118449007	SELT	144	101	107	83	116	128	86	119	77	119	128	127	175	105	85	93
AC_000158.1:118453490-118453510	SELT	140	145	234	257	138	119	217	223	122	137	158	255	142	146	183	157
AC_000158.1:118454254-118454273	SELT	158	137	203	425	188	151	268	266	171	136	168	338	183	121	218	214
AC_000158.1:118454273-118454293	SELT	21	45	21	5	37	14	35	22	41	23	42	36	34	12	22	40
AC_000158.1:118454300-118454319	SELT	249	264	260	157	225	262	261	321	247	214	315	290	217	231	238	235
AC_000158.1:118510412-118510431	EIF2A	58	69	76	9	53	58	55	126	79	56	67	37	78	97	72	72
AC_000158.1:118513313-118513333	EIF2A	67	59	85	43	89	25	133	125	104	39	126	90	100	58	123	144
AC_000158.1:118513639-118513658	EIF2A	34	12	13	15	23	21	20	22	26	11	27	31	36	18	20	14
AC_000158.1:118518614-118518634	EIF2A	124	86	138	67	132	79	102	164	119	77	110	117	186	90	131	104
AC_000158.1:118521424-118521444	EIF2A	207	230	165	251	239	240	242	155	173	194	135	363	218	156	226	258
AC_000158.1:118537434-118537453	SERP1	35	65	66	39	91	76	128	163	136	125	110	142	58	45	61	48
AC_000158.1:118537462-118537482	SERP1	70	77	54	103	111	105	68	97	113	71	59	115	60	111	61	50
AC_000158.1:118537481-118537500	SERP1	171	220	319	20	280	235	358	293	327	397	471	558	216	261	241	249
AC_000158.1:118537501-118537520	SERP1	89	91	65	118	75	89	85	56	132	113	74	72	100	41	64	66
AC_000158.1:118537838-118537858	SERP1	14	11	8	1	11	0	19	6	10	3	18	26	19	6	17	9
AC_000158.1:118656523-118656543	TSC22D2	20	9	36	5	22	10	9	8	6	0	34	12	14	3	15	5
AC_000158.1:118656859-118656879	TSC22D2	19	2	12	2	7	6	43	9	8	2	20	0	9	3	18	23
AC_000158.1:118657046-118657066	TSC22D2	319	286	304	158	389	217	220	279	366	348	340	231	282	256	233	282
AC_000158.1:118657088-118657108	TSC22D2	87	72	53	22	67	37	57	27	69	118	71	63	72	37	59	37
AC_000158.1:119151149-119151168	PFN2	80	126	75	35	107	70	82	74	77	121	80	153	68	47	134	85
AC_000158.1:119151168-119151187	PFN2	96	96	92	52	95	125	162	109	49	96	114	188	96	117	106	75
AC_000158.1:119151208-119151228	PFN2	51	32	59	27	33	51	34	58	29	58	23	41	34	62	36	59
AC_000158.1:119151235-119151254	PFN2	729	750	945	628	764	831	740	941	690	789	718	853	753	721	786	845
AC_000158.1:119214256-119214275	RNF13	55	31	86	62	26	24	89	72	24	35	50	43	32	32	56	59
AC_000158.1:119214278-119214297	RNF13	2	12	14	7	24	18	20	7	0	40	5	81	11	29	23	21
AC_000158.1:119225128-119225148	RNF13	280	258	213	344	237	239	225	240	212	234	222	159	207	195	230	191
AC_000158.1:119266518-119266537	RNF13	34	3	7	5	21	18	64	23	5	4	53	70	20	7	44	18
AC_000158.1:119309453-119309473	ANKUB1	26	0	0	3	43	0	8	0	4	3	0	9	23	0	1	3
AC_000158.1:119318050-119318069	ANKUB1	258	287	283	272	214	302	285	309	274	318	299	212	243	288	287	253
AC_000158.1:119318069-119318088	ANKUB1	51	23	16	12	11	46	37	57	27	39	47	33	39	34	35	14
AC_000158.1:119330179-119330199	ANKUB1	53	34	15	25	19	71	29	25	27	59	45	93	47	44	37	19
AC_000158.1:119330206-119330226	ANKUB1	91	140	119	55	134	83	137	117	70	134	97	173	105	110	118	76
AC_000158.1:119344840-119344859	COMMD2	57	31	6	7	94	36	24	23	25	55	43	44	49	34	20	19
AC_000158.1:119344877-119344897	COMMD2	54	36	21	89	87	20	42	43	96	27	144	80	48	34	50	47
AC_000158.1:119345528-119345547	COMMD2	33	87	57	84	86	67	46	51	53	134	107	57	77	76	90	47
AC_000158.1:119345575-119345595	COMMD2	175	196	149	125	255	203	114	197	235	211	160	291	207	156	167	209
AC_000158.1:119353439-119353459	COMMD2	175	191	167	35	115	163	143	156	246	137	167	260	201	182	188	174
AC_000158.1:119438008-119438027	WWTR1	102	110	112	78	133	122	90	146	114	86	102	211	117	103	85	115
AC_000158.1:119438058-119438077	WWTR1	150	153	130	66	128	112	169	210	198	149	128	207	178	110	180	179
AC_000158.1:119438269-119438289	WWTR1	120	155	99	150	77	110	139	102	131	86	113	186	118	120	132	131
AC_000158.1:119438361-119438381	WWTR1	108	102	100	22	110	39	90	106	98	92	98	148	94	112	79	111
AC_000158.1:119575116-119575136	WWTR1	87	68	51	42	115	34	23	29	109	105	44	101	84	59	57	87
AC_000158.1:119608828-119608847	TM4SF4	184	168	157	190	181	171	102	188	185	239	83	271	128	125	154	154
AC_000158.1:119618510-119618530	TM4SF4	41	41	31	23	34	93	78	42	15	75	61	90	29	80	31	29
AC_000158.1:119618534-119618553	TM4SF4	426	306	321	157	395	448	463	507	314	360	428	431	381	297	355	376
AC_000158.1:119618554-119618574	TM4SF4	63	53	61	33	67	36	28	41	66	24	42	11	87	45	53	36
AC_000158.1:119630429-119630449	TM4SF4	133	92	135	59	126	93	79	146	86	51	52	148	63	59	70	79
AC_000158.1:119752293-119752312	TM4SF1	153	127	190	78	126	127	137	219	145	148	155	240	122	129	95	150
AC_000158.1:119752316-119752335	TM4SF1	153	100	173	116	168	134	108	130	206	180	138	192	176	122	140	164
AC_000158.1:119752365-119752385	TM4SF1	925	985	1066	996	953	1135	968	1101	1010	1064	936	1227	922	825	982	1102
AC_000158.1:119752381-119752401	TM4SF1	205	162	199	77	178	162	237	116	158	120	150	229	161	100	138	124
AC_000158.1:119755645-119755665	TM4SF1	49	39	76	77	74	30	44	76	71	49	61	51	73	34	61	36
AC_000158.1:119800515-119800535	TM4SF18	47	18	61	29	62	42	26	29	81	50	51	48	0	0	0	0
AC_000158.1:119800541-119800561	TM4SF18	595	650	685	227	754	701	688	640	788	675	694	621	704	657	678	629
AC_000158.1:119800578-119800597	TM4SF18	49	39	88	17	102	32	52	38	30	66	39	122	69	54	58	78
AC_000158.1:119803794-119803813	TM4SF18	148	220	246	109	198	251	280	200	185	252	335	336	226	236	229	253
AC_000158.1:119817102-119817121	TM4SF18	166	113	172	142	171	98	160	185	181	175	199	147	159	134	176	150
AC_000158.1:119844119-119844138	LOC526230	480	371	521	90	507	388	457	394	514	442	550	645	410	295	387	471
AC_000158.1:119844173-119844192	LOC526230	82	67	104	64	97	92	73	88	118	51	121	81	116	97	69	67
AC_000158.1:119846390-119846410	LOC526230	50	61	57	11	34	46	57	33	27	71	48	29	32	50	52	49
AC_000158.1:119853762-119853781	LOC526230	22	51	46	28	48	53	11	28	8	32	44	0	23	52	38	22
AC_000158.1:119853787-119853806	LOC526230	76	43	74	59	55	81	38	78	39	88	69	134	84	83	57	73
AC_000158.1:119911141-119911161	CP	20	28	9	13	19	4	56	23	36	0	67	0	18	45	17	34
AC_000158.1:119911174-119911194	CP	8	22	15	37	9	39	10	26	5	31	18	28	34	14	15	12
AC_000158.1:119912638-119912658	CP	95	56	89	8	99	94	106	107	127	109	84	109	81	115	103	86
AC_000158.1:119916257-119916276	CP	8	6	4	10	1	2	11	29	14	9	44	20	1	11	23	14
AC_000158.1:119918328-119918347	CP	59	69	59	26	62	113	175	77	82	113	139	245	87	90	109	102
AC_000158.1:119965660-119965679	HPS3	62	59	110	58	122	91	91	48	86	54	43	55	101	64	65	63
AC_000158.1:119968133-119968152	HPS3	998	865	1073	722	901	819	977	823	969	900	887	793	881	730	827	825
AC_000158.1:119971309-119971328	HPS3	9	69	41	38	11	60	10	16	16	43	22	22	19	52	16	20
AC_000158.1:119976430-119976450	HPS3	163	129	193	185	158	121	221	231	156	120	161	139	123	112	174	182
AC_000158.1:119985353-119985373	HPS3	144	160	213	340	238	217	301	322	143	282	151	383	171	222	208	201
AC_000158.1:120015267-120015287	HLTF	20	19	85	40	33	28	45	81	2	26	109	59	42	36	45	37
AC_000158.1:120029903-120029922	HLTF	62	72	79	44	102	64	114	73	19	82	27	76	87	79	83	72
AC_000158.1:120030165-120030185	HLTF	10	18	29	8	30	12	44	12	32	44	19	4	37	47	24	30
AC_000158.1:120033355-120033375	HLTF	103	72	100	41	103	98	154	98	110	136	144	137	87	75	78	80
AC_000158.1:1200437-1200457	CRYZL1	257	251	279	170	253	301	303	373	276	289	400	337	211	204	297	308
AC_000158.1:120093514-120093533	GYG1	65	69	33	47	56	57	93	26	75	42	19	58	52	28	44	54
AC_000158.1:120125200-120125220	GYG1	173	84	84	144	146	119	166	70	168	129	231	235	128	73	143	146
AC_000158.1:120125303-120125323	GYG1	74	97	83	17	57	65	65	50	122	130	50	106	64	66	63	59
AC_000158.1:120125673-120125692	GYG1	91	82	98	76	75	129	72	136	109	70	128	107	86	92	94	96
AC_000158.1:120125702-120125721	GYG1	254	215	233	434	306	217	227	207	217	221	170	196	217	151	197	186
AC_000158.1:1202534-1202553	CRYZL1	12	53	39	49	31	21	29	35	69	57	34	8	64	28	31	26
AC_000158.1:120257354-120257373	CPA3	285	223	281	425	270	375	238	306	292	250	328	223	229	235	257	277
AC_000158.1:120265488-120265508	CPA3	214	224	209	230	251	175	176	303	272	143	231	154	208	168	205	204
AC_000158.1:120268761-120268780	CPA3	203	157	107	32	258	165	214	169	202	281	240	222	225	145	186	172
AC_000158.1:120268780-120268799	CPA3	5	23	47	26	9	14	15	23	25	22	8	28	23	32	28	25
AC_000158.1:120295594-120295613	CPB1	89	102	75	87	111	106	81	93	111	122	78	77	92	122	88	87
AC_000158.1:120298326-120298345	CPB1	32	88	21	53	53	82	18	18	45	51	70	55	66	45	34	65
AC_000158.1:120298369-120298389	CPB1	179	154	105	34	111	76	98	96	149	173	97	142	101	140	94	64
AC_000158.1:120306147-120306167	CPB1	41	51	45	17	18	59	25	57	21	50	32	44	23	30	37	50
AC_000158.1:120403656-120403675	AGTR1	88	23	75	29	88	29	37	81	66	70	49	79	103	60	73	65
AC_000158.1:120403692-120403711	AGTR1	118	122	87	15	155	103	43	75	79	114	80	45	98	82	61	59
AC_000158.1:120403784-120403803	AGTR1	20	0	15	6	33	6	37	14	21	11	18	36	17	16	13	24
AC_000158.1:120403810-120403830	AGTR1	125	67	185	134	168	93	108	163	125	110	191	244	117	106	125	135
AC_000158.1:1204263-1204283	CRYZL1	310	408	259	304	212	374	264	292	395	371	236	195	283	231	232	224
AC_000158.1:1204289-1204309	CRYZL1	14	28	8	14	19	29	48	31	33	22	38	65	41	25	15	30
AC_000158.1:121288904-121288924	LOC786256	3	15	0	0	0	16	0	12	2	4	7	23	8	8	6	8
AC_000158.1:121288992-121289012	LOC786256	51	41	25	51	50	27	35	30	65	19	31	56	32	57	32	33
AC_000158.1:121289017-121289037	LOC786256	21	28	21	10	26	5	16	12	31	5	15	58	25	8	17	10
AC_000158.1:121431227-121431246	LOC101905819	202	167	205	89	172	169	138	161	194	180	154	173	201	131	158	151
AC_000158.1:121431276-121431296	LOC101905819	73	37	44	64	93	32	45	102	104	22	38	88	54	36	63	60
AC_000158.1:121431980-121431999	LOC101905819	308	306	381	389	370	416	304	402	285	313	401	356	341	296	309	306
AC_000158.1:121432001-121432021	LOC101905819	335	385	301	320	311	343	373	347	358	363	300	453	366	334	367	351
AC_000158.1:121432316-121432336	LOC100139345	18	39	10	75	21	28	14	40	16	28	29	26	4	28	30	15
AC_000158.1:121433839-121433858	LOC100139345	17	4	0	11	7	12	25	29	6	13	24	30	13	3	16	16
AC_000158.1:121434603-121434623	LOC100139345	89	49	65	28	71	55	49	114	61	71	126	86	44	57	76	52
AC_000158.1:121434618-121434637	LOC100139345	78	77	62	38	71	101	93	70	52	99	89	40	77	50	81	84
AC_000158.1:121434629-121434649	LOC100139345	45	39	5	32	48	29	23	43	44	40	12	9	38	6	12	22
AC_000158.1:121867325-121867344	ZIC1	0	6	0	4	3	15	14	6	0	21	0	0	14	9	18	8
AC_000158.1:121867345-121867365	ZIC1	226	145	316	183	214	139	186	296	285	235	322	297	242	141	236	246
AC_000158.1:121867659-121867678	ZIC1	31	41	73	7	40	44	54	66	28	66	63	17	51	54	47	65
AC_000158.1:121867677-121867697	ZIC1	723	730	840	730	842	719	778	880	766	873	939	1110	910	775	961	1006
AC_000158.1:121881451-121881470	ZIC4	72	150	121	112	82	95	158	226	121	122	160	112	87	126	145	165
AC_000158.1:121881585-121881605	ZIC4	123	113	167	163	172	90	139	148	137	72	131	208	137	129	114	121
AC_000158.1:121881658-121881677	ZIC4	153	265	193	170	145	261	190	188	225	218	163	165	183	174	201	159
AC_000158.1:121881840-121881859	ZIC4	194	202	162	366	207	209	194	160	192	186	217	195	189	200	179	193
AC_000158.1:121886667-121886687	ZIC4	35	32	44	47	74	28	44	55	64	22	51	39	59	35	62	41
AC_000158.1:1225673-1225693	DONSON	4	4	0	0	12	9	7	0	27	19	0	0	2	5	6	4
AC_000158.1:1225708-1225727	DONSON	13	10	14	2	27	6	0	0	25	3	0	7	11	3	7	24
AC_000158.1:1225816-1225835	DONSON	21	1	0	8	0	3	0	0	0	4	0	29	5	0	3	3
AC_000158.1:1226857-1226877	DONSON	0	0	0	0	0	0	2	10	0	0	0	0	2	0	2	2
AC_000158.1:122821277-122821297	PLSCR5	61	35	34	3	67	56	65	56	49	40	43	59	48	55	73	41
AC_000158.1:1228258-1228278	DONSON	40	46	41	38	45	28	62	67	56	37	54	114	47	36	54	70
AC_000158.1:122828467-122828487	PLSCR5	55	54	64	79	60	46	67	81	31	45	54	125	51	24	51	57
AC_000158.1:122828518-122828537	PLSCR5	122	106	82	102	65	122	139	128	123	99	86	143	85	81	83	81
AC_000158.1:122828535-122828555	PLSCR5	55	89	50	38	77	67	90	43	76	71	55	12	59	76	57	70
AC_000158.1:122830798-122830818	PLSCR5	59	35	40	10	42	46	27	47	29	48	40	45	24	16	50	33
AC_000158.1:122926067-122926086	PLSCR1	201	309	223	274	146	285	344	263	199	224	224	272	146	183	200	246
AC_000158.1:122930184-122930203	PLSCR1	325	269	205	150	274	230	249	274	296	345	331	382	299	223	295	308
AC_000158.1:122930245-122930264	PLSCR1	33	15	1	9	27	36	18	9	25	14	31	13	7	15	34	11
AC_000158.1:122932524-122932544	PLSCR1	421	358	448	1025	386	370	461	482	470	412	334	285	418	308	383	453
AC_000158.1:123254031-123254051	PLSCR4	78	72	102	30	58	69	43	81	62	48	88	45	78	50	72	57
AC_000158.1:123259951-123259971	PLSCR4	63	77	98	97	71	26	50	76	69	60	62	83	81	68	55	60
AC_000158.1:123260053-123260073	PLSCR4	15	32	0	12	17	59	12	32	8	23	59	26	15	8	5	16
AC_000158.1:123260109-123260129	PLSCR4	54	71	152	22	101	94	97	67	74	54	108	127	69	92	101	95
AC_000158.1:123267655-123267675	PLSCR4	125	143	131	126	87	159	164	148	133	180	84	182	151	138	156	138
AC_000158.1:123322901-123322921	PLOD2	1184	1220	1172	572	1025	1158	1210	1123	1199	1241	1268	1546	1074	947	1079	1023
AC_000158.1:123379758-123379777	PLOD2	63	70	56	1	69	72	113	68	78	89	37	110	41	72	64	42
AC_000158.1:123379814-123379833	PLOD2	122	106	104	32	88	63	89	99	111	106	91	74	84	101	80	91
AC_000158.1:123393190-123393209	PLOD2	90	24	62	41	30	18	44	56	41	25	151	86	76	40	67	49
AC_000158.1:123422003-123422023	PLOD2	15	17	5	0	38	10	16	10	15	15	21	28	15	23	16	12
AC_000158.1:1256402-1256421	SON	82	86	88	59	47	75	85	46	74	65	75	11	93	68	79	74
AC_000158.1:1258682-1258701	SON	116	119	138	82	146	100	152	148	86	120	86	106	99	119	115	132
AC_000158.1:125868827-125868847	C1H3orf58	6	5	6	0	0	8	8	41	0	23	8	7	11	7	2	2
AC_000158.1:125884402-125884422	C1H3orf58	18	26	8	17	98	17	84	71	39	40	97	112	20	9	15	21
AC_000158.1:125884549-125884568	C1H3orf58	58	30	21	58	219	83	178	147	431	151	179	205	87	55	55	100
AC_000158.1:125884780-125884799	C1H3orf58	115	101	72	338	273	245	203	356	418	487	451	358	90	113	102	120
AC_000158.1:125884812-125884831	C1H3orf58	5	0	0	0	5	5	0	0	4	3	0	0	0	2	0	0
AC_000158.1:1259026-1259046	SON	27	44	5	26	47	45	19	25	43	30	8	22	24	55	47	26
AC_000158.1:1259379-1259398	SON	55	76	99	78	68	92	112	85	97	69	108	102	97	84	76	93
AC_000158.1:126062594-126062613	SLC9A9	47	14	58	18	45	25	51	69	41	44	32	43	37	24	67	25
AC_000158.1:126062612-126062631	SLC9A9	42	22	36	18	52	8	38	69	35	24	68	108	59	37	50	53
AC_000158.1:126062735-126062755	SLC9A9	220	269	249	125	269	290	132	175	288	252	190	232	238	229	201	192
AC_000158.1:1261504-1261524	SON	9	10	9	5	14	21	0	29	11	2	8	0	9	5	14	12
AC_000158.1:126358209-126358228	SLC9A9	208	295	246	356	254	309	253	272	237	242	250	389	243	261	288	293
AC_000158.1:126489442-126489462	SLC9A9	92	105	143	161	55	90	155	130	125	62	126	165	91	58	98	113
AC_000158.1:126873728-126873747	CHST2	216	189	234	202	285	198	254	173	191	264	172	163	193	198	169	152
AC_000158.1:126873953-126873972	CHST2	101	95	54	100	70	76	73	66	54	101	70	73	43	67	61	58
AC_000158.1:126873968-126873987	CHST2	106	107	100	58	129	108	127	114	141	103	96	143	91	96	98	87
AC_000158.1:126874035-126874055	CHST2	6	0	0	0	7	0	0	0	2	0	0	0	1	0	0	0
AC_000158.1:126966647-126966666	U2SURP	4	2	15	0	0	0	0	0	0	4	0	0	5	2	4	2
AC_000158.1:126966681-126966701	U2SURP	21	2	0	0	0	2	0	0	3	0	0	0	7	0	0	6
AC_000158.1:126968460-126968479	U2SURP	18	43	31	4	25	32	16	25	23	3	9	20	19	15	38	20
AC_000158.1:126971478-126971497	U2SURP	5	0	0	0	4	9	0	0	12	8	0	0	1	0	0	3
AC_000158.1:126976747-126976767	U2SURP	49	41	34	30	33	76	37	84	74	48	78	47	44	36	66	49
AC_000158.1:127041899-127041918	PAQR9	331	240	199	160	267	304	235	250	283	203	239	320	239	247	215	261
AC_000158.1:127041953-127041973	PAQR9	49	97	120	68	75	103	84	38	120	53	51	58	75	126	113	113
AC_000158.1:127042056-127042076	PAQR9	115	127	115	289	124	135	59	74	101	165	46	133	98	137	100	129
AC_000158.1:127042090-127042110	PAQR9	34	45	25	66	54	90	22	29	52	66	101	11	45	34	43	52
AC_000158.1:127195931-127195951	PCOLCE2	58	61	32	36	18	32	59	83	36	41	0	89	31	39	38	40
AC_000158.1:127206952-127206971	PCOLCE2	172	144	141	106	225	128	184	94	161	165	166	335	184	175	173	176
AC_000158.1:127207010-127207030	PCOLCE2	138	163	129	112	160	175	95	92	135	129	93	128	133	132	127	111
AC_000158.1:127207035-127207055	PCOLCE2	136	103	134	111	58	175	119	115	118	150	111	88	115	138	145	138
AC_000158.1:127222165-127222184	PCOLCE2	489	317	415	76	371	404	351	435	529	428	481	410	449	438	432	392
AC_000158.1:127280735-127280755	TRPC1	135	169	185	27	120	177	167	159	134	164	91	328	188	157	168	146
AC_000158.1:127280974-127280993	TRPC1	162	188	198	136	149	160	183	123	194	183	156	152	168	165	122	140
AC_000158.1:127285099-127285119	TRPC1	76	77	48	75	82	67	69	37	73	59	110	91	78	52	53	70
AC_000158.1:127295918-127295937	TRPC1	153	91	117	82	108	90	59	101	103	82	71	85	108	45	81	94
AC_000158.1:127318330-127318350	LOC100847999	70	63	81	72	65	51	70	57	46	44	38	67	62	41	54	88
AC_000158.1:127318372-127318392	LOC100847999	135	66	84	125	82	93	82	155	55	78	143	171	95	79	97	119
AC_000158.1:127318406-127318426	LOC100847999	80	65	137	164	89	96	152	82	82	56	104	91	121	106	159	110
AC_000158.1:127318517-127318536	LOC100847999	26	25	45	12	24	32	23	10	2	33	6	10	13	13	26	24
AC_000158.1:127352631-127352650	PLS1	197	217	149	382	175	207	129	236	104	245	256	269	142	158	152	172
AC_000158.1:127352652-127352672	PLS1	45	37	13	32	44	41	12	57	36	38	70	82	34	29	27	37
AC_000158.1:127354141-127354161	PLS1	109	72	147	21	81	73	124	84	78	86	77	60	93	95	78	78
AC_000158.1:1273751-1273771	GART	21	14	18	22	40	13	46	28	38	21	15	10	43	24	42	44
AC_000158.1:127380399-127380419	PLS1	315	277	226	244	404	241	394	240	378	239	403	315	287	211	274	216
AC_000158.1:127487233-127487253	ATR	41	6	35	12	4	13	6	8	4	4	0	13	19	11	5	31
AC_000158.1:127493097-127493116	ATR	37	44	52	24	7	19	29	34	34	66	90	62	26	36	43	36
AC_000158.1:127494529-127494549	ATR	35	36	35	53	17	14	36	77	38	9	92	25	33	40	32	39
AC_000158.1:127497288-127497307	ATR	23	5	0	5	18	3	4	1	22	10	0	9	17	9	3	9
AC_000158.1:127497580-127497599	ATR	48	40	21	41	33	44	21	31	51	26	14	16	45	25	12	30
AC_000158.1:127609824-127609843	XRN1	24	14	6	8	24	30	2	3	47	13	23	0	22	9	15	10
AC_000158.1:127621145-127621164	XRN1	11	10	29	2	13	0	12	8	0	0	10	13	10	4	19	10
AC_000158.1:127639532-127639552	XRN1	52	61	26	21	44	61	42	32	44	87	56	66	54	54	53	54
AC_000158.1:127643129-127643149	XRN1	69	98	84	58	90	117	118	74	64	83	137	81	96	131	99	107
AC_000158.1:127648575-127648594	XRN1	55	23	48	34	39	29	8	5	5	21	48	36	70	19	42	44
AC_000158.1:1277177-1277197	GART	19	17	0	9	29	18	18	36	26	15	0	0	37	33	20	30
AC_000158.1:1277512-1277531	GART	60	89	49	125	89	47	36	107	61	80	32	172	76	69	85	74
AC_000158.1:1277552-1277571	GART	6	18	8	14	19	39	0	40	32	8	17	0	14	14	14	19
AC_000158.1:127773654-127773674	GK5	96	202	192	173	221	145	213	200	154	195	234	301	189	220	192	189
AC_000158.1:127786565-127786585	GK5	187	305	259	234	241	334	220	215	243	302	288	307	233	198	264	275
AC_000158.1:127786815-127786834	GK5	36	72	31	17	43	88	23	59	42	27	16	66	54	46	45	50
AC_000158.1:127789042-127789061	GK5	89	138	131	73	81	141	59	70	149	120	62	123	77	132	80	100
AC_000158.1:127982217-127982236	TFDP2	228	206	378	125	397	157	350	279	289	226	246	305	274	175	292	238
AC_000158.1:128002147-128002166	TFDP2	25	42	29	2	21	29	14	17	25	45	9	21	27	39	25	22
AC_000158.1:128002215-128002234	TFDP2	81	65	117	28	151	70	124	153	98	101	126	221	122	95	122	132
AC_000158.1:128002231-128002250	TFDP2	383	355	359	477	291	352	350	256	322	250	335	429	373	340	352	321
AC_000158.1:128026737-128026757	TFDP2	46	64	18	26	22	31	73	45	78	17	33	40	54	27	67	26
AC_000158.1:128036009-128036028	LOC511302	112	108	109	35	98	117	135	115	141	76	122	108	119	120	101	92
AC_000158.1:128036121-128036140	LOC511302	131	153	188	117	170	142	184	212	234	163	255	254	174	164	173	186
AC_000158.1:128036140-128036160	LOC511302	59	59	34	55	50	76	76	38	52	54	94	87	54	85	64	52
AC_000158.1:128036186-128036206	LOC511302	80	85	38	44	37	94	53	44	89	65	98	128	45	75	36	51
AC_000158.1:128060349-128060368	ATP1B3	288	325	376	133	307	286	257	256	292	296	293	284	305	261	318	338
AC_000158.1:128060366-128060386	ATP1B3	65	57	79	42	54	80	37	83	58	71	54	65	67	80	67	70
AC_000158.1:1280624-1280643	GART	12	5	2	0	30	2	3	12	27	0	10	17	34	17	15	28
AC_000158.1:128066258-128066277	ATP1B3	85	134	99	18	72	193	111	60	128	196	92	147	112	135	96	83
AC_000158.1:128069701-128069721	ATP1B3	68	50	87	24	56	43	84	139	61	31	69	147	55	59	95	62
AC_000158.1:128156591-128156611	GRK7	340	349	366	212	350	411	383	247	532	284	416	271	314	287	354	309
AC_000158.1:128184580-128184600	GRK7	75	82	86	83	93	97	119	124	35	99	44	77	64	88	92	69
AC_000158.1:128184775-128184795	GRK7	189	166	130	268	180	232	175	146	103	208	233	149	133	135	175	137
AC_000158.1:128184839-128184858	GRK7	103	48	79	36	80	69	57	93	60	82	87	99	53	49	54	90
AC_000158.1:128184979-128184999	GRK7	107	94	195	174	79	86	156	160	132	83	213	185	92	100	155	154
AC_000158.1:128215296-128215315	RNF7	134	189	192	82	152	270	208	163	213	243	201	250	183	181	178	162
AC_000158.1:128221571-128221591	RNF7	0	5	0	10	0	0	0	0	0	7	15	0	0	0	1	0
AC_000158.1:128221619-128221639	RNF7	34	54	80	63	45	94	75	117	41	47	85	57	40	93	58	71
AC_000158.1:128221680-128221700	RNF7	1197	1183	1358	1189	1349	1309	1147	1135	1291	1268	1244	1088	1062	1034	1027	981
AC_000158.1:128221714-128221734	RNF7	21	23	20	21	25	46	11	15	17	71	9	10	10	16	15	14
AC_000158.1:128273315-128273334	LOC104968752	284	198	145	95	263	242	171	173	253	250	206	280	239	181	254	222
AC_000158.1:128280354-128280374	LOC104968752	55	73	83	33	66	56	41	58	73	60	28	23	59	24	53	54
AC_000158.1:128280389-128280408	LOC104968752	108	114	119	94	102	109	101	100	123	117	153	31	6	0	0	0
AC_000158.1:128282216-128282236	LOC104968752	97	82	118	62	107	69	121	127	114	89	137	87	77	96	110	108
AC_000158.1:128380723-128380742	RASA2	164	151	134	214	203	138	201	142	144	191	101	226	133	174	137	153
AC_000158.1:128382746-128382765	RASA2	6	1	7	0	13	5	11	7	17	4	7	13	13	1	13	9
AC_000158.1:128390057-128390076	RASA2	837	843	871	442	729	908	1119	841	788	930	1005	1047	807	891	930	752
AC_000158.1:128396915-128396934	RASA2	84	126	81	27	55	61	103	87	34	91	85	143	108	109	93	79
AC_000158.1:128534826-128534846	ZBTB38	72	70	113	29	69	46	81	54	118	36	91	91	73	55	83	99
AC_000158.1:128535178-128535198	ZBTB38	95	134	70	86	127	112	85	118	159	82	122	65	79	64	124	95
AC_000158.1:128535808-128535827	ZBTB38	21	31	56	24	35	20	24	37	23	57	12	63	50	18	42	51
AC_000158.1:128535961-128535980	ZBTB38	86	179	174	24	107	152	56	80	163	200	79	140	128	146	94	120
AC_000158.1:128693998-128694018	PXYLP1	158	73	160	35	144	100	98	92	110	68	59	60	99	84	90	99
AC_000158.1:128702351-128702371	PXYLP1	268	292	301	58	374	295	385	282	320	279	406	361	285	180	274	281
AC_000158.1:128702414-128702434	PXYLP1	600	491	624	1017	500	494	425	488	584	709	399	605	527	462	504	458
AC_000158.1:128703348-128703367	PXYLP1	76	98	78	20	64	40	70	45	57	79	109	120	57	85	80	83
AC_000158.1:128901111-128901130	SPSB4	78	98	84	72	41	104	70	101	74	70	79	63	79	70	85	78
AC_000158.1:128901235-128901255	SPSB4	93	53	65	46	94	53	54	73	122	60	51	95	78	81	107	77
AC_000158.1:128901305-128901324	SPSB4	82	69	152	167	88	62	143	125	96	103	120	144	117	114	154	120
AC_000158.1:128901360-128901380	SPSB4	1226	986	1201	471	1220	1111	1085	1213	1140	1165	1254	1721	1226	973	1268	1193
AC_000158.1:129013851-129013870	SLC25A36	28	36	26	0	39	22	28	51	67	93	57	5	42	56	26	11
AC_000158.1:129023813-129023832	SLC25A36	27	48	27	21	23	23	17	46	28	21	67	42	31	64	29	51
AC_000158.1:129028878-129028897	SLC25A36	160	159	198	255	154	144	111	102	187	121	206	94	155	97	122	118
AC_000158.1:129028982-129029002	SLC25A36	225	186	226	130	204	265	191	248	188	225	262	285	222	202	198	209
AC_000158.1:129277128-129277148	TRIM42	26	70	50	49	51	22	49	55	36	54	45	46	43	46	61	43
AC_000158.1:129286026-129286046	TRIM42	285	401	439	323	326	320	351	402	256	229	286	569	327	355	324	321
AC_000158.1:129286138-129286158	TRIM42	85	58	31	217	82	60	59	85	85	106	101	116	86	80	124	90
AC_000158.1:129286198-129286217	TRIM42	166	170	175	150	140	145	173	126	216	206	94	71	154	202	161	156
AC_000158.1:129286350-129286370	TRIM42	92	109	158	43	83	153	146	170	89	165	128	133	71	115	90	90
AC_000158.1:129428162-129428182	CLSTN2	31	49	23	33	50	44	29	53	17	47	109	57	25	80	43	62
AC_000158.1:129507327-129507347	CLSTN2	276	281	272	264	324	243	187	207	293	258	290	203	298	263	225	210
AC_000158.1:129554345-129554364	CLSTN2	89	116	57	102	105	110	128	122	144	147	161	114	95	110	79	90
AC_000158.1:129564050-129564069	CLSTN2	116	84	18	90	78	84	62	64	76	83	91	45	67	41	49	62
AC_000158.1:130431642-130431661	NMNAT3	34	13	21	44	47	24	42	33	33	26	18	64	41	30	27	42
AC_000158.1:130431690-130431709	NMNAT3	29	39	50	10	67	21	35	46	32	44	74	53	45	35	51	29
AC_000158.1:130431753-130431772	NMNAT3	41	10	52	10	34	3	46	65	13	3	64	10	41	21	26	44
AC_000158.1:130431798-130431817	NMNAT3	19	16	19	24	25	6	3	39	33	29	6	73	22	28	30	23
AC_000158.1:130517872-130517892	NMNAT3	43	51	14	17	58	59	53	37	31	42	41	0	34	48	33	38
AC_000158.1:130555618-130555638	KPNA6	390	263	276	264	378	194	358	321	319	273	283	251	236	264	298	274
AC_000158.1:130559091-130559110	KPNA6	94	157	163	35	100	173	137	113	89	115	191	131	76	105	108	125
AC_000158.1:130562596-130562615	KPNA6	117	117	128	67	120	115	101	66	115	110	120	78	91	77	112	84
AC_000158.1:130562624-130562643	KPNA6	512	405	485	102	588	452	334	387	613	507	488	593	491	465	463	483
AC_000158.1:130588968-130588987	RBP1	328	398	396	283	387	427	460	307	437	332	379	481	417	391	347	358
AC_000158.1:130589002-130589021	RBP1	127	51	70	35	70	64	68	88	61	87	86	103	108	65	54	80
AC_000158.1:130589021-130589040	RBP1	485	406	400	356	572	506	625	451	480	414	548	433	463	434	474	473
AC_000158.1:130589666-130589685	RBP1	14	14	9	10	10	5	24	15	15	3	0	12	12	13	18	20
AC_000158.1:130613102-130613121	RBP1	7	7	37	9	11	3	20	0	24	8	7	23	16	15	15	19
AC_000158.1:130653774-130653793	TXLNA	14	8	9	2	5	4	0	0	22	0	0	0	6	4	2	6
AC_000158.1:130654756-130654776	TXLNA	99	118	146	42	53	91	93	87	40	80	126	96	85	99	96	91
AC_000158.1:130654801-130654821	TXLNA	64	46	139	92	78	40	49	97	88	57	88	65	89	89	74	60
AC_000158.1:130655007-130655026	TXLNA	145	101	137	162	215	76	216	148	136	116	214	139	184	109	141	180
AC_000158.1:130656855-130656875	TXLNA	279	246	263	199	292	281	195	312	242	297	200	210	252	289	282	287
AC_000158.1:130685277-130685296	RBP2	116	73	115	63	116	100	85	135	98	86	139	88	131	87	153	151
AC_000158.1:130699750-130699770	RBP2	266	287	255	89	294	326	272	229	267	254	317	444	306	271	281	265
AC_000158.1:130699779-130699798	RBP2	14	16	27	9	38	2	48	49	15	18	28	67	15	10	24	38
AC_000158.1:130699829-130699848	RBP2	39	20	106	24	28	72	37	28	43	20	75	40	33	49	56	57
AC_000158.1:130708279-130708298	RBP2	51	54	40	54	37	116	44	58	43	88	55	77	22	72	53	60
AC_000158.1:130771080-130771099	COPB2	2	4	0	3	12	1	0	23	14	20	11	44	6	1	11	15
AC_000158.1:130771158-130771177	COPB2	3	2	19	0	9	0	0	2	13	3	0	0	0	3	10	2
AC_000158.1:130784058-130784077	MRPS22	41	44	35	25	27	40	83	13	11	46	34	23	36	34	45	44
AC_000158.1:130784080-130784099	MRPS22	47	49	47	153	33	35	23	21	2	17	15	17	34	40	53	37
AC_000158.1:130786421-130786441	MRPS22	8	3	9	3	19	3	0	0	35	0	0	45	31	11	8	20
AC_000158.1:130787669-130787689	MRPS22	65	66	60	42	77	50	59	45	93	68	45	58	97	50	58	82
AC_000158.1:130805143-130805162	COPB2	20	21	16	0	9	4	5	5	16	22	16	50	14	25	7	6
AC_000158.1:130807497-130807516	COPB2	0	5	4	0	0	20	19	14	41	12	0	0	7	16	3	9
AC_000158.1:1308617-1308637	DNAJC28	23	16	7	12	35	6	36	23	15	0	12	0	35	6	16	19
AC_000158.1:1308749-1308768	DNAJC28	84	57	57	19	48	88	42	72	94	83	90	27	84	63	76	65
AC_000158.1:1308767-1308787	DNAJC28	134	80	223	199	153	146	215	167	179	108	193	335	142	104	177	196
AC_000158.1:1309101-1309120	DNAJC28	21	0	24	2	3	27	19	3	13	10	45	0	13	9	21	16
AC_000158.1:131089421-131089440	PRR23B	82	49	87	111	144	75	91	98	60	132	97	104	77	64	108	127
AC_000158.1:131089486-131089506	PRR23B	11	34	18	10	34	42	10	24	24	37	27	16	38	51	46	39
AC_000158.1:131089524-131089544	PRR23B	120	133	165	176	67	123	126	107	78	167	156	61	94	86	92	140
AC_000158.1:131089654-131089674	PRR23B	26	35	36	7	31	25	47	34	55	16	47	85	38	27	28	40
AC_000158.1:131113790-131113809	PRR23A	227	149	250	190	193	206	242	190	253	227	282	197	200	137	223	217
AC_000158.1:131114129-131114149	PRR23A	191	202	148	178	138	185	128	241	201	172	236	282	177	118	178	204
AC_000158.1:131114483-131114503	PRR23A	61	66	89	82	49	79	43	104	70	74	24	97	60	55	70	46
AC_000158.1:131114501-131114521	PRR23A	150	140	57	53	127	73	79	102	193	105	105	107	112	102	92	125
AC_000158.1:131138509-131138528	LOC783600	204	267	462	383	330	246	252	241	302	321	269	340	232	218	254	269
AC_000158.1:131138538-131138558	LOC783600	546	660	542	420	590	663	578	404	480	618	425	413	516	445	451	492
AC_000158.1:131138560-131138579	LOC783600	81	107	117	63	133	71	102	77	92	62	124	24	84	63	88	75
AC_000158.1:131138632-131138652	LOC783600	107	78	46	71	136	99	38	121	112	61	30	42	86	70	52	85
AC_000158.1:131155747-131155766	LOC616698	100	82	55	57	72	43	102	87	90	148	94	81	80	92	59	73
AC_000158.1:131155790-131155809	LOC616698	510	338	553	281	430	413	412	441	451	460	483	579	438	348	398	436
AC_000158.1:131155896-131155915	LOC616698	364	332	404	129	380	375	406	308	324	430	328	357	399	349	371	385
AC_000158.1:131156017-131156037	LOC616698	89	104	102	60	91	93	78	107	100	80	131	118	89	83	100	105
AC_000158.1:131242460-131242479	FOXL2	106	99	142	88	83	152	106	122	184	171	169	58	115	119	139	123
AC_000158.1:131242612-131242632	FOXL2	32	37	34	11	38	12	28	53	27	21	18	33	20	35	22	39
AC_000158.1:131242650-131242670	FOXL2	357	327	357	207	421	400	413	419	361	400	370	494	344	379	378	394
AC_000158.1:131242770-131242790	FOXL2	195	75	69	238	114	138	127	89	131	103	61	158	145	124	130	132
AC_000158.1:131433042-131433061	PIK3CB	38	23	47	2	51	34	15	41	76	26	18	8	37	20	32	14
AC_000158.1:131444102-131444121	PIK3CB	72	70	91	79	72	74	49	53	48	71	120	121	89	81	55	64
AC_000158.1:131460020-131460040	PIK3CB	16	25	31	2	2	23	10	57	0	33	31	44	20	18	18	26
AC_000158.1:131461847-131461866	PIK3CB	21	11	20	23	17	15	50	23	10	9	1	21	12	16	25	20
AC_000158.1:131548885-131548904	FAIM	411	378	495	233	437	455	530	418	412	476	398	602	417	472	419	458
AC_000158.1:131558637-131558657	FAIM	84	47	58	50	95	50	79	76	58	37	58	94	74	71	71	55
AC_000158.1:131558669-131558688	FAIM	52	15	45	49	80	39	67	63	102	27	67	36	65	46	76	64
AC_000158.1:131559092-131559112	FAIM	27	23	6	3	13	7	34	22	22	7	23	19	30	19	21	22
AC_000158.1:131559110-131559130	FAIM	31	51	31	32	24	49	34	67	38	36	63	21	50	23	41	23
AC_000158.1:131596150-131596169	CEP70	76	88	59	24	57	50	84	137	28	48	121	59	55	49	53	41
AC_000158.1:131596816-131596835	CEP70	38	105	87	68	110	125	106	87	82	86	70	184	70	73	67	97
AC_000158.1:131617837-131617856	CEP70	45	64	32	4	62	46	44	78	66	43	73	91	38	33	60	65
AC_000158.1:131631622-131631642	CEP70	154	134	97	59	110	139	88	106	113	108	61	79	130	92	103	123
AC_000158.1:131682762-131682782	ESYT3	427	322	364	299	293	356	308	331	390	467	353	276	374	331	335	335
AC_000158.1:131684416-131684436	ESYT3	215	139	187	85	232	221	194	251	111	190	227	249	217	186	176	150
AC_000158.1:131690587-131690606	ESYT3	169	218	161	136	144	232	208	265	261	198	218	233	121	237	271	240
AC_000158.1:131722676-131722695	ESYT3	63	36	33	3	41	92	32	32	52	55	65	56	40	30	60	50
AC_000158.1:131722722-131722742	ESYT3	76	92	83	117	52	150	67	79	61	58	101	201	78	70	95	57
AC_000158.1:131770953-131770973	MRAS	91	29	42	17	103	10	41	38	57	26	52	52	75	33	57	52
AC_000158.1:131776397-131776416	MRAS	133	115	109	301	195	135	126	130	126	134	139	122	177	124	160	133
AC_000158.1:131776421-131776440	MRAS	58	88	70	79	35	53	59	69	80	62	51	91	52	60	91	67
AC_000158.1:131777990-131778009	MRAS	168	192	144	350	138	252	197	184	163	261	237	81	168	216	196	173
AC_000158.1:131778053-131778073	MRAS	85	64	40	47	74	28	55	28	39	34	90	0	30	56	71	48
AC_000158.1:131857482-131857501	NME9	89	111	149	25	75	88	109	88	150	133	109	100	76	121	87	81
AC_000158.1:131857501-131857520	NME9	21	60	63	30	29	51	67	24	19	35	69	149	18	60	49	57
AC_000158.1:131862337-131862356	NME9	51	82	102	101	102	58	102	61	73	84	106	67	54	45	82	62
AC_000158.1:131869273-131869292	NME9	18	8	6	2	5	16	14	10	15	7	6	0	7	7	9	14
AC_000158.1:131931261-131931280	ARMC8	25	37	13	30	55	45	19	24	30	53	2	37	15	42	23	20
AC_000158.1:131931379-131931399	ARMC8	56	55	67	71	47	32	77	89	34	85	61	70	45	36	54	52
AC_000158.1:131938298-131938317	ARMC8	720	771	924	174	882	854	740	954	967	922	1098	1007	744	753	827	782
AC_000158.1:131942353-131942372	ARMC8	22	25	10	0	13	3	0	8	27	42	0	9	4	7	0	5
AC_000158.1:132003045-132003065	DBR1	95	20	34	48	40	23	17	46	44	7	89	55	109	64	64	75
AC_000158.1:132003132-132003151	DBR1	24	2	0	13	10	0	5	17	14	12	34	27	21	7	10	13
AC_000158.1:132003192-132003212	DBR1	34	0	28	19	9	8	2	9	28	11	4	19	11	9	2	13
AC_000158.1:132004135-132004154	DBR1	16	11	21	4	6	23	9	22	0	15	0	13	38	12	6	24
AC_000158.1:132013136-132013156	DBR1	29	12	7	3	7	2	1	0	12	0	6	0	9	0	1	3
AC_000158.1:132063647-132063667	A4GNT	40	37	55	32	42	12	31	25	63	14	61	67	26	44	20	28
AC_000158.1:132063671-132063691	A4GNT	55	17	34	18	39	17	15	68	19	4	49	20	27	21	30	24
AC_000158.1:132063725-132063744	A4GNT	124	115	125	46	142	175	104	114	125	157	80	136	80	79	92	55
AC_000158.1:132063948-132063968	A4GNT	55	117	75	60	82	109	46	77	35	145	48	74	64	83	66	39
AC_000158.1:132098439-132098458	LOC100337454	516	569	702	1224	684	531	677	658	566	669	622	702	584	530	670	718
AC_000158.1:132098457-132098477	LOC100337454	198	181	188	324	114	197	212	224	206	173	170	235	177	230	224	225
AC_000158.1:132098711-132098731	LOC100337454	206	153	168	179	178	129	161	129	184	120	143	158	156	110	143	138
AC_000158.1:132098858-132098878	LOC100337454	97	61	54	51	60	87	82	54	44	87	67	62	77	80	78	57
AC_000158.1:132103794-132103813	LOC512800	91	53	30	30	57	50	44	49	65	48	82	40	34	37	55	36
AC_000158.1:132103933-132103952	LOC512800	350	409	361	75	373	397	297	363	296	472	409	586	378	372	331	331
AC_000158.1:132108056-132108075	LOC512800	76	59	27	43	65	62	53	65	114	41	94	35	58	71	41	35
AC_000158.1:132120476-132120496	LOC512800	34	10	27	13	61	3	43	41	62	8	67	15	38	13	28	54
AC_000158.1:132122474-132122493	LOC512800	104	64	22	15	108	115	79	76	95	109	92	127	108	92	72	34
AC_000158.1:132176543-132176562	CLDN18	20	38	12	27	36	46	31	13	36	24	23	28	41	25	44	30
AC_000158.1:132179356-132179376	CLDN18	174	195	237	256	183	147	281	209	187	187	240	193	195	134	180	174
AC_000158.1:132180057-132180076	CLDN18	68	36	14	24	40	35	30	43	25	58	61	20	34	27	43	24
AC_000158.1:132180152-132180172	CLDN18	202	188	157	108	226	219	142	177	231	264	102	199	209	210	187	164
AC_000158.1:132444383-132444402	LOC107132214	36	40	35	51	41	34	62	101	51	75	98	74	65	47	57	49
AC_000158.1:132444428-132444447	LOC107132214	121	149	187	584	153	125	113	160	112	163	110	162	158	126	160	152
AC_000158.1:132444961-132444981	LOC107132214	166	184	213	128	216	184	183	240	225	141	242	192	202	123	227	219
AC_000158.1:132446103-132446123	LOC107132214	66	78	75	31	120	73	69	97	110	114	90	28	111	75	95	82
AC_000158.1:132450226-132450246	SOX14	211	143	153	54	170	91	118	126	157	133	49	157	166	134	136	103
AC_000158.1:132450367-132450387	SOX14	120	107	137	147	136	90	146	141	85	74	150	114	122	111	126	138
AC_000158.1:132450410-132450430	SOX14	34	49	20	74	39	49	9	15	20	23	53	25	39	33	35	63
AC_000158.1:132450479-132450499	SOX14	76	102	44	36	61	54	92	116	59	107	91	81	55	58	75	80
AC_000158.1:133285427-133285446	IL20RB	49	69	104	37	82	56	78	82	70	141	85	140	73	74	85	88
AC_000158.1:133289543-133289562	IL20RB	315	199	191	126	280	206	275	272	300	237	317	503	280	229	290	290
AC_000158.1:133289585-133289604	IL20RB	177	171	183	179	162	157	151	97	254	162	96	162	184	125	135	121
AC_000158.1:133291510-133291530	IL20RB	22	34	32	6	4	56	20	14	32	39	43	22	23	43	17	10
AC_000158.1:133322360-133322380	NCK1	108	153	171	226	71	130	158	157	177	94	209	170	99	78	138	129
AC_000158.1:133322419-133322438	NCK1	30	30	17	28	20	33	54	41	34	27	40	90	36	22	53	39
AC_000158.1:133322517-133322537	NCK1	83	77	150	52	102	94	59	91	112	98	83	127	131	105	103	107
AC_000158.1:133322639-133322659	NCK1	35	15	11	17	31	4	14	21	31	30	70	37	27	16	17	20
AC_000158.1:133402456-133402475	SLC35G2	57	39	52	38	37	27	92	67	30	13	76	23	61	20	45	25
AC_000158.1:133402471-133402491	SLC35G2	71	61	29	43	34	35	27	32	105	88	107	71	64	46	46	27
AC_000158.1:133402569-133402588	SLC35G2	36	8	18	11	38	6	7	25	32	27	35	22	32	32	28	18
AC_000158.1:133402696-133402716	SLC35G2	198	267	243	87	229	277	214	249	187	312	162	153	211	239	202	228
AC_000158.1:133752838-133752858	STAG1	341	260	312	373	374	419	242	293	346	347	274	197	255	239	254	279
AC_000158.1:133864747-133864767	STAG1	0	4	3	0	9	11	0	9	0	3	0	16	5	6	3	4
AC_000158.1:133959085-133959105	STAG1	223	285	275	111	328	207	191	324	392	249	287	247	287	208	270	277
AC_000158.1:133959138-133959157	STAG1	539	412	469	548	513	529	476	530	468	408	590	557	530	381	517	503
AC_000158.1:133972368-133972388	STAG1	138	98	152	155	72	81	73	110	114	100	133	170	98	76	81	80
AC_000158.1:134037943-134037963	PCCB	65	54	48	45	95	40	59	47	102	63	21	33	98	35	54	66
AC_000158.1:134090209-134090229	PCCB	23	38	23	19	17	33	45	29	38	18	24	30	35	12	32	26
AC_000158.1:134090234-134090254	PCCB	46	43	9	41	32	33	29	59	28	46	7	28	26	48	36	54
AC_000158.1:134090262-134090281	PCCB	94	21	21	17	42	39	65	29	52	6	51	32	75	26	52	44
AC_000158.1:134122437-134122457	PCCB	176	197	174	75	124	229	128	178	137	156	156	151	151	165	134	163
AC_000158.1:134191008-134191028	MSL2	35	60	31	24	78	37	61	58	44	75	50	25	65	64	43	39
AC_000158.1:134191038-134191058	MSL2	41	20	41	22	31	16	43	53	19	39	23	38	37	27	22	31
AC_000158.1:134219200-134219220	MSL2	40	49	34	18	24	32	30	35	42	34	23	45	46	37	22	21
AC_000158.1:134219222-134219242	MSL2	24	7	17	9	33	41	6	6	0	60	4	16	10	9	18	19
AC_000158.1:134310925-134310945	PPP2R3A	50	73	37	28	23	45	58	71	47	55	56	33	52	48	46	47
AC_000158.1:134310944-134310963	PPP2R3A	100	127	125	101	88	187	90	109	98	71	59	15	110	103	100	93
AC_000158.1:134350280-134350299	PPP2R3A	456	577	511	402	561	562	580	501	426	661	490	648	478	444	494	459
AC_000158.1:134360577-134360596	PPP2R3A	306	255	262	150	307	267	282	293	384	401	255	327	282	229	262	255
AC_000158.1:1345097-1345117	TMEM50B	128	72	70	33	112	78	94	113	78	62	129	93	98	88	116	93
AC_000158.1:1345141-1345161	TMEM50B	245	267	236	371	272	271	265	246	297	265	362	311	285	269	263	277
AC_000158.1:1346501-1346521	TMEM50B	331	222	394	266	368	278	295	259	426	310	213	318	278	234	278	265
AC_000158.1:1346520-1346539	TMEM50B	37	53	1	22	42	57	22	33	22	56	17	50	36	50	13	17
AC_000158.1:135298224-135298243	EPHB1	177	264	263	265	303	221	224	228	275	202	251	220	214	197	219	172
AC_000158.1:135321286-135321305	EPHB1	113	100	71	45	107	93	67	107	91	51	87	88	99	39	93	123
AC_000158.1:135348065-135348085	EPHB1	167	91	198	39	131	136	107	146	191	197	154	394	164	127	114	186
AC_000158.1:1353578-1353597	TMEM50B	234	185	186	39	214	197	175	221	213	202	260	301	215	187	199	182
AC_000158.1:135493731-135493751	EPHB1	34	9	24	16	6	20	22	16	41	24	19	32	22	7	33	7
AC_000158.1:135808877-135808896	LOC101903894	24	59	27	10	30	37	41	19	86	61	43	41	26	45	44	33
AC_000158.1:135812671-135812691	LOC101903894	23	53	56	29	21	48	64	37	37	35	82	25	44	36	47	48
AC_000158.1:135823813-135823832	LOC101903894	443	295	218	255	324	348	335	323	365	371	338	202	347	337	278	272
AC_000158.1:135825885-135825905	LOC101903894	609	663	734	719	686	626	821	691	716	714	801	714	665	598	721	584
AC_000158.1:135843543-135843563	KY	249	286	285	233	267	282	393	303	327	335	293	392	318	231	302	235
AC_000158.1:135843701-135843720	KY	49	23	59	52	40	28	48	57	73	49	34	86	30	30	63	56
AC_000158.1:135843744-135843763	KY	121	68	111	93	115	53	68	147	94	97	53	116	116	86	94	121
AC_000158.1:135844007-135844027	KY	72	94	45	31	85	77	30	41	32	96	24	80	85	48	41	31
AC_000158.1:135848333-135848353	KY	320	282	215	148	354	304	253	303	499	307	261	401	287	230	280	267
AC_000158.1:135886935-135886954	CEP63	231	197	198	103	230	170	167	179	200	245	315	178	182	256	155	203
AC_000158.1:135887001-135887021	CEP63	47	69	39	15	52	28	10	16	27	53	21	16	35	27	32	41
AC_000158.1:135889260-135889279	CEP63	20	45	20	33	54	32	25	25	18	67	65	36	47	53	52	46
AC_000158.1:135912-135932	CLIC6	73	110	111	90	139	62	81	66	100	27	62	95	148	59	87	73
AC_000158.1:135916440-135916460	CEP63	6	9	17	20	32	12	3	0	14	10	0	4	31	9	16	16
AC_000158.1:135946976-135946995	ANAPC13	4	9	0	3	4	7	0	4	2	27	0	0	8	10	2	4
AC_000158.1:135947003-135947022	ANAPC13	125	145	190	125	138	114	179	113	97	162	96	138	118	69	122	112
AC_000158.1:135947050-135947069	ANAPC13	102	57	28	20	115	71	77	95	151	48	66	81	138	84	134	98
AC_000158.1:135950848-135950868	ANAPC13	114	110	75	284	108	103	139	105	144	130	105	198	90	115	81	117
AC_000158.1:136057513-136057532	AMOTL2	98	63	136	141	108	39	93	55	47	37	91	77	75	49	85	61
AC_000158.1:136057985-136058005	AMOTL2	78	98	75	152	75	117	41	46	89	111	116	127	80	98	79	39
AC_000158.1:136060997-136061016	AMOTL2	37	53	38	9	42	35	24	11	12	33	40	10	36	21	35	33
AC_000158.1:136062160-136062179	AMOTL2	592	710	731	284	630	743	597	588	586	806	785	733	616	672	623	568
AC_000158.1:136062181-136062200	AMOTL2	105	34	48	14	107	77	64	50	68	73	180	169	89	52	42	44
AC_000158.1:136220722-136220741	RYK	727	592	597	107	821	636	572	602	918	768	733	535	724	649	641	610
AC_000158.1:136229266-136229286	RYK	51	31	35	30	26	25	57	39	31	27	37	7	44	18	28	33
AC_000158.1:136236436-136236456	RYK	121	69	102	101	87	49	136	160	117	94	104	91	119	55	100	78
AC_000158.1:136239820-136239840	RYK	139	148	189	47	115	140	153	128	161	187	110	150	199	114	149	139
AC_000158.1:136507787-136507806	SLCO2A1	483	362	533	52	432	420	463	433	421	449	498	557	428	368	492	404
AC_000158.1:136507804-136507824	SLCO2A1	337	296	322	237	347	272	336	256	411	342	398	227	291	313	316	295
AC_000158.1:136508940-136508959	SLCO2A1	130	105	103	28	127	83	89	122	148	141	123	177	148	109	94	116
AC_000158.1:136511676-136511696	SLCO2A1	272	398	410	201	293	486	435	316	437	399	387	362	420	343	370	400
AC_000158.1:136513953-136513972	SLCO2A1	81	124	118	58	122	107	47	76	89	151	76	27	101	115	114	124
AC_000158.1:136601733-136601752	RAB6B	241	333	320	575	357	241	298	261	268	282	437	313	247	192	262	245
AC_000158.1:136620383-136620402	RAB6B	18	29	12	59	57	30	32	21	14	41	15	0	35	38	36	20
AC_000158.1:136620658-136620678	RAB6B	100	103	87	29	92	112	141	147	79	108	209	102	132	84	108	103
AC_000158.1:136620687-136620707	RAB6B	169	160	131	398	136	119	163	113	91	131	212	190	174	97	178	151
AC_000158.1:136656371-136656391	SRPRB	26	19	14	12	63	25	7	25	61	57	43	24	41	42	40	23
AC_000158.1:136670880-136670899	SRPRB	14	21	12	22	23	20	23	46	70	8	8	10	43	4	32	25
AC_000158.1:136670899-136670918	SRPRB	16	21	36	14	18	20	18	39	41	44	59	75	18	27	13	28
AC_000158.1:136675983-136676003	SRPRB	37	34	59	1	32	17	47	14	15	50	24	28	30	24	25	26
AC_000158.1:136709191-136709211	TF	240	308	298	139	285	332	341	293	292	368	431	270	265	215	263	298
AC_000158.1:136710562-136710582	TF	224	153	193	117	186	144	250	283	171	185	246	255	177	220	218	254
AC_000158.1:136710646-136710665	TF	160	189	126	42	219	153	146	276	253	112	188	154	179	148	180	191
AC_000158.1:136712521-136712541	TF	51	80	95	73	49	59	116	86	72	77	115	96	53	98	110	124
AC_000158.1:136720121-136720140	TF	112	77	70	94	101	132	96	128	57	72	109	197	81	94	90	94
AC_000158.1:136768666-136768685	LOC525947	139	64	91	47	65	82	99	110	124	70	100	71	116	90	112	113
AC_000158.1:136770138-136770158	LOC525947	14	26	29	24	12	38	11	11	22	25	8	33	26	18	24	21
AC_000158.1:136770173-136770193	LOC525947	47	54	82	28	58	28	66	71	22	59	47	43	68	24	57	74
AC_000158.1:136774834-136774853	LOC525947	240	226	255	182	203	207	158	257	236	284	293	244	230	203	205	240
AC_000158.1:136780082-136780102	LOC525947	43	36	28	66	37	22	41	34	44	30	59	11	28	29	31	27
AC_000158.1:136832234-136832254	LOC104971055	119	117	101	240	138	141	94	107	102	83	120	103	116	84	110	119
AC_000158.1:136832261-136832280	LOC104971055	56	26	99	14	61	34	55	38	21	36	98	108	50	32	45	47
AC_000158.1:136832589-136832609	LOC104971055	414	418	312	278	403	307	383	475	390	384	318	438	496	302	410	371
AC_000158.1:136832607-136832626	LOC104971055	71	43	44	78	79	43	93	55	94	46	52	67	55	43	55	70
AC_000158.1:136832973-136832992	LOC104971055	8	2	8	4	13	0	0	12	15	0	9	13	2	2	2	5
AC_000158.1:136842722-136842741	TOPBP1	3	0	0	0	0	0	0	0	0	0	0	0	1	0	0	3
AC_000158.1:136844264-136844283	TOPBP1	10	18	6	50	22	17	11	8	4	2	9	65	34	17	11	11
AC_000158.1:136848556-136848575	TOPBP1	90	49	32	102	90	55	91	110	68	72	125	73	69	88	93	89
AC_000158.1:136859990-136860010	TOPBP1	17	14	11	2	6	24	6	41	11	0	11	30	18	31	18	20
AC_000158.1:136949591-136949610	CDV3	36	64	73	4	68	54	48	41	109	95	73	76	42	58	58	49
AC_000158.1:136950852-136950871	CDV3	213	156	117	141	234	122	243	207	151	203	217	263	166	130	152	181
AC_000158.1:136950866-136950886	CDV3	268	247	170	102	336	255	333	280	425	260	325	222	318	249	261	210
AC_000158.1:136950888-136950907	CDV3	166	166	106	179	182	223	122	129	287	236	199	121	208	117	138	139
AC_000158.1:136951449-136951469	CDV3	267	327	350	252	298	274	362	389	326	304	354	251	311	256	328	274
AC_000158.1:137035725-137035745	BFSP2	243	296	285	247	252	275	216	297	270	226	312	332	215	215	286	289
AC_000158.1:137052049-137052069	BFSP2	48	69	71	51	74	90	58	57	43	80	37	70	75	29	79	54
AC_000158.1:137052125-137052145	BFSP2	65	73	84	52	71	66	106	120	95	72	57	56	60	66	73	61
AC_000158.1:137059438-137059458	BFSP2	104	66	99	34	144	80	57	66	70	118	133	120	91	87	74	71
AC_000158.1:137126331-137126350	TMEM108	79	67	86	41	61	65	16	48	59	56	27	52	40	46	62	35
AC_000158.1:137126595-137126615	TMEM108	85	71	118	134	97	78	122	137	76	135	178	187	92	76	121	95
AC_000158.1:137126624-137126643	TMEM108	138	227	220	70	171	165	245	171	155	185	207	232	165	151	179	235
AC_000158.1:137126736-137126756	TMEM108	825	809	820	580	1027	729	978	729	804	800	1115	883	664	652	830	809
AC_000158.1:137223-137243	CLIC6	281	249	250	100	283	223	248	223	234	292	152	277	259	197	216	218
AC_000158.1:137239-137258	CLIC6	39	34	35	8	48	22	28	29	28	26	18	64	39	10	28	36
AC_000158.1:137902609-137902628	NPHP3	98	76	88	179	158	49	123	52	103	53	174	131	128	91	142	119
AC_000158.1:137902810-137902829	NPHP3	71	82	67	63	123	119	105	39	149	110	87	239	77	64	77	66
AC_000158.1:137902827-137902846	NPHP3	75	101	114	66	94	131	106	150	89	117	107	143	96	125	145	134
AC_000158.1:137905691-137905710	NPHP3	15	3	14	14	1	1	5	21	26	20	8	12	6	13	19	19
AC_000158.1:137907670-137907689	NPHP3	49	53	60	34	103	46	126	118	66	55	89	109	73	43	68	78
AC_000158.1:137908-137927	CLIC6	90	158	114	116	152	157	79	142	211	146	106	188	128	170	100	98
AC_000158.1:137942-137961	CLIC6	105	122	64	62	126	109	74	157	127	92	125	98	81	80	123	94
AC_000158.1:137975313-137975333	UBA5	6	15	9	0	12	43	12	37	0	28	23	49	3	18	10	18
AC_000158.1:137977241-137977261	UBA5	154	101	54	99	126	142	48	101	127	170	138	126	111	96	69	91
AC_000158.1:137986479-137986499	UBA5	14	4	35	22	8	1	46	6	13	2	0	10	10	2	12	18
AC_000158.1:137986634-137986654	UBA5	77	51	30	20	95	75	59	108	128	146	141	232	88	78	43	58
AC_000158.1:138014403-138014423	ACAD11	71	85	90	24	49	48	33	71	53	51	97	133	71	44	78	93
AC_000158.1:138015543-138015563	ACAD11	239	279	243	380	328	261	249	213	271	229	184	340	212	177	223	248
AC_000158.1:138015619-138015638	ACAD11	32	40	52	29	77	26	73	66	66	19	50	40	46	36	79	56
AC_000158.1:138045458-138045478	ACAD11	61	42	67	50	59	78	90	84	37	26	79	29	37	71	72	87
AC_000158.1:138070267-138070287	ACKR4	97	77	99	68	144	100	115	76	107	106	87	91	87	94	76	110
AC_000158.1:138070301-138070321	ACKR4	14	14	34	32	36	20	33	21	0	18	25	36	15	11	14	12
AC_000158.1:138070515-138070534	ACKR4	133	85	46	27	99	143	59	71	49	98	45	82	50	85	63	72
AC_000158.1:138070676-138070696	ACKR4	99	101	63	5	68	102	80	83	44	157	87	156	91	115	78	83
AC_000158.1:1380937-1380957	IFNGR2	53	56	52	41	19	32	35	115	25	76	24	64	35	42	48	46
AC_000158.1:138201285-138201305	DNAJC13	68	48	77	24	44	38	28	9	77	76	46	56	44	61	71	47
AC_000158.1:138203606-138203626	DNAJC13	150	151	228	67	149	98	119	120	170	150	103	88	113	128	120	97
AC_000158.1:138208724-138208743	DNAJC13	26	45	48	25	38	60	19	0	20	49	0	81	32	32	7	11
AC_000158.1:138226936-138226955	DNAJC13	48	72	38	27	49	73	18	22	37	105	6	35	38	48	46	26
AC_000158.1:138240142-138240161	DNAJC13	236	242	353	73	293	207	236	162	223	239	263	153	199	212	238	196
AC_000158.1:138367115-138367134	ACPP	29	86	59	21	26	55	62	47	48	46	55	0	44	55	43	37
AC_000158.1:138371608-138371627	ACPP	182	197	234	130	207	217	270	191	231	166	240	270	170	201	217	169
AC_000158.1:138371685-138371705	ACPP	139	157	123	91	141	161	117	214	159	95	96	151	94	79	108	111
AC_000158.1:138376277-138376296	ACPP	82	154	211	83	89	142	155	145	115	138	161	49	93	117	162	137
AC_000158.1:138376295-138376315	ACPP	22	31	21	2	31	4	4	14	20	14	16	24	31	9	12	13
AC_000158.1:138461139-138461159	KCNH8	195	191	111	141	158	127	202	180	205	150	157	123	143	205	151	136
AC_000158.1:138508854-138508874	KCNH8	36	19	41	64	23	34	14	28	19	28	35	47	37	19	27	19
AC_000158.1:138582420-138582440	KCNH8	146	90	80	184	86	99	118	99	104	92	110	65	84	87	114	76
AC_000158.1:138590500-138590519	KCNH8	85	29	72	45	101	41	51	67	87	48	14	49	78	47	54	59
AC_000158.1:1385999-1386019	IFNGR2	684	662	782	837	740	798	893	674	615	690	812	700	621	676	662	641
AC_000158.1:1390366-1390385	IFNGR2	36	83	12	68	58	46	28	39	42	57	24	41	33	39	34	54
AC_000158.1:1390417-1390437	IFNGR2	8	30	64	9	11	27	25	29	0	58	55	14	18	38	35	24
AC_000158.1:1390439-1390458	IFNGR2	121	126	60	75	113	99	69	104	123	160	93	159	108	116	93	120
AC_000158.1:139593658-139593677	LOC104968413	20	42	32	78	40	32	39	47	45	18	16	54	41	45	22	40
AC_000158.1:139593677-139593697	LOC104968413	243	272	275	470	254	314	311	296	395	329	347	453	230	216	300	253
AC_000158.1:139593693-139593712	LOC104968413	89	92	74	56	103	118	67	94	90	71	108	130	77	49	75	121
AC_000158.1:139650077-139650097	LOC104968413	397	381	410	444	421	375	360	380	408	385	488	402	351	296	389	305
AC_000158.1:139678101-139678120	LOC104968413	98	128	84	125	70	133	50	180	75	140	61	109	87	87	77	111
AC_000158.1:139816253-139816272	CPNE4	44	32	41	61	51	40	42	56	68	48	44	37	50	68	50	47
AC_000158.1:139824013-139824033	CPNE4	24	51	15	6	45	46	26	44	26	65	13	46	24	21	8	10
AC_000158.1:139827032-139827052	CPNE4	61	29	24	34	49	37	46	28	49	72	16	24	43	35	38	21
AC_000158.1:139829416-139829436	CPNE4	397	341	380	147	336	268	362	358	395	323	557	417	394	282	397	365
AC_000158.1:139882458-139882477	MRPL3	38	34	35	7	11	19	27	18	41	22	26	23	35	11	23	32
AC_000158.1:139882576-139882595	MRPL3	33	7	10	0	32	10	6	4	58	23	20	9	26	16	21	12
AC_000158.1:139883649-139883669	MRPL3	44	53	69	46	90	66	38	32	53	30	44	36	62	27	42	33
AC_000158.1:139902147-139902166	MRPL3	187	163	99	69	219	181	148	135	163	295	187	296	213	214	209	158
AC_000158.1:140045931-140045951	NUDT16	283	275	220	167	342	232	225	167	336	392	188	344	299	250	236	271
AC_000158.1:140046089-140046108	NUDT16	6	7	18	21	11	6	5	0	24	8	0	0	11	3	6	4
AC_000158.1:140046134-140046154	NUDT16	517	502	493	1181	585	540	636	446	536	482	503	599	503	535	592	617
AC_000158.1:140046194-140046214	NUDT16	39	40	24	126	15	16	52	22	43	54	54	10	21	22	32	14
AC_000158.1:140212241-140212261	NEK11	55	30	16	17	81	28	33	6	17	31	70	51	37	38	19	37
AC_000158.1:140215352-140215371	NEK11	107	91	121	90	175	89	58	125	89	69	97	67	147	74	84	122
AC_000158.1:140249297-140249317	NEK11	45	53	91	56	43	41	8	36	37	63	73	91	46	48	42	70
AC_000158.1:140249326-140249345	NEK11	82	54	49	4	50	54	51	40	63	44	15	64	44	60	37	34
AC_000158.1:140249358-140249377	NEK11	26	9	33	30	20	24	4	8	33	1	15	11	14	7	16	18
AC_000158.1:140334894-140334913	ASTE1	164	158	132	95	139	131	224	156	144	207	126	244	190	170	176	136
AC_000158.1:140335505-140335525	ASTE1	62	65	80	142	60	115	138	29	80	139	113	162	68	91	92	83
AC_000158.1:140335583-140335603	ASTE1	99	134	72	90	106	114	200	104	78	141	151	70	127	106	114	88
AC_000158.1:140335775-140335794	ASTE1	186	204	118	135	183	121	231	150	167	111	221	230	172	122	144	132
AC_000158.1:140343260-140343280	ASTE1	518	385	346	179	436	513	484	355	382	512	535	362	468	478	378	437
AC_000158.1:140395887-140395906	ATP2C1	968	727	656	793	1136	1036	769	1005	1452	1141	1289	860	895	709	787	849
AC_000158.1:140396131-140396150	ATP2C1	22	8	18	21	20	15	22	23	31	23	35	0	15	14	23	9
AC_000158.1:140402673-140402692	ATP2C1	3	3	0	16	21	7	3	12	21	49	9	31	18	9	16	24
AC_000158.1:140413125-140413144	ATP2C1	35	24	33	22	47	22	61	62	110	42	66	86	43	21	60	60
AC_000158.1:140441001-140441021	ATP2C1	11	6	0	22	6	5	8	5	22	0	12	27	18	0	16	9
AC_000158.1:140578582-140578602	LOC100297522	287	227	273	210	296	216	298	343	241	207	282	260	200	127	243	279
AC_000158.1:140578623-140578642	LOC100297522	109	41	42	34	59	56	43	55	39	70	52	75	71	54	48	60
AC_000158.1:140578646-140578665	LOC100297522	20	32	17	27	47	55	64	18	12	37	27	69	47	23	27	37
AC_000158.1:140582733-140582752	LOC100297522	17	68	29	0	13	18	12	11	12	62	6	45	10	36	6	16
AC_000158.1:140734168-140734188	PSMG1	16	8	26	2	47	14	40	13	26	13	0	22	33	11	26	26
AC_000158.1:140734191-140734211	PSMG1	70	30	29	16	72	39	27	52	47	22	17	54	118	43	34	52
AC_000158.1:140736498-140736518	PSMG1	53	90	33	42	112	55	39	58	129	72	21	20	88	85	51	71
AC_000158.1:140737631-140737651	PSMG1	16	28	12	5	78	12	10	16	50	18	9	50	47	25	33	24
AC_000158.1:140783084-140783104	BRWD1	6	25	16	23	31	16	16	27	4	28	9	16	17	26	16	16
AC_000158.1:140790778-140790797	BRWD1	24	21	6	6	9	12	7	20	19	26	9	0	14	25	15	4
AC_000158.1:140816312-140816331	BRWD1	74	82	64	78	70	53	76	138	58	99	64	104	50	50	82	82
AC_000158.1:140826313-140826332	BRWD1	92	77	70	91	65	67	50	63	49	42	72	72	76	71	67	71
AC_000158.1:140862712-140862732	BRWD1	63	31	29	30	28	59	12	21	54	21	0	0	35	36	14	20
AC_000158.1:140907773-140907792	HMGN1	30	19	21	31	6	29	35	11	11	2	29	13	27	25	26	36
AC_000158.1:140909559-140909579	HMGN1	109	83	89	96	110	152	134	148	113	102	168	156	66	116	143	113
AC_000158.1:140912748-140912768	HMGN1	74	54	26	33	29	22	48	50	9	69	41	35	22	26	38	44
AC_000158.1:140912867-140912886	HMGN1	84	69	29	80	105	53	55	85	94	90	80	94	95	102	114	109
AC_000158.1:140923751-140923770	LOC534913	40	41	33	4	42	17	27	30	7	14	42	54	32	37	24	22
AC_000158.1:140924007-140924027	LOC534913	243	336	246	166	207	297	314	269	277	384	360	209	302	310	322	284
AC_000158.1:140924327-140924347	LOC534913	21	65	25	90	34	59	75	41	48	67	93	64	27	53	49	40
AC_000158.1:140932936-140932955	LOC534913	220	265	272	341	271	281	278	324	279	249	259	285	233	251	236	259
AC_000158.1:140944017-140944036	WRB	20	15	14	78	58	31	21	23	40	29	37	195	54	17	24	15
AC_000158.1:140944064-140944083	WRB	21	36	38	64	58	23	42	48	197	75	109	186	59	18	42	48
AC_000158.1:140952009-140952028	WRB	7	5	0	4	34	4	14	23	82	5	46	41	9	0	9	12
AC_000158.1:140952052-140952072	WRB	172	154	75	188	187	154	112	168	326	286	334	214	177	123	66	167
AC_000158.1:140956226-140956246	WRB	17	3	4	16	17	0	0	8	67	1	15	47	19	3	11	14
AC_000158.1:140972198-140972218	LCA5L	53	7	10	11	27	17	34	57	26	50	6	56	37	49	42	47
AC_000158.1:140977772-140977792	LCA5L	5	34	63	41	13	12	11	7	0	16	11	19	14	6	25	11
AC_000158.1:140989839-140989859	LCA5L	57	34	33	39	49	79	61	20	34	56	52	37	30	46	45	64
AC_000158.1:140990097-140990116	LCA5L	167	172	308	225	260	213	304	291	228	189	245	413	228	162	265	252
AC_000158.1:140990215-140990235	LCA5L	239	218	307	218	204	316	332	285	296	239	299	269	271	262	309	273
AC_000158.1:141029919-141029938	SH3BGR	97	93	65	27	79	32	48	26	89	72	6	0	69	50	63	45
AC_000158.1:141037605-141037624	SH3BGR	100	71	89	68	58	78	107	58	78	122	104	72	72	54	73	96
AC_000158.1:141037715-141037734	SH3BGR	19	11	15	67	48	56	36	31	7	72	30	26	16	36	44	37
AC_000158.1:141072114-141072133	SH3BGR	23	42	8	20	42	30	65	21	13	27	70	53	18	28	17	28
AC_000158.1:141270161-141270180	B3GALT5	22	25	20	3	34	65	58	33	19	27	22	49	40	18	29	32
AC_000158.1:141270295-141270314	B3GALT5	27	52	51	25	26	32	24	26	31	48	10	49	23	12	46	43
AC_000158.1:141270326-141270346	B3GALT5	44	52	33	28	31	16	34	6	39	30	62	94	56	31	43	59
AC_000158.1:141270419-141270438	B3GALT5	19	26	17	34	27	23	5	18	14	16	0	33	19	20	10	20
AC_000158.1:141353881-141353901	IGSF5	554	597	568	1158	669	542	484	562	553	677	563	402	479	600	510	519
AC_000158.1:141363083-141363103	IGSF5	119	105	104	115	102	111	113	111	92	147	141	143	109	63	125	101
AC_000158.1:141363131-141363151	IGSF5	30	34	37	36	18	60	41	39	28	55	38	35	35	49	44	15
AC_000158.1:141363181-141363200	IGSF5	86	99	113	155	107	127	87	99	130	89	131	251	128	94	110	113
AC_000158.1:141496341-141496360	PCP4	6	36	21	3	41	22	38	18	22	11	48	0	27	16	13	11
AC_000158.1:141531260-141531280	PCP4	731	727	876	1066	750	683	651	850	817	738	724	935	679	601	620	671
AC_000158.1:141531280-141531299	PCP4	36	63	39	34	51	75	39	67	37	52	51	87	19	43	58	53
AC_000158.1:141531307-141531326	PCP4	98	108	235	39	66	64	79	114	73	61	125	128	53	72	88	74
AC_000158.1:141776320-141776340	DSCAM	259	222	152	381	236	226	172	167	189	179	175	238	235	194	197	166
AC_000158.1:141776362-141776382	DSCAM	189	126	214	134	197	88	195	172	175	100	176	317	168	103	195	198
AC_000158.1:141805552-141805572	DSCAM	192	184	220	404	237	160	250	215	230	197	244	295	221	131	239	212
AC_000158.1:141817405-141817425	DSCAM	93	96	104	147	76	62	114	107	49	86	117	161	85	70	73	78
AC_000158.1:141966867-141966887	DSCAM	94	63	109	220	88	79	116	60	121	80	78	110	92	61	107	90
AC_000158.1:142919472-142919492	BACE2	157	134	124	105	128	173	155	115	129	67	116	136	158	84	163	139
AC_000158.1:142934010-142934029	BACE2	54	39	25	19	47	36	8	15	8	37	38	12	41	33	26	19
AC_000158.1:142937802-142937821	BACE2	254	142	155	79	218	193	175	164	214	129	197	155	226	122	173	172
AC_000158.1:142937818-142937838	BACE2	684	850	755	684	809	791	884	745	765	754	816	871	715	812	768	742
AC_000158.1:142941659-142941678	BACE2	236	289	252	120	366	311	379	341	282	340	425	341	318	290	319	285
AC_000158.1:143054258-143054278	FAM3B	155	163	159	233	130	158	109	132	178	160	123	74	151	143	120	128
AC_000158.1:143054281-143054301	FAM3B	121	118	108	83	108	109	161	137	147	149	184	123	106	107	128	131
AC_000158.1:143054305-143054324	FAM3B	4	21	17	6	10	24	11	13	0	0	5	0	2	9	6	7
AC_000158.1:143077125-143077145	FAM3B	168	163	201	119	138	105	206	236	149	114	244	269	131	116	170	148
AC_000158.1:143110528-143110547	FAM3B	47	72	66	13	80	60	54	45	135	52	88	36	92	64	65	39
AC_000158.1:143125951-143125970	MX2	57	97	111	21	51	83	88	85	47	99	130	131	39	78	89	76
AC_000158.1:143129186-143129206	MX2	114	138	105	73	99	144	56	191	95	131	163	161	117	117	71	133
AC_000158.1:143136581-143136600	MX2	18	4	11	3	21	0	13	1	9	2	0	21	9	7	20	16
AC_000158.1:143136639-143136658	MX2	28	16	52	30	46	67	22	29	25	30	64	41	40	27	35	21
AC_000158.1:143185362-143185381	MX1	144	141	150	107	206	122	153	232	113	170	163	217	176	153	191	183
AC_000158.1:143185433-143185453	MX1	40	46	67	26	36	63	56	70	21	67	42	50	44	41	55	40
AC_000158.1:143186174-143186193	MX1	518	481	474	384	638	583	597	458	496	620	437	600	488	525	541	545
AC_000158.1:143189303-143189322	MX1	84	72	69	165	92	114	113	82	91	89	125	75	82	54	58	67
AC_000158.1:143231984-143232004	TMPRSS2	119	202	131	103	83	126	101	186	82	136	85	226	141	129	140	121
AC_000158.1:143234539-143234558	TMPRSS2	563	402	431	686	504	408	503	530	624	460	466	551	510	449	494	531
AC_000158.1:143235332-143235351	TMPRSS2	9	36	17	9	20	22	29	6	14	4	31	3	16	8	17	13
AC_000158.1:143241912-143241931	TMPRSS2	192	144	269	29	219	193	199	131	186	213	281	195	177	202	197	188
AC_000158.1:143360251-143360271	LOC783811	15	20	35	26	21	22	21	17	8	10	0	0	24	17	15	23
AC_000158.1:143360332-143360352	LOC783811	76	78	58	123	81	56	47	98	39	69	80	89	66	78	83	65
AC_000158.1:143360499-143360519	LOC783811	135	145	123	144	70	139	138	161	66	134	142	187	113	154	111	154
AC_000158.1:143360637-143360657	LOC783811	198	220	145	145	210	144	145	235	250	177	155	297	175	174	226	181
AC_000158.1:143368487-143368506	LOC101902114	192	195	161	26	137	126	265	243	98	209	184	256	210	163	198	178
AC_000158.1:143368532-143368551	LOC101902114	3	28	26	45	10	20	13	6	26	10	18	17	21	19	37	28
AC_000158.1:143368619-143368638	LOC101902114	120	57	79	44	89	36	82	123	90	62	55	136	69	89	94	61
AC_000158.1:143368652-143368672	LOC101902114	847	971	882	1205	773	1065	873	778	780	1042	716	1171	803	895	765	898
AC_000158.1:143370708-143370728	LOC782628	20	15	55	120	39	26	49	59	32	14	32	55	51	11	47	49
AC_000158.1:143370800-143370820	LOC782628	45	83	56	41	74	77	21	87	101	55	116	23	65	62	58	51
AC_000158.1:143370835-143370855	LOC782628	197	205	103	318	119	137	87	116	149	219	137	231	177	126	129	119
AC_000158.1:143370852-143370872	LOC782628	77	87	65	53	104	58	114	42	94	89	90	107	115	87	96	109
AC_000158.1:143511734-143511754	RIPK4	12	15	20	7	8	7	6	15	6	3	0	12	12	19	8	10
AC_000158.1:143513561-143513581	RIPK4	75	84	78	127	77	81	107	70	119	107	137	108	93	52	57	73
AC_000158.1:143513672-143513691	RIPK4	163	102	210	95	172	138	188	119	138	240	117	174	123	140	123	110
AC_000158.1:143520285-143520304	RIPK4	106	126	92	154	133	129	173	109	161	168	116	114	107	121	146	151
AC_000158.1:143520300-143520320	RIPK4	452	496	477	524	451	347	359	505	469	388	384	499	427	368	429	410
AC_000158.1:143588657-143588677	PRDM15	87	129	177	155	136	213	159	87	53	205	74	115	115	142	124	122
AC_000158.1:143597298-143597317	PRDM15	13	26	17	48	30	35	33	10	14	41	49	15	21	26	16	25
AC_000158.1:143597315-143597335	PRDM15	3	11	35	31	11	9	44	56	11	13	18	52	11	11	22	34
AC_000158.1:143597685-143597705	PRDM15	30	28	22	34	16	39	28	25	8	42	46	58	8	23	27	19
AC_000158.1:143612888-143612907	PRDM15	209	114	174	177	126	136	133	167	148	121	127	140	178	122	122	132
AC_000158.1:143665853-143665872	C2CD2	237	221	209	75	203	185	201	194	266	197	222	237	177	166	216	209
AC_000158.1:143674459-143674478	C2CD2	50	31	63	78	76	69	104	100	64	86	17	114	53	46	54	61
AC_000158.1:143676196-143676216	C2CD2	29	34	62	5	35	46	67	40	35	22	37	59	36	41	29	27
AC_000158.1:143680804-143680824	C2CD2	791	718	821	146	829	669	695	704	810	784	999	700	778	740	788	727
AC_000158.1:143706745-143706764	C2CD2	169	233	225	285	219	190	250	295	230	222	298	247	228	185	233	252
AC_000158.1:143741605-143741624	ZBTB21	35	39	28	45	30	35	48	76	9	13	66	52	25	46	55	39
AC_000158.1:143742298-143742318	ZBTB21	239	225	263	281	359	320	334	358	321	344	411	397	241	226	318	344
AC_000158.1:143742646-143742666	ZBTB21	34	3	6	0	22	4	0	4	27	0	9	0	7	3	2	9
AC_000158.1:143742775-143742795	ZBTB21	352	381	256	387	383	283	322	374	382	408	329	325	304	205	292	283
AC_000158.1:143834407-143834426	UMODL1	51	76	80	7	65	82	68	63	111	90	66	60	67	53	84	72
AC_000158.1:143848531-143848551	UMODL1	343	344	352	231	222	326	451	378	300	304	425	294	292	287	375	296
AC_000158.1:143862069-143862089	UMODL1	71	54	19	9	59	69	36	27	81	102	31	74	52	42	35	35
AC_000158.1:143864880-143864900	UMODL1	200	233	153	292	183	266	230	95	157	301	171	277	157	203	162	177
AC_000158.1:143866921-143866941	UMODL1	97	82	103	14	91	100	59	84	69	98	87	90	72	81	93	105
AC_000158.1:144041922-144041942	ABCG1	218	151	158	102	182	198	165	141	231	203	140	260	174	178	150	174
AC_000158.1:144043180-144043200	ABCG1	140	157	147	283	256	181	143	189	187	131	223	260	149	131	153	172
AC_000158.1:144043204-144043224	ABCG1	800	907	942	406	919	792	803	807	825	937	1048	942	813	781	861	839
AC_000158.1:144043222-144043242	ABCG1	77	104	96	25	73	69	91	130	58	90	70	110	64	77	68	67
AC_000158.1:144049175-144049194	ABCG1	48	22	48	32	38	43	55	71	37	41	42	111	8	42	57	52
AC_000158.1:144069250-144069270	TFF3	88	106	60	74	69	138	111	147	112	111	58	85	88	72	82	77
AC_000158.1:144070955-144070975	TFF3	80	64	28	36	59	79	42	85	81	82	32	26	36	79	50	55
AC_000158.1:144070985-144071005	TFF3	77	101	205	127	85	89	133	81	112	95	241	135	93	87	131	118
AC_000158.1:144071002-144071021	TFF3	127	77	144	99	108	83	152	123	119	80	131	145	119	122	159	118
AC_000158.1:144177886-144177905	TFF2	437	383	398	321	451	385	363	455	454	363	509	647	478	367	384	438
AC_000158.1:144179153-144179173	TFF2	61	37	69	150	109	68	55	123	81	76	42	101	74	64	87	83
AC_000158.1:144179192-144179211	TFF2	536	488	498	1140	555	491	584	642	491	454	569	604	531	469	526	494
AC_000158.1:144179218-144179237	TFF2	409	396	399	203	407	392	403	443	519	454	448	371	383	346	360	377
AC_000158.1:144179960-144179979	TFF2	269	321	331	192	272	286	267	416	269	262	437	317	378	217	383	342
AC_000158.1:144192881-144192900	TFF1	347	305	379	87	343	286	323	385	256	422	430	426	318	319	319	295
AC_000158.1:144196467-144196487	TFF1	34	31	43	38	16	14	47	27	45	22	19	56	27	17	57	40
AC_000158.1:144196498-144196518	TFF1	475	558	494	286	429	451	479	488	560	452	384	645	417	477	403	363
AC_000158.1:144196519-144196539	TFF1	57	55	82	26	93	53	80	118	86	67	79	110	67	49	62	83
AC_000158.1:144230346-144230366	TMPRSS3	46	69	61	90	77	30	35	57	99	70	26	95	83	37	47	44
AC_000158.1:144231032-144231051	TMPRSS3	94	81	112	116	83	91	90	83	92	82	123	77	102	63	54	68
AC_000158.1:144232729-144232748	TMPRSS3	28	30	19	15	22	8	27	19	21	37	9	51	27	17	21	22
AC_000158.1:144232834-144232854	TMPRSS3	224	171	175	28	267	260	149	228	146	266	144	218	227	184	182	177
AC_000158.1:144236348-144236367	TMPRSS3	16	8	24	14	25	44	21	20	5	19	15	32	8	23	20	30
AC_000158.1:144263817-144263837	UBASH3A	93	122	124	74	65	55	169	122	47	70	118	210	64	75	128	106
AC_000158.1:144271200-144271220	UBASH3A	49	38	23	23	40	18	47	38	45	50	69	67	45	50	45	30
AC_000158.1:144271219-144271238	UBASH3A	233	144	263	73	283	149	188	157	270	135	211	201	200	173	198	192
AC_000158.1:144272436-144272456	UBASH3A	32	36	36	15	40	24	49	61	41	20	98	22	52	24	46	22
AC_000158.1:144325146-144325165	RSPH1	106	155	102	97	128	136	120	96	140	169	161	181	139	114	163	116
AC_000158.1:144329175-144329195	RSPH1	210	170	121	294	155	269	137	166	192	271	175	112	145	233	166	150
AC_000158.1:144329716-144329736	RSPH1	105	131	146	170	107	139	156	166	157	132	143	158	142	115	127	145
AC_000158.1:144329739-144329758	RSPH1	131	85	156	100	145	66	88	104	87	73	142	83	89	105	98	108
AC_000158.1:144391943-144391963	SLC37A1	52	44	33	59	5	100	63	89	10	59	44	85	24	44	38	54
AC_000158.1:144392027-144392047	SLC37A1	51	49	133	34	65	68	184	133	111	60	131	59	58	54	100	85
AC_000158.1:144395590-144395609	SLC37A1	315	349	266	386	324	357	376	266	430	417	224	332	249	292	294	288
AC_000158.1:144408499-144408518	SLC37A1	233	152	217	86	196	168	207	249	160	211	325	226	168	199	194	224
AC_000158.1:144587059-144587078	PDE9A	97	69	173	158	140	124	103	112	72	106	112	149	92	109	90	115
AC_000158.1:144587077-144587097	PDE9A	151	93	71	60	155	69	77	60	72	89	106	96	88	61	89	120
AC_000158.1:144591230-144591249	PDE9A	314	255	206	304	336	273	281	363	361	314	299	200	384	303	304	259
AC_000158.1:144593003-144593023	PDE9A	202	261	296	144	201	272	254	309	173	179	261	309	200	193	239	223
AC_000158.1:144659299-144659318	WDR4	23	42	40	20	39	27	36	23	33	31	18	23	22	17	36	30
AC_000158.1:144660899-144660918	WDR4	94	77	51	64	84	47	34	75	85	36	43	62	53	81	81	90
AC_000158.1:144665192-144665212	WDR4	573	599	603	556	656	602	612	570	449	648	589	591	640	486	617	613
AC_000158.1:144667343-144667362	WDR4	65	18	46	28	72	16	36	47	35	27	12	92	41	31	42	50
AC_000158.1:144690325-144690344	NDUFV3	0	0	0	13	10	0	15	0	0	0	5	0	6	0	4	8
AC_000158.1:144697894-144697914	NDUFV3	78	108	81	103	96	122	74	75	92	173	64	84	88	86	81	92
AC_000158.1:144697937-144697957	NDUFV3	165	231	271	416	170	207	199	144	119	186	255	187	240	153	212	214
AC_000158.1:144698046-144698065	NDUFV3	181	324	157	80	208	369	237	318	210	371	271	295	236	267	309	305
AC_000158.1:144698212-144698232	NDUFV3	49	33	92	26	65	53	26	42	54	43	64	96	50	47	45	57
AC_000158.1:144756789-144756808	PKNOX1	444	415	397	231	381	402	389	428	359	350	490	561	416	346	425	457
AC_000158.1:144758683-144758702	PKNOX1	206	215	234	86	280	198	159	211	330	239	228	177	203	253	198	254
AC_000158.1:144758727-144758747	PKNOX1	370	256	398	161	375	364	409	309	457	290	359	465	305	250	328	320
AC_000158.1:144762313-144762333	PKNOX1	189	141	157	332	123	182	179	149	131	166	176	163	138	123	136	147
AC_000158.1:144801775-144801794	CBS	310	309	300	86	221	202	221	232	247	258	262	180	200	203	254	237
AC_000158.1:144802379-144802399	CBS	55	82	122	125	53	118	76	134	37	91	51	181	122	79	78	90
AC_000158.1:144802411-144802431	CBS	199	183	165	79	137	112	152	197	211	126	196	126	155	129	178	159
AC_000158.1:144805406-144805425	CBS	319	222	324	348	348	160	236	299	316	186	273	205	258	214	330	319
AC_000158.1:144834167-144834187	U2AF1	0	8	3	10	8	14	0	5	7	0	0	0	3	14	1	16
AC_000158.1:144834709-144834729	U2AF1	25	45	39	20	28	12	14	28	23	63	38	92	25	17	13	42
AC_000158.1:144834962-144834982	U2AF1	10	0	0	0	8	0	0	5	0	0	18	22	3	0	5	2
AC_000158.1:144841488-144841508	U2AF1	2742	3064	3033	1534	2764	2724	2925	3218	2706	2729	3079	3293	2776	2748	2964	2769
AC_000158.1:144887705-144887725	CRYAA	93	172	146	82	120	198	127	141	140	178	81	96	132	163	165	130
AC_000158.1:144887741-144887761	CRYAA	59	33	12	46	27	6	44	54	34	49	90	27	26	38	41	56
AC_000158.1:144887810-144887830	CRYAA	3	7	0	5	1	1	0	0	0	3	0	0	11	3	2	0
AC_000158.1:144888990-144889010	CRYAA	14	5	10	2	10	2	4	15	0	20	26	18	3	10	10	14
AC_000158.1:144890039-144890059	CRYAA	104	67	90	119	101	54	36	51	97	31	61	87	77	64	68	46
AC_000158.1:145033053-145033072	SUMO3	186	209	149	232	151	206	225	202	213	244	157	262	169	174	210	233
AC_000158.1:145036605-145036625	SUMO3	88	71	73	60	147	28	107	80	100	107	63	58	63	91	102	48
AC_000158.1:145036648-145036667	SUMO3	69	136	78	141	116	114	105	51	103	97	62	40	102	105	67	67
AC_000158.1:145036659-145036678	SUMO3	321	283	269	206	357	296	352	255	504	388	340	191	332	291	298	271
AC_000158.1:145041231-145041251	SUMO3	23	0	0	0	12	4	0	6	16	8	0	0	10	5	0	4
AC_000158.1:145062435-145062455	PTTG1IP	38	6	47	34	37	29	44	28	71	35	46	24	42	42	14	35
AC_000158.1:145065719-145065738	PTTG1IP	248	222	311	268	335	270	289	289	264	316	378	307	317	207	288	324
AC_000158.1:145065748-145065767	PTTG1IP	173	247	221	197	170	237	179	222	153	143	265	413	203	134	216	213
AC_000158.1:145065784-145065803	PTTG1IP	141	72	91	114	81	114	104	65	152	136	124	148	121	118	75	83
AC_000158.1:145109840-145109859	ITGB2	109	50	43	48	114	61	97	63	96	85	97	46	74	52	72	44
AC_000158.1:145114567-145114586	ITGB2	29	43	30	147	40	58	61	19	46	46	34	0	30	31	27	40
AC_000158.1:145114897-145114917	ITGB2	32	57	44	84	21	46	44	22	32	20	35	79	53	36	45	34
AC_000158.1:145116009-145116028	ITGB2	95	114	138	223	108	111	115	121	163	211	115	102	122	104	87	117
AC_000158.1:145116131-145116151	ITGB2	64	31	8	25	33	46	42	8	38	64	53	41	43	30	35	43
AC_000158.1:145158121-145158140	FAM207A	115	113	101	176	116	54	148	212	138	110	207	201	102	112	130	124
AC_000158.1:145158158-145158178	FAM207A	87	147	93	103	131	137	50	106	46	116	107	101	106	93	105	90
AC_000158.1:145158195-145158214	FAM207A	13	7	5	22	4	12	7	7	17	8	22	12	33	9	6	4
AC_000158.1:145165215-145165234	FAM207A	112	65	75	20	98	51	47	96	66	47	47	78	89	66	67	84
AC_000158.1:145173202-145173221	FAM207A	162	184	85	30	110	118	105	88	173	154	127	174	115	150	92	133
AC_000158.1:145522030-145522049	ADARB1	40	27	16	18	33	29	34	62	57	51	72	18	43	23	28	38
AC_000158.1:145522547-145522567	ADARB1	127	188	204	75	143	112	172	183	168	120	219	175	113	131	122	134
AC_000158.1:145522619-145522638	ADARB1	171	194	198	264	191	186	294	198	256	191	213	323	206	189	222	201
AC_000158.1:145522654-145522673	ADARB1	75	143	137	48	94	89	173	108	68	110	232	166	70	74	115	137
AC_000158.1:145526465-145526485	ADARB1	220	259	164	53	326	229	298	243	380	306	297	305	262	236	265	236
AC_000158.1:145597808-145597828	POFUT2	66	57	70	85	43	61	79	64	36	48	34	90	44	57	66	70
AC_000158.1:145605820-145605839	POFUT2	135	103	138	106	83	102	135	101	207	131	118	166	121	102	136	117
AC_000158.1:145607969-145607988	POFUT2	90	74	88	124	97	96	153	105	146	135	146	121	104	78	95	100
AC_000158.1:145608013-145608032	POFUT2	55	42	42	3	45	43	31	38	29	24	23	7	38	37	34	30
AC_000158.1:145608149-145608168	POFUT2	182	229	306	22	252	168	259	234	253	261	171	243	270	223	247	251
AC_000158.1:145689547-145689567	ICOSLG	96	88	132	83	112	55	120	112	84	111	133	53	98	89	99	134
AC_000158.1:145693119-145693138	ICOSLG	273	286	280	343	205	378	328	367	271	332	211	227	271	325	262	296
AC_000158.1:145693233-145693253	ICOSLG	136	123	116	75	97	97	128	121	113	142	151	179	127	105	130	121
AC_000158.1:145693276-145693295	ICOSLG	54	99	21	79	72	93	36	69	49	74	33	19	83	75	57	38
AC_000158.1:145693409-145693429	ICOSLG	242	347	286	170	196	363	389	242	390	401	199	444	287	281	305	314
AC_000158.1:145716237-145716257	DNMT3L	141	138	178	130	108	126	151	182	170	135	136	106	127	131	172	129
AC_000158.1:145716277-145716296	DNMT3L	80	82	107	33	61	96	57	36	80	105	77	117	59	58	44	40
AC_000158.1:145717583-145717602	DNMT3L	54	47	84	38	24	21	37	106	47	22	74	59	47	24	67	60
AC_000158.1:145747567-145747586	DNMT3L	460	484	507	92	491	395	461	513	489	414	476	597	465	432	484	428
AC_000158.1:145750331-145750351	AIRE	70	80	159	19	44	51	111	67	119	51	60	103	51	47	58	66
AC_000158.1:145750405-145750424	AIRE	185	192	155	197	237	343	187	264	199	239	229	257	247	257	215	225
AC_000158.1:145751865-145751884	AIRE	62	59	86	27	81	75	62	50	113	89	32	92	81	72	65	73
AC_000158.1:145751882-145751902	AIRE	5	29	18	8	15	0	17	31	11	3	26	3	17	1	16	9
AC_000158.1:145752867-145752886	AIRE	20	35	23	25	18	19	20	39	13	14	17	42	27	28	21	22
AC_000158.1:145775464-145775484	PFKL	159	153	149	226	145	213	156	124	167	193	139	115	164	142	155	168
AC_000158.1:145780389-145780408	PFKL	169	180	128	150	172	225	175	157	108	165	122	124	143	181	176	167
AC_000158.1:145781167-145781186	PFKL	68	71	63	96	67	70	67	112	67	86	81	154	45	64	75	81
AC_000158.1:145782235-145782254	PFKL	82	62	137	94	83	59	92	117	88	47	96	148	80	37	69	72
AC_000158.1:145787576-145787596	PFKL	103	180	164	151	146	128	240	190	101	202	271	199	88	140	193	179
AC_000158.1:145805186-145805205	C1H21orf2	140	56	103	45	83	53	87	107	85	62	61	151	57	71	96	66
AC_000158.1:145807208-145807228	C1H21orf2	51	63	49	21	48	72	61	37	84	23	56	70	47	46	74	63
AC_000158.1:145807236-145807255	C1H21orf2	114	65	99	72	139	29	67	65	45	61	93	58	82	56	90	90
AC_000158.1:145807329-145807348	C1H21orf2	188	185	168	129	177	297	216	249	135	202	292	161	166	149	176	179
AC_000158.1:145807374-145807393	C1H21orf2	104	170	169	98	108	134	134	115	130	160	168	168	149	164	99	107
AC_000158.1:145839839-145839858	TRPM2	32	39	39	43	48	39	51	5	70	33	18	78	31	38	40	39
AC_000158.1:145842402-145842422	TRPM2	181	158	168	510	198	123	183	125	147	89	155	122	176	83	144	135
AC_000158.1:145842507-145842526	TRPM2	12	26	32	25	47	31	27	45	52	24	11	56	13	23	26	26
AC_000158.1:145846421-145846440	TRPM2	118	115	89	48	111	168	54	66	98	144	22	54	80	113	89	86
AC_000158.1:145848907-145848927	TRPM2	136	55	145	34	64	70	155	192	73	137	118	82	70	54	136	149
AC_000158.1:145886446-145886465	LRRC3	268	214	247	293	225	92	178	225	233	172	206	283	205	151	207	219
AC_000158.1:145886474-145886493	LRRC3	144	141	212	213	148	210	127	170	161	138	160	193	168	159	142	121
AC_000158.1:145886624-145886643	LRRC3	53	15	64	56	22	24	48	40	18	6	66	111	33	14	56	61
AC_000158.1:145886722-145886742	LRRC3	210	178	131	271	208	214	175	177	243	207	176	188	207	172	201	186
AC_000158.1:145902127-145902146	LOC780781	13	20	34	18	27	21	40	28	17	16	32	9	16	16	22	13
AC_000158.1:145902147-145902166	LOC780781	97	59	48	15	111	56	60	88	101	57	117	110	74	66	75	57
AC_000158.1:145902182-145902202	LOC780781	391	372	366	410	322	367	512	431	467	382	406	585	315	281	355	443
AC_000158.1:145902215-145902234	LOC780781	15	20	50	9	19	22	40	23	21	48	57	28	30	12	55	29
AC_000158.1:145922197-145922217	LOC100299102	14	72	24	33	32	71	71	65	25	69	46	33	47	57	60	51
AC_000158.1:145922306-145922326	LOC100299102	80	116	181	126	109	157	136	193	84	146	157	125	108	135	111	165
AC_000158.1:145922489-145922508	LOC100299102	363	362	337	256	477	272	414	480	417	286	510	403	413	268	344	368
AC_000158.1:145922533-145922553	LOC100299102	108	63	88	120	54	96	117	74	137	70	130	22	109	63	133	84
AC_000158.1:145933715-145933734	KRTAP10-8	108	103	117	229	84	103	128	103	73	68	196	100	96	113	108	109
AC_000158.1:145933749-145933769	KRTAP10-8	73	27	65	39	60	15	72	124	68	63	64	122	69	38	75	72
AC_000158.1:145933771-145933791	KRTAP10-8	280	185	175	501	263	233	250	312	237	357	242	286	233	207	238	243
AC_000158.1:145933843-145933863	KRTAP10-8	248	269	283	204	274	264	236	324	309	258	233	432	227	208	224	230
AC_000158.1:145968672-145968692	TSPEAR	196	245	191	238	165	183	322	173	159	203	152	231	191	213	199	171
AC_000158.1:145969497-145969516	TSPEAR	428	342	264	408	419	308	435	457	325	357	312	462	439	351	469	367
AC_000158.1:145970848-145970867	TSPEAR	267	159	143	161	248	210	187	131	231	266	239	258	204	184	193	164
AC_000158.1:145972027-145972047	TSPEAR	326	354	478	388	445	315	474	473	436	424	404	409	413	259	492	422
AC_000158.1:145973692-145973711	TSPEAR	168	171	156	160	127	124	222	189	166	152	255	262	130	130	188	127
AC_000158.1:145976894-145976913	KRTAP10-11	17	15	18	27	8	7	0	4	2	3	32	10	4	5	10	16
AC_000158.1:145976929-145976949	KRTAP10-11	329	370	316	371	363	445	348	371	289	340	291	355	321	334	320	278
AC_000158.1:145977094-145977113	KRTAP10-11	294	332	373	175	267	243	374	396	352	273	336	406	296	273	308	350
AC_000158.1:145977187-145977206	KRTAP10-11	196	247	160	238	240	214	201	180	202	244	148	273	207	201	211	151
AC_000158.1:145987121-145987140	LOC616413	61	91	62	45	70	119	28	82	55	114	59	74	70	79	47	57
AC_000158.1:145987146-145987165	LOC616413	14	44	41	8	42	50	47	12	18	50	40	38	62	62	40	49
AC_000158.1:145987165-145987184	LOC616413	18	12	39	21	34	12	18	37	32	8	5	6	13	11	13	24
AC_000158.1:145987237-145987257	LOC616413	94	80	81	54	135	125	110	45	86	109	100	107	124	103	71	60
AC_000158.1:145997050-145997070	KRTAP12-2	628	611	599	827	611	643	466	519	699	701	532	493	565	545	573	615
AC_000158.1:145997107-145997127	KRTAP12-2	48	35	28	35	57	46	45	98	60	78	27	27	57	57	34	30
AC_000158.1:145997119-145997139	KRTAP12-2	126	108	105	22	131	99	111	91	126	156	104	104	107	101	91	99
AC_000158.1:145997190-145997210	KRTAP12-2	163	202	158	150	149	276	252	186	189	197	123	198	183	188	204	153
AC_000158.1:146022411-146022431	LOC100336639	64	46	110	69	70	59	150	110	133	54	113	179	107	76	121	86
AC_000158.1:146022429-146022449	LOC100336639	286	227	198	264	263	223	310	183	226	239	254	277	210	205	212	223
AC_000158.1:146022478-146022497	LOC100336639	1496	1727	1783	2673	1541	1751	1613	1617	1661	1735	1689	2037	1578	1469	1612	1600
AC_000158.1:146022579-146022599	LOC100336639	35	93	74	85	55	82	59	66	46	62	64	67	41	69	82	71
AC_000158.1:146028187-146028207	LOC617218	25	12	72	23	38	14	50	77	43	10	64	60	58	15	27	60
AC_000158.1:146028211-146028231	LOC617218	29	49	29	40	54	20	35	18	43	2	7	19	34	22	25	31
AC_000158.1:146028363-146028383	LOC617218	63	113	119	117	75	96	181	115	135	62	135	114	75	68	101	95
AC_000158.1:146028479-146028499	LOC617218	201	116	133	124	160	98	103	118	149	156	155	196	167	114	130	128
AC_000158.1:146076692-146076711	KRTAP10-2	47	62	41	32	61	59	59	55	71	105	17	76	57	59	64	68
AC_000158.1:146076707-146076726	KRTAP10-2	51	40	64	51	53	59	109	43	59	61	34	104	73	51	73	74
AC_000158.1:146076717-146076736	KRTAP10-2	74	107	165	155	102	140	144	182	80	173	139	211	78	123	121	128
AC_000158.1:146076921-146076940	KRTAP10-2	411	291	343	221	306	368	331	362	387	403	326	322	322	335	317	322
AC_000158.1:146085150-146085170	KRTAP10-7	850	842	722	971	826	764	802	902	944	971	818	962	790	683	789	779
AC_000158.1:146085256-146085275	KRTAP10-7	11	30	3	3	18	50	20	28	62	24	0	47	26	35	42	27
AC_000158.1:146085385-146085404	KRTAP10-7	160	178	230	188	157	106	134	174	101	191	155	134	113	128	168	135
AC_000158.1:146085490-146085510	KRTAP10-7	827	706	881	668	854	923	851	834	886	921	805	841	672	673	806	769
AC_000158.1:146092761-146092780	LOC783329	15	67	73	52	19	24	43	32	24	21	41	17	35	43	47	46
AC_000158.1:146092836-146092855	LOC783329	440	448	479	461	340	402	340	397	397	343	471	332	366	353	339	344
AC_000158.1:146092980-146093000	LOC783329	108	114	109	73	174	106	211	202	113	153	90	269	118	137	140	156
AC_000158.1:146093037-146093056	LOC783329	167	109	201	60	164	166	181	183	99	117	81	293	107	116	171	116
AC_000158.1:146097735-146097754	LOC783535	189	76	127	96	128	87	84	86	88	73	71	67	172	112	97	121
AC_000158.1:146097757-146097776	LOC783535	285	229	275	199	274	117	205	282	242	232	184	252	267	206	247	261
AC_000158.1:146097803-146097822	LOC783535	92	83	44	37	140	119	46	111	79	110	64	20	76	93	64	57
AC_000158.1:146097940-146097959	LOC783535	144	115	112	28	97	166	143	173	129	105	194	99	117	63	119	107
AC_000158.1:146106293-146106312	LOC107132219	8	8	9	15	18	22	42	29	35	21	2	58	36	19	16	13
AC_000158.1:146106369-146106388	LOC107132219	52	54	9	70	42	55	42	31	42	59	64	15	55	33	33	42
AC_000158.1:146106433-146106452	LOC107132219	213	208	193	133	289	221	172	160	240	223	114	157	191	211	189	180
AC_000158.1:146106516-146106535	LOC107132219	8	0	11	15	4	0	18	14	0	0	43	11	8	0	26	18
AC_000158.1:146107909-146107928	LOC100300014	9	5	0	19	0	0	48	5	11	22	13	29	6	8	29	17
AC_000158.1:146108062-146108081	LOC100300014	137	200	227	216	158	151	263	218	202	138	122	264	184	121	210	182
AC_000158.1:146108233-146108252	LOC100300014	110	128	163	204	112	180	167	164	142	120	203	204	105	155	185	129
AC_000158.1:146108253-146108272	LOC100300014	203	247	143	97	173	210	245	201	128	150	193	227	154	206	185	183
AC_000158.1:146115237-146115257	UBE2G2	6	28	20	3	27	37	17	14	10	34	15	12	23	12	20	15
AC_000158.1:146118482-146118501	UBE2G2	63	43	39	76	29	56	76	74	31	12	125	116	52	48	77	65
AC_000158.1:146118509-146118528	UBE2G2	67	65	73	68	54	60	65	109	112	143	83	64	63	71	63	45
AC_000158.1:146120724-146120743	UBE2G2	102	111	153	37	134	59	193	162	176	94	191	95	104	65	117	150
AC_000158.1:146120747-146120766	UBE2G2	50	149	85	36	85	88	64	45	33	92	154	79	56	121	61	90
AC_000158.1:146211566-146211585	SIK1	13	21	6	1	4	23	26	11	1	39	19	26	6	8	22	14
AC_000158.1:146211918-146211938	SIK1	134	190	94	187	94	94	112	124	149	130	109	144	110	115	105	109
AC_000158.1:146213107-146213127	SIK1	331	379	347	145	402	333	295	288	307	368	295	370	282	308	276	368
AC_000158.1:146213126-146213146	SIK1	365	346	462	118	405	336	349	422	543	345	386	303	432	375	344	345
AC_000158.1:146411647-146411667	HSF2BP	184	284	409	331	272	228	283	279	245	274	300	270	233	197	253	261
AC_000158.1:146411681-146411701	HSF2BP	15	19	6	9	29	0	22	25	14	3	37	9	24	1	17	8
AC_000158.1:146411720-146411740	HSF2BP	374	419	378	637	351	441	484	436	334	390	513	447	355	392	446	451
AC_000158.1:146418168-146418188	HSF2BP	30	26	87	26	52	45	50	46	28	52	69	85	45	31	47	61
AC_000158.1:146435877-146435897	HSF2BP	125	117	123	96	110	113	164	179	164	108	91	90	125	114	144	109
AC_000158.1:146450739-146450758	RRP1B	17	17	8	2	17	24	22	52	40	47	0	21	57	45	11	42
AC_000158.1:146450795-146450814	RRP1B	38	29	20	113	45	57	23	23	53	42	40	66	37	51	44	47
AC_000158.1:146454013-146454032	RRP1B	268	278	201	138	196	267	190	226	314	254	311	224	280	252	256	230
AC_000158.1:146456688-146456707	RRP1B	161	120	188	60	101	102	138	105	198	146	132	204	139	116	135	117
AC_000158.1:146507910-146507929	PDXK	161	138	138	59	155	145	102	107	120	113	63	117	141	149	91	94
AC_000158.1:146508641-146508661	PDXK	110	92	59	114	77	85	108	124	92	108	134	132	110	79	121	133
AC_000158.1:146509402-146509421	PDXK	40	39	73	39	60	34	53	57	23	23	60	46	57	21	55	91
AC_000158.1:146510648-146510668	PDXK	200	198	209	242	191	177	196	202	161	189	221	314	212	190	262	213
AC_000158.1:146532060-146532080	CSTB	102	121	108	31	146	117	114	162	67	161	136	150	96	141	79	93
AC_000158.1:146555658-146555677	CSTB	132	157	144	22	122	171	60	84	121	164	151	30	105	98	107	105
AC_000158.1:146556153-146556173	CSTB	188	216	226	122	231	175	327	262	340	206	471	209	278	203	252	233
AC_000158.1:146556236-146556255	CSTB	191	113	129	170	172	127	149	100	160	101	128	86	147	107	113	120
AC_000158.1:146574202-146574221	RRP1	3	3	0	7	6	2	0	0	4	0	0	0	0	13	3	0
AC_000158.1:146574688-146574707	RRP1	132	66	86	77	192	99	64	171	136	124	146	71	163	107	118	142
AC_000158.1:146576429-146576448	RRP1	78	45	12	49	67	73	24	48	79	77	80	92	79	69	61	52
AC_000158.1:146576850-146576869	RRP1	23	29	25	23	37	21	0	2	20	48	13	62	30	34	17	14
AC_000158.1:146724124-146724144	AGPAT3	63	58	57	89	62	56	70	132	52	122	95	115	48	61	92	93
AC_000158.1:146724191-146724211	AGPAT3	206	222	281	138	221	186	153	229	132	189	214	71	154	118	160	192
AC_000158.1:146725908-146725928	AGPAT3	125	149	84	235	81	132	202	157	74	138	204	129	126	104	133	147
AC_000158.1:146726033-146726053	AGPAT3	432	471	391	467	403	417	434	506	350	482	385	470	330	396	422	497
AC_000158.1:146726601-146726620	AGPAT3	50	57	52	38	53	67	46	100	29	50	79	105	63	73	50	66
AC_000158.1:146767841-146767860	TRAPPC10	87	58	151	33	108	74	80	87	105	53	50	54	102	34	79	53
AC_000158.1:146811822-146811841	TRAPPC10	569	558	419	236	620	503	566	492	622	613	556	658	638	491	503	480
AC_000158.1:146812450-146812470	TRAPPC10	129	111	76	44	96	115	68	90	71	114	111	119	98	87	85	87
AC_000158.1:146816907-146816926	TRAPPC10	160	193	155	126	185	132	136	175	244	170	178	176	196	157	126	133
AC_000158.1:146819713-146819733	TRAPPC10	97	67	41	95	87	66	73	67	67	49	88	144	60	83	86	88
AC_000158.1:146848499-146848518	PWP2	83	73	44	45	46	63	58	55	32	40	37	51	81	72	67	95
AC_000158.1:146848924-146848943	PWP2	107	23	60	9	53	29	18	39	22	3	17	19	62	34	47	43
AC_000158.1:146849275-146849294	PWP2	71	42	75	19	39	42	16	45	44	37	53	48	67	39	31	46
AC_000158.1:146851246-146851265	PWP2	0	6	0	12	9	10	5	4	0	5	0	0	10	4	4	2
AC_000158.1:146851691-146851711	PWP2	7	13	4	14	35	25	3	2	13	0	0	33	4	15	4	12
AC_000158.1:146859629-146859648	C1H21orf33	743	564	704	937	645	641	644	685	690	571	581	899	557	549	625	669
AC_000158.1:146861193-146861212	C1H21orf33	178	203	107	245	247	153	135	144	257	183	213	189	191	201	137	171
AC_000158.1:146862111-146862130	C1H21orf33	54	53	89	96	99	63	92	104	89	42	144	206	85	79	116	116
AC_000158.1:146862169-146862188	C1H21orf33	141	174	217	488	152	197	239	129	222	163	266	184	151	190	205	193
AC_000158.1:147002749-147002769	COL18A1	80	93	68	53	91	104	136	79	104	157	66	179	79	123	78	77
AC_000158.1:147011597-147011616	COL18A1	84	54	22	3	91	10	49	58	70	60	55	88	52	43	48	31
AC_000158.1:147013613-147013633	COL18A1	9	20	15	27	27	49	21	13	39	66	23	15	22	28	20	16
AC_000158.1:147018920-147018939	COL18A1	186	179	311	233	227	272	208	245	131	292	152	293	183	212	210	206
AC_000158.1:147025026-147025045	COL18A1	259	266	273	192	263	185	330	283	234	307	200	297	223	269	209	283
AC_000158.1:147055079-147055098	SLC19A1	30	46	1	12	36	57	31	14	26	34	13	15	19	23	11	17
AC_000158.1:147058195-147058214	SLC19A1	112	116	66	51	69	135	46	83	108	163	100	54	115	102	94	86
AC_000158.1:147058627-147058646	SLC19A1	17	23	27	46	17	18	31	45	29	8	14	18	36	11	27	23
AC_000158.1:147058819-147058838	SLC19A1	67	71	63	70	75	78	98	75	91	110	18	72	95	64	58	63
AC_000158.1:147058851-147058871	SLC19A1	238	246	234	362	237	259	227	309	140	252	198	255	233	218	248	230
AC_000158.1:147336330-147336349	PCBP3	80	85	124	166	141	84	145	126	143	107	152	235	107	79	98	95
AC_000158.1:147336780-147336800	PCBP3	49	44	35	72	61	98	33	42	103	43	79	96	87	58	56	53
AC_000158.1:147337656-147337675	PCBP3	58	86	39	35	71	101	64	88	119	83	93	119	53	89	56	75
AC_000158.1:147338444-147338463	PCBP3	94	100	112	60	148	104	140	138	157	112	156	134	126	121	118	99
AC_000158.1:147405317-147405336	COL6A1	84	109	81	204	93	96	97	124	162	95	75	182	108	91	113	114
AC_000158.1:147406820-147406839	COL6A1	81	70	137	55	117	69	109	135	66	39	149	140	86	57	106	116
AC_000158.1:147406867-147406886	COL6A1	5	0	8	0	0	1	9	0	0	0	0	1	0	0	0	10
AC_000158.1:147416895-147416914	COL6A1	33	34	28	43	12	24	13	59	30	23	18	0	17	16	10	15
AC_000158.1:1475391-1475410	IFNAR1	118	99	109	78	138	109	121	76	119	110	191	141	93	95	97	86
AC_000158.1:147555826-147555845	COL6A2	57	58	71	342	84	111	81	83	72	94	95	130	58	63	79	76
AC_000158.1:147555892-147555912	COL6A2	18	60	23	19	0	20	31	15	21	51	0	71	29	33	21	24
AC_000158.1:147556096-147556115	COL6A2	128	105	100	153	140	169	171	189	129	149	206	203	108	141	169	160
AC_000158.1:147556138-147556157	COL6A2	607	627	810	120	753	582	685	645	613	708	965	870	617	598	582	626
AC_000158.1:147561397-147561416	COL6A2	62	26	18	52	56	51	32	11	58	55	39	20	22	49	36	31
AC_000158.1:147595052-147595071	FTCD	133	119	99	45	146	134	113	119	157	158	116	111	139	116	118	135
AC_000158.1:147595309-147595329	FTCD	90	45	75	81	61	24	101	54	100	72	33	57	83	22	56	68
AC_000158.1:147597306-147597326	FTCD	291	202	284	190	205	237	279	304	299	284	305	265	195	210	266	270
AC_000158.1:147597385-147597404	FTCD	31	21	39	29	52	31	21	29	45	30	41	37	26	25	23	21
AC_000158.1:147600689-147600708	SPATC1L	52	84	74	106	87	73	90	60	44	44	126	115	54	45	97	87
AC_000158.1:147608409-147608429	SPATC1L	423	460	570	289	447	482	576	596	498	439	610	630	569	424	520	500
AC_000158.1:147608476-147608495	SPATC1L	157	157	176	166	253	124	157	145	214	189	167	225	173	196	185	204
AC_000158.1:147608655-147608675	SPATC1L	69	80	72	39	63	84	49	42	92	49	64	121	87	73	80	97
AC_000158.1:147615854-147615873	SPATC1L	231	195	318	593	203	252	394	263	192	265	333	340	172	210	268	288
AC_000158.1:147647169-147647189	LSS	50	58	56	80	23	38	30	36	16	59	75	16	34	46	49	41
AC_000158.1:147647550-147647570	LSS	67	58	60	137	73	57	69	20	135	54	89	0	78	78	68	72
AC_000158.1:147647573-147647592	LSS	0	5	3	3	6	9	0	1	0	0	8	7	20	7	5	1
AC_000158.1:147649842-147649861	LSS	23	48	6	7	9	11	15	16	22	49	9	0	18	21	32	29
AC_000158.1:147653479-147653498	LSS	23	2	0	8	12	16	4	6	0	6	15	10	24	12	12	24
AC_000158.1:147691501-147691521	MCM3AP	50	17	0	4	36	23	20	13	15	14	43	10	37	31	20	6
AC_000158.1:147696471-147696491	MCM3AP	59	35	25	10	44	48	89	79	39	44	53	64	51	35	53	42
AC_000158.1:147696606-147696625	MCM3AP	92	81	65	11	154	75	122	156	112	73	49	66	194	152	123	111
AC_000158.1:147700371-147700391	MCM3AP	46	38	8	40	23	50	50	42	31	32	63	73	59	39	46	50
AC_000158.1:147705414-147705433	MCM3AP	127	200	190	93	94	172	165	208	100	183	171	312	120	145	149	170
AC_000158.1:147709450-147709470	YBEY	114	121	117	44	163	90	130	65	177	111	112	128	125	83	114	114
AC_000158.1:147709466-147709486	YBEY	157	173	236	38	260	123	185	158	268	165	90	181	162	188	162	158
AC_000158.1:147709504-147709523	YBEY	138	122	109	74	92	130	112	132	136	166	163	118	140	108	127	120
AC_000158.1:147710777-147710797	YBEY	148	104	107	47	165	109	120	155	144	96	210	251	115	106	149	164
AC_000158.1:147711851-147711870	YBEY	8	16	0	4	5	7	21	10	13	0	0	17	13	7	5	6
AC_000158.1:147726609-147726628	C1H21orf58	109	95	105	112	116	140	88	88	120	112	120	178	112	112	151	126
AC_000158.1:147727831-147727851	C1H21orf58	82	92	99	28	61	129	90	122	81	58	115	121	93	80	71	49
AC_000158.1:147728616-147728636	C1H21orf58	78	42	45	18	56	40	52	74	31	26	34	96	50	45	47	42
AC_000158.1:147728709-147728729	C1H21orf58	198	189	161	72	236	125	161	144	219	144	112	190	170	178	170	159
AC_000158.1:147746857-147746876	PCNT	166	145	158	146	124	141	227	107	96	108	118	155	206	80	127	186
AC_000158.1:147760495-147760514	PCNT	59	68	31	52	53	45	51	103	55	54	144	116	80	56	88	92
AC_000158.1:147764836-147764855	PCNT	11	8	16	3	3	0	29	4	4	3	14	0	11	0	11	0
AC_000158.1:147766656-147766676	PCNT	44	34	32	9	51	47	21	13	54	13	22	33	28	46	43	49
AC_000158.1:147781561-147781581	PCNT	29	7	43	32	14	13	24	25	16	6	5	45	31	12	12	20
AC_000158.1:147894601-147894621	DIP2A	169	166	130	348	206	87	107	177	131	151	122	85	154	173	116	199
AC_000158.1:147894645-147894665	DIP2A	279	286	277	27	311	250	198	248	276	299	334	277	329	293	277	286
AC_000158.1:147903309-147903329	DIP2A	313	272	320	76	343	238	262	295	206	247	298	242	317	268	285	328
AC_000158.1:147942259-147942278	DIP2A	33	38	11	23	55	28	32	34	61	28	48	36	36	37	28	22
AC_000158.1:147943298-147943317	DIP2A	78	35	38	24	61	49	73	86	60	67	100	27	37	48	46	81
AC_000158.1:1479962-1479981	IFNAR1	45	37	43	2	69	12	34	27	32	15	8	0	23	15	32	26
AC_000158.1:1479998-1480018	IFNAR1	100	99	47	26	47	104	93	68	101	131	81	84	111	104	60	87
AC_000158.1:148013743-148013762	S100B	177	146	218	263	111	197	223	212	111	154	284	197	172	172	200	180
AC_000158.1:148013761-148013781	S100B	90	72	31	11	59	85	36	28	109	69	74	1	75	74	50	49
AC_000158.1:148013779-148013798	S100B	86	89	78	134	79	64	84	85	24	51	69	76	88	76	77	67
AC_000158.1:148013796-148013816	S100B	18	46	74	39	42	90	63	39	51	108	8	66	43	53	44	54
AC_000158.1:148063354-148063373	PRMT2	322	301	312	176	279	275	347	212	224	220	333	250	259	214	299	275
AC_000158.1:148063428-148063448	PRMT2	52	40	50	11	92	56	52	52	85	55	39	127	50	49	59	55
AC_000158.1:148063446-148063466	PRMT2	519	407	310	406	384	418	364	364	432	446	404	438	409	323	346	388
AC_000158.1:148064201-148064220	PRMT2	165	95	178	163	138	88	164	127	142	83	192	132	115	71	113	137
AC_000158.1:148069104-148069123	PRMT2	20	42	18	41	28	20	0	31	57	28	35	38	38	23	15	10
AC_000158.1:1482650-1482669	IFNAR1	46	26	16	85	46	66	55	63	38	49	82	45	29	45	40	56
AC_000158.1:148277266-148277285	FBXO25	96	110	174	80	131	199	113	194	147	123	146	104	127	106	96	119
AC_000158.1:148277322-148277341	FBXO25	260	267	242	290	240	181	376	211	285	250	336	193	273	178	181	228
AC_000158.1:148277367-148277387	FBXO25	293	338	276	708	263	295	385	300	164	332	271	248	253	218	256	282
AC_000158.1:148283558-148283577	FBXO25	195	95	183	28	183	117	112	115	164	140	111	210	213	181	182	100
AC_000158.1:148285326-148285345	FBXO25	21	70	51	37	49	30	47	56	56	82	31	29	43	66	60	43
AC_000158.1:148301491-148301510	TDRP	58	102	82	103	105	110	90	90	119	52	87	88	100	72	84	61
AC_000158.1:148303041-148303061	TDRP	106	47	66	28	103	67	64	72	136	50	135	107	92	65	86	71
AC_000158.1:148303067-148303086	TDRP	410	458	375	333	403	471	593	366	565	530	511	467	386	411	418	472
AC_000158.1:148346140-148346159	TDRP	1385	1409	1521	2543	1484	1455	1504	1597	1260	1343	1924	1846	1397	1280	1641	1586
AC_000158.1:148346167-148346186	TDRP	238	162	231	249	264	162	177	228	260	219	248	230	274	153	207	224
AC_000158.1:148570557-148570577	LOC104968485	298	356	368	116	362	323	320	313	250	326	532	512	289	353	396	329
AC_000158.1:148570587-148570607	LOC104968485	166	194	211	187	146	124	169	147	150	194	275	160	183	129	154	143
AC_000158.1:148570599-148570618	LOC104968485	112	157	155	74	146	171	113	103	102	173	98	151	124	136	128	161
AC_000158.1:148570629-148570648	LOC104968485	52	33	36	29	28	25	17	44	31	13	37	10	18	17	18	27
AC_000158.1:148685539-148685558	RUNX1	96	87	104	132	92	75	168	59	86	47	92	84	72	63	115	109
AC_000158.1:148766862-148766881	RUNX1	105	123	104	49	49	70	99	28	43	89	96	24	35	83	79	68
AC_000158.1:148773501-148773520	RUNX1	225	131	141	145	142	98	142	115	104	208	143	160	122	122	97	103
AC_000158.1:148773637-148773657	RUNX1	271	311	183	153	257	226	214	157	192	289	169	94	266	253	213	182
AC_000158.1:14977878-14977897	NCAM2	213	181	137	103	173	179	127	110	146	199	148	151	216	147	102	127
AC_000158.1:150034045-150034065	SETD4	65	45	62	189	68	33	47	51	100	62	107	144	77	52	76	79
AC_000158.1:150034073-150034093	SETD4	467	385	523	648	428	383	430	429	480	400	475	493	521	373	512	456
AC_000158.1:150035946-150035966	SETD4	132	92	104	79	99	117	139	118	98	117	152	150	161	96	112	73
AC_000158.1:150045085-150045105	SETD4	0	16	37	10	50	32	49	47	8	15	64	13	42	21	29	23
AC_000158.1:150057991-150058010	CBR1	615	508	699	964	566	568	573	585	592	525	600	534	549	441	619	639
AC_000158.1:150058008-150058027	CBR1	65	74	104	24	75	89	75	80	70	114	92	116	61	54	70	94
AC_000158.1:150058029-150058048	CBR1	17	23	58	80	31	38	30	66	24	62	72	72	35	27	78	59
AC_000158.1:150058045-150058065	CBR1	2588	2291	2669	4111	2320	2290	2569	2440	2167	2287	2587	2748	2143	1842	2391	2517
AC_000158.1:150108646-150108665	MGC127133	7	0	0	5	1	5	5	12	13	22	0	11	7	8	7	8
AC_000158.1:150108826-150108845	MGC127133	17	15	14	37	9	32	4	26	17	42	22	35	12	36	6	16
AC_000158.1:150109548-150109568	MGC127133	306	368	470	286	407	356	393	360	351	450	569	450	308	397	428	350
AC_000158.1:150109849-150109868	MGC127133	42	81	33	17	15	84	20	56	33	78	71	55	28	43	49	56
AC_000158.1:150146481-150146501	CBR3	277	313	321	457	334	319	295	332	286	316	340	450	319	236	309	300
AC_000158.1:150146504-150146523	CBR3	43	15	57	21	39	36	21	50	33	29	48	23	60	13	62	58
AC_000158.1:150153522-150153541	CBR3	194	276	231	273	307	262	238	274	206	354	237	313	208	232	240	235
AC_000158.1:150153555-150153574	CBR3	6	20	7	5	18	2	40	18	8	25	18	17	23	7	13	18
AC_000158.1:150199724-150199743	DOPEY2	20	33	6	25	20	35	35	13	10	14	12	7	19	11	14	24
AC_000158.1:15020071-15020090	NCAM2	22	34	71	67	30	35	40	45	71	51	24	7	35	22	39	51
AC_000158.1:15020135-15020155	NCAM2	51	49	64	26	65	51	92	48	72	51	95	118	49	60	29	52
AC_000158.1:150206520-150206539	DOPEY2	44	42	45	8	27	48	66	47	32	82	46	39	32	36	24	33
AC_000158.1:150206576-150206595	DOPEY2	835	813	801	343	893	775	652	898	711	730	705	769	673	608	817	716
AC_000158.1:15022479-15022499	NCAM2	29	22	26	9	46	15	39	48	32	18	18	63	21	19	21	36
AC_000158.1:150228792-150228812	DOPEY2	81	62	21	45	71	76	49	57	37	79	95	63	84	74	50	59
AC_000158.1:150231808-150231828	DOPEY2	87	52	77	25	38	78	37	68	37	50	27	16	85	55	65	45
AC_000158.1:150324298-150324317	MORC3	44	54	84	52	38	68	71	159	79	65	51	109	49	44	72	62
AC_000158.1:150328771-150328790	MORC3	207	231	200	173	213	271	111	192	297	198	160	294	211	204	211	185
AC_000158.1:150332323-150332342	MORC3	10	12	7	15	16	7	17	6	0	4	0	31	16	11	9	4
AC_000158.1:150335473-150335492	MORC3	83	176	153	86	92	113	145	174	101	115	161	212	109	112	138	144
AC_000158.1:150364088-150364108	CHAF1B	0	0	3	5	0	0	13	0	6	1	13	0	0	0	3	1
AC_000158.1:150368367-150368386	CHAF1B	6	10	0	0	0	0	0	0	0	4	0	0	0	9	0	0
AC_000158.1:150368395-150368415	CHAF1B	6	0	6	0	2	9	0	0	0	0	0	0	2	0	1	0
AC_000158.1:150371648-150371668	CHAF1B	0	2	5	7	2	1	0	6	0	1	9	7	0	7	4	4
AC_000158.1:150379626-150379646	CHAF1B	47	12	4	14	45	11	11	12	25	23	10	22	24	27	16	17
AC_000158.1:150440373-150440392	CLDN14	248	133	201	168	196	158	194	195	190	107	219	231	207	94	208	188
AC_000158.1:150440416-150440436	CLDN14	218	190	220	208	195	245	268	233	191	232	265	279	171	159	268	170
AC_000158.1:150440457-150440477	CLDN14	41	50	76	116	26	46	55	113	51	67	55	101	49	42	74	72
AC_000158.1:150459548-150459567	CLDN14	67	63	104	24	81	14	71	77	77	32	46	175	72	33	82	90
AC_000158.1:150681666-150681686	LOC100847516	136	197	161	158	131	225	133	135	135	144	56	156	159	173	141	142
AC_000158.1:150690131-150690150	LOC100847516	73	82	134	100	124	119	67	64	125	96	36	138	86	90	121	99
AC_000158.1:150690146-150690165	LOC100847516	36	21	41	28	48	16	36	17	46	31	39	42	37	34	49	25
AC_000158.1:150690167-150690186	LOC100847516	89	85	58	41	105	62	64	82	41	55	34	87	71	35	54	55
AC_000158.1:150690199-150690219	LOC100847516	836	767	1057	1069	912	879	890	966	822	1019	963	984	895	704	1021	924
AC_000158.1:150703569-150703588	SIM2	128	153	154	181	138	166	100	126	157	181	87	195	115	153	121	121
AC_000158.1:150710567-150710587	SIM2	14	76	51	63	68	78	90	21	22	96	69	41	48	87	53	31
AC_000158.1:150722848-150722868	SIM2	39	11	88	6	33	44	59	53	36	16	16	75	59	39	54	44
AC_000158.1:150722940-150722960	SIM2	111	170	66	195	140	199	127	70	116	198	130	177	125	138	108	108
AC_000158.1:150900431-150900450	HLCS	67	37	16	13	22	22	13	43	66	34	8	37	52	54	32	41
AC_000158.1:150900624-150900643	HLCS	3	22	5	0	8	16	0	0	0	4	0	15	16	9	11	11
AC_000158.1:150900718-150900738	HLCS	178	202	168	244	190	172	184	176	221	129	135	207	179	203	137	168
AC_000158.1:150901957-150901977	HLCS	24	27	39	26	24	34	61	73	11	34	65	94	49	40	54	58
AC_000158.1:150919057-150919077	HLCS	52	52	42	18	48	118	92	73	32	141	119	26	48	60	42	59
AC_000158.1:150961574-150961593	RIPPLY3	38	41	56	14	50	61	31	59	63	49	52	156	44	52	59	53
AC_000158.1:150961619-150961638	RIPPLY3	0	0	2	19	0	2	0	4	0	4	0	10	0	0	2	9
AC_000158.1:150961668-150961688	RIPPLY3	292	206	192	239	200	185	212	168	191	183	224	199	227	288	235	194
AC_000158.1:150968190-150968209	RIPPLY3	17	17	44	9	8	14	21	39	32	23	68	66	18	20	35	22
AC_000158.1:150971951-150971970	RIPPLY3	76	110	57	21	66	88	33	86	91	90	25	29	81	77	43	46
AC_000158.1:151009641-151009660	PIGP	23	8	4	49	29	27	32	32	44	31	34	57	50	42	19	13
AC_000158.1:151009654-151009674	PIGP	196	115	140	114	168	112	138	155	143	173	141	205	149	156	126	139
AC_000158.1:151011846-151011866	PIGP	94	120	138	46	141	121	103	104	165	118	156	75	135	137	94	139
AC_000158.1:151020688-151020707	PIGP	72	59	49	16	33	30	34	45	36	38	63	27	45	31	31	47
AC_000158.1:151071171-151071191	TTC3	83	109	59	6	74	147	71	45	72	86	104	42	51	98	58	63
AC_000158.1:151078237-151078256	TTC3	133	135	169	65	128	132	232	195	188	146	123	128	149	125	156	160
AC_000158.1:151083255-151083274	TTC3	84	109	56	84	54	87	107	111	64	81	169	109	88	84	87	108
AC_000158.1:151085753-151085773	TTC3	16	34	30	12	77	22	25	19	67	29	61	19	50	31	26	27
AC_000158.1:151095646-151095665	TTC3	55	42	14	29	65	27	26	52	20	49	66	82	28	45	40	56
AC_000158.1:151170720-151170739	DSCR3	83	156	93	263	96	96	195	101	73	158	160	100	55	86	134	98
AC_000158.1:151172920-151172940	DSCR3	179	245	195	557	254	209	235	222	276	328	378	284	222	181	240	236
AC_000158.1:151178446-151178465	DSCR3	83	65	66	111	80	98	70	80	107	104	61	122	82	71	76	103
AC_000158.1:151178466-151178486	DSCR3	3	22	52	10	17	64	49	21	12	34	32	47	19	18	25	53
AC_000158.1:151179721-151179741	DSCR3	113	34	52	54	155	58	64	72	136	76	65	141	74	49	82	65
AC_000158.1:151370631-151370651	DYRK1A	36	30	37	77	63	27	73	21	118	37	69	52	98	32	35	22
AC_000158.1:151377728-151377747	DYRK1A	46	26	35	6	150	44	49	18	101	65	77	58	68	19	26	29
AC_000158.1:151385226-151385245	DYRK1A	276	212	160	891	396	361	426	327	384	417	849	384	284	220	296	250
AC_000158.1:151388062-151388081	DYRK1A	177	130	89	102	230	198	235	186	250	180	257	152	174	173	120	116
AC_000158.1:151389929-151389949	DYRK1A	104	13	17	14	102	59	49	68	149	59	144	180	61	30	59	46
AC_000158.1:151518191-151518211	KCNJ6	125	160	123	148	161	112	88	146	125	129	225	94	117	133	122	150
AC_000158.1:151610524-151610544	KCNJ6	80	61	161	66	67	69	82	112	88	61	125	71	92	49	89	101
AC_000158.1:151610636-151610656	KCNJ6	179	115	182	84	143	104	139	115	121	170	104	264	145	143	137	116
AC_000158.1:151610667-151610687	KCNJ6	248	221	308	115	224	219	283	282	234	295	317	234	277	217	256	288
AC_000158.1:151610750-151610769	KCNJ6	134	121	134	239	163	162	87	112	151	105	129	186	143	126	96	90
AC_000158.1:152304334-152304353	KCNJ15	186	161	266	86	193	118	191	233	221	113	294	181	180	150	173	178
AC_000158.1:152304368-152304388	KCNJ15	181	162	171	116	192	195	140	101	149	219	96	58	91	124	97	97
AC_000158.1:152304413-152304433	KCNJ15	292	352	359	293	264	275	256	319	224	415	276	434	217	233	248	299
AC_000158.1:152304721-152304740	KCNJ15	250	301	269	251	280	281	311	299	259	262	330	427	284	245	360	270
AC_000158.1:152392447-152392467	ERG	236	315	371	248	301	411	246	372	365	394	399	376	255	310	343	352
AC_000158.1:152404557-152404576	ERG	97	89	88	166	109	93	111	53	97	53	131	69	96	79	72	80
AC_000158.1:152430928-152430947	ERG	140	126	180	183	193	121	123	177	259	153	94	114	170	94	122	123
AC_000158.1:152430975-152430994	ERG	115	205	166	104	118	160	126	161	124	204	243	114	130	165	165	139
AC_000158.1:152882293-152882312	ETS2	134	81	139	70	106	46	47	104	100	64	70	117	109	66	69	95
AC_000158.1:152884312-152884332	ETS2	32	61	27	11	69	17	66	50	23	45	68	39	47	58	66	31
AC_000158.1:152885567-152885586	ETS2	52	77	96	24	70	95	107	78	84	94	212	115	73	57	95	84
AC_000158.1:152885688-152885707	ETS2	1356	1603	1838	1730	1399	1486	1687	1453	1404	1658	1532	1635	1260	1150	1434	1436
AC_000158.1:153235791-153235810	PIK3R4	154	48	95	93	83	59	67	57	61	49	64	91	129	72	74	96
AC_000158.1:153245663-153245682	PIK3R4	100	31	23	19	46	19	19	24	90	18	17	34	80	29	53	40
AC_000158.1:153246042-153246061	PIK3R4	10	5	5	2	20	4	0	16	6	0	15	0	12	4	10	14
AC_000158.1:153246104-153246124	PIK3R4	139	61	78	104	77	64	77	97	84	45	80	85	109	83	117	89
AC_000158.1:153246174-153246194	PIK3R4	64	41	56	41	46	43	14	2	36	38	58	7	49	67	61	43
AC_000158.1:153427156-153427176	LOC530102	66	54	98	73	53	38	76	32	33	89	63	132	40	85	56	79
AC_000158.1:153430030-153430050	LOC530102	61	25	15	71	31	35	55	42	39	54	36	58	64	58	51	53
AC_000158.1:153431956-153431976	LOC530102	133	128	94	223	92	142	97	101	100	113	147	156	103	132	99	100
AC_000158.1:153433687-153433706	LOC530102	235	204	237	218	182	284	237	222	283	283	318	205	256	210	225	266
AC_000158.1:153435595-153435614	LOC530102	223	171	211	69	287	165	197	172	245	154	196	246	220	140	275	241
AC_000158.1:153634752-153634772	COL6A5	3	0	21	5	24	6	4	8	10	12	3	0	17	2	17	10
AC_000158.1:153635026-153635046	COL6A5	124	170	84	118	251	145	125	144	145	170	183	166	192	156	154	158
AC_000158.1:153635173-153635192	COL6A5	58	10	11	28	46	19	50	38	60	10	55	9	39	14	56	26
AC_000158.1:153637972-153637992	COL6A5	112	80	168	125	74	90	118	47	132	79	48	103	85	77	114	89
AC_000158.1:153642779-153642798	COL6A5	54	110	72	44	54	87	48	126	117	130	107	79	62	55	105	96
AC_000158.1:153982081-153982100	CAPN7	38	53	65	51	31	45	65	56	34	52	48	87	19	50	57	44
AC_000158.1:153987267-153987286	CAPN7	54	59	27	95	79	39	69	62	34	19	97	73	53	43	55	51
AC_000158.1:153997696-153997715	CAPN7	30	60	51	36	27	27	58	37	33	17	16	0	59	34	39	46
AC_000158.1:153997780-153997799	CAPN7	138	61	119	23	95	48	54	74	134	46	143	159	117	54	71	80
AC_000158.1:154028053-154028073	SH3BP5	92	54	98	75	163	75	130	124	96	134	142	134	97	76	104	97
AC_000158.1:154030173-154030193	SH3BP5	198	278	302	400	174	255	246	237	204	255	282	222	196	225	202	224
AC_000158.1:154030226-154030245	SH3BP5	270	236	196	665	270	258	375	366	262	262	278	307	250	253	296	307
AC_000158.1:154101640-154101659	SH3BP5	189	118	208	54	212	163	202	154	202	158	143	156	166	152	162	171
AC_000158.1:154150054-154150074	LOC107132228	22	8	0	14	15	0	3	0	18	4	0	0	35	2	2	6
AC_000158.1:154150066-154150085	LOC107132228	3	16	6	0	2	0	4	0	8	11	18	9	3	4	2	5
AC_000158.1:154150122-154150141	LOC107132228	156	110	55	63	147	55	49	83	162	100	56	121	89	80	84	67
AC_000158.1:154150140-154150160	LOC107132228	65	133	138	154	107	186	155	190	58	125	111	101	93	142	89	97
AC_000158.1:154180741-154180760	METTL6	83	140	81	85	124	118	74	118	131	124	141	153	106	100	84	124
AC_000158.1:154185507-154185526	METTL6	124	104	187	26	163	99	134	181	164	197	263	185	165	151	164	168
AC_000158.1:154185602-154185622	METTL6	290	322	258	199	226	387	244	305	341	289	288	248	247	289	236	298
AC_000158.1:154186535-154186555	METTL6	28	15	21	19	39	12	71	36	113	16	58	114	46	28	33	45
AC_000158.1:154186575-154186595	METTL6	68	63	28	23	58	31	55	74	48	41	49	52	68	48	70	68
AC_000158.1:154189986-154190006	EAF1	60	16	44	7	56	11	27	40	25	13	9	44	51	38	37	33
AC_000158.1:154190049-154190068	EAF1	19	26	8	30	19	34	16	20	23	25	19	23	42	16	34	14
AC_000158.1:154192001-154192020	EAF1	37	28	7	20	37	48	27	64	52	57	28	10	29	36	19	27
AC_000158.1:154195116-154195136	EAF1	61	51	75	87	35	43	28	100	20	47	105	69	33	44	53	49
AC_000158.1:154243214-154243234	COLQ	37	70	62	12	63	65	69	72	55	60	44	61	41	46	37	58
AC_000158.1:154243766-154243785	COLQ	312	354	484	185	326	337	499	357	311	444	379	567	372	334	352	314
AC_000158.1:154247745-154247764	COLQ	35	104	65	30	48	101	86	79	68	111	84	92	54	91	67	55
AC_000158.1:154254355-154254375	COLQ	84	88	190	32	67	84	83	101	152	86	89	156	63	85	97	121
AC_000158.1:154364972-154364992	HACL1	106	56	120	65	94	89	153	76	193	41	100	71	111	62	110	89
AC_000158.1:154366425-154366444	HACL1	32	46	6	69	27	19	16	30	48	26	23	0	30	26	22	32
AC_000158.1:154366447-154366466	HACL1	97	73	59	25	80	53	95	83	130	95	71	113	92	95	97	73
AC_000158.1:154371505-154371524	HACL1	55	61	46	49	64	71	54	64	77	26	94	0	39	40	43	52
AC_000158.1:154372774-154372793	HACL1	39	58	62	13	42	114	32	83	39	53	68	57	55	44	63	49
AC_000158.1:154398903-154398923	BTD	111	131	111	163	142	75	137	158	116	153	195	276	144	131	182	177
AC_000158.1:154399000-154399019	BTD	37	25	12	2	22	32	32	13	41	42	0	12	18	19	9	13
AC_000158.1:154404458-154404477	BTD	194	164	189	143	169	140	227	201	182	141	152	227	176	156	183	200
AC_000158.1:154415700-154415720	BTD	238	194	175	63	281	202	218	238	174	196	319	152	247	210	240	204
AC_000158.1:154491869-154491889	ANKRD28	47	25	29	38	36	32	62	31	35	12	66	122	31	42	61	38
AC_000158.1:154502356-154502376	ANKRD28	20	11	0	2	17	10	10	13	35	38	0	0	32	28	8	13
AC_000158.1:154502409-154502428	ANKRD28	55	70	28	23	59	79	26	50	58	61	34	44	41	47	37	45
AC_000158.1:154502435-154502455	ANKRD28	171	120	107	76	174	146	141	190	172	144	124	110	182	152	156	136
AC_000158.1:154508007-154508027	ANKRD28	517	583	548	366	584	610	685	622	583	699	580	618	567	564	559	561
AC_000158.1:154943885-154943905	GALNT15	88	196	120	207	114	129	95	142	144	160	167	77	132	167	115	115
AC_000158.1:154943995-154944014	GALNT15	100	140	139	189	118	99	155	64	177	108	84	88	104	133	105	129
AC_000158.1:154950143-154950162	GALNT15	297	331	414	246	296	307	277	232	319	361	339	203	213	340	311	358
AC_000158.1:154950193-154950213	GALNT15	171	169	216	60	133	168	190	136	131	182	141	327	160	117	188	150
AC_000158.1:154959641-154959660	GALNT15	7	16	9	15	13	7	27	0	18	19	7	26	20	20	26	10
AC_000158.1:155006244-155006264	DPH3	566	545	643	659	697	578	520	775	553	433	477	480	579	473	490	482
AC_000158.1:155008544-155008564	DPH3	3	2	0	2	7	5	1	4	12	4	0	10	10	0	1	2
AC_000158.1:155009537-155009557	DPH3	38	5	20	15	49	8	29	28	31	0	21	40	54	17	31	40
AC_000158.1:155009612-155009632	DPH3	22	18	1	6	24	35	3	29	16	4	0	27	13	5	14	19
AC_000158.1:155009624-155009644	DPH3	27	16	16	10	12	6	8	11	3	9	10	10	14	18	18	13
AC_000158.1:155020030-155020049	OXNAD1	5	2	4	0	4	3	0	0	4	0	0	0	4	7	5	1
AC_000158.1:155020076-155020096	OXNAD1	21	19	55	83	74	14	56	18	19	9	26	8	23	19	29	29
AC_000158.1:155020463-155020482	OXNAD1	294	315	284	401	332	275	228	258	310	282	312	296	270	223	252	241
AC_000158.1:155035379-155035399	OXNAD1	129	143	175	79	101	102	73	157	111	117	149	88	114	93	145	141
AC_000158.1:155118019-155118039	RFTN1	64	75	93	109	74	82	65	73	39	76	94	60	68	81	62	75
AC_000158.1:155151341-155151361	RFTN1	121	108	64	121	89	67	66	45	65	58	51	29	97	91	60	52
AC_000158.1:155212643-155212662	RFTN1	103	178	46	90	103	124	78	76	75	142	143	47	130	139	83	110
AC_000158.1:155283565-155283584	RFTN1	304	388	308	242	304	314	224	355	335	354	260	453	259	293	244	296
AC_000158.1:155283602-155283621	RFTN1	489	478	453	96	529	441	527	548	499	613	802	602	531	449	466	552
AC_000158.1:155396364-155396383	DAZL	35	80	38	9	52	74	43	36	90	30	33	48	50	67	26	35
AC_000158.1:155396576-155396596	DAZL	32	28	48	7	53	40	30	10	76	48	13	45	32	30	28	26
AC_000158.1:155397669-155397689	DAZL	16	14	15	24	15	18	13	18	39	20	13	14	17	15	22	21
AC_000158.1:155398240-155398260	DAZL	43	91	72	72	72	63	28	46	85	88	122	84	81	75	108	51
AC_000158.1:155740049-155740068	PLCL2	327	397	332	417	337	327	369	343	312	335	433	277	303	290	357	293
AC_000158.1:155740118-155740138	PLCL2	63	6	56	5	43	0	43	32	45	24	20	60	38	9	22	32
AC_000158.1:155740971-155740990	PLCL2	120	112	52	81	90	90	39	101	80	136	34	41	114	139	50	74
AC_000158.1:155741270-155741289	PLCL2	34	43	26	57	35	9	15	24	42	19	21	40	39	32	24	24
AC_000158.1:155935378-155935398	TBC1D5	64	33	35	5	73	40	46	32	65	78	90	145	43	70	71	48
AC_000158.1:155975536-155975556	TBC1D5	286	345	347	196	412	316	415	387	300	376	436	414	271	334	331	317
AC_000158.1:155995951-155995970	TBC1D5	19	23	23	35	41	39	15	22	36	30	44	0	40	27	22	17
AC_000158.1:156065333-156065352	TBC1D5	23	19	23	8	40	19	44	9	15	6	23	30	15	18	26	15
AC_000158.1:157218979-157218999	SATB1	158	136	174	96	160	190	181	187	169	232	147	196	130	163	213	173
AC_000158.1:157222415-157222434	SATB1	61	83	55	57	98	72	62	49	79	64	60	66	66	80	81	66
AC_000158.1:157241260-157241279	SATB1	126	75	107	132	86	90	87	79	116	114	169	74	103	51	95	77
AC_000158.1:157242210-157242230	SATB1	62	99	85	40	83	136	20	63	47	74	70	94	48	95	53	67
AC_000158.1:157246162-157246182	SATB1	243	218	245	113	279	194	175	211	281	215	272	185	200	227	228	250
AC_000158.1:1577785-1577804	IL10RB	109	42	87	50	76	41	110	103	84	74	34	45	71	39	86	99
AC_000158.1:1582947-1582966	IL10RB	81	63	51	16	48	72	52	31	57	48	96	130	47	100	54	63
AC_000158.1:1583019-1583038	IL10RB	114	119	165	59	109	137	194	182	190	157	146	119	101	160	134	113
AC_000158.1:1589169-1589189	IL10RB	51	34	66	24	46	36	44	59	36	29	19	61	49	31	42	43
AC_000158.1:1589223-1589243	IL10RB	51	66	71	3	68	42	75	61	25	46	20	60	51	53	77	74
AC_000158.1:1604206-1604225	IFNAR2	12	8	11	3	31	9	20	24	23	26	16	23	9	17	19	13
AC_000158.1:1608123-1608143	IFNAR2	60	65	47	80	73	47	31	53	37	18	23	53	51	49	29	53
AC_000158.1:1608171-1608191	IFNAR2	17	21	24	28	41	31	45	59	60	11	44	35	44	29	39	40
AC_000158.1:1611664-1611683	IFNAR2	43	102	52	25	38	137	31	24	36	128	33	11	37	87	40	34
AC_000158.1:1675235-1675254	LOC526226	25	31	40	31	89	29	9	26	53	17	35	29	66	35	22	43
AC_000158.1:1675321-1675340	LOC526226	137	149	146	76	223	166	107	115	91	107	175	175	130	138	136	117
AC_000158.1:1675433-1675453	LOC526226	120	133	178	223	157	174	110	146	184	135	87	64	155	109	116	154
AC_000158.1:1776918-1776938	OLIG1	404	574	465	274	545	603	424	556	448	645	444	607	468	529	518	505
AC_000158.1:1777189-1777208	OLIG1	59	42	44	56	48	54	98	76	53	60	62	123	56	37	77	69
AC_000158.1:1777266-1777286	OLIG1	47	38	49	46	36	67	22	64	54	79	15	38	45	54	54	41
AC_000158.1:1777283-1777302	OLIG1	73	97	81	22	25	105	52	55	30	96	62	113	47	66	87	64
AC_000158.1:18070585-18070605	TMPRSS15	25	105	46	18	26	52	46	53	51	59	138	81	31	68	46	32
AC_000158.1:18073037-18073057	TMPRSS15	31	49	53	0	26	53	18	45	26	47	69	59	39	25	57	37
AC_000158.1:18094970-18094989	TMPRSS15	222	333	268	107	245	279	222	275	217	281	292	171	235	272	246	185
AC_000158.1:18117293-18117313	TMPRSS15	46	78	49	27	55	89	45	70	67	46	108	58	55	69	63	48
AC_000158.1:18125057-18125076	TMPRSS15	170	181	306	71	144	168	212	247	136	168	200	292	181	155	286	249
AC_000158.1:18215589-18215608	CHODL	293	247	364	331	241	188	379	250	270	199	386	374	217	254	343	279
AC_000158.1:18221467-18221487	CHODL	224	193	165	225	239	202	231	190	216	272	130	233	261	182	241	219
AC_000158.1:18221667-18221687	CHODL	378	282	244	148	258	316	264	350	303	366	305	302	292	281	280	267
AC_000158.1:18221834-18221854	CHODL	15	28	21	15	12	41	38	45	15	45	14	22	23	19	26	24
AC_000158.1:18221855-18221874	CHODL	86	168	105	180	96	184	186	162	107	191	107	231	100	153	155	168
AC_000158.1:1823847-1823867	OLIG2	37	37	51	4	49	20	48	18	103	24	7	58	30	47	31	29
AC_000158.1:1824811-1824831	OLIG2	113	103	99	87	97	141	83	54	49	134	151	67	101	89	91	95
AC_000158.1:1824845-1824865	OLIG2	205	149	147	143	244	194	277	194	197	199	216	225	220	162	173	201
AC_000158.1:1824873-1824892	OLIG2	0	0	0	0	0	0	0	0	0	0	0	0	7	0	0	0
AC_000158.1:1825079-1825099	OLIG2	248	314	338	775	238	316	308	270	234	432	278	202	247	293	279	237
AC_000158.1:18720713-18720732	C1H21orf91	30	3	21	11	41	10	11	33	29	4	31	25	23	3	34	21
AC_000158.1:18744895-18744914	C1H21orf91	39	22	76	51	23	40	34	23	31	32	65	56	35	34	34	38
AC_000158.1:18744941-18744960	C1H21orf91	67	38	30	4	106	33	53	90	67	42	70	81	78	55	96	46
AC_000158.1:18744962-18744982	C1H21orf91	70	58	18	39	34	89	38	52	5	103	81	136	45	67	50	38
AC_000158.1:18917716-18917736	BTG3	272	266	250	372	212	287	369	272	214	240	411	291	240	198	298	296
AC_000158.1:18917742-18917761	BTG3	217	250	271	414	235	236	311	273	267	289	307	311	181	186	218	233
AC_000158.1:18917772-18917791	BTG3	429	280	339	84	412	278	240	391	331	293	376	580	402	253	321	385
AC_000158.1:18917799-18917819	BTG3	460	485	401	417	323	379	533	410	297	389	432	418	414	326	372	389
AC_000158.1:18922887-18922906	BTG3	25	56	63	13	36	12	35	1	24	47	28	0	27	38	39	30
AC_000158.1:18953773-18953793	CXADR	139	171	196	132	143	123	228	104	183	130	127	305	137	143	149	142
AC_000158.1:18969363-18969383	CXADR	12	49	16	10	42	21	6	14	31	36	13	38	32	23	30	28
AC_000158.1:18969499-18969518	CXADR	35	60	54	42	44	51	78	44	61	56	27	35	57	28	46	46
AC_000158.1:18993286-18993306	CXADR	144	117	95	35	78	48	138	118	83	138	189	115	93	114	136	132
AC_000158.1:18993305-18993324	CXADR	526	539	478	149	659	503	518	310	711	521	451	685	495	413	427	422
AC_000158.1:2047811-2047831	C1H21orf62	135	129	170	144	176	210	136	165	98	160	100	180	136	155	161	176
AC_000158.1:2047843-2047863	C1H21orf62	33	83	54	44	28	76	53	37	32	58	101	14	29	72	47	48
AC_000158.1:2047883-2047903	C1H21orf62	16	48	19	19	9	30	7	17	0	46	4	0	13	12	27	13
AC_000158.1:2047911-2047930	C1H21orf62	3935	3965	3909	3363	4147	3996	4021	4253	4135	4175	4239	4620	3916	3352	3999	3825
AC_000158.1:2067080-2067099	PAXBP1	101	71	65	27	103	90	105	82	96	84	99	63	71	96	85	79
AC_000158.1:2067344-2067363	PAXBP1	2	0	0	6	0	0	0	0	0	0	0	0	1	0	5	4
AC_000158.1:20722013-20722033	USP25	23	85	84	31	47	72	22	22	24	40	21	43	46	33	52	28
AC_000158.1:20723645-20723664	USP25	74	46	101	69	30	81	68	92	41	107	53	97	111	78	75	61
AC_000158.1:20723732-20723751	USP25	193	186	135	108	198	290	210	189	114	192	234	203	159	203	220	181
AC_000158.1:2073514-2073533	PAXBP1	14	17	17	30	20	37	10	50	19	55	20	34	23	49	20	32
AC_000158.1:20736359-20736378	USP25	99	82	173	32	146	66	158	166	167	55	165	67	104	61	104	100
AC_000158.1:2075260-2075280	PAXBP1	95	98	36	110	70	93	63	119	73	89	46	82	83	84	88	74
AC_000158.1:2076291-2076310	PAXBP1	40	40	21	84	26	51	49	79	35	98	72	35	51	49	42	49
AC_000158.1:20792497-20792517	USP25	116	157	113	91	132	168	124	133	149	131	193	178	111	121	107	136
AC_000158.1:2139594-2139613	SYNJ1	94	166	222	30	97	214	117	124	159	212	195	46	104	110	120	132
AC_000158.1:2140393-2140412	SYNJ1	33	9	33	9	9	12	17	9	8	26	26	0	14	12	32	26
AC_000158.1:2144560-2144579	SYNJ1	27	34	15	54	16	26	22	45	31	36	70	55	29	12	23	29
AC_000158.1:2161570-2161590	SYNJ1	58	71	80	70	69	65	51	84	30	74	67	101	47	64	86	67
AC_000158.1:2166844-2166864	SYNJ1	272	302	290	215	326	327	339	289	262	352	211	299	322	361	296	254
AC_000158.1:21694099-21694118	NRIP1	54	43	48	31	43	10	73	40	11	25	63	40	33	47	48	52
AC_000158.1:21694527-21694547	NRIP1	53	42	15	29	11	28	27	34	22	57	0	48	29	13	16	35
AC_000158.1:21694547-21694566	NRIP1	68	91	105	119	79	40	116	65	85	90	85	52	97	66	116	96
AC_000158.1:21695407-21695426	NRIP1	236	301	222	213	200	243	211	246	250	243	261	236	212	228	219	242
AC_000158.1:2207577-2207597	C1H21orf59	38	37	36	43	87	74	46	54	71	27	11	74	77	37	37	38
AC_000158.1:2212727-2212747	C1H21orf59	51	51	8	51	66	45	47	91	79	14	77	56	46	43	34	33
AC_000158.1:2212784-2212803	C1H21orf59	5	9	11	4	29	4	13	30	82	8	20	39	16	7	12	11
AC_000158.1:2212813-2212833	C1H21orf59	2	0	12	0	8	0	6	14	0	4	4	40	7	0	1	2
AC_000158.1:2214247-2214266	C1H21orf59	40	17	11	2	87	14	30	64	66	43	11	56	0	0	0	0
AC_000158.1:22158816-22158836	SAMSN1	153	134	95	76	120	193	123	120	80	122	247	126	122	103	127	155
AC_000158.1:22158863-22158882	SAMSN1	740	893	959	657	863	975	735	808	825	976	947	1056	815	826	864	786
AC_000158.1:22161649-22161669	SAMSN1	111	112	168	104	165	86	108	118	88	106	154	125	123	95	131	135
AC_000158.1:22161682-22161702	SAMSN1	40	78	51	29	19	100	84	108	39	49	95	85	26	60	74	61
AC_000158.1:22166806-22166825	SAMSN1	55	82	98	28	58	123	68	62	58	177	82	85	88	126	59	75
AC_000158.1:22292780-22292800	HSPA13	43	26	47	22	49	16	74	13	24	8	42	7	57	24	36	36
AC_000158.1:22292855-22292874	HSPA13	182	129	166	111	234	152	141	161	212	117	184	150	130	124	192	213
AC_000158.1:22292887-22292906	HSPA13	99	80	43	145	96	41	138	115	81	95	93	143	80	72	56	81
AC_000158.1:22292943-22292963	HSPA13	117	62	97	29	85	78	46	118	126	129	114	118	108	87	72	105
AC_000158.1:22299115-22299134	HSPA13	54	34	88	32	47	16	80	44	79	67	126	139	53	29	88	67
AC_000158.1:22332424-22332444	LOC518080	65	104	93	43	114	141	55	116	26	86	62	104	59	113	78	61
AC_000158.1:22352683-22352702	LOC518080	51	51	74	57	67	43	94	75	76	72	79	47	66	62	81	77
AC_000158.1:22367987-22368007	LOC518080	78	71	56	34	47	82	53	107	146	65	66	78	58	60	91	83
AC_000158.1:22383594-22383613	LOC518080	41	19	48	2	11	18	15	3	32	11	13	0	9	12	30	17
AC_000158.1:22460038-22460058	RBM11	2	20	12	1	0	13	9	8	10	7	11	19	6	21	10	25
AC_000158.1:22468066-22468086	RBM11	39	82	59	14	62	79	29	35	86	62	25	75	66	44	70	59
AC_000158.1:22469515-22469535	RBM11	26	15	29	0	27	29	2	0	21	14	21	11	19	19	13	9
AC_000158.1:22469543-22469563	RBM11	114	126	104	13	126	51	112	117	162	121	101	170	173	88	125	117
AC_000158.1:22474420-22474440	LIPI	73	102	51	71	152	126	68	98	89	99	64	88	68	91	78	56
AC_000158.1:22497229-22497249	LIPI	15	11	15	1	24	42	17	35	17	23	35	14	17	16	41	43
AC_000158.1:22497290-22497310	LIPI	162	89	133	131	134	53	136	129	202	57	133	141	126	75	93	119
AC_000158.1:22497368-22497387	LIPI	63	66	68	57	9	58	84	55	44	74	88	91	58	38	63	70
AC_000158.1:2259643-2259662	EVA1C	117	119	124	112	125	168	134	180	96	115	268	102	137	145	107	156
AC_000158.1:2296309-2296329	EVA1C	205	248	184	194	262	280	196	242	247	297	387	268	272	221	193	200
AC_000158.1:2296332-2296351	EVA1C	279	325	219	143	224	323	199	247	234	279	190	240	218	287	211	196
AC_000158.1:2310061-2310080	EVA1C	197	193	264	146	115	177	229	211	271	227	307	224	188	138	189	182
AC_000158.1:2310117-2310137	EVA1C	316	280	322	390	250	327	330	291	352	390	224	295	278	294	292	251
AC_000158.1:23928031-23928050	LOC100848488	368	383	273	247	410	275	246	284	492	316	244	278	376	385	332	291
AC_000158.1:23995665-23995685	LOC100848488	114	61	147	64	90	94	192	146	92	93	183	126	138	80	93	108
AC_000158.1:23995723-23995742	LOC100848488	227	239	207	281	330	260	235	273	319	305	230	298	265	248	227	221
AC_000158.1:23995744-23995763	LOC100848488	48	117	57	60	85	92	50	40	88	89	24	72	67	77	75	74
AC_000158.1:23995763-23995782	LOC100848488	191	148	63	131	84	139	149	132	63	182	125	144	136	177	151	86
AC_000158.1:2407096-2407116	URB1	27	16	12	17	6	15	12	18	0	2	0	6	14	13	13	9
AC_000158.1:2416653-2416672	URB1	47	49	36	26	37	41	19	39	16	52	20	0	31	39	29	42
AC_000158.1:2419691-2419710	URB1	448	340	434	175	500	377	357	397	337	458	358	461	412	362	265	401
AC_000158.1:2421768-2421787	URB1	22	30	42	16	25	16	31	18	12	27	57	44	23	16	36	12
AC_000158.1:2422946-2422966	URB1	1	9	3	13	2	15	13	6	0	7	0	14	5	15	11	7
AC_000158.1:24415214-24415233	ROBO2	105	65	49	39	45	41	64	84	63	91	78	116	71	54	37	73
AC_000158.1:24415246-24415265	ROBO2	74	76	105	57	121	55	99	154	56	87	104	155	71	67	151	114
AC_000158.1:24465536-24465556	ROBO2	33	41	21	19	74	82	31	27	51	64	43	79	59	20	30	18
AC_000158.1:24470796-24470815	ROBO2	584	590	510	479	556	512	488	548	582	562	594	418	494	428	457	494
AC_000158.1:24496904-24496923	ROBO2	232	192	98	157	236	220	222	153	192	160	180	306	159	170	200	198
AC_000158.1:2463308-2463327	MRAP	89	61	31	44	57	64	54	33	47	69	46	45	97	45	56	52
AC_000158.1:2476814-2476833	MRAP	59	44	25	28	82	50	30	11	55	57	45	28	74	43	33	46
AC_000158.1:2476854-2476873	MRAP	84	58	55	105	78	83	111	107	84	84	95	119	60	71	94	88
AC_000158.1:2476900-2476919	MRAP	211	143	142	319	222	169	238	228	150	183	228	266	247	176	216	195
AC_000158.1:2476931-2476951	MRAP	6	0	0	0	0	2	12	3	0	9	0	23	6	1	9	6
AC_000158.1:2493440-2493459	MIS18A	63	184	141	50	129	99	106	150	76	154	125	142	118	140	99	104
AC_000158.1:2498445-2498464	MIS18A	60	27	57	76	50	16	19	24	81	44	12	37	119	25	44	68
AC_000158.1:2498465-2498485	MIS18A	20	33	19	37	12	21	18	25	3	30	50	0	13	26	12	33
AC_000158.1:2498489-2498508	MIS18A	7	18	10	13	11	15	0	8	16	13	13	9	20	16	12	11
AC_000158.1:2498524-2498543	MIS18A	7	4	0	6	1	0	13	0	0	0	13	0	12	4	4	4
AC_000158.1:25684990-25685010	ROBO1	35	74	35	57	16	73	27	33	27	81	25	90	16	54	26	28
AC_000158.1:25694351-25694370	ROBO1	31	4	0	0	16	0	0	0	9	3	0	11	14	5	11	3
AC_000158.1:25740795-25740815	ROBO1	141	147	157	5	98	94	140	152	114	191	230	209	103	154	151	145
AC_000158.1:25767914-25767934	ROBO1	51	34	32	91	60	15	49	64	16	14	40	93	61	33	53	65
AC_000158.1:25997779-25997798	ROBO1	992	1075	1134	743	1174	1049	941	916	1132	1228	904	975	962	892	880	906
AC_000158.1:2820264-2820284	HUNK	82	106	86	60	56	121	113	76	139	84	110	169	60	67	81	63
AC_000158.1:2832317-2832337	HUNK	45	41	28	14	46	14	35	59	61	29	50	33	44	21	38	65
AC_000158.1:2870783-2870803	HUNK	8	8	22	13	0	0	18	14	0	18	13	26	10	14	13	12
AC_000158.1:2870858-2870877	HUNK	58	104	35	32	66	50	52	39	64	69	90	26	67	46	33	39
AC_000158.1:28746789-28746809	GBE1	47	46	60	36	20	26	36	37	70	75	76	39	37	30	67	40
AC_000158.1:28809454-28809473	GBE1	49	55	142	33	61	30	76	82	55	81	56	111	51	85	69	71
AC_000158.1:28809564-28809583	GBE1	19	51	5	0	33	41	10	8	4	10	13	12	14	25	28	4
AC_000158.1:28816577-28816597	GBE1	78	53	54	23	81	79	79	86	33	95	39	52	78	53	57	69
AC_000158.1:28816655-28816675	GBE1	380	289	325	122	327	287	474	351	392	313	373	362	324	276	394	316
AC_000158.1:30300653-30300672	LOC107131261	20	34	67	12	16	49	37	38	40	47	9	86	31	33	24	27
AC_000158.1:30300708-30300728	LOC107131261	512	472	422	693	544	417	402	361	383	509	502	596	516	454	422	427
AC_000158.1:30301217-30301236	LOC107131261	361	311	415	104	334	279	334	490	369	322	404	480	407	267	383	418
AC_000158.1:30301247-30301267	LOC107131261	338	312	343	234	312	287	263	333	233	395	301	439	257	315	326	272
AC_000158.1:30301635-30301654	LOC107131261	37	20	29	47	40	16	61	24	22	36	17	31	29	25	34	44
AC_000158.1:3077947-3077967	SCAF4	44	16	24	33	21	17	49	37	12	10	45	50	42	26	69	19
AC_000158.1:3082646-3082666	SCAF4	175	146	81	116	154	96	143	103	181	142	153	155	192	163	150	125
AC_000158.1:3087015-3087035	SCAF4	24	36	35	37	21	21	33	38	23	27	27	28	21	23	39	30
AC_000158.1:3088538-3088558	SCAF4	97	66	84	67	147	70	117	80	116	77	90	244	80	78	112	91
AC_000158.1:3091877-3091897	SCAF4	129	71	73	14	147	76	122	148	157	92	124	152	112	78	140	138
AC_000158.1:3116024-3116043	SOD1	7	9	1	11	15	3	0	3	0	9	9	21	11	9	12	19
AC_000158.1:3116079-3116099	SOD1	5	6	27	1	3	1	0	0	0	5	23	0	11	9	2	3
AC_000158.1:3116951-3116970	SOD1	10	9	0	14	31	4	5	0	0	13	4	9	17	11	1	11
AC_000158.1:3118773-3118793	SOD1	19	21	11	0	9	7	1	28	13	29	0	13	15	29	21	18
AC_000158.1:3118845-3118865	SOD1	10	0	14	12	10	15	15	21	12	3	24	12	8	10	11	13
AC_000158.1:32394985-32395005	CADM2	149	120	123	80	203	94	96	118	121	167	124	147	112	112	93	131
AC_000158.1:33388072-33388091	CADM2	27	30	38	13	38	61	36	32	38	41	22	39	13	35	18	21
AC_000158.1:33388143-33388163	CADM2	149	209	151	23	186	118	212	129	188	155	98	110	195	155	139	161
AC_000158.1:33509071-33509090	CADM2	95	104	116	45	56	89	33	65	58	119	100	50	84	86	110	53
AC_000158.1:34422-34441	LOC104970773	239	231	190	201	271	216	174	259	219	174	195	71	206	147	203	201
AC_000158.1:34502-34522	LOC104970773	36	36	42	4	5	40	31	25	28	74	0	38	26	24	13	24
AC_000158.1:34684031-34684050	VGLL3	213	261	177	281	256	241	239	228	246	191	239	172	249	216	224	209
AC_000158.1:34684070-34684089	VGLL3	163	184	183	60	183	236	261	231	172	228	268	260	192	201	200	211
AC_000158.1:34695011-34695031	VGLL3	52	20	24	20	29	21	33	47	66	39	51	106	40	41	58	43
AC_000158.1:34707236-34707255	VGLL3	108	67	110	35	104	40	58	68	114	48	93	63	72	49	60	59
AC_000158.1:34707476-34707496	LOC101902812	36	51	94	21	30	75	57	62	29	70	89	39	39	50	61	48
AC_000158.1:34707503-34707522	LOC101902812	66	80	57	9	85	73	30	39	111	68	70	55	65	70	45	44
AC_000158.1:34707628-34707647	LOC101902812	313	209	138	100	175	270	189	182	219	231	252	269	223	206	202	229
AC_000158.1:34707648-34707668	LOC101902812	89	129	134	80	105	125	106	93	144	100	133	152	107	98	67	89
AC_000158.1:34818-34838	LOC104970773	27	16	6	9	16	9	20	0	28	0	0	0	11	12	6	16
AC_000158.1:34901-34921	LOC104970773	51	28	19	16	44	82	13	6	22	32	49	12	45	30	38	6
AC_000158.1:34988106-34988125	CHMP2B	11	6	28	19	8	33	11	28	4	8	41	30	6	12	3	15
AC_000158.1:34992199-34992219	CHMP2B	392	281	323	27	384	222	325	347	389	360	278	340	413	263	352	349
AC_000158.1:34992232-34992251	CHMP2B	83	81	48	43	100	35	106	55	62	92	39	36	83	63	54	60
AC_000158.1:34992324-34992343	CHMP2B	43	59	85	42	53	51	57	91	58	66	71	85	45	70	81	64
AC_000158.1:34996113-34996132	CHMP2B	29	27	45	12	54	7	78	66	43	1	46	79	41	37	52	54
AC_000158.1:35009170-35009189	POU1F1	14	37	50	21	17	68	18	41	21	36	100	11	32	20	52	42
AC_000158.1:35013820-35013839	POU1F1	17	11	52	25	24	23	57	46	29	5	48	29	26	26	28	33
AC_000158.1:35013890-35013910	POU1F1	89	110	83	176	157	63	153	108	96	112	95	75	83	82	89	80
AC_000158.1:35021007-35021027	POU1F1	87	37	45	47	48	38	36	58	52	28	61	71	43	40	35	46
AC_000158.1:35021023-35021042	POU1F1	104	80	59	60	99	63	62	47	50	62	64	49	110	91	82	61
AC_000158.1:355159-355179	RCAN1	10	13	56	43	40	7	34	5	21	9	13	65	8	26	22	11
AC_000158.1:35603086-35603106	HTR1F	215	185	158	56	157	156	176	174	180	167	172	141	180	206	130	127
AC_000158.1:35603143-35603163	HTR1F	526	447	364	338	465	474	444	499	458	443	594	513	401	432	402	475
AC_000158.1:35603164-35603184	HTR1F	89	112	166	42	95	133	140	173	148	110	136	86	87	96	117	117
AC_000158.1:35603520-35603540	HTR1F	42	30	43	14	32	72	94	93	23	45	112	131	45	39	41	84
AC_000158.1:35657293-35657312	CGGBP1	2839	2800	2500	1084	2852	2881	2597	3173	2996	2993	2946	3218	2929	2753	2630	2692
AC_000158.1:35657311-35657331	CGGBP1	8	0	11	1	9	5	11	22	15	4	31	12	4	9	12	1
AC_000158.1:35657431-35657450	CGGBP1	231	126	145	54	193	237	195	148	202	213	149	113	153	158	171	157
AC_000158.1:35657457-35657476	CGGBP1	26	22	0	0	27	33	23	20	8	29	5	11	29	32	16	22
AC_000158.1:35729860-35729879	LOC100335242	60	27	58	14	80	66	46	17	68	43	66	56	56	40	59	59
AC_000158.1:35730539-35730559	LOC100335242	31	59	26	23	52	60	43	52	27	59	45	0	42	49	32	34
AC_000158.1:35741379-35741399	LOC100335242	363	397	384	420	313	396	404	427	325	417	523	601	351	423	391	373
AC_000158.1:35741468-35741487	LOC100335242	94	88	94	47	77	120	68	48	101	117	59	93	87	89	96	74
AC_000158.1:35741811-35741830	LOC100335242	540	495	544	1284	602	663	620	561	692	646	672	815	588	516	528	538
AC_000158.1:35753412-35753431	C1H3orf38	14	0	9	1	9	14	5	4	8	4	0	0	7	7	9	6
AC_000158.1:35753454-35753473	C1H3orf38	12	3	35	19	33	10	19	32	11	10	21	18	5	4	16	13
AC_000158.1:35756488-35756508	C1H3orf38	40	9	12	1	54	33	8	57	48	21	0	30	26	28	19	21
AC_000158.1:35756549-35756569	C1H3orf38	187	90	91	11	207	95	99	130	192	88	123	137	152	99	107	114
AC_000158.1:35758677-35758696	C1H3orf38	112	188	148	81	181	180	115	215	139	179	154	108	144	169	162	167
AC_000158.1:357798-357817	RCAN1	569	548	475	939	529	593	360	508	532	493	322	544	446	447	390	418
AC_000158.1:357824-357844	RCAN1	71	86	119	35	48	68	90	90	90	64	68	94	83	84	88	106
AC_000158.1:357871-357891	RCAN1	576	567	580	119	597	426	546	481	623	470	548	494	598	557	579	551
AC_000158.1:3581988-3582008	TIAM1	798	844	981	444	974	814	915	766	995	918	949	1085	994	669	887	837
AC_000158.1:3588910-3588929	TIAM1	216	192	251	166	282	294	217	292	261	208	186	329	213	198	277	261
AC_000158.1:3603687-3603707	TIAM1	1	12	0	6	22	0	14	6	25	15	0	28	19	6	16	8
AC_000158.1:361175-361195	RCAN1	187	175	211	132	177	257	114	199	187	202	159	223	127	138	178	205
AC_000158.1:3620651-3620671	TIAM1	219	207	173	43	170	200	154	229	191	203	131	202	171	205	135	188
AC_000158.1:3628625-3628644	TIAM1	26	34	36	3	67	21	44	47	43	35	11	51	35	14	34	30
AC_000158.1:36738893-36738912	EPHA3	87	75	83	60	78	82	81	86	87	25	56	53	97	60	96	65
AC_000158.1:36836943-36836962	EPHA3	45	61	71	20	55	91	28	67	35	45	41	23	44	58	60	35
AC_000158.1:36837181-36837201	EPHA3	100	46	73	76	74	111	67	57	66	70	20	14	53	44	26	62
AC_000158.1:36985119-36985139	EPHA3	0	1	6	0	5	16	0	3	7	0	0	11	4	12	10	5
AC_000158.1:36986103-36986123	EPHA3	701	827	686	592	884	627	716	844	831	797	896	601	640	636	783	727
AC_000158.1:37824150-37824169	PROS1	67	43	45	91	65	68	78	63	64	79	108	46	46	82	89	95
AC_000158.1:37827105-37827124	PROS1	44	46	23	12	63	40	65	28	31	45	29	82	43	33	27	48
AC_000158.1:37839164-37839183	PROS1	59	41	33	61	36	68	39	39	38	33	24	51	41	56	36	35
AC_000158.1:37842035-37842054	PROS1	340	279	325	445	386	402	438	377	397	404	351	461	303	321	387	377
AC_000158.1:37850571-37850591	PROS1	27	19	10	3	28	26	27	40	27	10	44	35	36	42	28	21
AC_000158.1:37916048-37916068	STX19	111	112	116	34	85	94	100	74	108	54	91	75	75	74	106	70
AC_000158.1:37916110-37916130	STX19	35	64	33	23	45	58	52	37	74	74	27	36	62	52	66	46
AC_000158.1:37916345-37916365	STX19	28	52	58	71	51	63	63	28	27	62	50	88	36	49	47	30
AC_000158.1:37916399-37916418	STX19	243	169	131	29	263	135	249	216	247	122	200	262	246	223	252	197
AC_000158.1:37933360-37933379	ARL13B	7	23	23	5	40	15	49	17	19	24	20	17	32	9	14	21
AC_000158.1:37934412-37934431	ARL13B	49	42	25	29	45	46	48	59	49	16	43	63	30	21	40	55
AC_000158.1:37934492-37934511	ARL13B	1	3	25	0	0	0	3	0	0	0	0	0	4	0	1	6
AC_000158.1:37937303-37937323	ARL13B	169	148	167	212	326	220	180	210	179	191	204	146	187	148	189	165
AC_000158.1:37937352-37937372	ARL13B	581	544	488	533	558	475	552	447	643	510	481	760	580	418	504	498
AC_000158.1:37961648-37961667	NSUN3	47	28	46	11	4	15	24	15	48	2	49	13	31	28	29	34
AC_000158.1:37970406-37970425	NSUN3	550	469	608	209	393	623	441	529	528	496	491	514	470	500	448	483
AC_000158.1:37970634-37970653	NSUN3	408	365	258	408	352	303	350	344	299	326	394	256	379	331	347	338
AC_000158.1:37979405-37979424	NSUN3	64	86	112	152	99	65	90	82	77	81	150	110	79	65	86	85
AC_000158.1:3972193-3972212	KRTAP11-1	735	931	944	1079	889	910	797	1031	720	913	1002	852	812	782	778	751
AC_000158.1:3972239-3972258	KRTAP11-1	87	77	33	19	40	68	56	41	32	51	89	72	46	65	61	68
AC_000158.1:3972257-3972277	KRTAP11-1	220	157	199	39	178	163	142	214	126	193	177	270	160	179	148	181
AC_000158.1:3972277-3972297	KRTAP11-1	251	218	270	215	267	222	207	295	216	251	205	244	315	213	255	243
AC_000158.1:4036057-4036076	KRTAP7-1	277	280	299	303	246	223	220	290	213	238	266	246	261	246	274	215
AC_000158.1:4036077-4036097	KRTAP7-1	41	47	34	18	77	18	10	43	38	16	41	1	61	35	30	28
AC_000158.1:4036127-4036147	KRTAP7-1	147	190	307	172	240	238	263	192	175	188	276	453	149	153	243	212
AC_000158.1:4036159-4036179	KRTAP7-1	15	20	27	37	10	6	25	29	18	40	30	56	12	22	34	25
AC_000158.1:40580959-40580979	LOC782966	176	87	115	100	70	131	122	88	70	112	88	211	116	90	112	92
AC_000158.1:40581017-40581036	LOC782966	34	17	28	53	9	18	30	17	20	13	62	6	20	26	37	19
AC_000158.1:40581216-40581236	LOC782966	0	0	12	0	0	0	0	0	6	0	15	8	11	5	7	9
AC_000158.1:40581228-40581248	LOC782966	75	109	97	206	49	90	117	104	90	120	109	119	80	105	102	89
AC_000158.1:4059175-4059195	LOC101906373	115	51	54	29	82	53	52	94	61	58	30	45	59	37	60	46
AC_000158.1:4059219-4059238	LOC101906373	14	17	49	22	11	29	20	27	39	42	33	31	26	35	31	53
AC_000158.1:4059230-4059249	LOC101906373	101	107	54	83	63	69	76	71	72	91	108	45	67	78	86	75
AC_000158.1:4059243-4059262	LOC101906373	43	38	40	75	54	64	46	83	17	28	53	55	58	59	52	47
AC_000158.1:40608955-40608974	EPHA6	351	340	281	106	330	315	236	395	286	407	374	320	316	267	288	322
AC_000158.1:40609083-40609102	EPHA6	59	91	71	41	66	17	76	47	37	54	15	56	42	55	56	58
AC_000158.1:407156-407175	KCNE1	181	206	172	140	183	260	156	149	290	229	155	215	122	177	145	124
AC_000158.1:407191-407210	KCNE1	263	237	284	171	216	201	174	256	229	317	293	126	228	203	271	221
AC_000158.1:407219-407238	KCNE1	87	104	79	36	104	83	48	69	137	88	54	73	120	99	82	86
AC_000158.1:407298-407318	KCNE1	57	90	83	52	113	74	62	52	26	122	54	114	54	90	45	74
AC_000158.1:40816231-40816250	EPHA6	44	52	45	15	21	44	22	28	64	72	7	11	33	32	28	36
AC_000158.1:40816413-40816432	EPHA6	134	215	136	67	170	167	89	117	132	152	110	68	78	113	135	89
AC_000158.1:41068240-41068260	EPHA6	150	165	189	95	165	196	114	172	198	127	140	100	155	102	145	157
AC_000158.1:41646687-41646706	LOC101905242	62	43	28	49	39	14	16	23	102	12	17	0	57	28	26	42
AC_000158.1:41646752-41646772	LOC101905242	763	722	680	506	655	660	571	587	600	806	732	733	554	617	624	644
AC_000158.1:41646765-41646784	LOC101905242	27	46	15	43	9	45	45	56	2	54	21	60	21	18	24	45
AC_000158.1:41646809-41646829	LOC101905242	133	132	214	298	142	146	122	154	134	124	171	188	137	105	130	129
AC_000158.1:41656004-41656023	ARL6	133	73	164	16	117	75	85	124	145	75	76	140	128	63	160	104
AC_000158.1:41657232-41657251	ARL6	89	119	68	67	120	206	70	95	135	160	27	46	117	148	66	80
AC_000158.1:41660789-41660808	ARL6	17	24	11	12	19	30	53	23	49	25	43	65	26	21	29	32
AC_000158.1:41660826-41660845	ARL6	183	167	146	149	200	196	272	193	270	221	194	239	160	168	221	179
AC_000158.1:41745824-41745843	CRYBG3	498	480	424	420	502	416	491	524	386	536	635	599	429	465	512	471
AC_000158.1:41753756-41753775	CRYBG3	9	26	15	11	14	12	26	39	16	17	26	45	4	11	13	27
AC_000158.1:41755427-41755447	CRYBG3	36	45	27	62	31	51	63	22	47	62	64	45	48	53	29	63
AC_000158.1:41755557-41755576	CRYBG3	29	18	29	5	45	21	32	23	28	30	13	19	35	15	11	15
AC_000158.1:41756172-41756191	CRYBG3	200	127	123	90	176	164	200	206	235	187	174	189	180	202	172	152
AC_000158.1:41828890-41828909	MINA	67	55	27	46	42	46	9	33	52	58	24	32	22	44	31	15
AC_000158.1:41845846-41845865	MINA	91	89	63	40	79	82	37	101	99	95	72	91	95	72	82	84
AC_000158.1:41845895-41845915	MINA	30	60	43	47	61	57	31	16	23	80	57	49	46	77	44	70
AC_000158.1:41852514-41852533	MINA	107	27	70	18	76	13	42	30	94	26	87	50	39	31	45	45
AC_000158.1:41852529-41852548	MINA	53	46	142	102	49	14	77	115	29	62	105	156	78	27	59	103
AC_000158.1:4187766-4187785	LOC101907866	28	13	42	9	24	17	41	56	74	6	77	44	20	44	30	21
AC_000158.1:4187832-4187851	LOC101907866	161	133	109	155	154	132	134	139	169	126	77	39	196	143	120	113
AC_000158.1:4187844-4187863	LOC101907866	266	236	382	272	217	239	301	292	265	197	228	251	253	201	264	260
AC_000158.1:4187856-4187875	LOC101907866	136	112	193	54	151	128	124	218	182	130	178	124	168	98	143	142
AC_000158.1:41890652-41890672	GABRR3	112	105	148	142	104	104	151	183	88	83	79	268	110	130	117	111
AC_000158.1:41896061-41896080	GABRR3	185	247	250	464	208	247	244	283	213	305	186	211	158	196	259	199
AC_000158.1:41896109-41896129	GABRR3	61	53	58	72	44	27	42	49	41	50	60	114	55	44	68	44
AC_000158.1:41906812-41906831	GABRR3	166	139	332	56	190	152	183	170	234	178	254	197	193	137	193	199
AC_000158.1:41939326-41939345	LOC783514	70	83	97	16	82	98	62	35	66	96	63	36	69	107	55	70
AC_000158.1:41939385-41939404	LOC783514	28	63	16	42	29	51	42	45	66	20	49	60	49	21	33	38
AC_000158.1:41939451-41939471	LOC783514	45	56	23	10	84	44	12	10	75	40	12	31	36	19	19	23
AC_000158.1:41939478-41939498	LOC783514	38	21	18	12	39	23	38	22	86	13	26	32	35	48	32	10
AC_000158.1:41955597-41955616	LOC101905600	214	269	247	194	293	228	197	236	233	184	177	266	259	252	241	190
AC_000158.1:41955655-41955674	LOC101905600	64	41	39	28	15	43	11	32	46	63	47	21	47	30	38	28
AC_000158.1:41955749-41955769	LOC101905600	11	1	2	7	24	0	10	4	0	2	30	15	6	13	20	5
AC_000158.1:41955870-41955889	LOC101905600	323	334	358	219	399	363	362	373	458	475	333	291	323	378	312	346
AC_000158.1:41967173-41967192	LOC100140741	271	172	258	135	260	159	305	280	165	186	306	338	223	229	202	238
AC_000158.1:41967361-41967381	LOC100140741	6	13	4	2	15	0	22	11	20	17	13	0	31	12	6	1
AC_000158.1:41967379-41967399	LOC100140741	92	59	75	30	80	61	98	102	132	89	72	74	102	36	80	82
AC_000158.1:41967449-41967468	LOC100140741	355	291	435	63	401	376	413	327	498	417	326	397	350	337	364	389
AC_000158.1:41976769-41976788	LOC783578	51	38	29	6	19	50	22	17	44	28	28	16	62	50	37	41
AC_000158.1:41977013-41977033	LOC783578	42	33	39	18	33	54	22	9	22	34	30	18	49	39	35	21
AC_000158.1:41977098-41977118	LOC783578	240	142	216	96	260	175	250	270	191	218	190	278	195	200	181	210
AC_000158.1:41977131-41977151	LOC783578	126	117	92	181	132	71	132	85	97	70	69	102	101	53	106	65
AC_000158.1:41998145-41998165	LOC783655	188	166	124	105	93	133	164	97	221	131	172	36	103	125	144	125
AC_000158.1:41998236-41998256	LOC783655	28	35	48	16	15	19	48	11	51	35	78	45	35	35	33	27
AC_000158.1:41998289-41998308	LOC783655	108	210	154	139	85	170	77	121	120	201	127	138	98	124	162	107
AC_000158.1:41998369-41998389	LOC783655	51	44	31	3	38	74	37	52	50	22	15	3	41	24	32	38
AC_000158.1:42036006-42036026	OR5AC2	167	260	195	103	117	207	174	210	180	226	193	167	156	201	185	161
AC_000158.1:42036105-42036124	OR5AC2	44	46	24	57	73	79	43	52	11	27	34	27	51	25	28	50
AC_000158.1:42036123-42036143	OR5AC2	126	139	144	29	125	194	128	124	103	211	180	79	121	142	147	121
AC_000158.1:42036152-42036172	OR5AC2	116	99	51	10	93	97	100	64	97	99	39	79	97	87	84	61
AC_000158.1:42046620-42046639	OR5H6	94	84	82	11	101	85	58	40	73	93	99	42	102	74	41	49
AC_000158.1:42046674-42046693	OR5H6	283	286	218	570	240	327	292	210	273	256	252	360	273	264	197	248
AC_000158.1:42046906-42046925	OR5H6	76	60	40	27	75	130	69	60	131	51	91	59	85	88	41	50
AC_000158.1:42046987-42047006	OR5H6	214	193	189	141	218	238	177	119	186	136	229	197	182	175	149	158
AC_000158.1:42069260-42069279	OR5K3	1286	1085	1082	391	1179	1154	1291	1050	1283	1212	1168	1630	1215	951	1075	1049
AC_000158.1:42069307-42069326	OR5K3	48	30	57	18	58	25	30	62	67	66	37	35	49	53	28	55
AC_000158.1:42069358-42069377	OR5K3	115	192	164	98	158	160	219	158	183	96	202	37	147	144	116	172
AC_000158.1:42069426-42069445	OR5K3	178	196	291	281	285	224	305	309	226	231	197	282	248	157	224	238
AC_000158.1:4208928-4208948	LOC101907950	40	32	45	33	51	29	82	72	30	14	93	135	52	23	57	40
AC_000158.1:42089783-42089803	LOC783812	27	56	24	15	0	33	50	45	7	14	47	67	9	9	20	22
AC_000158.1:42089819-42089839	LOC783812	82	59	49	39	92	65	65	45	86	104	22	20	97	86	65	41
AC_000158.1:42089862-42089882	LOC783812	32	4	6	7	32	19	47	28	36	7	26	13	20	15	13	18
AC_000158.1:4209004-4209024	LOC101907950	53	72	46	38	73	52	32	48	57	63	91	68	59	42	46	58
AC_000158.1:42090162-42090182	LOC783812	7	7	4	1	0	9	16	22	8	5	20	34	9	11	20	12
AC_000158.1:42095483-42095502	LOC783843	40	39	43	25	23	85	28	20	49	42	41	44	51	50	39	33
AC_000158.1:42095631-42095650	LOC783843	69	68	79	83	60	76	87	112	62	32	90	127	65	52	64	56
AC_000158.1:42095651-42095671	LOC783843	83	111	95	83	127	79	101	81	107	71	117	92	102	104	86	90
AC_000158.1:42095694-42095714	LOC783843	1576	1453	1513	1066	1620	1613	1466	1690	1681	1521	1807	1822	1471	1223	1497	1479
AC_000158.1:42119084-42119103	LOC783884	65	77	32	89	18	98	25	70	45	87	50	85	37	79	27	61
AC_000158.1:42119137-42119156	LOC783884	118	228	211	205	169	263	154	164	100	253	187	292	128	149	197	200
AC_000158.1:42119424-42119444	LOC783884	31	30	22	13	30	30	15	3	63	74	16	0	50	48	23	31
AC_000158.1:42119443-42119462	LOC783884	37	35	26	36	5	52	45	52	30	87	9	87	29	36	34	40
AC_000158.1:42157895-42157915	LOC783917	79	62	18	30	71	77	56	44	88	70	110	30	38	48	55	57
AC_000158.1:42157955-42157975	LOC783917	71	66	42	18	71	36	47	126	53	53	125	68	64	45	81	55
AC_000158.1:42158077-42158097	LOC783917	32	34	19	14	47	20	18	6	9	20	42	0	30	11	10	17
AC_000158.1:42158231-42158251	LOC783917	70	104	86	14	71	49	114	94	60	126	150	174	81	70	89	99
AC_000158.1:42172780-42172799	LOC100139155	116	109	81	40	172	115	157	151	176	79	79	137	182	66	142	110
AC_000158.1:42172869-42172888	LOC100139155	20	12	42	20	32	22	96	29	36	26	43	122	48	20	58	67
AC_000158.1:42172978-42172997	LOC100139155	476	416	452	95	428	426	465	547	503	444	513	650	481	462	475	447
AC_000158.1:42173201-42173220	LOC100139155	328	254	317	57	322	325	214	158	331	316	218	214	338	302	250	275
AC_000158.1:42203230-42203249	LOC789957	9	43	32	2	29	91	20	17	6	83	20	31	24	39	22	27
AC_000158.1:42203423-42203443	LOC789957	53	90	46	16	61	87	73	84	79	96	94	74	69	79	70	72
AC_000158.1:42203494-42203514	LOC789957	54	21	27	101	25	43	46	43	63	42	45	37	40	34	47	31
AC_000158.1:42203596-42203616	LOC789957	22	19	35	15	21	4	32	54	24	37	33	24	10	13	21	38
AC_000158.1:42263429-42263449	LOC783995	195	204	209	131	227	191	272	209	283	210	278	209	239	246	230	174
AC_000158.1:42263693-42263713	LOC783995	21	22	14	14	11	21	3	18	20	42	7	62	20	11	11	12
AC_000158.1:42263795-42263815	LOC783995	79	44	76	30	73	52	69	52	107	94	67	93	95	82	85	48
AC_000158.1:42263811-42263831	LOC783995	155	173	255	236	194	147	253	264	145	154	291	265	157	176	206	167
AC_000158.1:42284331-42284350	OR5K4	47	77	40	18	51	85	49	46	16	67	62	21	44	78	47	52
AC_000158.1:42284406-42284425	OR5K4	176	151	150	117	120	137	220	106	151	103	125	91	187	113	182	116
AC_000158.1:42284504-42284524	OR5K4	138	166	183	20	211	109	213	162	224	170	257	173	249	167	152	162
AC_000158.1:42284743-42284763	OR5K4	95	119	168	65	94	126	122	137	84	141	147	123	77	110	136	110
AC_000158.1:42309161-42309181	LOC785903	218	241	255	175	251	343	247	158	171	297	216	265	212	277	199	226
AC_000158.1:42309490-42309509	LOC785903	543	458	431	354	412	536	464	430	572	665	490	575	606	470	488	324
AC_000158.1:42309583-42309602	LOC785903	9	16	27	8	51	8	0	27	0	9	0	15	27	11	16	29
AC_000158.1:42309607-42309626	LOC785903	88	34	35	26	47	30	44	34	73	23	58	62	42	36	33	42
AC_000158.1:42334716-42334736	LOC785875	72	90	130	29	51	110	121	66	101	128	101	102	50	67	56	79
AC_000158.1:42334762-42334782	LOC785875	74	24	43	19	109	36	32	49	69	35	16	29	38	46	29	23
AC_000158.1:42334873-42334893	LOC785875	149	195	153	40	190	155	190	234	260	214	172	240	177	155	159	182
AC_000158.1:42334948-42334967	LOC785875	105	127	92	33	88	123	67	118	83	178	67	50	88	112	75	75
AC_000158.1:42358247-42358266	LOC785848	77	24	44	45	16	21	55	31	20	31	70	86	31	44	48	51
AC_000158.1:42358264-42358284	LOC785848	23	39	23	4	51	3	47	31	38	26	47	56	54	19	58	34
AC_000158.1:42358458-42358478	LOC785848	28	34	12	7	54	32	28	20	30	36	59	29	50	31	27	35
AC_000158.1:42358691-42358711	LOC785848	38	22	33	52	48	42	14	51	43	36	67	79	24	31	38	60
AC_000158.1:4241800-4241819	LOC785105	7	6	5	0	15	0	0	0	8	0	0	0	0	8	0	0
AC_000158.1:4241908-4241927	LOC785105	256	246	301	150	266	215	259	186	160	240	269	297	222	203	151	182
AC_000158.1:4241920-4241939	LOC785105	70	115	84	50	95	73	153	58	85	134	103	149	78	93	89	66
AC_000158.1:4241964-4241984	LOC785105	4	15	12	1	7	6	0	0	13	32	0	23	10	18	3	2
AC_000158.1:42420119-42420138	OR5K1	694	620	773	318	705	561	755	641	714	532	640	889	694	519	632	579
AC_000158.1:42420134-42420154	OR5K1	203	160	250	68	190	177	161	202	161	136	115	209	173	154	201	143
AC_000158.1:42420203-42420223	OR5K1	148	153	73	18	149	203	76	54	94	132	67	45	87	182	59	67
AC_000158.1:42420232-42420251	OR5K1	20	19	54	25	22	24	28	29	28	38	8	17	24	50	34	34
AC_000158.1:42453254-42453273	CLDND1	28	52	14	12	44	10	6	17	26	8	10	17	16	20	21	19
AC_000158.1:42454790-42454810	CLDND1	168	163	120	54	203	171	195	149	103	180	136	80	170	160	148	120
AC_000158.1:42457264-42457284	CLDND1	83	107	164	19	83	92	65	116	68	180	118	213	72	101	89	113
AC_000158.1:42457326-42457346	CLDND1	82	54	72	29	90	143	60	56	45	106	76	0	50	84	54	58
AC_000158.1:42457469-42457489	CLDND1	239	184	180	219	255	198	264	171	219	135	209	350	206	188	201	204
AC_000158.1:42468346-42468366	GPR15	14	12	0	2	19	39	17	15	16	42	41	46	11	27	19	16
AC_000158.1:42468492-42468511	GPR15	89	30	42	77	76	28	58	85	67	27	110	267	79	48	69	62
AC_000158.1:42468658-42468678	GPR15	2	4	26	0	0	11	22	11	0	9	7	25	4	6	12	7
AC_000158.1:42468742-42468761	GPR15	119	114	89	50	111	88	69	81	171	76	57	62	92	102	58	71
AC_000158.1:42526550-42526570	CPOX	59	21	28	49	26	25	12	27	44	5	7	20	39	16	44	24
AC_000158.1:42526596-42526616	CPOX	71	64	88	36	60	53	31	94	39	43	48	39	71	66	73	93
AC_000158.1:42527230-42527250	CPOX	263	200	193	74	168	127	191	172	250	71	195	272	279	130	204	193
AC_000158.1:42528545-42528565	CPOX	152	23	66	121	62	39	115	27	78	41	79	75	147	65	152	151
AC_000158.1:42566978-42566998	LOC100848540	350	369	321	249	331	405	321	382	306	310	412	425	380	268	322	342
AC_000158.1:42568043-42568063	LOC100848540	151	224	211	64	163	186	169	208	204	197	206	129	146	161	154	148
AC_000158.1:42568097-42568117	LOC100848540	1168	1226	1364	1836	1381	1250	1289	1148	1219	1449	1291	1386	1191	1005	1224	1325
AC_000158.1:42570064-42570083	LOC100848540	25	12	33	7	27	16	18	18	29	14	26	42	20	16	29	31
AC_000158.1:42696849-42696868	ST3GAL6	78	49	35	34	70	47	65	24	70	42	57	56	64	53	28	65
AC_000158.1:42701580-42701600	ST3GAL6	24	40	10	5	29	20	0	5	19	19	12	0	32	11	19	14
AC_000158.1:42707152-42707172	ST3GAL6	39	31	17	19	47	6	29	56	39	24	7	142	47	10	29	32
AC_000158.1:42729566-42729585	ST3GAL6	123	193	141	65	224	171	122	175	235	172	146	182	118	103	168	116
AC_000158.1:42762310-42762329	DCBLD2	406	369	372	158	379	450	474	361	469	426	462	404	446	386	343	374
AC_000158.1:42763774-42763793	DCBLD2	42	71	62	21	64	32	74	65	107	65	25	37	44	50	64	78
AC_000158.1:42767019-42767039	DCBLD2	37	58	81	42	64	63	72	48	32	48	88	75	52	71	44	72
AC_000158.1:42767122-42767141	DCBLD2	268	237	156	290	207	311	319	159	283	234	177	160	171	226	182	171
AC_000158.1:436765-436785	LOC101903444	1483	1312	1260	481	1446	1359	1267	1421	1255	1422	1273	1624	1308	1056	1191	1206
AC_000158.1:436818-436837	LOC101903444	351	419	283	217	389	435	300	361	315	463	408	362	347	319	350	331
AC_000158.1:436854-436873	LOC101903444	90	69	62	50	130	69	24	77	73	101	89	116	91	64	68	68
AC_000158.1:436918-436938	LOC101903444	59	53	30	30	44	44	41	45	61	62	42	31	40	49	42	70
AC_000158.1:43709987-43710007	COL8A1	186	138	158	273	201	112	189	188	204	143	192	152	145	95	176	187
AC_000158.1:43713053-43713072	COL8A1	88	67	39	70	41	55	61	83	93	44	108	120	67	46	80	63
AC_000158.1:43713079-43713099	COL8A1	27	23	29	53	55	35	19	62	49	13	0	37	24	26	18	30
AC_000158.1:43713280-43713300	COL8A1	103	108	207	112	76	142	89	136	64	117	109	85	101	119	76	126
AC_000158.1:43730032-43730051	CMSS1	13	20	11	22	3	9	27	11	35	0	14	0	23	5	19	18
AC_000158.1:43758701-43758721	FILIP1L	95	75	22	37	95	59	29	76	62	92	43	174	87	69	72	59
AC_000158.1:43759573-43759593	FILIP1L	79	65	143	20	94	53	103	53	71	25	195	21	85	29	65	94
AC_000158.1:43759882-43759902	FILIP1L	33	4	24	15	55	12	54	79	41	46	72	62	69	32	43	37
AC_000158.1:43759943-43759963	FILIP1L	11	39	6	35	20	18	5	9	14	28	33	20	23	29	11	15
AC_000158.1:44085740-44085760	CMSS1	403	435	410	176	396	416	492	478	514	463	516	431	428	402	506	437
AC_000158.1:44105146-44105165	CMSS1	153	121	140	50	121	134	165	143	158	129	116	65	157	147	108	120
AC_000158.1:44109921-44109941	CMSS1	156	156	175	50	144	177	170	143	176	186	237	184	130	164	195	191
AC_000158.1:44139151-44139171	TMEM30C	32	22	36	0	34	28	32	15	19	50	29	79	27	26	21	23
AC_000158.1:44139189-44139208	TMEM30C	10	47	22	11	17	57	25	29	34	16	29	41	18	23	8	17
AC_000158.1:44140488-44140508	TMEM30C	7	5	7	0	11	30	8	21	5	41	11	54	23	1	11	22
AC_000158.1:44140514-44140534	TMEM30C	18	8	29	47	35	31	23	6	118	2	29	11	21	11	32	20
AC_000158.1:44141008-44141027	TMEM30C	270	284	292	187	306	311	257	412	303	219	428	441	297	280	335	282
AC_000158.1:44199355-44199375	TBC1D23	245	193	191	745	222	189	98	180	244	249	205	345	227	169	220	252
AC_000158.1:44220835-44220854	TBC1D23	195	224	172	99	230	168	156	166	210	181	121	157	186	238	170	189
AC_000158.1:44220875-44220895	TBC1D23	5	5	9	3	9	13	1	4	3	4	6	0	13	12	1	7
AC_000158.1:44225385-44225405	TBC1D23	86	58	47	28	56	57	68	46	46	70	102	45	65	46	42	39
AC_000158.1:44268158-44268178	NIT2	342	227	218	99	278	201	351	380	322	213	276	438	7	0	2	1
AC_000158.1:44268187-44268206	NIT2	49	114	100	139	108	103	167	131	78	138	209	208	123	127	106	141
AC_000158.1:44269685-44269705	NIT2	52	89	54	41	96	111	92	86	74	96	76	73	64	98	92	66
AC_000158.1:44274167-44274187	NIT2	67	74	49	22	90	69	86	68	124	59	71	52	76	90	65	68
AC_000158.1:44317254-44317274	TOMM70A	16	10	9	0	28	4	8	3	27	7	4	0	22	15	5	6
AC_000158.1:44319787-44319806	TOMM70A	418	511	462	219	368	452	397	400	528	403	452	748	418	418	430	408
AC_000158.1:44319807-44319827	TOMM70A	97	73	94	30	133	50	61	74	105	43	72	50	113	92	83	66
AC_000158.1:44331341-44331360	TOMM70A	91	105	59	38	88	95	51	90	50	77	44	89	68	84	75	61
AC_000158.1:44357027-44357046	LNP1	110	77	138	106	120	118	125	136	157	109	171	188	81	82	157	125
AC_000158.1:44357057-44357076	LNP1	50	30	15	56	53	18	17	33	37	8	42	25	47	31	37	36
AC_000158.1:44357097-44357116	LNP1	37	72	39	48	88	48	74	42	76	79	67	13	66	49	60	49
AC_000158.1:44365868-44365887	LNP1	137	121	239	239	136	171	215	210	148	167	250	226	190	146	203	141
AC_000158.1:44370109-44370128	LNP1	41	25	19	30	29	11	25	37	10	18	17	0	38	18	25	32
AC_000158.1:44447202-44447222	LOC529036	46	27	0	25	35	31	19	34	32	13	5	5	50	24	24	25
AC_000158.1:44447221-44447240	LOC529036	48	10	6	5	24	17	40	5	16	22	6	36	20	21	17	4
AC_000158.1:44448015-44448035	LOC529036	66	50	55	8	59	94	71	84	156	53	78	136	87	47	76	89
AC_000158.1:44448046-44448065	LOC529036	170	159	175	126	153	171	217	219	236	188	318	286	199	181	201	205
AC_000158.1:44450051-44450070	LOC529036	3	8	34	20	38	16	15	27	23	1	6	24	17	4	15	32
AC_000158.1:44695700-44695719	EFHB	74	21	68	13	107	23	58	88	114	50	96	100	54	32	77	67
AC_000158.1:44712166-44712186	EFHB	80	101	56	14	101	22	71	70	65	73	91	102	68	59	58	64
AC_000158.1:44712316-44712336	EFHB	184	135	145	55	148	123	176	118	96	106	232	160	149	122	189	128
AC_000158.1:44712590-44712609	EFHB	126	125	146	39	130	123	112	154	144	133	170	261	142	120	132	132
AC_000158.1:44712929-44712949	EFHB	184	159	143	47	140	120	148	83	120	207	141	215	173	121	144	128
AC_000158.1:44747504-44747523	RAB5A	160	162	132	32	153	124	156	127	89	125	179	191	137	141	106	100
AC_000158.1:44747530-44747550	RAB5A	362	401	392	630	478	395	420	407	353	439	431	658	368	319	369	434
AC_000158.1:44747554-44747573	RAB5A	96	89	97	77	49	120	60	102	57	129	126	74	81	101	110	102
AC_000158.1:44747587-44747606	RAB5A	83	137	142	272	121	132	131	126	66	168	94	86	91	99	138	110
AC_000158.1:44749998-44750017	RAB5A	89	72	70	106	42	76	86	57	69	92	56	33	56	65	54	60
AC_000158.1:44769707-44769726	PP2D1	40	114	55	69	88	100	85	77	70	76	54	126	75	96	68	98
AC_000158.1:44771233-44771253	PP2D1	262	268	278	165	303	223	197	288	276	247	201	273	241	218	252	192
AC_000158.1:44772635-44772654	PP2D1	99	39	32	183	89	47	32	64	67	46	28	26	83	39	38	68
AC_000158.1:44772650-44772669	PP2D1	28	32	47	20	44	15	27	35	20	19	37	18	40	16	49	20
AC_000158.1:44772723-44772743	PP2D1	370	379	340	178	391	346	332	472	357	306	509	397	354	298	311	354
AC_000158.1:44822600-44822619	LOC107131289	32	49	120	50	84	57	76	88	57	57	82	92	65	50	94	69
AC_000158.1:44822648-44822667	LOC107131289	62	80	110	96	72	76	92	92	39	116	39	137	79	71	83	78
AC_000158.1:44822681-44822700	LOC107131289	405	416	425	155	377	388	451	358	348	302	425	781	402	345	435	405
AC_000158.1:44829990-44830009	LOC107131289	121	109	69	17	107	107	76	60	107	160	65	64	82	117	83	68
AC_000158.1:44830710-44830729	LOC107131289	156	106	104	98	164	131	134	121	82	213	211	199	148	141	113	144
AC_000158.1:44876666-44876685	KAT2B	393	396	339	458	404	325	419	370	358	322	411	455	354	311	349	355
AC_000158.1:44882472-44882491	KAT2B	59	82	132	27	56	57	109	78	84	53	88	166	46	73	63	74
AC_000158.1:44890245-44890265	KAT2B	30	49	54	47	58	76	66	62	51	29	30	18	68	34	54	71
AC_000158.1:44899626-44899645	KAT2B	689	773	691	258	667	823	817	872	651	917	707	838	719	810	660	649
AC_000158.1:44902159-44902178	KAT2B	95	89	168	28	111	119	108	129	95	91	98	61	133	120	123	85
AC_000158.1:44957154-44957174	SGOL1	17	15	0	9	18	8	0	13	3	17	0	0	12	3	7	5
AC_000158.1:44957237-44957257	SGOL1	9	46	37	60	13	50	60	34	58	27	81	15	36	42	47	48
AC_000158.1:44957281-44957301	SGOL1	186	127	139	26	174	151	162	128	182	173	130	283	173	127	179	165
AC_000158.1:44957897-44957917	SGOL1	2	9	9	0	11	5	0	5	9	9	3	0	8	5	3	10
AC_000158.1:44963698-44963717	SGOL1	26	20	26	15	22	35	46	0	34	27	20	22	25	28	21	27
AC_000158.1:4498386-4498405	LOC618359	122	102	170	116	99	51	121	147	150	100	208	129	129	90	141	143
AC_000158.1:4498432-4498452	LOC618359	218	130	115	86	237	158	198	138	180	180	252	122	211	149	173	131
AC_000158.1:4498450-4498470	LOC618359	39	86	74	41	37	97	82	39	50	49	33	34	59	56	59	41
AC_000158.1:4498470-4498489	LOC618359	51	103	38	48	37	93	17	81	57	97	95	81	50	66	46	45
AC_000158.1:45029358-45029377	PRDM9	6	2	0	5	0	1	0	0	0	0	0	0	1	3	0	5
AC_000158.1:45029697-45029717	PRDM9	14	37	29	3	28	22	18	25	22	27	5	0	23	34	17	19
AC_000158.1:45029764-45029784	PRDM9	188	189	223	88	277	126	275	306	195	203	228	176	222	163	225	180
AC_000158.1:45029819-45029838	PRDM9	610	588	606	274	726	616	620	679	662	655	593	1131	618	606	739	744
AC_000158.1:45029857-45029877	PRDM9	244	215	196	105	197	170	112	127	227	176	193	212	225	153	164	192
AC_000158.1:45074761-45074781	ZNF596	86	94	77	98	101	74	113	153	105	145	153	105	74	74	80	96
AC_000158.1:45076122-45076141	ZNF596	28	44	30	48	32	17	38	85	57	54	82	6	58	33	48	34
AC_000158.1:45077485-45077504	ZNF596	79	69	125	74	96	64	66	78	95	67	137	135	106	54	90	88
[truncated: 94,001 more rows]

## Sheet: Neg_vs_HI
id	num	neg|score	neg|p-value	neg|fdr	neg|rank	neg|goodsgrna	neg|lfc	pos|score	pos|p-value	pos|fdr	pos|rank	pos|goodsgrna	pos|lfc
ARFRP1	4	1	1	1	23115	0	1.2545	7.6275e-08	2.1382e-07	0.000113	43	4	1.2545
ASNA1	5	1	1	1	23130	0	2.0018	4.3453e-09	2.1382e-07	0.000113	25	5	2.0018
B3GAT3	5	1	1	1	23143	0	2.1916	5.2753e-11	2.1382e-07	0.000113	11	5	2.1916
COG1	5	0.99989	0.9999	1	23062	0	1.7567	3.7331e-08	2.1382e-07	0.000113	35	4	1.7567
COG2	4	1	1	1	23121	0	1.5912	4.1353e-08	2.1382e-07	0.000113	37	4	1.5912
COG4	4	1	1	1	23120	0	1.835	5.3578e-08	2.1382e-07	0.000113	38	4	1.835
COG5	5	0.99356	0.99355	1	22814	0	1.9339	1.9528e-09	2.1382e-07	0.000113	22	4	1.9339
COG7	5	1	1	1	23117	0	1.3121	6.3695e-08	2.1382e-07	0.000113	41	5	1.3121
EIF5A	5	1	1	1	23142	0	1.8462	8.8728e-11	2.1382e-07	0.000113	12	5	1.8462
EXT1	4	1	1	1	23141	0	2.9852	8.9567e-11	2.1382e-07	0.000113	13	4	2.9852
EXT2	5	1	1	1	23140	0	3.4971	1.2494e-10	2.1382e-07	0.000113	14	5	3.4971
EXTL3	4	1	1	1	23134	0	2.0855	1.3706e-09	2.1382e-07	0.000113	20	4	2.0855
FAM20B	5	1	1	1	23144	0	1.8343	3.7789e-12	2.1382e-07	0.000113	10	5	1.8343
GALE	5	1	1	1	23138	0	1.5318	1.4071e-10	2.1382e-07	0.000113	16	5	1.5318
GET4	4	1	1	1	23139	0	2.45	1.3885e-10	2.1382e-07	0.000113	15	4	2.45
GLCE	5	1	1	1	23146	0	2.6644	7.2148e-14	2.1382e-07	0.000113	8	5	2.6644
GTF2H3	4	1	1	1	23116	0	1.3702	6.7977e-08	2.1382e-07	0.000113	42	4	1.3702
HS2ST1	4	0.99997	0.99997	1	23078	0	2.5254	1.3036e-08	2.1382e-07	0.000113	29	4	2.5254
IMPAD1	4	1	1	1	23126	0	1.6443	1.3506e-08	2.1382e-07	0.000113	30	4	1.6443
LOC107131133	4	1	1	1	23128	0	1.7681	6.6796e-09	2.1382e-07	0.000113	27	4	1.7681
LOC526865	5	1	1	1	23124	0	1.4331	3.3092e-08	2.1382e-07	0.000113	32	5	1.4331
MBTPS1	5	1	1	1	23119	0	1.1732	5.761e-08	2.1382e-07	0.000113	39	5	1.1732
MED16	5	1	1	1	23152	0	3.5315	9.3821e-18	2.1382e-07	0.000113	1	5	3.5315
MED23	5	1	1	1	23136	0	1.4506	9.5593e-10	2.1382e-07	0.000113	18	5	1.4506
MED24	5	1	1	1	23153	0	3.7734	1.9706e-17	2.1382e-07	0.000113	2	5	3.7734
MED25	5	1	1	1	23151	0	3.764	2.2799e-15	2.1382e-07	0.000113	3	5	3.764
MON2	5	1	1	1	23133	0	1.5457	1.4269e-09	2.1382e-07	0.000113	21	5	1.5457
NAPG	4	1	1	1	23125	0	2.8783	1.8356e-08	2.1382e-07	0.000113	31	4	2.8783
NDST1	4	1	1	1	23149	0	3.5357	7.9633e-15	2.1382e-07	0.000113	5	4	3.5357
PTAR1	4	1	1	1	23127	0	2.3525	7.2879e-09	2.1382e-07	0.000113	28	4	2.3525
RACK1	3	1	1	1	23111	0	2.8264	1.1994e-07	2.1382e-07	0.000113	47	3	2.8264
RNGTT	4	1	1	1	23118	0	2.0189	6.3335e-08	2.1382e-07	0.000113	40	4	2.0189
SLC35B2	5	1	1	1	23150	0	3.5476	4.2628e-15	2.1382e-07	0.000113	4	5	3.5476
SLC39A9	4	1	1	1	23129	0	2.0602	5.2087e-09	2.1382e-07	0.000113	26	4	2.0602
TM9SF2	5	1	1	1	23145	0	2.0944	2.5286e-13	2.1382e-07	0.000113	9	5	2.0944
TM9SF3	4	1	1	1	23123	0	1.4222	3.5276e-08	2.1382e-07	0.000113	34	4	1.4222
TMEM165	5	1	1	1	23147	0	2.5805	5.3542e-14	2.1382e-07	0.000113	7	5	2.5805
TTC4	4	1	1	1	23135	0	2.4555	1.1744e-09	2.1382e-07	0.000113	19	4	2.4555
UGDH	5	1	1	1	23148	0	2.7435	4.7506e-14	2.1382e-07	0.000113	6	5	2.7435
UGP2	4	1	1	1	23137	0	2.0959	8.7239e-10	2.1382e-07	0.000113	17	4	2.0959
UNC50	5	0.99917	0.99918	1	22999	0	2.0711	3.4244e-08	2.1382e-07	0.000113	33	4	2.0711
USO1	4	1	1	1	23132	0	1.8678	2.6965e-09	2.1382e-07	0.000113	23	4	1.8678
VPS53	4	1	1	1	23131	0	1.9529	3.6292e-09	2.1382e-07	0.000113	24	4	1.9529
WRB	5	1	1	1	23122	0	1.3556	3.9895e-08	2.1382e-07	0.000113	36	5	1.3556
MAPK14	4	1	1	1	23110	0	1.3114	1.3055e-07	4.2763e-07	0.00022	48	4	1.3114
DHPS	5	1	1	1	23112	0	1.4216	9.5395e-08	6.4145e-07	0.00028	46	5	1.4216
DHX29	4	1	1	1	23109	0	2.0714	1.3522e-07	6.4145e-07	0.00028	49	4	2.0714
EIF1AX	5	0.99975	0.99976	1	23041	0	1.8451	1.4743e-07	6.4145e-07	0.00028	51	4	1.8451
GOSR1	5	1	1	1	23114	0	1.5566	7.6659e-08	6.4145e-07	0.00028	44	5	1.5566
PBRM1	5	0.99999	0.99999	1	23093	0	1.3362	1.4188e-07	6.4145e-07	0.00028	50	5	1.3362
SUPT6H	4	1	1	1	23104	0	1.5067	3.4697e-07	6.4145e-07	0.00028	57	4	1.5067
SYS1	5	1	1	1	23113	0	1.0891	9.2701e-08	6.4145e-07	0.00028	45	5	1.0891
TP53	5	1	1	1	23108	0	0.7966	1.6096e-07	6.4145e-07	0.00028	52	5	0.7966
CTDP1	5	1	1	1	23106	0	0.97892	2.043e-07	1.0691e-06	0.000434	54	5	0.97892
ELOF1	5	1	1	1	23105	0	1.1776	2.3307e-07	1.0691e-06	0.000434	56	5	1.1776
MNAT1	5	1	1	1	23107	0	1.1968	1.9785e-07	1.0691e-06	0.000434	53	5	1.1968
TAF11	5	1	1	1	23102	0	1.6835	2.2945e-07	1.0691e-06	0.000434	55	5	1.6835
STX5	5	0.97268	0.97274	1	22285	0	2.0791	3.6047e-07	1.4967e-06	0.000597	58	4	2.0791
ARF4	5	1	1	1	23096	0	1.3975	3.7536e-07	1.9243e-06	0.000743	59	5	1.3975
EIF5	4	0.998	0.99801	1	22947	0	2.1222	8.4699e-07	1.9243e-06	0.000743	63	3	2.1222
ALG5	4	1	1	1	23101	0	1.3572	8.8534e-07	2.352e-06	0.000878	64	4	1.3572
BRD7	5	1	1	1	23103	0	1.1214	4.59e-07	2.352e-06	0.000878	60	5	1.1214
GTF2E1	5	1	1	1	23100	0	1.3581	6.0419e-07	2.7796e-06	0.001022	61	5	1.3581
B4GALT7	5	0.99989	0.99989	1	23060	0	1.7777	6.9202e-07	3.2072e-06	0.00116	62	4	1.7777
B3GALT6	4	0.99999	0.99999	1	23095	0	2.4215	1.1004e-06	4.0625e-06	0.001425	66	4	2.4215
OSTC	5	0.99999	0.99999	1	23088	0	1.2655	8.9125e-07	4.0625e-06	0.001425	65	5	1.2655
COG6	4	1	1	1	23099	0	1.188	1.3996e-06	4.9178e-06	0.001699	67	4	1.188
SGMS1	5	0.52003	0.52003	1	11701	0	1.7088	1.5377e-06	7.4836e-06	0.002548	68	4	1.7088
PIAS1	4	1	1	1	23098	0	1.0659	2.3227e-06	7.9112e-06	0.002655	70	4	1.0659
ENY2	5	0.95417	0.95428	1	21862	0	1.3027	2.0196e-06	8.3388e-06	0.002758	69	4	1.3027
GTF2H2	4	0.76506	0.76509	1	17386	0	1.8024	2.805e-06	9.6217e-06	0.003138	72	3	1.8024
SEH1L	5	0.11456	0.1868	1	3790	1	1.1803	2.4145e-06	1.1332e-05	0.003644	71	4	1.1803
VPS52	4	1	1	1	23097	0	1.3536	3.1948e-06	1.176e-05	0.00373	73	4	1.3536
TUT1	3	0.99851	0.99854	1	22962	0	2.8666	4.2425e-06	1.347e-05	0.004215	74	3	2.8666
RPAP2	4	0.99999	0.99999	1	23094	0	0.9978	6.41e-06	2.2023e-05	0.006799	79	4	0.9978
ARMC7	5	0.33663	0.35893	1	7788	1	1.8394	5.0244e-06	2.4589e-05	0.007299	76	3	1.8394
FNDC3B	5	0.88768	0.88765	1	20241	0	0.95707	4.7939e-06	2.4161e-05	0.007299	75	4	0.95707
VPS51	4	0.99999	0.99999	1	23091	0	1.0871	7.2554e-06	2.4589e-05	0.007299	82	4	1.0871
MBTPS2	4	0.99999	0.99999	1	23090	0	1.1126	7.2789e-06	2.5017e-05	0.007332	83	4	1.1126
C1H3orf58	5	0.99695	0.99695	1	22915	0	1.6403	5.429e-06	2.6727e-05	0.00764	77	4	1.6403
PVRL2	5	0.96105	0.96118	1	22040	0	1.3631	5.4706e-06	2.6727e-05	0.00764	78	4	1.3631
VPS13D	5	0.14813	0.22678	1	4479	1	1.1408	6.7398e-06	3.0576e-05	0.008633	80	4	1.1408
DYRK1A	5	0.99999	0.99999	1	23092	0	0.67728	6.9995e-06	3.1003e-05	0.008648	81	5	0.67728
PFDN2	4	0.81758	0.81749	1	18607	0	1.6378	9.822e-06	3.4852e-05	0.009606	86	3	1.6378
SAR1A	4	0.99999	0.99999	1	23089	0	0.87769	1.0244e-05	3.6135e-05	0.009843	87	4	0.87769
NDST2	5	0.99869	0.9987	1	22973	0	1.3575	8.6811e-06	3.7846e-05	0.010189	84	4	1.3575
DDX3X	4	0.99999	0.99999	1	23087	0	1.0206	1.144e-05	4.1267e-05	0.010857	88	4	1.0206
SEC61B	5	0.99935	0.99936	1	23007	0	0.96604	9.7712e-06	4.1267e-05	0.010857	85	4	0.96604
GTF2F2	5	0.92244	0.92251	1	21086	0	0.90659	1.2589e-05	5.1102e-05	0.013294	89	4	0.90659
NUP35	4	0.99998	0.99998	1	23085	0	1.0183	1.5742e-05	5.4951e-05	0.013937	91	4	1.0183
TMEM115	4	0.99998	0.99998	1	23086	0	0.7978	1.5648e-05	5.4951e-05	0.013937	90	4	0.7978
TTC27	4	0.99998	0.99998	1	23084	0	1.4606	1.5826e-05	5.5378e-05	0.013937	92	4	1.4606
UXT	4	0.99937	0.99937	1	23008	0	1.3187	1.6347e-05	5.88e-05	0.014639	93	4	1.3187
TAF13	4	0.99985	0.99986	1	23049	0	1.6754	1.7154e-05	6.2221e-05	0.015325	94	4	1.6754
SLC30A1	4	0.99998	0.99998	1	23083	0	0.66249	1.9471e-05	7.0346e-05	0.017144	96	4	0.66249
ERCC3	5	0.58462	0.58458	1	13200	0	1.6358	1.7899e-05	7.4194e-05	0.017894	95	4	1.6358
RBM33	4	0.99998	0.99998	1	23081	0	1.0783	2.2647e-05	8.1036e-05	0.019343	98	4	1.0783
EEF2	4	0.45461	0.45457	1	10249	0	1.9767	2.6954e-05	9.3865e-05	0.021733	102	3	1.9767
FAM103A1	4	0.53864	0.53858	1	12160	0	1.3117	2.6689e-05	9.301e-05	0.021733	101	2	1.3117
XRCC4	5	0.99998	0.99998	1	23082	0	0.70093	2.2602e-05	9.2155e-05	0.021733	97	5	0.70093
FZR1	4	0.83403	0.83382	1	18973	0	1.007	2.8119e-05	9.8569e-05	0.022596	104	3	1.007
KIAA1429	5	0.99997	0.99998	1	23080	0	0.64535	2.5276e-05	0.00010584	0.024024	99	5	0.64535
SUPT4H1	5	0.98038	0.98048	1	22474	0	0.84215	2.614e-05	0.00010926	0.02456	100	3	0.84215
NUP133	5	0.99997	0.99998	1	23079	0	0.651	2.7051e-05	0.0001114	0.0248	103	5	0.651
TRAPPC13	4	0.99997	0.99997	1	23077	0	0.76857	3.356e-05	0.00011653	0.025695	105	4	0.76857
CSNK2A1	4	0.90709	0.90697	1	20704	0	1.2067	3.6298e-05	0.0001285	0.028068	107	3	1.2067
TMEM199	5	0.99961	0.99961	1	23033	0	0.80557	3.37e-05	0.00014005	0.030304	106	4	0.80557
UBN1	5	0.99996	0.99997	1	23076	0	0.83629	3.6355e-05	0.00015331	0.032866	108	5	0.83629
TCEB3	4	0.99984	0.99985	1	23048	0	0.89906	4.6488e-05	0.00015801	0.033563	110	4	0.89906
GTF2E2	4	0.96527	0.96514	1	22115	0	1.1236	4.9617e-05	0.00017169	0.036139	113	3	1.1236
NOL11	3	0.99994	0.99995	1	23072	0	1.3784	6.0291e-05	0.0001811	0.037775	117	3	1.3784
NCSTN	4	0.59296	0.59307	1	13382	0	1.5127	5.5403e-05	0.00019393	0.039735	115	2	1.5127
TRAPPC1	3	0.99994	0.99994	1	23070	0	1.1635	6.4217e-05	0.00019222	0.039735	120	3	1.1635
KPNA2	5	0.3344	0.35716	1	7738	1	1.0784	4.6203e-05	0.00020762	0.041885	109	3	1.0784
RAG2	4	0.99994	0.99994	1	23073	0	0.73082	5.9254e-05	0.00020804	0.041885	116	4	0.73082
ZBTB1	4	0.73834	0.73829	1	16766	0	1.2078	6.0462e-05	0.00021318	0.042549	118	3	1.2078
NUP50	5	0.99995	0.99996	1	23075	0	1.2524	4.7802e-05	0.00021617	0.042667	111	5	1.2524
RIC1	5	0.99995	0.99996	1	23074	0	0.92765	4.8096e-05	0.00021745	0.042667	112	5	0.92765
CDH2	4	0.99994	0.99994	1	23071	0	0.91035	6.2284e-05	0.00022429	0.043639	119	4	0.91035
DOHH	5	0.99954	0.99954	1	23017	0	1.2089	5.099e-05	0.00023156	0.044678	114	4	1.2089
ACTR6	4	0.99993	0.99993	1	23069	0	0.75776	6.923e-05	0.00025081	0.047991	123	4	0.75776
TMEM41B	4	0.99992	0.99993	1	23068	0	0.64985	7.6431e-05	0.00028245	0.053603	126	4	0.64985
CARM1	5	0.9912	0.99127	1	22755	0	0.76487	6.438e-05	0.00029571	0.055663	121	4	0.76487
TMED2	5	0.99988	0.99989	1	23059	0	1.1075	6.8169e-05	0.00031153	0.058168	122	4	1.1075
SUCO	5	0.98152	0.98163	1	22506	0	0.89239	7.1178e-05	0.00032522	0.060238	124	4	0.89239
SRP9	5	0.99986	0.99987	1	23057	0	1.3079	7.3747e-05	0.00033804	0.062117	125	4	1.3079
GPR89A	4	0.69958	0.69947	1	15823	0	1.2511	9.2764e-05	0.00034489	0.062384	133	3	1.2511
RPAP3	4	0.99991	0.99991	1	23064	0	0.60662	9.2506e-05	0.00034446	0.062384	131	4	0.60662
PRRC2A	5	0.99992	0.99992	1	23067	0	1.067	8.2572e-05	0.00037995	0.068194	127	5	1.067
TAPT1	4	0.99978	0.99978	1	23043	0	0.99214	0.00010245	0.00038893	0.069269	134	4	0.99214
ATP2C1	5	0.99956	0.99956	1	23020	0	0.87838	9.002e-05	0.00041587	0.07193	129	4	0.87838
NDC1	5	0.99991	0.99992	1	23066	0	0.8114	8.7717e-05	0.00040732	0.07193	128	5	0.8114
SYMPK	5	0.99991	0.99991	1	23065	0	0.60148	9.0186e-05	0.0004163	0.07193	130	5	0.60148
TRAPPC3	4	0.90116	0.90094	1	20566	0	1.0623	0.0001086	0.00041374	0.07193	135	3	1.0623
ARID2	5	0.99991	0.99991	1	23063	0	0.58776	9.2555e-05	0.00042614	0.073084	132	5	0.58776
STT3A	4	0.99712	0.99713	1	22919	0	1.4776	0.00012828	0.00048429	0.082448	138	3	1.4776
OSBPL2	4	0.99986	0.99987	1	23056	0	0.66199	0.0001371	0.00051637	0.087266	140	4	0.66199
LOC104968423	4	0.99898	0.99897	1	22987	0	1.0622	0.00013968	0.00052706	0.088427	141	3	1.0622
CCDC18	4	0.99986	0.99986	1	23054	0	0.96007	0.0001421	0.00053561	0.088442	142	4	0.96007
PDRG1	5	0.76616	0.76596	1	17409	0	1.0558	0.00011882	0.00053262	0.088442	136	3	1.0558
SACM1L	5	0.99817	0.99819	1	22954	0	1.0953	0.00012074	0.0005386	0.088442	137	4	1.0953
PA2G4	4	0.99985	0.99986	1	23053	0	0.66712	0.00014502	0.00054673	0.089144	143	4	0.66712
LOC511141	4	0.99985	0.99986	1	23051	0	0.70571	0.00014978	0.00056469	0.091428	147	4	0.70571
RBBP6	4	0.99985	0.99986	1	23050	0	1.0065	0.00015035	0.00056897	0.091481	148	4	1.0065
HSP90B1	5	0.9998	0.9998	1	23046	0	1.3003	0.00013535	0.00060061	0.095903	139	4	1.3003
ATXN7L3	5	0.83234	0.83221	1	18946	0	1.0198	0.00014663	0.00064508	0.100917	146	3	1.0198
C1H21orf59	5	0.99862	0.99864	1	22968	0	1.274	0.00014516	0.00063867	0.100917	144	3	1.274
TMED10	5	0.65233	0.65226	1	14765	0	1.1914	0.00014644	0.0006438	0.100917	145	3	1.1914
CSE1L	4	0.98412	0.98406	1	22571	0	1.0446	0.0001749	0.00065962	0.102499	151	3	1.0446
RPL32	3	0.031101	0.056327	0.918435	1469	1	1.605	0.00022983	0.0006716	0.103663	159	2	1.605
LOC785996	5	0.93506	0.93525	1	21398	0	0.070082	0.0001578	0.00068913	0.105665	149	2	0.070082
TRNT1	4	0.99725	0.99727	1	22926	0	1.1692	0.00018902	0.0007118	0.108422	155	2	1.1692
UROD	5	0.94484	0.94499	1	21654	0	1.0478	0.0001714	0.00073745	0.111596	150	4	1.0478
RPTOR	5	0.96182	0.96197	1	22056	0	0.76748	0.00017703	0.00075627	0.112967	153	4	0.76748
SUPT5H	5	0.99985	0.99986	1	23052	0	0.93326	0.00017647	0.00075541	0.112967	152	4	0.93326
MPI	5	0.99953	0.99953	1	23016	0	0.79752	0.00018411	0.00077893	0.115607	154	4	0.79752
nc_guide275684	1	0.99915	0.99917	1	22997	0	3.0156	0.00085425	0.00086018	0.126852	252	1	3.0156
CPSF6	5	0.036126	0.0739	0.964487	1622	1	0.66036	0.00020946	0.00087686	0.128494	156	4	0.66036
GALNT3	4	0.71953	0.71941	1	16320	0	0.89871	0.00024035	0.00092176	0.132961	162	3	0.89871
PSMB5	5	0.99786	0.99788	1	22945	0	0.85846	0.00022395	0.00092518	0.132961	157	4	0.85846
TCEA1	4	0.99976	0.99976	1	23042	0	1.2364	0.00024356	0.00093032	0.132961	163	4	1.2364
ZNF367	4	0.99001	0.98993	1	22719	0	0.90969	0.00023846	0.00091407	0.132961	161	3	0.90969
CLN5	5	0.25051	0.29513	1	6212	1	0.70643	0.00022954	0.00094614	0.134392	158	4	0.70643
LOC540197	5	0.99658	0.99658	1	22906	0	0.65991	0.00023616	0.00096666	0.135644	160	4	0.65991
NF2	4	0.99975	0.99975	1	23040	0	0.3757	0.00025377	0.00096367	0.135644	165	4	0.3757
OR2T12	4	0.94036	0.94025	1	21532	0	0.84599	0.00026536	0.0010137	0.140541	167	3	0.84599
SYVN1	5	0.99981	0.99982	1	23047	0	0.66404	0.00024801	0.001012	0.140541	164	4	0.66404
PCBP3	4	0.99973	0.99973	1	23039	0	0.61809	0.00027105	0.0010355	0.141983	169	4	0.61809
PMM2	4	0.99973	0.99973	1	23038	0	0.79043	0.00027141	0.0010364	0.141983	170	4	0.79043
EIF2S1	2	0.99944	0.99943	1	23011	0	1.3644	0.00055545	0.0010586	0.143221	230	2	1.3644
NSF	4	0.00042082	0.0015055	0.246165	139	2	-0.34161	0.0002781	0.0010595	0.143221	174	2	-0.34161
PNMA5	4	0.99972	0.99972	1	23037	0	0.50454	0.00028202	0.0010676	0.143221	175	4	0.50454
PSMC3	5	0.29399	0.32654	1	7005	1	0.75152	0.00026481	0.0010702	0.143221	166	3	0.75152
EIF3H	5	0.165	0.23755	1	4775	1	0.67241	0.0002667	0.0010783	0.143479	168	3	0.67241
DTHD1	5	0.97539	0.97546	1	22347	0	0.78019	0.00027535	0.0011086	0.144983	172	4	0.78019
MTOR	5	0.99196	0.992	1	22774	0	0.94309	0.00027239	0.0010979	0.144983	171	4	0.94309
PLK1	4	0.013951	0.03192	0.794105	916	1	0.99809	0.00029184	0.0011146	0.144983	177	2	0.99809
SDR16C5	5	0.30385	0.33383	1	7181	1	0.59429	0.00027677	0.0011125	0.144983	173	4	0.59429
SLC6A2	5	0.26615	0.30625	1	6480	1	-0.02316	0.00028821	0.0011565	0.149593	176	1	-0.02316
PGM3	5	0.9992	0.99921	1	23000	0	0.97515	0.00029397	0.0011792	0.151678	178	3	0.97515
SUZ12	4	0.59666	0.59681	1	13478	0	0.70374	0.00031316	0.0011886	0.152043	180	3	0.70374
ACO2	5	0.037906	0.076518	0.966252	1684	1	0.97091	0.00030781	0.0012356	0.157192	179	3	0.97091
COG3	4	0.32288	0.33118	1	7532	1	1.1991	0.00033132	0.0012592	0.159309	183	3	1.1991
ATP6V1C1	4	0.91113	0.91099	1	20812	0	1.1327	0.00033596	0.0012754	0.15962	184	2	1.1327
MVK	5	0.8112	0.81116	1	18443	0	0.55561	0.00031988	0.0012741	0.15962	181	4	0.55561
GTF2A2	5	0.98273	0.98282	1	22536	0	0.87938	0.000323	0.0012853	0.159986	182	4	0.87938
LOC786974	4	0.97435	0.97427	1	22327	0	0.85136	0.00034286	0.0012994	0.160878	186	3	0.85136
SEC16A	4	0.99668	0.99669	1	22910	0	0.82505	0.00034911	0.0013254	0.163235	187	3	0.82505
RGS5	5	0.62511	0.62507	1	14140	0	0.90579	0.00033771	0.0013327	0.163262	185	3	0.90579
ALG10	4	0.97406	0.97396	1	22314	0	1.0725	0.0003674	0.0014003	0.169742	189	3	1.0725
NUP214	5	0.42107	0.42814	1	9486	1	0.54668	0.00035394	0.0013939	0.169742	188	3	0.54668
HSPA9	3	0.9995	0.99951	1	23013	0	0.92851	0.00049865	0.0014507	0.174943	224	3	0.92851
COG8	5	0.99742	0.99743	1	22932	0	0.97024	0.00037761	0.0014773	0.175881	190	4	0.97024
ERP44	4	0.99961	0.99962	1	23031	0	0.70353	0.00039377	0.0014897	0.175881	194	4	0.70353
KCNA6	4	0.99961	0.99962	1	23032	0	0.59199	0.00039319	0.0014867	0.175881	193	4	0.59199
SCAP	5	0.97229	0.97234	1	22281	0	0.9022	0.00038034	0.0014837	0.175881	191	3	0.9022
TOMM20	4	0.98297	0.98293	1	22540	0	1.0406	0.00039518	0.0014965	0.175881	195	2	1.0406
BRAP	5	0.7943	0.79416	1	18042	0	0.65747	0.00038862	0.0015157	0.177243	192	3	0.65747
EIF4B	4	0.9996	0.9996	1	23030	0	0.71785	0.00040371	0.0015243	0.177347	197	4	0.71785
GTF2H5	4	0.99957	0.99958	1	23025	0	0.53222	0.00042676	0.0015979	0.17867	204	4	0.53222
IWS1	4	0.99751	0.99753	1	22933	0	1.0547	0.00041335	0.0015628	0.17867	200	3	1.0547
PDE6C	4	0.99957	0.99958	1	23024	0	0.59385	0.00042763	0.0016021	0.17867	205	4	0.59385
POLR2H	5	0.99924	0.99924	1	23003	0	0.85247	0.00040558	0.001576	0.17867	198	4	0.85247
PSMD12	4	0.99958	0.99959	1	23026	0	0.55739	0.00042415	0.0015889	0.17867	203	4	0.55739
RPS6KC1	5	0.19311	0.25582	1	5241	1	-0.13234	0.00040295	0.0015658	0.17867	196	2	-0.13234
SUDS3	4	0.95816	0.95808	1	21975	0	0.96805	0.00041389	0.0015645	0.17867	201	3	0.96805
UFSP2	5	0.12006	0.19454	1	3919	1	0.84061	0.00040703	0.0015812	0.17867	199	4	0.84061
WASF2	4	0.8631	0.86287	1	19649	0	0.90781	0.00042812	0.0016051	0.17867	206	3	0.90781
GTF2H4	5	0.99764	0.99764	1	22936	0	0.92909	0.00042082	0.001637	0.178988	202	3	0.92909
LOC787760	4	0.97144	0.97138	1	22266	0	0.75103	0.00043144	0.0016197	0.178988	207	3	0.75103
POLR2A	4	0.99957	0.99958	1	23023	0	0.74304	0.00043428	0.0016312	0.178988	208	4	0.74304
RBM15	4	0.99956	0.99958	1	23022	0	0.6448	0.0004368	0.0016389	0.178988	209	4	0.6448
SPTSSA	4	0.94111	0.941	1	21553	0	0.79599	0.00044266	0.0016624	0.180705	211	3	0.79599
ZPR1	4	0.18442	0.21963	1	5091	1	0.71799	0.00044725	0.0016765	0.181387	213	2	0.71799
TCERG1	5	0.41911	0.42647	1	9443	1	0.84936	0.00043755	0.0017018	0.181936	210	3	0.84936
TRAPPC2	4	0.99954	0.99955	1	23018	0	0.78063	0.00045625	0.0017052	0.181936	218	4	0.78063
USP22	4	0.99955	0.99956	1	23019	0	0.46561	0.00045351	0.0016966	0.181936	215	4	0.46561
METTL5	5	0.80916	0.80908	1	18394	0	0.57844	0.00044325	0.001724	0.1831	212	4	0.57844
APOO	5	0.69003	0.68981	1	15610	0	0.83479	0.00045175	0.0017535	0.1833	214	4	0.83479
ATP6V0B	3	0.64266	0.6426	1	14542	0	-0.099925	0.00061305	0.0017813	0.1833	237	1	-0.099925
CCDC115	5	0.99502	0.99504	1	22861	0	0.5707	0.00045579	0.001768	0.1833	217	3	0.5707
CENPI	4	0.97724	0.9772	1	22391	0	1.0204	0.00047338	0.0017753	0.1833	220	2	1.0204
LOC100847545	4	0.76771	0.76773	1	17445	0	0.88923	0.00047448	0.00178	0.1833	221	2	0.88923
MAD2L1	3	0.90103	0.90115	1	20560	0	1.3574	0.00061314	0.0017813	0.1833	238	2	1.3574
PHKA1	5	0.71197	0.71175	1	16129	0	0.60645	0.00045549	0.0017676	0.1833	216	4	0.60645
ARID1A	5	0.99986	0.99987	1	23055	0	0.49116	0.00046683	0.0018074	0.185162	219	4	0.49116
FAM102B	5	0.66455	0.66434	1	15042	0	0.5092	0.00048126	0.0018608	0.189798	222	3	0.5092
ST7	4	0.9995	0.99951	1	23014	0	0.8683	0.0004975	0.0018698	0.189878	223	4	0.8683
LOC510625	4	0.88715	0.88699	1	20230	0	0.95725	0.00050138	0.0018818	0.190259	225	2	0.95725
VPS54	4	0.99318	0.99315	1	22809	0	1.0689	0.0005128	0.0019267	0.193952	226	3	1.0689
COX7A1	5	0.098272	0.16358	1	3390	1	0.96873	0.00051461	0.0019827	0.19787	227	3	0.96873
nc_guide148084	1	0.998	0.998	1	22948	0	2.7848	0.0019968	0.0019784	0.19787	343	1	2.7848
SIRT6	4	0.98488	0.98482	1	22596	0	0.64899	0.00055857	0.0020892	0.207602	231	3	0.64899
LRRIQ3	5	0.88689	0.88684	1	20225	0	0.64354	0.00055453	0.002132	0.209746	229	4	0.64354
SRM	4	0.99943	0.99943	1	23010	0	0.43474	0.0005714	0.002138	0.209746	233	4	0.43474
WDR7	5	0.9987	0.99871	1	22974	0	1.0342	0.00055318	0.0021251	0.209746	228	3	1.0342
RGP1	5	0.92794	0.92809	1	21215	0	0.64088	0.00056852	0.0021752	0.212495	232	4	0.64088
CCDC172	5	0.99958	0.99958	1	23029	0	1.0073	0.00058659	0.0022333	0.216351	234	4	1.0073
RBL1	4	0.99211	0.99207	1	22780	0	0.9454	0.00059753	0.0022329	0.216351	235	2	0.9454
CLP1	4	0.54474	0.54458	1	12308	0	0.93309	0.0006078	0.0022675	0.21875	236	3	0.93309
EIF3M	3	0.99916	0.99917	1	22998	0	0.89402	0.00084187	0.0024202	0.23141	251	3	0.89402
INTS7	5	0.29236	0.32537	1	6979	1	1.107	0.0006402	0.0024129	0.23141	239	3	1.107
TAF1	4	0.017535	0.0378	0.834972	1055	1	0.10695	0.0006497	0.0024287	0.23141	241	1	0.10695
LOC107131267	5	0.94306	0.94323	1	21609	0	1.0259	0.00064698	0.0024411	0.231639	240	3	1.0259
AQR	5	0.63954	0.63943	1	14469	0	1.0371	0.0006671	0.0025121	0.237401	242	4	1.0371
LOC100847880	4	0.25219	0.27227	1	6237	1	1.122	0.00075523	0.0026934	0.253502	244	3	1.122
UBA5	4	0.055913	0.098124	0.992944	2206	1	0.85925	0.00077341	0.002746	0.257406	246	2	0.85925
GAR1	5	0.29834	0.32977	1	7077	1	0.85479	0.00075112	0.0027978	0.261198	243	3	0.85479
COX8A	4	0.73582	0.73573	1	16711	0	0.85392	0.00080752	0.0028401	0.26303	248	2	0.85392
SLC35A3	5	0.43919	0.44396	1	9888	1	0.42705	0.00076179	0.0028346	0.26303	245	4	0.42705
TAF8	5	0.65435	0.65429	1	14818	0	0.5537	0.00080623	0.0029817	0.275038	247	4	0.5537
ALG8	4	0.90965	0.90949	1	20770	0	0.83953	0.00088043	0.0030385	0.276825	255	3	0.83953
ATP6V1F	4	0.83693	0.83666	1	19038	0	0.9027	0.00089652	0.0030796	0.276825	258	3	0.9027
ELOVL3	5	0.92163	0.9217	1	21066	0	0.90234	0.00083514	0.0030847	0.276825	250	4	0.90234
GTF2B	4	0.99777	0.9978	1	22939	0	1.0088	0.00088542	0.0030544	0.276825	256	2	1.0088
PGS1	5	0.55007	0.55001	1	12438	0	0.82729	0.00082627	0.0030509	0.276825	249	3	0.82729
UBE3D	4	0.80707	0.80697	1	18333	0	0.75262	0.00089114	0.0030672	0.276825	257	3	0.75262
UXS1	4	0.99868	0.9987	1	22971	0	0.96277	0.00087194	0.003015	0.276825	254	2	0.96277
ELP	4	0.8481	0.84782	1	19306	0	0.67471	0.00093879	0.0031942	0.284444	261	2	0.67471
RSPH4A	5	0.7932	0.79305	1	18016	0	0.86275	0.0008662	0.0031925	0.284444	253	3	0.86275
OR11L1	4	0.18035	0.21649	1	5046	1	0.76259	0.00094592	0.0032143	0.285137	262	3	0.76259
LARS2	5	0.053605	0.099264	0.994578	2145	1	0.61714	0.00090887	0.003334	0.294187	259	4	0.61714
LOC614143	4	0.99471	0.99469	1	22856	0	0.67997	0.00099467	0.0033417	0.294187	264	3	0.67997
SCAF8	4	0.99257	0.99252	1	22797	0	0.68097	0.0010048	0.0033738	0.295778	265	3	0.68097
WDR24	5	0.24984	0.29466	1	6196	1	0.959	0.00092135	0.0033854	0.295778	260	3	0.959
ENO1	4	0.50274	0.50261	1	11318	0	0.8461	0.0010336	0.0034452	0.298902	266	3	0.8461
SLC10A7	4	0.74379	0.7438	1	16891	0	0.8603	0.0010355	0.0034469	0.298902	267	2	0.8603
NUFIP2	4	0.6203	0.62049	1	14023	0	0.93173	0.0010848	0.0035906	0.30746	271	3	0.93173
SPHKAP	5	0.99811	0.99811	1	22952	0	0.56232	0.00098001	0.0035987	0.30746	263	4	0.56232
TRAPPC4	4	0.99906	0.99906	1	22994	0	0.8123	0.0010827	0.0035863	0.30746	270	3	0.8123
TSFM	4	0.27587	0.29149	1	6668	1	0.8767	0.0010864	0.0035975	0.30746	273	2	0.8767
XRCC5	4	0.39767	0.39895	1	9018	1	0.64475	0.0011328	0.0037146	0.316195	276	3	0.64475
CMPK1	5	0.5132	0.51321	1	11540	1	0.62644	0.001052	0.0038519	0.326678	268	4	0.62644
RAB10	5	0.99909	0.9991	1	22995	0	0.52076	0.0010688	0.0039075	0.330184	269	4	0.52076
ATP6V1A	5	0.99899	0.99901	1	22989	0	0.87924	0.0010853	0.0039669	0.33371	272	4	0.87924
MYNN	5	0.375	0.38942	1	8535	1	0.5667	0.0010889	0.0039781	0.33371	274	4	0.5667
MAP2K3	4	0.99869	0.99871	1	22972	0	0.72099	0.0012402	0.0040033	0.334614	282	3	0.72099
LOC782057	4	0.99128	0.99121	1	22758	0	0.85563	0.0012463	0.0040221	0.334978	284	3	0.85563
AFTPH	4	0.97184	0.97177	1	22276	0	0.6584	0.0012626	0.0040636	0.336475	286	3	0.6584
PIKFYVE	5	0.44176	0.44623	1	9948	1	0.57984	0.0011166	0.0040691	0.336475	275	4	0.57984
TUFM	4	0.59664	0.59678	1	13477	0	1.1652	0.0012778	0.0041021	0.33799	289	3	1.1652
ARPC2	3	0.24063	0.24612	1	6016	1	-0.25507	0.0014615	0.0041329	0.338121	301	1	-0.25507
LOC782367	5	0.84653	0.84632	1	19269	0	0.57737	0.0011351	0.0041269	0.338121	277	3	0.57737
EXOC4	5	0.97456	0.97463	1	22332	0	0.67157	0.0011511	0.0041902	0.340403	279	4	0.67157
XAB2	5	0.018544	0.046747	0.874014	1097	1	0.7589	0.0011483	0.0041825	0.340403	278	3	0.7589
LAMTOR5	4	0.9844	0.98434	1	22581	0	0.68101	0.0013423	0.004268	0.344723	292	2	0.68101
NFS1	4	0.98336	0.98331	1	22547	0	1.0018	0.0013441	0.0042731	0.344723	293	3	1.0018
DSCR3	5	0.95	0.95011	1	21769	0	0.47079	0.001189	0.0043309	0.348168	280	4	0.47079
OSBP	4	0.99209	0.99204	1	22779	0	0.80625	0.0014102	0.0044506	0.356556	296	3	0.80625
LDAH	5	0.99948	0.99948	1	23012	0	0.55148	0.0012247	0.0044681	0.356726	281	4	0.55148
GPN2	5	0.99958	0.99958	1	23027	0	0.63726	0.0012414	0.004531	0.360502	283	4	0.63726
RABL3	5	0.99348	0.99348	1	22813	0	0.59671	0.0012501	0.0045729	0.36259	285	4	0.59671
ATP6V1D	5	0.79604	0.79591	1	18082	0	0.76089	0.0012676	0.0046302	0.363601	287	3	0.76089
CCNL1	5	0.97653	0.97662	1	22376	0	0.52411	0.0012687	0.0046328	0.363601	288	4	0.52411
LOC101903478	4	0.76362	0.76369	1	17349	0	0.79483	0.0014667	0.0046028	0.363601	302	2	0.79483
REXO1	4	0.97829	0.97824	1	22415	0	0.57657	0.0015383	0.004803	0.374421	310	3	0.57657
STRIP1	5	0.70396	0.70373	1	15929	0	0.71941	0.0013143	0.0048023	0.374421	290	4	0.71941
SLC7A6OS	5	0.080009	0.13738	1	2921	1	0.95356	0.0013337	0.0048615	0.377716	291	3	0.95356
LOC100849008	4	0.97907	0.97906	1	22441	0	0.81842	0.0015984	0.0049625	0.384268	313	2	0.81842
NUP98	5	0.36256	0.37938	1	8286	1	0.92361	0.001369	0.0049894	0.385066	294	3	0.92361
LOC783313	4	0.55936	0.55929	1	12647	0	-0.31898	0.0016551	0.0050967	0.392043	314	1	-0.31898
CCNT1	5	0.89498	0.89496	1	20415	0	0.52935	0.0014086	0.0051254	0.392941	295	4	0.52935
CHD1	4	0.95474	0.95456	1	21876	0	0.7139	0.0016838	0.0051677	0.393874	316	3	0.7139
SMARCA4	5	0.99881	0.99882	1	22976	0	0.67435	0.0014186	0.0051716	0.393874	297	4	0.67435
CCT6A	4	0.67574	0.67584	1	15279	0	0.74916	0.0017382	0.0053195	0.395929	319	3	0.74916
HSD11B2	5	0.91518	0.91511	1	20909	0	0.13887	0.0014489	0.0052759	0.395929	298	2	0.13887
LOC100850308	4	0.91467	0.91453	1	20895	0	0.46562	0.0017388	0.0053221	0.395929	320	2	0.46562
nc_guide58561	1	0.99462	0.99462	1	22853	0	2.06	0.0053823	0.0053281	0.395929	522	1	2.06
SKP1	5	0.80604	0.80593	1	18315	0	0.96198	0.0014586	0.0053041	0.395929	300	3	0.96198
SLC33A1	5	0.60202	0.60204	1	13591	0	0.78583	0.0014668	0.0053354	0.395929	303	3	0.78583
SRP54	4	0.21832	0.24557	1	5635	1	1.0216	0.0017209	0.0052746	0.395929	318	3	1.0216
TRAPPC11	5	0.33406	0.35691	1	7729	1	0.52403	0.0014538	0.0052845	0.395929	299	4	0.52403
AHCTF1	5	0.9082	0.90808	1	20727	0	0.68727	0.0015101	0.005479	0.396024	307	4	0.68727
ATP1A2	5	0.72949	0.72913	1	16537	0	0.51705	0.0015132	0.0054906	0.396024	308	4	0.51705
BAP1	5	0.99978	0.99979	1	23044	0	0.90329	0.0014997	0.0054444	0.396024	306	4	0.90329
CAPNS2	4	0.96402	0.96389	1	22094	0	0.68577	0.0017963	0.0054778	0.396024	324	3	0.68577
ETF1	4	0.99891	0.9989	1	22984	0	0.99783	0.0017588	0.005373	0.396024	321	3	0.99783
GOLT1B	5	0.78335	0.78317	1	17812	0	0.33761	0.0014761	0.005364	0.396024	304	2	0.33761
METTL14	4	0.52471	0.52467	1	11832	0	0.68808	0.001802	0.0054906	0.396024	325	3	0.68808
PPP1CB	2	0.99718	0.99715	1	22924	0	1.3823	0.0028224	0.0054371	0.396024	404	2	1.3823
SCAF1	5	0.98893	0.98901	1	22687	0	0.6926	0.0014985	0.0054401	0.396024	305	3	0.6926
NWD2	5	0.98021	0.98033	1	22465	0	0.76746	0.0015212	0.0055184	0.396793	309	4	0.76746
WBP11	4	0.295	0.30739	1	7024	1	0.78931	0.0018418	0.0055928	0.400898	329	2	0.78931
SRPRB	4	0.20142	0.23247	1	5376	1	0.35455	0.0018633	0.005648	0.403603	330	2	0.35455
ATP6V0E2	5	0.5471	0.54707	1	12363	0	0.62986	0.0015903	0.0057467	0.405986	312	4	0.62986
KL	5	0.46242	0.46475	1	10421	1	0.70227	0.001589	0.0057425	0.405986	311	3	0.70227
METTL3	4	0.99926	0.99926	1	23004	0	0.56524	0.0019009	0.0057515	0.405986	333	3	0.56524
TARDBP	4	0.99884	0.99884	1	22977	0	1.0358	0.0018938	0.0057343	0.405986	332	3	1.0358
nc_guide266357	1	0.99417	0.99417	1	22838	0	2.0966	0.005833	0.0058045	0.407786	542	1	2.0966
PFDN6	4	0.65654	0.65657	1	14875	0	0.95994	0.0019215	0.0058122	0.407786	334	3	0.95994
LOC104974432	4	0.49092	0.49085	1	11047	0	0.73501	0.0019752	0.0059563	0.416634	341	3	0.73501
LOC107132832	3	0.86723	0.86729	1	19761	0	1.0268	0.0021635	0.0060679	0.420821	359	2	1.0268
MAFA	4	0.84525	0.84496	1	19236	0	0.61925	0.0020381	0.0061201	0.420821	347	2	0.61925
PLA2R1	5	0.99903	0.99904	1	22991	0	0.51859	0.0016697	0.0060358	0.420821	315	4	0.51859
SASS6	3	0.95974	0.95992	1	22009	0	0.43555	0.0021838	0.0061209	0.420821	362	1	0.43555
TAF1A	4	0.99618	0.99621	1	22887	0	0.79519	0.0020319	0.006106	0.420821	346	3	0.79519
UBE2E3	4	0.92878	0.92863	1	21242	0	0.82345	0.0020404	0.0061252	0.420821	348	2	0.82345
BRD2	5	0.99692	0.99692	1	22913	0	0.50935	0.0017159	0.0061906	0.424058	317	3	0.50935
RNMT	4	0.99888	0.99887	1	22980	0	0.80237	0.0021068	0.0063189	0.431569	354	3	0.80237
MAP2K4	5	0.86806	0.86787	1	19775	0	0.44171	0.0017662	0.0063749	0.434115	322	4	0.44171
FAM98A	4	0.77	0.77002	1	17496	0	0.82108	0.0021838	0.0065084	0.434952	363	3	0.82108
LOC101904339	5	0.88556	0.88553	1	20200	0	0.71692	0.0018241	0.006593	0.434952	328	3	0.71692
LOC101904413	4	0.99794	0.99795	1	22946	0	0.62806	0.0021415	0.0064092	0.434952	356	3	0.62806
LOC781828	4	0.99366	0.99362	1	22821	0	0.87372	0.0022158	0.0065939	0.434952	368	3	0.87372
NUP43	5	0.9405	0.94066	1	21535	0	0.50615	0.0017922	0.0064754	0.434952	323	4	0.50615
POLR2C	4	0.30213	0.31338	1	7146	1	0.51657	0.0021946	0.0065349	0.434952	365	2	0.51657
RICTOR	5	0.99847	0.9985	1	22960	0	0.8885	0.0018146	0.0065584	0.434952	327	3	0.8885
SAP30BP	4	0.087669	0.14691	1	3138	1	0.94023	0.0022145	0.0065905	0.434952	367	3	0.94023
SLC35B1	4	0.94859	0.94851	1	21737	0	0.66694	0.0021742	0.0064827	0.434952	360	3	0.66694
TANGO6	5	0.77724	0.77706	1	17658	0	0.39162	0.0018107	0.0065456	0.434952	326	2	0.39162
TELO2	4	0.99896	0.99895	1	22986	0	0.81641	0.0021806	0.0065015	0.434952	361	3	0.81641
ASNS	4	0.99551	0.99553	1	22873	0	0.60846	0.0022243	0.00662	0.435433	369	3	0.60846
LOC100296105	4	0.94488	0.94468	1	21655	0	0.65701	0.0022349	0.0066448	0.435826	370	3	0.65701
SRD5A2	5	0.95642	0.95654	1	21927	0	0.55509	0.0018683	0.0067457	0.441195	331	4	0.55509
GPCPD1	5	0.99602	0.99603	1	22883	0	0.56844	0.0019436	0.0069856	0.449271	338	4	0.56844
KIAA1109	5	0.7432	0.74294	1	16879	0	0.72779	0.0019426	0.0069822	0.449271	337	3	0.72779
NARFL	5	0.0072375	0.019797	0.700638	623	1	0.6793	0.0019334	0.0069535	0.449271	336	3	0.6793
nc_guide22224	1	0.99298	0.99293	1	22804	0	1.8999	0.0070175	0.0069796	0.449271	596	1	1.8999
SRSF2	3	0.35541	0.35509	1	8149	0	-0.43702	0.0024664	0.0068928	0.449271	377	1	-0.43702
UBE2J1	5	0.97531	0.97538	1	22344	0	0.41796	0.001926	0.0069321	0.449271	335	4	0.41796
MEI4	5	0.99899	0.99901	1	22988	0	0.52869	0.0019636	0.0070604	0.450331	340	4	0.52869
PSMG2	5	0.019476	0.048893	0.8815	1129	2	0.67096	0.0019595	0.0070412	0.450331	339	3	0.67096
SSB	4	0.76864	0.76865	1	17464	0	0.6256	0.0023832	0.0070275	0.450331	374	3	0.6256
ZC3H18	5	0.99989	0.9999	1	23061	0	0.54826	0.0019757	0.0071002	0.451624	342	4	0.54826
CFAP36	4	0.78335	0.78324	1	17813	0	0.85442	0.0024572	0.0072195	0.455002	376	3	0.85442
ERCC2	5	0.9938	0.9938	1	22829	0	0.71221	0.0020107	0.0072246	0.455002	344	4	0.71221
PABPC1	4	0.17023	0.2089	1	4859	1	-0.10402	0.0024504	0.0071977	0.455002	375	1	-0.10402
SRP14	5	0.77328	0.77306	1	17566	0	0.4379	0.0020136	0.0072319	0.455002	345	2	0.4379
LOC783998	4	0.51012	0.50997	1	11475	0	0.41029	0.0024923	0.0073097	0.458652	379	2	0.41029
ATP5J	5	0.69464	0.6944	1	15701	0	0.76536	0.0020423	0.007344	0.459553	349	3	0.76536
ARAP2	5	0.91169	0.91155	1	20827	0	0.35688	0.0020718	0.0074419	0.462077	350	2	0.35688
RNASEK	5	0.9923	0.99234	1	22788	0	0.66605	0.0020732	0.0074453	0.462077	351	3	0.66605
SPAG17	5	0.93509	0.93528	1	21399	0	0.59804	0.0020784	0.0074641	0.462077	352	4	0.59804
WDR92	4	0.97441	0.97434	1	22329	0	0.82598	0.0025271	0.007406	0.462077	383	3	0.82598
SEC61G	4	0.59394	0.59407	1	13399	0	0.65413	0.0025628	0.0075073	0.462279	385	3	0.65413
TAF6	5	0.99988	0.99989	1	23058	0	0.59696	0.0020881	0.0075039	0.462279	353	4	0.59696
COX20	4	0.75374	0.75383	1	17123	0	0.68081	0.0026076	0.0076176	0.463727	387	3	0.68081
GIT2	4	0.72836	0.72822	1	16507	0	0.70078	0.002608	0.0076185	0.463727	388	3	0.70078
LOC782456	5	0.97793	0.97804	1	22408	0	0.85142	0.0021211	0.0076181	0.463727	355	3	0.85142
MED30	4	0.88643	0.88629	1	20220	0	0.8455	0.0026058	0.0076134	0.463727	386	3	0.8455
ODF3L2	4	0.85457	0.85432	1	19458	0	0.66094	0.0026182	0.007651	0.463727	390	2	0.66094
RALGPS2	4	0.1574	0.19948	1	4629	1	0.085238	0.0026178	0.0076493	0.463727	389	1	0.085238
KDR	5	0.81672	0.81664	1	18580	0	0.50825	0.0021455	0.0077006	0.465515	357	4	0.50825
SRRT	5	0.70412	0.7039	1	15933	0	0.58929	0.0021519	0.0077267	0.465875	358	4	0.58929
DNAJC8	4	0.98547	0.98542	1	22607	0	0.76139	0.0027006	0.007867	0.470655	398	3	0.76139
LAMTOR2	5	0.99979	0.99979	1	23045	0	0.57026	0.0021879	0.0078498	0.470655	364	4	0.57026
OMG	4	0.71396	0.71383	1	16187	0	0.70859	0.0026954	0.0078511	0.470655	396	2	0.70859
ERBB2IP	4	0.99502	0.99501	1	22862	0	0.90797	0.0027201	0.0079174	0.471224	399	3	0.90797
PDE6A	4	0.55814	0.55806	1	12629	0	0.64735	0.0027266	0.0079375	0.471224	400	2	0.64735
ZC3H13	5	0.99359	0.99358	1	22816	0	0.59583	0.0022106	0.0079367	0.471224	366	4	0.59583
CDC20B	4	0.59313	0.59325	1	13387	0	0.55138	0.002737	0.0079636	0.471563	401	2	0.55138
MAT2A	3	0.97825	0.97836	1	22413	0	0.58832	0.0029058	0.0080876	0.477685	408	2	0.58832
RAN_AC_000167.1	3	0.61117	0.61113	1	13799	0	1.2279	0.0029166	0.0081175	0.478125	409	2	1.2279
RMI2	4	0.31605	0.32538	1	7411	1	0.6421	0.0028026	0.0081364	0.478125	403	2	0.6421
RPF1	4	0.0050843	0.013978	0.62151	501	1	0.54704	0.0028503	0.0082647	0.483096	405	2	0.54704
SMARCB1	5	0.12133	0.19638	1	3948	1	0.80014	0.0023109	0.008283	0.483096	371	3	0.80014
SUB1	5	0.97319	0.97324	1	22301	0	0.48096	0.0023177	0.0083044	0.483096	373	4	0.48096
UGGT1	5	0.33217	0.35543	1	7696	1	0.43154	0.0023139	0.0082916	0.483096	372	4	0.43154
RAB1A	4	0.97669	0.97661	1	22380	0	0.63115	0.0029685	0.0085794	0.497841	413	2	0.63115
MIS12	4	0.70776	0.70771	1	16022	0	0.90587	0.0030196	0.0087184	0.504641	416	3	0.90587
TRAPPC5	4	0.95547	0.95533	1	21902	0	0.66346	0.0030444	0.0087834	0.507136	417	3	0.66346
APELA	4	0.99641	0.99643	1	22901	0	0.71779	0.0031112	0.0089561	0.509768	420	3	0.71779
CENPW	5	0.97971	0.97982	1	22454	0	0.2231	0.0024855	0.0088561	0.509768	378	2	0.2231
CWC22	5	0.010048	0.026638	0.760937	752	1	0.55325	0.0024991	0.0088941	0.509768	380	4	0.55325
EHMT2	5	0.98757	0.98756	1	22653	0	0.50818	0.0025148	0.0089442	0.509768	381	3	0.50818
EPHX4	5	0.66756	0.66737	1	15104	0	0.71819	0.0025253	0.0089831	0.509768	382	3	0.71819
LRRTM1	4	0.88753	0.88738	1	20236	0	0.057085	0.0031199	0.0089775	0.509768	421	1	0.057085
nc_guide312257	1	0.99102	0.99097	1	22746	0	1.8241	0.0089775	0.0089497	0.509768	671	1	1.8241
PSMA6	5	0.0094239	0.025146	0.753558	728	2	-0.34879	0.0025467	0.0090571	0.512709	384	2	-0.34879
UFL1	4	0.42862	0.42871	1	9655	1	0.55326	0.0031606	0.0090887	0.513246	422	3	0.55326
GTF2F1	4	0.99609	0.99611	1	22884	0	0.66213	0.0031838	0.009146	0.515225	424	3	0.66213
CAMLG	4	0.25931	0.27798	1	6358	1	0.077756	0.0032453	0.0092991	0.51999	427	1	0.077756
CAT	4	0.97919	0.97917	1	22445	0	0.74613	0.0033047	0.0094535	0.51999	430	3	0.74613
CCNL2	5	0.73771	0.7375	1	16755	0	0.62343	0.0026505	0.0093855	0.51999	392	3	0.62343
CPO	4	0.32581	0.33371	1	7587	1	0.57013	0.0032402	0.0092863	0.51999	426	2	0.57013
GJA9	4	0.99414	0.99411	1	22837	0	0.85875	0.0033056	0.0094552	0.51999	431	3	0.85875
MRPS30	5	0.81599	0.81592	1	18561	0	0.56347	0.0026579	0.0094107	0.51999	393	2	0.56347
nc_guide15539	1	0.99065	0.9906	1	22736	0	1.7968	0.0093549	0.0093085	0.51999	688	1	1.7968
PTX4	5	0.99966	0.99967	1	23034	0	0.60389	0.0026658	0.0094368	0.51999	394	4	0.60389
SNCAIP	5	0.71473	0.71449	1	16206	0	0.128	0.0026438	0.0093632	0.51999	391	1	0.128
TRAPPC12	5	0.98509	0.98519	1	22601	0	0.58132	0.0026663	0.0094385	0.51999	395	3	0.58132
PDPK1	4	0.95561	0.95547	1	21906	0	0.16933	0.003329	0.0095219	0.521909	434	1	0.16933
USP42	5	0.17709	0.24532	1	4974	1	0.0056852	0.0026961	0.0095351	0.521909	397	1	0.0056852
HNRNPA2B1	4	0.99849	0.99852	1	22961	0	0.76533	0.003363	0.0096117	0.524858	435	3	0.76533
C28H10orf107	4	0.99452	0.9945	1	22847	0	0.74052	0.0034413	0.0098217	0.535061	436	2	0.74052
nc_guide165955	1	0.9901	0.99007	1	22726	0	1.7218	0.0098999	0.009858	0.535781	708	1	1.7218
BNIP1	5	0.82321	0.82307	1	18733	0	0.51581	0.0027999	0.0098965	0.536613	402	4	0.51581
HSPA6	4	0.99288	0.99284	1	22802	0	0.48364	0.0035119	0.010009	0.541443	438	3	0.48364
TTC1	3	0.98603	0.98619	1	22616	0	1.1052	0.0036432	0.010068	0.543366	444	2	1.1052
POLR2G	3	0.69625	0.69608	1	15734	0	0.49938	0.0036589	0.010116	0.544681	445	1	0.49938
UBE2I	5	0.03981	0.079246	0.967879	1727	1	0.75861	0.0028844	0.010157	0.5456	406	3	0.75861
ZC3H12C	5	0.093601	0.15689	1	3301	2	0.62123	0.002901	0.010198	0.546583	407	3	0.62123
NRDC	5	0.98475	0.98485	1	22593	0	0.77878	0.0029332	0.010277	0.549528	410	3	0.77878
GUK1	4	0.99111	0.99104	1	22748	0	0.71848	0.003618	0.010301	0.549562	442	3	0.71848
CDIPT	5	0.090526	0.15245	1	3231	1	0.31211	0.0029669	0.010357	0.54997	412	2	0.31211
RPL28	5	0.60765	0.60768	1	13724	0	0.33265	0.0029576	0.010336	0.54997	411	2	0.33265
WIZ	5	0.99005	0.99011	1	22723	0	0.59439	0.0029956	0.010437	0.552949	414	3	0.59439
IMMT	5	0.52707	0.52702	1	11885	0	0.020299	0.0030098	0.010473	0.55363	415	1	0.020299
LOC100296670	4	0.65881	0.65887	1	14914	0	0.8369	0.0037147	0.010586	0.554534	450	3	0.8369
LOC531090	4	0.99711	0.99712	1	22918	0	0.67329	0.0037	0.010543	0.554534	448	3	0.67329
MAP1LC3B	4	0.042429	0.077234	0.966631	1809	1	0.053817	0.0037053	0.010555	0.554534	449	1	0.053817
SPAST	5	0.0056734	0.01593	0.650488	532	2	0.50446	0.0030475	0.010571	0.554534	418	3	0.50446
LOC790154	4	0.98811	0.98805	1	22665	0	0.60468	0.0037352	0.010635	0.555852	451	3	0.60468
PIN4	5	0.97453	0.9746	1	22331	0	0.76655	0.0031082	0.010713	0.558659	419	3	0.76655
INO80D	4	0.45629	0.45625	1	10281	0	0.49209	0.0037924	0.010787	0.559972	457	3	0.49209
MGC127133	4	0.99128	0.99121	1	22759	0	0.65599	0.0037913	0.010784	0.559972	456	3	0.65599
RBM5	5	0.90811	0.908	1	20726	0	0.79132	0.0031621	0.010838	0.560124	423	3	0.79132
SRP68	4	0.70962	0.70956	1	16075	0	0.82622	0.0038016	0.010818	0.560124	459	3	0.82622
RPS9	5	0.78193	0.78179	1	17776	0	0.91557	0.003192	0.010907	0.562427	425	3	0.91557
BCAR4	4	0.95632	0.95621	1	21924	0	0.66163	0.0038479	0.010936	0.562673	461	3	0.66163
CETN3	5	0.64256	0.64244	1	14537	0	-0.12858	0.003252	0.011056	0.567595	428	2	-0.12858
MIPEP	5	0.9374	0.93761	1	21456	0	0.64118	0.0032759	0.011111	0.569143	429	3	0.64118
MPPE1	5	0.41383	0.42197	1	9344	1	0.56485	0.0033149	0.011197	0.572153	432	3	0.56485
NUP188	5	0.26529	0.30561	1	6456	1	0.61688	0.0033246	0.011219	0.572153	433	3	0.61688
LOC527796	4	0.6456	0.64569	1	14620	0	0.35064	0.0040398	0.011415	0.58084	464	2	0.35064
C21H14orf2	4	0.92137	0.92121	1	21061	0	0.61588	0.004063	0.011479	0.582823	466	3	0.61588
ADAMTSL2	5	0.89721	0.8972	1	20470	0	-0.091291	0.0034803	0.011596	0.586201	437	1	-0.091291
NMI	4	0.30861	0.31891	1	7274	1	0.34182	0.0040986	0.011576	0.586201	467	2	0.34182
SBNO1	5	0.092516	0.15533	1	3279	1	0.15628	0.0035534	0.011765	0.593445	439	2	0.15628
MED14	5	0.038515	0.077381	0.966631	1695	1	0.24693	0.0035686	0.0118	0.59392	440	2	0.24693
CTNNA1	5	0.98683	0.98684	1	22636	0	0.74823	0.0036106	0.011904	0.59774	441	3	0.74823
EXOC1	4	0.99552	0.99554	1	22874	0	0.56685	0.0042584	0.011979	0.59774	470	3	0.56685
SERP1	5	0.96619	0.96634	1	22141	0	0.45619	0.0036222	0.011931	0.59774	443	2	0.45619
SLC22A23	4	0.0049173	0.013559	0.61556	494	1	0.50359	0.0042571	0.011977	0.59774	469	3	0.50359
CETN4	5	0.55363	0.55362	1	12523	0	-0.030433	0.0036893	0.012097	0.599707	447	1	-0.030433
DOLK	4	0.37261	0.37553	1	8486	1	0.29883	0.0043235	0.012148	0.599707	474	2	0.29883
HMGCS1	5	0.030364	0.065412	0.945499	1451	2	0.45455	0.0036876	0.012092	0.599707	446	2	0.45455
LOC786897	4	0.98802	0.98796	1	22662	0	0.59508	0.0043219	0.012145	0.599707	473	3	0.59508
UCHL5	4	0.97443	0.97435	1	22330	0	0.479	0.0042994	0.012087	0.599707	471	3	0.479
LOC618289	5	0.24236	0.28934	1	6051	1	0.64368	0.003754	0.012244	0.600295	453	3	0.64368
NR1H4	5	0.090611	0.15258	1	3235	2	-0.21529	0.0037459	0.012225	0.600295	452	2	-0.21529
OR5T1	4	0.99779	0.99782	1	22942	0	0.7598	0.0043671	0.012267	0.600295	475	3	0.7598
PEAR1	5	0.31041	0.33881	1	7309	1	-0.15748	0.0037576	0.012251	0.600295	454	2	-0.15748
SRP72	4	0.77002	0.77004	1	17497	0	0.37263	0.0043741	0.01229	0.600295	476	2	0.37263
TMEM114	5	0.45015	0.4537	1	10146	1	0.50838	0.0037904	0.012328	0.600907	455	3	0.50838
RBM48	5	0.98757	0.98757	1	22654	0	0.41947	0.0038007	0.012357	0.601059	458	3	0.41947
SEC22B	5	0.83792	0.83772	1	19065	0	0.39796	0.0038164	0.012393	0.601542	460	2	0.39796
SLC18B1	4	0.87674	0.87657	1	19984	0	0.48794	0.004438	0.012451	0.60308	479	2	0.48794
CSTF3	4	0.99715	0.99717	1	22923	0	0.65548	0.0044577	0.012504	0.603744	480	3	0.65548
RUVBL2	4	0.18147	0.21736	1	5059	1	0.57573	0.0044611	0.012517	0.603744	481	2	0.57573
LOC784435	4	0.99858	0.99859	1	22965	0	0.64774	0.0044725	0.01255	0.604115	482	3	0.64774
ING3	4	0.9776	0.97756	1	22400	0	0.35817	0.0044995	0.012617	0.606045	484	2	0.35817
KLHDC4	4	0.60217	0.60238	1	13595	0	0.52404	0.0045075	0.012648	0.60615	485	2	0.52404
nc_guide213377	1	0.98723	0.98723	1	22645	0	1.571	0.012772	0.012702	0.60615	816	1	1.571
SMAD4	4	0.55442	0.55433	1	12539	0	0.68022	0.0045374	0.012724	0.60615	488	2	0.68022
ZCRB1	5	0.5804	0.58032	1	13110	0	0.27935	0.0039313	0.012677	0.60615	462	2	0.27935
GRPEL1	4	0.82424	0.8241	1	18762	0	0.86675	0.0046009	0.012892	0.612512	489	2	0.86675
LOC100847876	5	0.51034	0.51034	1	11478	1	0.10668	0.0040235	0.01291	0.612512	463	2	0.10668
CD68	5	0.77421	0.774	1	17596	0	0.62883	0.0040468	0.012979	0.61454	465	3	0.62883
LOC519902	4	0.99887	0.99886	1	22978	0	0.65871	0.0046619	0.013052	0.6167	490	3	0.65871
CLASP2	4	0.99922	0.99922	1	23002	0	0.59368	0.0046948	0.013151	0.620143	492	3	0.59368
LOC785848	4	0.86865	0.86843	1	19783	0	0.62653	0.0047146	0.013214	0.62182	493	3	0.62653
BOLA2B	5	0.71659	0.71632	1	16249	0	0.4493	0.0041864	0.013337	0.626363	468	3	0.4493
CTR9	4	0.77159	0.77161	1	17531	0	0.70985	0.0048079	0.013447	0.630246	494	3	0.70985
CENPC	4	0.47998	0.47991	1	10789	0	0.78986	0.004828	0.013501	0.630559	495	3	0.78986
LOC520104	4	0.8825	0.88229	1	20132	0	0.70641	0.0048316	0.013508	0.630559	496	2	0.70641
ACSM3	5	0.95007	0.95019	1	21771	0	0.28815	0.0043148	0.013629	0.633634	472	2	0.28815
FBXW7	4	0.82349	0.82335	1	18743	0	0.51479	0.0048671	0.01361	0.633634	497	3	0.51479
nc_guide167900	1	0.98623	0.98622	1	22623	0	1.4718	0.013768	0.013697	0.634802	861	1	1.4718
POC5	4	0.98969	0.98963	1	22708	0	0.61189	0.0049073	0.013709	0.634802	499	2	0.61189
LOC613394	4	0.88435	0.88415	1	20168	0	0.59354	0.0049473	0.013801	0.636513	500	3	0.59354
NUP205	5	0.030847	0.066118	0.945499	1463	2	-0.11714	0.0043818	0.013798	0.636513	477	2	-0.11714
C15H11orf57	4	0.41277	0.41325	1	9322	1	0.57659	0.0049856	0.013885	0.636614	503	3	0.57659
COL18A1	5	0.72144	0.72109	1	16366	0	0.71755	0.0044189	0.013885	0.636614	478	3	0.71755
RABGGTB	4	0.055591	0.097626	0.992395	2194	1	0.68825	0.0049837	0.013883	0.636614	502	2	0.68825
SLC47A2	4	0.15806	0.19997	1	4646	1	0.8035	0.0050035	0.013932	0.637469	504	3	0.8035
LSM12	5	0.12048	0.19514	1	3929	2	-0.073182	0.0044729	0.01401	0.639786	483	1	-0.073182
CSTL1	5	0.084011	0.14316	1	3031	2	-0.38342	0.0045251	0.014138	0.640571	487	1	-0.38342
LOC104968563	4	0.98894	0.9889	1	22688	0	0.52686	0.0050559	0.014075	0.640571	507	3	0.52686
LOC529036	5	0.075908	0.13144	1	2802	1	0.52798	0.0045118	0.014108	0.640571	486	3	0.52798
MPP5	4	0.6075	0.60768	1	13721	0	0.45746	0.0050782	0.014133	0.640571	508	2	0.45746
LOC100851128	3	0.89873	0.89889	1	20506	0	0.66129	0.005759	0.014202	0.64222	539	2	0.66129
ATXN10	4	0.17157	0.20996	1	4880	1	0.23345	0.0051261	0.014258	0.643497	510	2	0.23345
nc_guide300294	1	0.98558	0.98556	1	22613	0	1.3855	0.014417	0.014339	0.645886	885	1	1.3855
EIF4G2	4	0.11162	0.1665	1	3730	1	0.75945	0.0051912	0.014416	0.648092	512	3	0.75945
NFRKB	5	0.43816	0.443	1	9859	1	0.56778	0.0046908	0.014558	0.651736	491	3	0.56778
PSMD14	4	0.2187	0.24589	1	5644	1	0.39021	0.0052514	0.014581	0.651736	517	2	0.39021
TIAL1	4	0.56738	0.56736	1	12818	0	0.68496	0.0052339	0.014536	0.651736	514	3	0.68496
ILDR1	4	0.71005	0.71	1	16084	0	0.4857	0.0052768	0.014647	0.653418	518	2	0.4857
ITPRIP	4	0.069611	0.11933	1	2611	1	0.045414	0.0052932	0.014692	0.65416	519	1	0.045414
SSX2IP	4	0.9989	0.99889	1	22982	0	0.86313	0.0053667	0.01488	0.661247	521	2	0.86313
CEP290	4	0.49741	0.49729	1	11201	0	0.64037	0.0054026	0.014966	0.663812	523	3	0.64037
AFM	5	0.90102	0.901	1	20559	0	0.14934	0.0048866	0.015027	0.66525	498	2	0.14934
IARS	5	0.78934	0.7892	1	17942	0	0.71733	0.0049533	0.015203	0.671765	501	3	0.71733
ATRN	5	0.44784	0.45168	1	10085	1	0.65604	0.0050495	0.015442	0.678977	505	3	0.65604
CABLES1	4	0.91645	0.91628	1	20945	0	0.65888	0.0055985	0.015465	0.678977	529	3	0.65888
LOC107131475	4	0.9096	0.90943	1	20767	0	0.55689	0.0056074	0.015484	0.678977	530	2	0.55689
LOC107133077	5	0.59472	0.59468	1	13421	0	0.097709	0.0050517	0.015447	0.678977	506	2	0.097709
LOC782682	5	0.49986	0.5001	1	11252	1	0.24905	0.0050994	0.015567	0.680805	509	2	0.24905
REXO4	4	0.98134	0.98131	1	22500	0	0.55996	0.0056443	0.015584	0.680805	531	2	0.55996
CALB2	4	0.81232	0.81225	1	18468	0	0.70935	0.0056813	0.015678	0.681342	534	2	0.70935
EIF3CL	4	0.99864	0.99865	1	22969	0	0.79908	0.0056646	0.015632	0.681342	533	3	0.79908
ERAL1	4	0.17132	0.20975	1	4874	1	0.44792	0.0056962	0.015714	0.681342	535	2	0.44792
NOV	5	0.88887	0.88886	1	20274	0	0.85486	0.0051432	0.015688	0.681342	511	3	0.85486
TPCN2	4	0.54953	0.54938	1	12423	0	0.15488	0.0057107	0.015751	0.681642	536	1	0.15488
LOC107133204	4	0.99037	0.99028	1	22731	0	0.41874	0.0057357	0.015812	0.683011	538	3	0.41874
ILK	5	0.024825	0.057295	0.920625	1293	2	0.79534	0.0052174	0.015857	0.683675	513	3	0.79534
L3MBTL1	5	0.074826	0.12989	1	2766	2	0.67007	0.0052435	0.015918	0.683765	516	3	0.67007
SF3B2	5	0.27039	0.3093	1	6564	1	0.32202	0.0052376	0.015904	0.683765	515	2	0.32202
AKIRIN1	4	0.69049	0.69048	1	15622	0	0.48416	0.0058399	0.016078	0.687061	543	3	0.48416
CBFA2T3	5	0.7392	0.73898	1	16790	0	0.47389	0.0053187	0.016093	0.687061	520	3	0.47389
nc_guide161490	1	0.98387	0.98389	1	22567	0	1.1713	0.016126	0.016053	0.687061	943	1	1.1713
TMEM139	4	0.91522	0.91506	1	20912	0	0.66628	0.0058536	0.016113	0.687061	544	3	0.66628
ACOT6	4	0.44642	0.44638	1	10051	0	0.72546	0.005872	0.016161	0.687837	545	3	0.72546
ARHGAP21	5	0.73635	0.73611	1	16725	0	0.68298	0.0054289	0.016366	0.691633	525	3	0.68298
C3H1orf185	5	0.0076451	0.020796	0.711226	647	3	-0.62599	0.0054125	0.016329	0.691633	524	1	-0.62599
LOC100336707	4	0.99903	0.99903	1	22992	0	0.47695	0.0059315	0.016308	0.691633	546	3	0.47695
TRAM2	4	0.98447	0.98441	1	22585	0	0.53098	0.0059551	0.01637	0.691633	547	3	0.53098
nc_guide291624	1	0.98355	0.98357	1	22555	0	1.4563	0.016451	0.016401	0.69169	956	1	1.4563
SPDL1	4	0.066031	0.11374	1	2511	2	0.21404	0.0059817	0.016437	0.691926	549	2	0.21404
nc_guide47309	1	0.98349	0.9835	1	22553	0	1.3188	0.016514	0.016473	0.692198	958	1	1.3188
SUOX	5	0.42989	0.4358	1	9685	1	0.311	0.0054968	0.016517	0.692791	526	2	0.311
GALNT5	4	0.92893	0.92878	1	21247	0	0.66542	0.0060618	0.016642	0.69402	552	2	0.66542
HYOU1	5	0.80405	0.80393	1	18278	0	0.65205	0.005556	0.016644	0.69402	527	3	0.65205
KLHL9	4	0.5804	0.58051	1	13111	0	0.4208	0.0060388	0.016585	0.69402	551	2	0.4208
LOC104968456	4	0.22775	0.25292	1	5802	1	0.45075	0.0060754	0.016674	0.69402	553	3	0.45075
SH3BP4	5	0.90974	0.90961	1	20772	0	0.38297	0.0055766	0.016696	0.69402	528	2	0.38297
LOC527397	4	0.80394	0.80382	1	18274	0	-0.028066	0.0061698	0.016908	0.700535	554	1	-0.028066
SMAD2	5	0.072804	0.12693	1	2708	1	0.66537	0.0056614	0.016914	0.700535	532	3	0.66537
LOC782884	5	0.025135	0.057735	0.921259	1303	2	-0.039542	0.0057255	0.017067	0.705649	537	1	-0.039542
ASCC3	5	0.92998	0.9302	1	21280	0	0.67141	0.0058118	0.017293	0.712422	541	3	0.67141
TPR	5	0.99382	0.99381	1	22830	0	0.36858	0.0058002	0.017263	0.712422	540	2	0.36858
LOC100298773	4	0.55231	0.55221	1	12490	0	0.45251	0.0063368	0.017325	0.712493	558	2	0.45251
LOC529511	4	0.47554	0.47548	1	10701	0	0.069698	0.0063785	0.017443	0.714773	559	1	0.069698
nc_guide292982	1	0.98254	0.98258	1	22531	0	1.2069	0.017457	0.017431	0.714773	996	1	1.2069
LRRIQ1	4	0.99631	0.99634	1	22890	0	0.58556	0.0064084	0.017513	0.715901	561	3	0.58556
TMEM257	4	0.98785	0.9878	1	22660	0	0.75466	0.0064165	0.017532	0.715901	562	3	0.75466
LOC782329	4	0.88592	0.88576	1	20209	0	0.54748	0.0064303	0.017576	0.716419	563	2	0.54748
ACCS	4	0.79692	0.79684	1	18107	0	0.50317	0.0064737	0.017693	0.718673	564	2	0.50317
ATP6AP2	4	0.55716	0.55707	1	12606	0	0.60718	0.0065399	0.017869	0.718673	575	3	0.60718
C18H16orf87	5	0.88903	0.88902	1	20276	0	0.65024	0.005977	0.017701	0.718673	548	3	0.65024
GTF2A1	4	0.93342	0.93322	1	21364	0	0.71009	0.0065291	0.017841	0.718673	572	3	0.71009
PRELID1	4	0.99921	0.9992	1	23001	0	0.88661	0.0065449	0.017879	0.718673	576	3	0.88661
PRKAA2	5	0.91409	0.91399	1	20882	0	0.55801	0.0060218	0.017808	0.718673	550	3	0.55801
SKA2	4	0.85424	0.85398	1	19448	0	0.54231	0.0065172	0.017812	0.718673	570	2	0.54231
U2AF1	4	0.018217	0.038873	0.840988	1087	1	0.26566	0.0065037	0.017779	0.718673	566	2	0.26566
KRIT1	4	0.78234	0.78222	1	17787	0	0.66203	0.0065568	0.017918	0.718971	577	2	0.66203
COPB2	4	0.33199	0.3391	1	7693	1	0.6273	0.0066365	0.018108	0.720382	582	2	0.6273
DNM1L	4	0.99367	0.99364	1	22823	0	0.51987	0.0065989	0.018024	0.720382	578	3	0.51987
ERICH4	4	0.97176	0.97168	1	22274	0	0.35517	0.0066253	0.018081	0.720382	581	3	0.35517
nc_guide257024	1	0.98186	0.98189	1	22514	0	1.2268	0.018138	0.018099	0.720382	1018	1	1.2268
ZBTB49	4	0.90345	0.90326	1	20620	0	0.55461	0.006617	0.018063	0.720382	580	3	0.55461
COPB1	5	0.0277	0.061457	0.936132	1363	1	0.54493	0.0061954	0.018246	0.724598	555	2	0.54493
CIAO1	5	0.62733	0.62725	1	14193	0	0.81868	0.006249	0.018374	0.72846	556	3	0.81868
IL18R1	4	0.99802	0.99804	1	22949	0	0.60978	0.006788	0.018498	0.729011	589	3	0.60978
LOC783812	4	0.87573	0.87556	1	19953	0	0.67314	0.0067689	0.018456	0.729011	587	2	0.67314
RBM4B	2	0.99028	0.9902	1	22729	0	0.85332	0.0097169	0.018472	0.729011	697	2	0.85332
RNASEL	5	0.99878	0.99879	1	22975	0	0.55123	0.0063014	0.018514	0.729011	557	3	0.55123
CDK11B	5	0.015598	0.039795	0.841157	984	2	-0.050532	0.0065112	0.019006	0.734576	569	2	-0.050532
GLYAT	5	0.91025	0.91011	1	20788	0	0.18634	0.0065315	0.019052	0.734576	573	2	0.18634
IRX6	5	0.14263	0.22331	1	4389	1	0.56056	0.0065078	0.018997	0.734576	567	3	0.56056
ITSN1	5	0.93	0.93022	1	21281	0	0.072852	0.006395	0.018737	0.734576	560	2	0.072852
JRKL	4	0.19986	0.23128	1	5349	1	0.6186	0.0069381	0.018864	0.734576	592	3	0.6186
KLRF1	5	0.67009	0.66986	1	15167	0	0.68189	0.006503	0.018984	0.734576	565	3	0.68189
LENG1	5	0.042774	0.08349	0.969436	1825	1	-0.045636	0.0065213	0.019029	0.734576	571	2	-0.045636
LOC100138908	4	0.9256	0.92546	1	21152	0	0.25435	0.0068791	0.018731	0.734576	590	2	0.25435
MRI1	5	0.34624	0.36645	1	7971	1	0.71434	0.0065094	0.019001	0.734576	568	3	0.71434
RBBP7	4	0.73995	0.7399	1	16809	0	0.55438	0.0069687	0.018939	0.734576	593	3	0.55438
SMG8	4	0.99861	0.99862	1	22967	0	0.65868	0.0069755	0.018957	0.734576	594	3	0.65868
UPK3A	5	0.59517	0.59514	1	13432	0	0.57445	0.0065373	0.019068	0.734576	574	3	0.57445
ZNRF3	4	0.33564	0.34222	1	7774	1	0.41752	0.0069229	0.018828	0.734576	591	2	0.41752
MRPL45	4	0.71058	0.71051	1	16093	0	0.52331	0.0070459	0.019122	0.734734	597	2	0.52331
UST	4	0.84885	0.84856	1	19328	0	0.58022	0.0070507	0.019136	0.734734	598	3	0.58022
HSPE1	4	0.063599	0.10998	1	2438	1	-0.12433	0.0070876	0.01921	0.735562	600	1	-0.12433
LOC100336984	5	0.95869	0.95881	1	21987	0	0.6119	0.006602	0.019221	0.735562	579	3	0.6119
CABIN1	5	0.9851	0.98519	1	22602	0	0.50681	0.0066539	0.019349	0.737551	583	3	0.50681
LOC101906218	4	0.98754	0.98749	1	22652	0	0.44151	0.0071714	0.019432	0.737551	604	3	0.44151
LOC617219	4	0.68494	0.68501	1	15493	0	-0.080141	0.007171	0.019432	0.737551	603	1	-0.080141
SNRNP48	5	0.76447	0.76427	1	17369	0	0.74139	0.0066824	0.019415	0.737551	584	3	0.74139
SRP19	4	0.97009	0.97	1	22235	0	0.55017	0.0071298	0.019325	0.737551	602	3	0.55017
ZNF614	5	0.68091	0.68068	1	15404	0	0.32478	0.0067163	0.019493	0.738661	585	2	0.32478
EBAG9	4	0.98618	0.9861	1	22622	0	0.56336	0.0072148	0.019546	0.739444	605	3	0.56336
FAM104A	5	0.12723	0.20468	1	4074	1	0.22168	0.0067685	0.019617	0.739744	586	1	0.22168
LOC618091	4	0.70614	0.70608	1	15989	0	0.56911	0.0072409	0.019617	0.739744	608	3	0.56911
IL12RB2	5	0.078611	0.13533	1	2875	1	0.16658	0.0067826	0.019653	0.739862	588	2	0.16658
KIF2A	4	0.84713	0.84683	1	19282	0	0.46537	0.0072961	0.019748	0.742261	610	2	0.46537
OR6P1	4	0.95825	0.95817	1	21977	0	0.5525	0.0073795	0.019957	0.748873	613	2	0.5525
C10H14orf105	4	0.011626	0.028151	0.768295	826	1	0.39664	0.0074185	0.020054	0.751298	614	3	0.39664
EZR	4	0.98831	0.98825	1	22674	0	0.44935	0.0074412	0.020113	0.751605	616	2	0.44935
TFPT	5	0.89279	0.89276	1	20369	0	0.28944	0.0069804	0.020127	0.751605	595	2	0.28944
ALKBH7	5	0.87548	0.87533	1	19948	0	0.056318	0.0070551	0.020308	0.757155	599	2	0.056318
nc_guide128534	1	0.9796	0.97961	1	22450	0	1.1318	0.020402	0.020403	0.759455	1102	1	1.1318
DPM1	4	0.87062	0.87038	1	19836	0	0.79765	0.0075809	0.020471	0.759877	619	3	0.79765
LOC787709	5	0.31391	0.34146	1	7369	1	0.55037	0.0071297	0.02048	0.759877	601	3	0.55037
DRAP1	4	0.88968	0.88953	1	20291	0	0.66546	0.0076223	0.020564	0.761324	621	3	0.66546
PHF14	4	0.98384	0.98378	1	22566	0	0.58264	0.0076313	0.020584	0.761324	622	3	0.58264
CASC5	5	0.044847	0.086531	0.975161	1892	2	-0.095272	0.0072234	0.020686	0.763171	606	2	-0.095272
MAN2C1	5	0.57204	0.57206	1	12915	0	0.21625	0.0072375	0.020713	0.763171	607	2	0.21625
NUDT10	4	0.98629	0.9862	1	22625	0	0.53969	0.0076983	0.020733	0.763171	624	3	0.53969
C13H20orf194	5	0.94718	0.94731	1	21713	0	0.59731	0.0072897	0.020845	0.766062	609	3	0.59731
FDPS	4	0.074876	0.12748	1	2768	2	-0.24661	0.0077964	0.020977	0.766594	628	1	-0.24661
QARS	5	0.63691	0.63684	1	14407	0	0.0034689	0.0073572	0.021005	0.766594	612	2	0.0034689
RBMS1	4	0.99741	0.99743	1	22930	0	0.43675	0.0078131	0.021019	0.766594	629	3	0.43675
SLC9A1	4	0.88553	0.88535	1	20198	0	0.53093	0.0078149	0.021025	0.766594	630	3	0.53093
SPG20	5	0.59533	0.59529	1	13438	0	0.47191	0.0073336	0.02095	0.766594	611	3	0.47191
BDA20	5	0.49253	0.49309	1	11084	1	0.62059	0.0074591	0.021248	0.769945	617	3	0.62059
COL4A3BP	4	0.49666	0.49653	1	11184	0	0.66687	0.0078945	0.021224	0.769945	632	2	0.66687
MAP3K9	5	0.50109	0.50132	1	11277	1	0.51547	0.0074264	0.021164	0.769945	615	3	0.51547
MLXIPL	5	0.29287	0.32575	1	6986	1	0.087225	0.0074596	0.02125	0.769945	618	2	0.087225
HACE1	4	0.87805	0.87787	1	20020	0	0.60459	0.007951	0.021357	0.771435	635	2	0.60459
SLC22A15	4	0.5394	0.53931	1	12178	0	0.58041	0.0079383	0.021329	0.771435	634	3	0.58041
SCFD1	4	0.21122	0.24004	1	5514	1	0.59029	0.0079815	0.021431	0.772902	636	2	0.59029
COPZ1	4	0.75512	0.75517	1	17148	0	0.56723	0.0080048	0.021488	0.773732	639	2	0.56723
MBOAT4	5	0.89268	0.89265	1	20366	0	0.26613	0.0076117	0.02161	0.776913	620	2	0.26613
BRCA2	5	0.82358	0.82344	1	18745	0	-0.14876	0.0076543	0.021709	0.779269	623	1	-0.14876
DBF4	5	0.067523	0.11932	1	2556	2	0.18779	0.0077102	0.021847	0.779913	626	2	0.18779
LOC508976	4	0.57575	0.57574	1	13010	0	-0.022207	0.0081298	0.021807	0.779913	640	1	-0.022207
ND2	4	0.87124	0.87104	1	19850	0	0.60761	0.0081479	0.021862	0.779913	641	2	0.60761
STX18	5	0.26176	0.30306	1	6400	1	0.25731	0.0076993	0.021817	0.779913	625	2	0.25731
ACBD3	4	0.97993	0.97991	1	22459	0	0.55603	0.0081925	0.021964	0.781152	642	3	0.55603
AQP6	5	0.50767	0.50771	1	11418	1	-0.19741	0.0077584	0.021961	0.781152	627	1	-0.19741
XRCC6	4	0.99173	0.99168	1	22769	0	0.53965	0.0082141	0.022025	0.782125	643	2	0.53965
CCBL2	4	0.98909	0.98904	1	22692	0	0.51502	0.0082406	0.022095	0.782852	644	2	0.51502
COPA	4	0.15533	0.19797	1	4596	1	0.45952	0.0082474	0.022113	0.782852	645	3	0.45952
TBPL2	5	0.31697	0.34379	1	7421	1	0.29877	0.0078647	0.022211	0.785118	631	2	0.29877
FAM160A1	5	0.75062	0.7504	1	17046	0	0.51605	0.0079186	0.022359	0.789159	633	3	0.51605
DCAF16	4	0.99274	0.99269	1	22799	0	0.45299	0.0084172	0.022537	0.790379	650	3	0.45299
ENPEP	4	0.55376	0.55365	1	12528	0	0.62876	0.0083885	0.022473	0.790379	649	3	0.62876
LOC780781	4	0.55534	0.55522	1	12559	0	0.50522	0.0083739	0.022439	0.790379	648	2	0.50522
LOC781161	5	0.97781	0.97792	1	22405	0	0.47517	0.0079818	0.022515	0.790379	637	3	0.47517
PLA2G4A	5	0.97773	0.97783	1	22403	0	0.4029	0.0080039	0.022565	0.790379	638	2	0.4029
nc_guide215073	1	0.97734	0.97737	1	22394	0	1.3563	0.022656	0.022623	0.791219	1182	1	1.3563
PSMD3	4	0.94159	0.94145	1	21561	0	0.60599	0.00847	0.022672	0.791758	652	2	0.60599
MSS51	4	0.96533	0.96521	1	22118	0	0.4193	0.0084943	0.022723	0.792265	653	3	0.4193
RPS13	4	0.00017829	0.00067245	0.163887	93	3	-1.171	0.0085048	0.022755	0.792265	654	1	-1.171
IL1R2	4	0.96668	0.96656	1	22149	0	0.53135	0.008533	0.022827	0.793558	656	3	0.53135
MRPL3	4	0.089167	0.1492	1	3184	2	0.094019	0.0085757	0.022935	0.796139	657	2	0.094019
SMARCD2	4	0.9977	0.99772	1	22937	0	0.5827	0.0086147	0.023036	0.798445	658	3	0.5827
BANF1	3	0.98212	0.98226	1	22519	0	0.92639	0.010976	0.023218	0.802859	752	2	0.92639
nc_guide277291	1	0.97673	0.97674	1	22382	0	1.2183	0.023274	0.023233	0.802859	1210	1	1.2183
ATP6V0D1	4	0.95513	0.95499	1	21892	0	0.59357	0.0087321	0.02333	0.80375	664	3	0.59357
LOC527125	5	0.71378	0.71358	1	16184	0	0.15873	0.0083311	0.023384	0.80375	647	2	0.15873
LYST	5	0.79662	0.79652	1	18101	0	0.64823	0.0083202	0.023355	0.80375	646	3	0.64823
NAP1L1	4	0.89704	0.89685	1	20462	0	0.56725	0.0087577	0.023398	0.80375	666	3	0.56725
BRD4	5	0.99039	0.99045	1	22732	0	0.54031	0.0084433	0.023658	0.811478	651	3	0.54031
LOC531097	4	0.86351	0.86328	1	19661	0	0.66036	0.0088944	0.023723	0.812518	669	3	0.66036
PRKCE	5	0.82157	0.82145	1	18692	0	0.49565	0.008532	0.023854	0.815779	655	3	0.49565
ALG6	5	0.99237	0.9924	1	22791	0	0.51024	0.0087051	0.024256	0.817562	663	3	0.51024
DHX38	5	0.03049	0.065597	0.945499	1455	1	-0.14006	0.0086435	0.024116	0.817562	661	1	-0.14006
HPRT1	5	0.48345	0.48451	1	10871	1	0.36094	0.0086413	0.024109	0.817562	660	3	0.36094
LOC100296286	4	0.92746	0.9273	1	21198	0	0.52297	0.0091528	0.024345	0.817562	679	2	0.52297
LOC107131362	4	0.78512	0.78501	1	17851	0	-0.025264	0.0091712	0.0244	0.817562	681	1	-0.025264
LOC539064	4	0.59618	0.59632	1	13461	0	0.43961	0.0091615	0.024373	0.817562	680	3	0.43961
LOC782261	4	0.91299	0.91288	1	20854	0	0.41097	0.0091481	0.024333	0.817562	678	2	0.41097
LOC785779	4	0.74335	0.74334	1	16881	0	0.48682	0.009121	0.024262	0.817562	677	3	0.48682
MGME1	5	0.18156	0.24823	1	5060	1	-0.011125	0.0086956	0.024231	0.817562	662	1	-0.011125
nc_guide234440	1	0.97587	0.97589	1	22358	0	1.1623	0.024134	0.02405	0.817562	1233	1	1.1623
NT5C3A	4	0.97601	0.97594	1	22362	0	0.59761	0.009115	0.024246	0.817562	676	3	0.59761
RIMS4	5	0.52029	0.5203	1	11707	0	0.16602	0.0087476	0.024354	0.817562	665	1	0.16602
SLAMF1	5	0.88141	0.88134	1	20099	0	0.21133	0.0086239	0.024069	0.817562	659	2	0.21133
TAX1BP3	4	0.97311	0.97302	1	22299	0	0.38717	0.009113	0.024244	0.817562	675	3	0.38717
SLU7	5	0.37399	0.38862	1	8513	1	0.35958	0.0088159	0.024503	0.819829	667	2	0.35958
HGS	5	0.011269	0.029565	0.778197	814	2	-0.11183	0.0088745	0.02466	0.823672	668	2	-0.11183
LOC782101	4	0.93148	0.93129	1	21315	0	0.5725	0.0092817	0.024689	0.823672	686	3	0.5725
EPGN	5	0.044796	0.086456	0.975161	1889	1	0.24168	0.0089037	0.024726	0.823727	670	1	0.24168
LOC532479	4	0.151	0.19479	1	4526	1	0.046098	0.0093377	0.024829	0.825071	687	1	0.046098
nc_guide184446	1	0.97508	0.9751	1	22339	0	1.1174	0.02492	0.024838	0.825071	1273	1	1.1174
CLCA1	5	0.8468	0.84656	1	19273	0	0.48242	0.0090183	0.024986	0.827625	673	3	0.48242
HES1	5	0.95746	0.95758	1	21952	0	0.47061	0.009004	0.024959	0.827625	672	3	0.47061
BBS7	4	0.98939	0.98933	1	22705	0	0.74225	0.0094214	0.025038	0.82814	689	3	0.74225
COL4A3	5	0.53108	0.531	1	11973	0	0.45236	0.0090598	0.02508	0.828357	674	2	0.45236
SAMM50	4	0.94215	0.942	1	21574	0	0.56028	0.0094626	0.025125	0.828672	690	2	0.56028
CENPK	4	0.99857	0.99859	1	22964	0	0.52737	0.0095104	0.025245	0.831437	691	3	0.52737
ALKBH8	4	0.88461	0.88442	1	20171	0	0.4991	0.0096272	0.025552	0.833431	695	3	0.4991
HENMT1	4	0.80851	0.80844	1	18372	0	0.43765	0.0096091	0.025503	0.833431	693	2	0.43765
nc_guide58260	1	0.97434	0.97437	1	22326	0	1.1669	0.025664	0.025584	0.833431	1296	1	1.1669
NYAP2	5	0.95126	0.95138	1	21797	0	0.54712	0.0092785	0.025594	0.833431	685	3	0.54712
PPP1R9A	5	0.83667	0.83648	1	19033	0	0.23016	0.0092237	0.025461	0.833431	682	2	0.23016
RFC5	5	0.082507	0.14099	1	2993	1	0.66552	0.0092544	0.025532	0.833431	684	3	0.66552
SHE	5	0.74652	0.74631	1	16961	0	0.58645	0.0092357	0.025488	0.833431	683	3	0.58645
TULP1	4	0.59407	0.5942	1	13401	0	0.56501	0.0095833	0.025432	0.833431	692	3	0.56501
LOC107131144	4	0.2939	0.30645	1	7004	1	0.37619	0.0097123	0.025793	0.83874	696	2	0.37619
FDXR	4	0.76834	0.76835	1	17456	0	0.40478	0.009804	0.026015	0.844771	702	3	0.40478
C16H1orf27	4	0.97133	0.97126	1	22264	0	0.35754	0.0098507	0.026131	0.84736	704	3	0.35754
ASB12	4	0.78496	0.78484	1	17850	0	0.4081	0.010144	0.02686	0.850443	722	2	0.4081
CABYR	5	0.40375	0.41348	1	9143	1	0.096602	0.009892	0.027034	0.850443	707	1	0.096602
CDC27	4	0.1062	0.16266	1	3587	1	0.092907	0.010004	0.026513	0.850443	712	2	0.092907
DPY30	4	0.96372	0.96359	1	22088	0	0.62522	0.010043	0.026603	0.850443	715	3	0.62522
EXOC5	4	0.58317	0.58323	1	13161	0	0.59162	0.010183	0.026959	0.850443	725	2	0.59162
FOXN3	5	0.72913	0.72876	1	16529	0	0.46727	0.0097824	0.026787	0.850443	699	3	0.46727
IDH3A	4	0.92514	0.925	1	21142	0	0.41091	0.010058	0.026642	0.850443	716	3	0.41091
IQCG	4	0.9925	0.99245	1	22793	0	0.41605	0.010199	0.027001	0.850443	726	3	0.41605
ITGB3	5	0.077138	0.13319	1	2835	1	0.147	0.0098607	0.026965	0.850443	705	2	0.147
LOC107131313	4	0.73701	0.73692	1	16740	0	0.54626	0.0099851	0.026467	0.850443	710	3	0.54626
LOC788864	4	0.0034358	0.0096014	0.523063	413	3	-0.83895	0.010128	0.026813	0.850443	720	1	-0.83895
MCM3	5	3.7318e-05	0.00015929	0.086691	41	3	-1.7087	0.0096096	0.026386	0.850443	694	2	-1.7087
PCDH9	4	0.63002	0.6302	1	14249	0	0.43826	0.01017	0.026926	0.850443	723	2	0.43826
PDZK1IP1	5	0.79164	0.79147	1	17987	0	0.18395	0.0098669	0.02698	0.850443	706	2	0.18395
RCC1	5	0.034038	0.070816	0.962212	1556	1	0.10059	0.0097746	0.026772	0.850443	698	2	0.10059
SHROOM2	5	0.041862	0.082196	0.967879	1788	1	0.49638	0.0097907	0.026806	0.850443	701	3	0.49638
SMARCAD1	4	0.20756	0.23719	1	5463	1	0.48069	0.010212	0.027032	0.850443	727	3	0.48069
STAT1	4	0.99578	0.9958	1	22876	0	0.42354	0.010017	0.026543	0.850443	714	3	0.42354
TARSL2	4	0.96882	0.96873	1	22199	0	0.41803	0.01014	0.026844	0.850443	721	3	0.41803
VCL	4	0.17254	0.2107	1	4900	1	0.46674	0.010007	0.026519	0.850443	713	3	0.46674
VMA21	5	0.85242	0.85216	1	19398	0	0.34029	0.00984	0.026919	0.850443	703	2	0.34029
ZNF704	5	0.19663	0.25815	1	5300	1	-0.096899	0.009788	0.026803	0.850443	700	1	-0.096899
GPR15	4	0.29668	0.30881	1	7050	1	0.74871	0.010296	0.027246	0.851225	733	2	0.74871
RINT1	5	0.11731	0.19065	1	3853	1	0.59297	0.0099662	0.027209	0.851225	709	3	0.59297
SMC1A	4	0.0082548	0.022053	0.724064	678	2	-0.57073	0.010295	0.027245	0.851225	732	1	-0.57073
SMC2	4	0.66752	0.66767	1	15103	0	0.60878	0.010283	0.027216	0.851225	731	3	0.60878
TEX26	5	0.6225	0.62246	1	14080	0	0.53984	0.0099942	0.02728	0.851225	711	3	0.53984
ZC3H10	4	0.94277	0.94259	1	21600	0	0.54099	0.010268	0.027176	0.851225	730	3	0.54099
MRPL22	4	0.16986	0.20864	1	4850	1	0.29087	0.010325	0.027322	0.851385	734	2	0.29087
ASH2L	5	0.3669	0.38285	1	8371	1	-0.22949	0.0101	0.027518	0.854146	717	1	-0.22949
LOC515704	4	0.848	0.84771	1	19305	0	0.41356	0.01038	0.027453	0.854146	735	2	0.41356
SIRT3	5	0.79928	0.79919	1	18169	0	0.23062	0.010102	0.027521	0.854146	718	2	0.23062
BUD31	5	0.84281	0.84261	1	19170	0	0.17518	0.010121	0.02756	0.854209	719	2	0.17518
C19H17orf97	4	0.96116	0.96104	1	22042	0	0.55856	0.010455	0.027651	0.855873	736	3	0.55856
B9D2	5	0.61883	0.61886	1	13989	0	0.64161	0.01018	0.027712	0.856634	724	3	0.64161
AFG3L2	5	0.36109	0.37823	1	8256	1	0.25961	0.010234	0.02783	0.859135	728	2	0.25961
LOC104968498	5	0.7357	0.73544	1	16708	0	0.59418	0.010256	0.027883	0.859613	729	3	0.59418
LOC100337377	4	0.28073	0.29549	1	6769	1	0.42879	0.010568	0.027936	0.860102	737	2	0.42879
LOC787625	4	0.82116	0.82104	1	18679	0	0.26532	0.010628	0.02809	0.863694	739	2	0.26532
SOHLH2	4	0.89884	0.89864	1	20509	0	0.60691	0.010679	0.0282	0.865949	740	3	0.60691
LOC782966	4	0.22907	0.25396	1	5830	1	-0.16526	0.010711	0.028271	0.866966	743	1	-0.16526
GTF3A	4	0.046279	0.083187	0.968275	1938	1	0.53682	0.010742	0.028345	0.868098	744	3	0.53682
LOC104972647	3	0.00081167	0.0023372	0.286529	201	2	-1.5697	0.014037	0.028419	0.869188	870	1	-1.5697
E2F8	4	0.98441	0.98435	1	22582	0	0.51256	0.010811	0.028528	0.871372	745	3	0.51256
ARGLU1	5	0.00060255	0.0022479	0.284396	173	2	-0.15486	0.010575	0.028637	0.871554	738	2	-0.15486
LOC505646	4	0.097414	0.15653	1	3373	1	0.38078	0.010858	0.028647	0.871554	749	2	0.38078
WDR37	4	0.82994	0.82972	1	18884	0	0.43206	0.010836	0.028589	0.871554	747	3	0.43206
ANAPC5	4	0.35833	0.3624	1	8208	1	-0.036144	0.01096	0.0289	0.87699	751	1	-0.036144
RARS	5	0.37399	0.38862	1	8518	1	0.69663	0.010688	0.028901	0.87699	741	3	0.69663
SLC25A40	5	0.86268	0.86244	1	19641	0	0.6287	0.010705	0.028945	0.877177	742	3	0.6287
NGLY1	5	0.95514	0.95524	1	21893	0	0.2806	0.010827	0.02923	0.881323	746	1	0.2806
POLR2B	3	0.98922	0.98936	1	22699	0	0.50449	0.014473	0.029191	0.881323	888	2	0.50449
POLR2J	4	0.027098	0.053108	0.896418	1351	1	0.24241	0.011085	0.029202	0.881323	755	2	0.24241
UBTF	4	0.98972	0.98966	1	22710	0	0.58115	0.011098	0.029234	0.881323	757	3	0.58115
ATP1A1	5	0.82457	0.82443	1	18769	0	0.30323	0.01085	0.02928	0.881568	748	2	0.30323
LEO1	5	0.65683	0.65673	1	14879	0	0.6451	0.0109	0.029406	0.884203	750	3	0.6451
UGT3A2	5	0.57825	0.57821	1	13059	0	0.16393	0.010983	0.029611	0.889221	753	1	0.16393
MUM1	5	0.89812	0.89807	1	20493	0	0.36755	0.011129	0.029943	0.892484	759	2	0.36755
OR4N5	4	0.9964	0.99642	1	22900	0	0.4978	0.011389	0.029951	0.892484	763	3	0.4978
PIK3CA	5	0.24097	0.28837	1	6023	1	0.40966	0.011122	0.029928	0.892484	758	2	0.40966
TMED5	5	0.93469	0.93487	1	21397	0	0.087763	0.011076	0.02982	0.892484	754	2	0.087763
TMOD2	4	0.99406	0.99404	1	22836	0	0.41682	0.011333	0.029817	0.892484	762	3	0.41682
USPL1	5	0.12526	0.20188	1	4030	2	-0.46152	0.011087	0.029846	0.892484	756	2	-0.46152
BTBD7	4	0.48988	0.48979	1	11016	0	0.38819	0.011492	0.03019	0.892714	770	2	0.38819
CENPBD1	4	0.98907	0.98902	1	22691	0	0.53764	0.011438	0.030071	0.892714	767	3	0.53764
DUXA	5	0.99456	0.99457	1	22850	0	0.56958	0.011201	0.030105	0.892714	760	3	0.56958
HOXA1	4	0.68656	0.68661	1	15536	0	0.46726	0.01144	0.030075	0.892714	768	3	0.46726
LOC101907983	4	0.44034	0.44035	1	9916	1	0.39544	0.01148	0.030165	0.892714	769	3	0.39544
nc_guide122988	1	0.96977	0.96986	1	22225	0	0.83339	0.030234	0.030148	0.892714	1431	1	0.83339
DHX9	5	0.99943	0.99943	1	23009	0	0.59096	0.011271	0.030263	0.893722	761	3	0.59096
THBS1	4	0.74789	0.7479	1	16991	0	0.37561	0.011564	0.030372	0.89466	772	2	0.37561
XPO6	4	0.99504	0.99503	1	22863	0	0.46513	0.011562	0.030366	0.89466	771	3	0.46513
CAMK2A	4	0.81491	0.81485	1	18525	0	0.41831	0.011628	0.03054	0.895176	775	3	0.41831
CL43	5	0.89256	0.89254	1	20362	0	0.44627	0.011399	0.030563	0.895176	764	2	0.44627
nc_guide334523	1	0.96934	0.96944	1	22211	0	0.96947	0.030664	0.03057	0.895176	1445	1	0.96947
PPID	5	0.94683	0.94696	1	21703	0	0.44352	0.011401	0.030569	0.895176	765	3	0.44352
RAB21	5	0.03577	0.073379	0.964487	1616	1	0.58587	0.011407	0.030583	0.895176	766	3	0.58587
LOC100335564	4	0.14068	0.1873	1	4357	1	0.021101	0.01175	0.030835	0.901421	777	1	0.021101
DKC1	3	0.016617	0.031727	0.794105	1028	2	-0.82203	0.015562	0.031035	0.903521	927	1	-0.82203
SCYL1	5	0.1478	0.22659	1	4472	1	0.061215	0.011616	0.031063	0.903521	774	2	0.061215
TMBIM1B	4	0.91706	0.91691	1	20955	0	0.36786	0.011818	0.031004	0.903521	778	3	0.36786
TMEM170A	5	0.8958	0.89578	1	20437	0	0.40329	0.011607	0.031042	0.903521	773	2	0.40329
POLA2	4	0.00052499	0.0018027	0.265677	159	3	-1.3004	0.011875	0.031155	0.905071	780	1	-1.3004
GABRA4	5	0.80592	0.8058	1	18313	0	0.10114	0.011689	0.031228	0.905841	776	2	0.10114
LOC785050	4	0.67738	0.67744	1	15316	0	0.43233	0.01192	0.03126	0.905841	781	2	0.43233
GTF2H1	4	0.99811	0.99812	1	22951	0	0.49401	0.012031	0.031554	0.913224	785	3	0.49401
PLA2G12A	5	0.97568	0.97575	1	22353	0	0.52993	0.011854	0.031612	0.913753	779	3	0.52993
CCR6	4	0.35995	0.3639	1	8238	1	0.46842	0.012189	0.031923	0.917113	789	3	0.46842
IPO8	5	0.79795	0.79786	1	18137	0	0.44728	0.011991	0.031926	0.917113	783	3	0.44728
NUP37	4	0.84704	0.84675	1	19280	0	0.48729	0.012181	0.031905	0.917113	788	3	0.48729
PKD1	5	0.99471	0.99473	1	22855	0	0.48315	0.011948	0.031831	0.917113	782	3	0.48315
WTAP	4	0.81699	0.81693	1	18591	0	0.45783	0.012173	0.031885	0.917113	787	2	0.45783
nc_guide269760	1	0.96796	0.96809	1	22182	0	1.0492	0.032037	0.031974	0.917122	1489	1	1.0492
NHLRC2	5	0.83188	0.83173	1	18935	0	0.42353	0.012022	0.032006	0.917122	784	1	0.42353
LOC531816	4	0.9235	0.92338	1	21111	0	0.65288	0.012264	0.032104	0.918791	790	3	0.65288
RSU1	4	0.068419	0.11746	1	2576	1	0.40925	0.012285	0.03216	0.919258	791	2	0.40925
ELAVL1	4	0.0047084	0.013014	0.608453	480	1	0.45072	0.012317	0.032238	0.919939	792	2	0.45072
LOC100301026	4	0.57079	0.57077	1	12893	0	0.47234	0.012421	0.032485	0.919939	798	3	0.47234
LOC101907471	4	0.42217	0.42231	1	9508	1	0.56982	0.012416	0.032472	0.919939	797	3	0.56982
OR10Z1	4	0.94754	0.94745	1	21722	0	0.44454	0.012333	0.032279	0.919939	793	2	0.44454
PARK2	4	0.95553	0.95539	1	21903	0	0.4816	0.012398	0.032423	0.919939	796	2	0.4816
PLAC9	5	0.90682	0.90675	1	20701	0	0.53581	0.01216	0.032317	0.919939	786	3	0.53581
PLEKHF1	4	0.69237	0.69237	1	15657	0	0.33973	0.012371	0.032371	0.919939	794	2	0.33973
SUPT20H	4	0.34494	0.35043	1	7947	1	0.31935	0.012428	0.032502	0.919939	799	3	0.31935
CDKL3	4	0.98177	0.98174	1	22512	0	0.55682	0.012521	0.032737	0.921062	803	2	0.55682
FDX1L	5	0.027444	0.061105	0.936132	1358	1	-0.13498	0.012385	0.03282	0.921062	795	1	-0.13498
LOC101906221	4	0.8622	0.86196	1	19627	0	0.19313	0.012498	0.032683	0.921062	801	1	0.19313
LOC506495	4	0.6609	0.66097	1	14967	0	0.26305	0.01254	0.032782	0.921062	805	2	0.26305
NDP	4	0.94088	0.94078	1	21548	0	0.48846	0.012485	0.032644	0.921062	800	3	0.48846
P2RY2	4	0.74461	0.74459	1	16914	0	0.41063	0.012537	0.032774	0.921062	804	2	0.41063
PINX1	4	0.90347	0.90328	1	20622	0	0.48512	0.012545	0.03279	0.921062	806	3	0.48512
AGA	4	0.83161	0.83138	1	18925	0	0.43032	0.01264	0.033027	0.92337	810	2	0.43032
ARHGEF17	5	0.11111	0.18188	1	3719	2	0.0241	0.012593	0.033287	0.92337	807	2	0.0241
ATG9B	5	0.30055	0.33141	1	7117	1	0.55082	0.012784	0.033714	0.92337	817	3	0.55082
CLUAP1	4	0.27284	0.28899	1	6606	1	0.24345	0.012765	0.033346	0.92337	815	2	0.24345
DOK1	4	0.99929	0.99929	1	23005	0	0.5598	0.012904	0.033687	0.92337	825	3	0.5598
ESF1	5	0.0027311	0.0085986	0.510372	365	2	0.63741	0.012498	0.033083	0.92337	802	3	0.63741
FAM173B	4	0.99777	0.99779	1	22938	0	0.44674	0.012884	0.033638	0.92337	824	3	0.44674
GTF3C4	4	0.66932	0.66944	1	15144	0	0.47846	0.012794	0.033417	0.92337	819	3	0.47846
LOC107132074	1	0.96635	0.96652	1	22144	0	0.89521	0.033651	0.033593	0.92337	1533	1	0.89521
LOC107133312	4	0.98916	0.9891	1	22696	0	0.54746	0.012851	0.033569	0.92337	822	3	0.54746
LOC782791	4	0.89151	0.89137	1	20331	0	0.38225	0.012913	0.033706	0.92337	826	2	0.38225
MAP3K5	5	0.89486	0.89484	1	20410	0	0.41423	0.012621	0.033353	0.92337	809	3	0.41423
MTFR2	5	0.98643	0.98646	1	22628	0	0.64559	0.012696	0.03353	0.92337	814	3	0.64559
MYBPC3	5	0.36197	0.37891	1	8274	1	0.05756	0.012674	0.033474	0.92337	813	2	0.05756
nc_guide10997	1	0.96682	0.96696	1	22153	0	0.95648	0.03318	0.033133	0.92337	1514	1	0.95648
nc_guide322159	1	0.96634	0.96651	1	22143	0	0.84285	0.033662	0.033604	0.92337	1534	1	0.84285
OR2A14	4	0.16229	0.203	1	4720	1	0.42453	0.012671	0.033108	0.92337	812	3	0.42453
OTUD5	5	0.14836	0.22693	1	4484	1	0.080792	0.012653	0.033426	0.92337	811	2	0.080792
SCN3B	5	0.050542	0.094794	0.989967	2061	1	0.45675	0.012787	0.033722	0.92337	818	3	0.45675
TRPC4AP	4	0.91305	0.91293	1	20857	0	0.47412	0.012612	0.032963	0.92337	808	3	0.47412
VANGL1	5	0.72417	0.72386	1	16423	0	0.58893	0.012813	0.033779	0.92337	821	3	0.58893
VAX2	5	0.77473	0.77452	1	17608	0	0.39304	0.0128	0.033753	0.92337	820	3	0.39304
TRMT1	5	0.99699	0.997	1	22916	0	0.55906	0.012879	0.033918	0.926064	823	3	0.55906
LOC107132365	3	0.04141	0.073655	0.964487	1779	1	-0.09309	0.017366	0.034086	0.92691	989	1	-0.09309
NKG7	5	0.52218	0.52217	1	11765	0	0.61828	0.012955	0.03409	0.92691	827	3	0.61828
SEC61A1	4	0.81279	0.81273	1	18479	0	0.23087	0.013079	0.034109	0.92691	832	1	0.23087
TSR1	4	0.9679	0.9678	1	22180	0	0.21729	0.013038	0.034008	0.92691	830	1	0.21729
CEP85L	5	0.39996	0.41023	1	9061	1	0.53381	0.013001	0.034198	0.927603	828	3	0.53381
YWHAQ	5	0.76067	0.76044	1	17261	0	0.19463	0.013008	0.034215	0.927603	829	2	0.19463
CFAP69	4	0.49072	0.49064	1	11043	0	0.35665	0.013204	0.034406	0.928806	836	2	0.35665
LOC101902869	5	0.40572	0.41511	1	9177	1	0.02334	0.013099	0.03442	0.928806	833	2	0.02334
NPPB	4	0.76004	0.76006	1	17247	0	0.32646	0.013197	0.034393	0.928806	835	2	0.32646
PGPEP1L	5	0.51936	0.51934	1	11688	0	-0.093581	0.013059	0.034337	0.928806	831	1	-0.093581
CCDC50	4	0.071714	0.12259	1	2681	1	0.40085	0.013242	0.0345	0.928891	837	2	0.40085
nc_guide145141	1	0.96544	0.96563	1	22125	0	1.0336	0.034563	0.034503	0.928891	1568	1	1.0336
F12	5	0.13668	0.21816	1	4282	1	0.22174	0.013163	0.034581	0.929905	834	1	0.22174
C11H2orf15	4	0.14128	0.18773	1	4367	1	0.32531	0.01337	0.034807	0.930607	842	1	0.32531
C24H18orf32	4	0.49041	0.49033	1	11032	0	0.41335	0.013345	0.034748	0.930607	841	3	0.41335
HIST1H2BB	4	0.98926	0.98921	1	22701	0	0.54552	0.013314	0.034678	0.930607	840	3	0.54552
MAP3K13	5	0.93348	0.93364	1	21366	0	0.48167	0.013264	0.034819	0.930607	838	3	0.48167
nc_guide172725	1	0.96512	0.96531	1	22113	0	0.94412	0.034878	0.03484	0.930607	1577	1	0.94412
POLR2F	5	0.8614	0.86114	1	19613	0	0.59117	0.013277	0.034848	0.930607	839	3	0.59117
CTAGE5	4	0.52378	0.52375	1	11807	0	0.61738	0.013474	0.035066	0.931626	846	3	0.61738
LOC781968	3	0.1629	0.17862	1	4736	1	0.16713	0.017988	0.035163	0.931626	1013	1	0.16713
LRRTM3	4	0.70508	0.70505	1	15960	0	0.397	0.013508	0.03515	0.931626	848	2	0.397
nc_guide22578	1	0.96472	0.96488	1	22105	0	1.0041	0.035276	0.035226	0.931626	1592	1	1.0041
OSGEP	5	0.32473	0.34975	1	7567	1	0.65694	0.013391	0.035105	0.931626	843	3	0.65694
POU6F2	5	0.49402	0.4945	1	11113	1	0.46677	0.013458	0.035248	0.931626	845	3	0.46677
RAB34	4	0.86575	0.86548	1	19719	0	0.54718	0.013491	0.035109	0.931626	847	2	0.54718
RPS6KA5	4	0.66954	0.66967	1	15148	0	0.18961	0.013536	0.03521	0.931626	850	1	0.18961
TRIM15	5	0.9157	0.91563	1	20923	0	0.46768	0.013408	0.03514	0.931626	844	3	0.46768
ATP6V1H	4	0.54567	0.54551	1	12331	0	0.54127	0.013581	0.035327	0.932164	851	2	0.54127
C23H6orf141	4	0.99203	0.99199	1	22777	0	0.48895	0.013702	0.035625	0.932164	858	2	0.48895
CYP24A1	5	0.98851	0.98856	1	22677	0	0.41152	0.013621	0.035612	0.932164	855	3	0.41152
EDEM3	5	0.82949	0.82934	1	18873	0	0.50967	0.013604	0.035574	0.932164	852	3	0.50967
NIF3L1	5	0.19966	0.26017	1	5345	1	0.047291	0.01363	0.035631	0.932164	856	1	0.047291
PAM16	5	0.069354	0.12196	1	2602	2	0.013016	0.013526	0.035404	0.932164	849	1	0.013016
RABEP1	5	0.39303	0.4044	1	8916	1	0.5566	0.013614	0.035597	0.932164	853	3	0.5566
TADA2A	4	0.00052975	0.0018142	0.265677	161	3	-1.2155	0.013619	0.035426	0.932164	854	1	-1.2155
ZNF507	4	0.91847	0.91831	1	20997	0	0.41435	0.01367	0.035542	0.932164	857	2	0.41435
MAPKAPK2	4	0.84188	0.84156	1	19150	0	0.39995	0.013746	0.035729	0.933671	860	3	0.39995
LOC531304	4	0.97284	0.97276	1	22290	0	0.4001	0.013782	0.035811	0.934762	862	3	0.4001
ZNF326	5	0.99861	0.99863	1	22966	0	0.448	0.013727	0.035878	0.935448	859	3	0.448
ITM2A	4	0.28377	0.298	1	6835	1	-0.078256	0.013826	0.035928	0.93571	863	1	-0.078256
LOC101902435	4	0.82934	0.82912	1	18868	0	0.56657	0.013867	0.036031	0.937329	864	2	0.56657
RNF13	4	0.18114	0.21711	1	5055	1	0.29544	0.013896	0.036101	0.93811	866	2	0.29544
KIF5C	4	0.96555	0.96543	1	22127	0	0.48766	0.013954	0.03623	0.939603	867	3	0.48766
MED7	4	0.50621	0.50608	1	11387	0	0.53444	0.013975	0.036281	0.939603	868	3	0.53444
RECQL4	5	0.5584	0.55842	1	12633	0	-0.24607	0.013889	0.036264	0.939603	865	1	-0.24607
NBN	4	0.97749	0.97746	1	22399	0	0.4861	0.013997	0.036338	0.940035	869	2	0.4861
ARHGDIA	5	0.9541	0.9542	1	21859	0	0.48696	0.014106	0.036741	0.945352	874	3	0.48696
CP	5	0.92195	0.92202	1	21072	0	0.49115	0.014092	0.036713	0.945352	873	3	0.49115
IQCH	5	0.27031	0.30923	1	6563	1	0.53792	0.014085	0.036697	0.945352	872	3	0.53792
LOC540285	4	0.97162	0.97155	1	22271	0	0.48103	0.014208	0.036829	0.945352	880	2	0.48103
MOCS3	4	0.87003	0.86979	1	19817	0	0.51201	0.014174	0.036758	0.945352	875	2	0.51201
NCAPD2	5	0.019809	0.049692	0.882361	1143	1	0.058902	0.014044	0.036608	0.945352	871	1	0.058902
RPL17	4	0.61403	0.61419	1	13878	0	0.05376	0.0142	0.036813	0.945352	876	1	0.05376
GPR107	4	0.25232	0.27239	1	6240	1	0.32456	0.014283	0.037021	0.945665	882	2	0.32456
LOC101905630	5	0.3129	0.34072	1	7349	1	-0.18545	0.0142	0.03697	0.945665	877	1	-0.18545
PI4KB	5	0.94926	0.94938	1	21751	0	0.57465	0.014203	0.036977	0.945665	878	3	0.57465
PRICKLE3	4	0.97221	0.97213	1	22279	0	0.39275	0.014293	0.037046	0.945665	883	3	0.39275
RPS20	5	8.5935e-05	0.00036199	0.145365	56	3	-1.2949	0.014205	0.03698	0.945665	879	2	-1.2949
ATP11A	5	0.86988	0.86973	1	19811	0	0.27131	0.014252	0.037095	0.945877	881	2	0.27131
LOC100848678	3	0.92983	0.92991	1	21276	0	0.64873	0.019199	0.03724	0.948529	1052	2	0.64873
LOC107131143	4	0.20092	0.2321	1	5371	1	0.51098	0.014426	0.037327	0.948675	887	2	0.51098
RPL36	4	0.13712	0.18469	1	4290	1	0.08484	0.014407	0.037298	0.948675	884	1	0.08484
CELA1	4	0.9873	0.98724	1	22647	0	0.38361	0.014573	0.037576	0.949552	893	2	0.38361
DCUN1D2	5	0.99828	0.9983	1	22957	0	0.37967	0.01442	0.037477	0.949552	886	3	0.37967
KRI1	4	0.42106	0.42123	1	9485	1	-0.26879	0.01449	0.037436	0.949552	889	1	-0.26879
LOC789144	4	0.59906	0.59922	1	13529	0	0.20342	0.014614	0.037645	0.949552	895	1	0.20342
PHB	4	0.19801	0.22987	1	5322	1	-0.24191	0.014532	0.037508	0.949552	892	1	-0.24191
RAET1L	5	0.67564	0.67541	1	15276	0	-0.076678	0.014511	0.03769	0.949552	891	1	-0.076678
RNF103	4	0.24274	0.26467	1	6056	1	0.42336	0.014634	0.037672	0.949552	896	2	0.42336
RPL35	5	0.67942	0.67915	1	15371	0	0.48373	0.014509	0.037684	0.949552	890	3	0.48373
CELF2	4	0.55348	0.55338	1	12517	0	0.34009	0.014709	0.037791	0.950941	898	2	0.34009
nc_guide302873	1	0.96211	0.96229	1	22064	0	0.88698	0.037886	0.037827	0.950941	1671	1	0.88698
TOP3A	5	0.1569	0.23236	1	4616	1	0.15313	0.014597	0.037887	0.951397	894	2	0.15313
LOC100337223	5	0.58126	0.58118	1	13128	0	0.61455	0.014636	0.03797	0.952463	897	3	0.61455
ALG1	4	0.82983	0.82961	1	18883	0	0.40217	0.014863	0.038058	0.953409	900	2	0.40217
LOC107131705	4	0.74662	0.74663	1	16965	0	0.051979	0.014905	0.038131	0.953409	902	1	0.051979
nc_guide124471	1	0.96182	0.96198	1	22057	0	0.95782	0.038179	0.038108	0.953409	1680	1	0.95782
SULT1C4_AC_000168.1	4	0.38306	0.38524	1	8688	1	0.085516	0.015071	0.038398	0.959045	911	1	0.085516
BMS1	3	0.17331	0.18736	1	4912	1	0.83446	0.020155	0.038861	0.959462	1091	2	0.83446
CCDC12	5	0.82642	0.82624	1	18796	0	0.2147	0.015006	0.038871	0.959462	908	2	0.2147
CCDC186	5	0.92373	0.92383	1	21115	0	0.010597	0.014977	0.038803	0.959462	905	1	0.010597
CHEK2	5	0.99359	0.99358	1	22815	0	0.35186	0.014955	0.038748	0.959462	904	3	0.35186
GBA3	5	0.016788	0.042631	0.852282	1031	1	0.53282	0.014843	0.038472	0.959462	899	3	0.53282
LOC614923	5	0.0047339	0.0136	0.615882	483	1	0.12638	0.014954	0.038745	0.959462	903	2	0.12638
LOC788160	4	0.9808	0.98076	1	22484	0	0.63459	0.015265	0.038686	0.959462	915	2	0.63459
MTTP	5	0.080104	0.13752	1	2927	2	0.5011	0.01498	0.03881	0.959462	906	3	0.5011
nc_guide57114	1	0.96129	0.96145	1	22047	0	1.1212	0.038714	0.038644	0.959462	1694	1	1.1212
RWDD4	5	0.86787	0.86767	1	19773	0	0.47736	0.014894	0.038598	0.959462	901	3	0.47736
TTC6	5	0.37909	0.39276	1	8613	1	0.064218	0.014991	0.038839	0.959462	907	2	0.064218
PRPF38A	4	0.024858	0.049496	0.882361	1296	1	0.13244	0.015444	0.038957	0.959548	922	1	0.13244
SETD5	5	0.81115	0.81111	1	18442	0	0.51346	0.015027	0.038919	0.959548	909	3	0.51346
LOC616952	5	0.86748	0.86728	1	19764	0	0.46599	0.015063	0.039	0.959591	910	3	0.46599
KIAA1841	4	0.23591	0.25932	1	5931	1	0.29912	0.015526	0.03909	0.960192	925	2	0.29912
MEAF6	4	0.9475	0.94742	1	21720	0	0.32912	0.015568	0.039149	0.960192	928	2	0.32912
PHF8	5	0.87874	0.87861	1	20035	0	0.39318	0.015118	0.039137	0.960192	912	2	0.39318
BOSTAUV1R424	4	0.99092	0.99084	1	22742	0	0.57593	0.015633	0.039252	0.960454	930	2	0.57593
FUBP1	4	0.40164	0.40264	1	9097	1	0.62217	0.015627	0.039245	0.960454	929	2	0.62217
TAF2	4	0.35105	0.35585	1	8062	1	-0.27545	0.015651	0.039284	0.960454	931	1	-0.27545
nc_guide333763	1	0.96049	0.96065	1	22031	0	0.96939	0.039511	0.039431	0.961298	1711	1	0.96939
OTOP1	5	0.039429	0.078693	0.967303	1719	2	0.0062034	0.015236	0.039428	0.961298	913	1	0.0062034
ZNF177	5	0.35144	0.37056	1	8073	1	0.0041596	0.015246	0.039443	0.961298	914	2	0.0041596
ACTR8	4	0.30508	0.31587	1	7208	1	0.046151	0.016189	0.040129	0.962592	947	1	0.046151
CDK9	4	0.30918	0.31944	1	7286	1	0.63205	0.015921	0.039697	0.962592	934	2	0.63205
CNBD1	4	0.90558	0.90544	1	20674	0	0.61383	0.016168	0.040099	0.962592	946	2	0.61383
CPSF3	5	0.81067	0.81061	1	18434	0	0.5745	0.015299	0.039571	0.962592	916	3	0.5745
EED	4	0.59479	0.59491	1	13423	0	0.22971	0.016211	0.040166	0.962592	948	2	0.22971
FBXO2	5	0.27311	0.31124	1	6613	1	0.48437	0.01538	0.03976	0.962592	919	3	0.48437
GPANK1	4	0.12645	0.17699	1	4052	1	0.5389	0.01606	0.039924	0.962592	940	2	0.5389
GPR135	4	0.31586	0.32522	1	7407	1	0.28381	0.015941	0.039728	0.962592	936	2	0.28381
LOC100848624	4	0.49971	0.49957	1	11247	0	0.36292	0.016235	0.040203	0.962592	949	2	0.36292
LOC100848815	5	0.3167	0.34359	1	7418	1	0.59318	0.015398	0.039813	0.962592	920	3	0.59318
MKRN2OS	5	0.57437	0.57432	1	12973	0	0.62806	0.015483	0.040016	0.962592	923	3	0.62806
NMRAL1	5	0.013474	0.034696	0.811421	902	2	-0.16415	0.015339	0.039669	0.962592	917	2	-0.16415
PI15	5	0.48936	0.49005	1	11007	1	0.034635	0.015367	0.039725	0.962592	918	2	0.034635
RTF1	5	0.53214	0.53205	1	11996	0	-0.20046	0.015546	0.040161	0.962592	926	1	-0.20046
SCGN	5	0.65971	0.65959	1	14942	0	0.14735	0.015443	0.039928	0.962592	921	2	0.14735
SPHK1	5	0.88384	0.8838	1	20158	0	0.44844	0.015486	0.040024	0.962592	924	3	0.44844
UVRAG	4	0.77196	0.77198	1	17537	0	0.47165	0.016078	0.039956	0.962592	942	2	0.47165
LLPH	4	0.28612	0.29992	1	6865	1	0.1659	0.016313	0.040335	0.964748	950	2	0.1659
DCBLD1	4	0.56185	0.56182	1	12690	0	0.10773	0.016396	0.040465	0.966849	952	1	0.10773
P2RY8	4	0.93743	0.93731	1	21457	0	0.57927	0.016461	0.040573	0.968434	957	2	0.57927
DNAJB7	4	0.39879	0.39999	1	9041	1	-0.35704	0.016562	0.040725	0.971077	961	1	-0.35704
CSK	5	0.13803	0.2201	1	4307	2	0.20966	0.015954	0.041095	0.972484	937	2	0.20966
GARS	4	0.54886	0.5487	1	12402	0	-0.11939	0.016707	0.040947	0.972484	963	1	-0.11939
LOC781988	5	0.62129	0.62128	1	14048	0	0.1048	0.015923	0.041022	0.972484	935	2	0.1048
NUP62	4	0.66267	0.66273	1	15012	0	0.11524	0.016852	0.041162	0.972484	968	1	0.11524
OSTN	4	0.64488	0.64497	1	14610	0	0.52752	0.016798	0.041082	0.972484	967	2	0.52752
PRDM10	5	0.9997	0.9997	1	23036	0	0.5786	0.015872	0.0409	0.972484	933	3	0.5786
UPF2	5	0.8972	0.89719	1	20469	0	0.15929	0.015977	0.041139	0.972484	938	2	0.15929
VAPA	5	0.99372	0.99372	1	22827	0	0.58185	0.015857	0.040869	0.972484	932	3	0.58185
WDR64	4	0.19709	0.22918	1	5308	1	0.22651	0.016792	0.041071	0.972484	966	2	0.22651
RBFOX2	5	0.99956	0.99956	1	23021	0	0.43245	0.016052	0.041317	0.975147	939	3	0.43245
DCTN3	5	0.39538	0.40636	1	8962	1	-0.3506	0.016167	0.041583	0.975363	945	1	-0.3506
LOC618817	4	0.88117	0.88096	1	20093	0	0.46483	0.01709	0.041546	0.975363	976	2	0.46483
NPVF	4	0.94576	0.94562	1	21676	0	0.68847	0.017133	0.041621	0.975363	977	2	0.68847
PAFAH1B1	3	0.97585	0.97596	1	22357	0	0.78465	0.021732	0.041547	0.975363	1151	2	0.78465
RCN1	5	0.71933	0.719	1	16314	0	0.48548	0.016077	0.041373	0.975363	941	3	0.48548
RPL35A	3	0.11724	0.14097	1	3849	1	0.47198	0.021773	0.04162	0.975363	1153	1	0.47198
ZNF608	5	0.99472	0.99474	1	22857	0	0.41228	0.016127	0.041499	0.975363	944	3	0.41228
TCAM1	4	0.98455	0.98449	1	22587	0	0.54563	0.017164	0.041667	0.975448	979	2	0.54563
AK6	5	0.062995	0.11283	1	2414	1	0.35465	0.016434	0.04222	0.976761	955	3	0.35465
ARRB1	5	0.73071	0.73037	1	16570	0	0.50933	0.016396	0.042125	0.976761	953	3	0.50933
COMMD2	5	0.98744	0.98744	1	22649	0	0.35105	0.016387	0.042102	0.976761	951	2	0.35105
FGFR1OP2	4	0.45312	0.45306	1	10222	0	0.39815	0.017515	0.042229	0.976761	997	2	0.39815
FRMD5	4	0.97653	0.97645	1	22377	0	0.61891	0.017314	0.041908	0.976761	986	2	0.61891
GPR22	4	0.74883	0.74886	1	17013	0	0.40481	0.017408	0.042057	0.976761	992	2	0.40481
MYO1B	4	0.77181	0.77183	1	17534	0	0.48558	0.017333	0.041946	0.976761	987	2	0.48558
nc_guide65528	1	0.95814	0.95832	1	21972	0	0.95515	0.041858	0.041789	0.976761	1767	1	0.95515
PGGT1B	4	0.38844	0.39024	1	8808	1	0.51786	0.017402	0.042046	0.976761	991	2	0.51786
VAMP7_AC_000187.1	5	0.65181	0.65172	1	14755	0	-0.091117	0.016426	0.042196	0.976761	954	1	-0.091117
VIPR1	4	0.65567	0.65568	1	14854	0	0.52333	0.017433	0.042097	0.976761	994	2	0.52333
YAE1D1	4	0.88093	0.88073	1	20088	0	0.3058	0.017431	0.042096	0.976761	993	2	0.3058
CD3G	5	0.9981	0.9981	1	22950	0	0.28418	0.016555	0.042504	0.979131	960	2	0.28418
FIBCD1	5	0.49805	0.49838	1	11212	1	-0.29581	0.016555	0.042504	0.979131	959	2	-0.29581
FXYD3	4	0.56444	0.56444	1	12742	0	0.45007	0.01771	0.042525	0.979131	1002	2	0.45007
IL20RB	4	0.71278	0.71267	1	16150	0	0.48593	0.017742	0.042578	0.979131	1004	2	0.48593
SPACA4	4	0.81297	0.81292	1	18482	0	0.50665	0.017717	0.042537	0.979131	1003	2	0.50665
TNFSF13	4	0.92923	0.92908	1	21259	0	0.37938	0.017748	0.042586	0.979131	1005	2	0.37938
ADGRD2	5	0.93237	0.93259	1	21334	0	0.12071	0.016633	0.042689	0.979555	962	1	0.12071
ZBTB25	4	0.73427	0.73418	1	16664	0	0.41129	0.017805	0.042669	0.979555	1007	2	0.41129
LOC100337168	4	0.71348	0.71338	1	16174	0	0.40928	0.017928	0.042858	0.981211	1010	2	0.40928
MAP10	4	0.843	0.84271	1	19177	0	0.25246	0.017932	0.042863	0.981211	1012	2	0.25246
VNN2	5	0.24938	0.29434	1	6188	1	0.14102	0.016715	0.042888	0.981211	964	2	0.14102
ARFGEF1	5	0.99508	0.99511	1	22865	0	0.52759	0.016881	0.043262	0.981725	971	3	0.52759
ENDOU	4	0.86889	0.86866	1	19788	0	0.25559	0.018174	0.043225	0.981725	1019	2	0.25559
KDM1B	5	0.55289	0.55284	1	12506	0	0.53878	0.016776	0.043029	0.981725	965	3	0.53878
KMT2D	5	0.18072	0.24767	1	5050	1	0.46874	0.016869	0.043237	0.981725	970	3	0.46874
MED11	4	0.38257	0.3848	1	8680	1	0.1336	0.018104	0.04313	0.981725	1017	2	0.1336
nc_guide215889	1	0.95676	0.95691	1	21935	0	0.91892	0.043242	0.043184	0.981725	1803	1	0.91892
OR5I1	4	0.4027	0.40366	1	9116	1	-0.068222	0.018217	0.043292	0.981725	1020	1	-0.068222
PEF1	5	0.76205	0.76183	1	17301	0	0.39696	0.016885	0.043269	0.981725	972	3	0.39696
RNF130	5	0.75381	0.75357	1	17126	0	0.49235	0.016865	0.04323	0.981725	969	3	0.49235
nc_guide92309	1	0.95648	0.95661	1	21929	0	0.86955	0.043525	0.043476	0.98226	1813	1	0.86955
PPP1R12C	4	0.75286	0.75295	1	17108	0	0.40409	0.018348	0.043485	0.98226	1025	2	0.40409
RPH3AL	4	0.99289	0.99285	1	22803	0	0.52353	0.018322	0.043452	0.98226	1024	2	0.52353
ZMAT5	5	0.39429	0.40544	1	8936	1	0.19156	0.016943	0.043402	0.98226	973	1	0.19156
RAD54L2	5	0.90473	0.90469	1	20654	0	0.48878	0.017033	0.043589	0.983648	974	3	0.48878
ANKRD22	5	0.93174	0.93196	1	21322	0	0.5381	0.017064	0.043667	0.984435	975	3	0.5381
LOC100141070	4	0.60867	0.60884	1	13745	0	0.40061	0.018483	0.043718	0.984624	1028	2	0.40061
AGER	5	0.73047	0.73013	1	16560	0	0.37012	0.017165	0.04389	0.985168	980	2	0.37012
DYDC2	5	0.99891	0.99893	1	22985	0	0.38928	0.017193	0.043948	0.985168	981	3	0.38928
LRPAP1	4	0.31863	0.32758	1	7458	1	0.33616	0.018554	0.043826	0.985168	1030	2	0.33616
PTMS	5	0.88138	0.88131	1	20097	0	0.095358	0.017157	0.043871	0.985168	978	2	0.095358
R3HCC1L	5	0.78651	0.78631	1	17883	0	0.059247	0.017197	0.043954	0.985168	982	2	0.059247
ARPC3	5	0.99636	0.99635	1	22892	0	0.51951	0.01724	0.044057	0.985387	983	3	0.51951
CLDND2	5	0.38714	0.39936	1	8778	1	0.58087	0.017311	0.04422	0.985387	985	3	0.58087
GGN	4	0.6678	0.66794	1	15110	0	0.2524	0.018806	0.044213	0.985387	1037	2	0.2524
MCRS1	4	0.97541	0.97532	1	22349	0	0.4497	0.018755	0.044132	0.985387	1035	2	0.4497
PAN3	5	0.52392	0.52391	1	11812	0	0.024756	0.017253	0.044084	0.985387	984	2	0.024756
RAB4A	4	0.76625	0.76626	1	17412	0	0.54	0.018793	0.04419	0.985387	1036	2	0.54
ACTL10	4	0.083703	0.14101	1	3024	2	0.0020986	0.019519	0.045311	0.985426	1068	2	0.0020986
CA3	4	0.52938	0.52932	1	11937	0	-0.077437	0.019085	0.04465	0.985426	1047	1	-0.077437
GRASP	4	0.71651	0.71637	1	16247	0	0.41255	0.018871	0.044316	0.985426	1039	2	0.41255
GTF3C3	4	0.30002	0.3116	1	7108	1	0.42791	0.01964	0.045498	0.985426	1076	2	0.42791
LOC100139049	5	0.073446	0.12788	1	2729	1	0.40792	0.017548	0.044788	0.985426	998	3	0.40792
LOC100851681	4	0.56455	0.56455	1	12746	0	0.28831	0.019333	0.045035	0.985426	1059	2	0.28831
LOC104974671	4	0.69896	0.69888	1	15807	0	0.10336	0.019127	0.044714	0.985426	1048	1	0.10336
LOC509369	4	0.73902	0.73896	1	16784	0	0.57516	0.019587	0.045416	0.985426	1072	2	0.57516
LOC521092	4	0.81278	0.81273	1	18478	0	0.35132	0.019349	0.045056	0.985426	1060	2	0.35132
LOC781689	4	0.71828	0.71814	1	16289	0	0.40435	0.019461	0.045227	0.985426	1065	2	0.40435
LOC788731	4	0.94664	0.94656	1	21695	0	0.55109	0.019527	0.045322	0.985426	1069	2	0.55109
nc_guide145658	1	0.9549	0.95499	1	21882	0	0.87782	0.045097	0.04508	0.985426	1864	1	0.87782
nc_guide345117	1	0.95484	0.95493	1	21880	0	0.92458	0.04516	0.045145	0.985426	1866	1	0.92458
NRBP2	5	0.26982	0.30888	1	6556	1	0.44817	0.017394	0.044423	0.985426	990	3	0.44817
ORAOV1	2	0.52261	0.52274	1	11776	0	0.6893	0.02447	0.045257	0.985426	1249	1	0.6893
OSBPL8	4	0.61549	0.61564	1	13915	0	0.42408	0.019015	0.044539	0.985426	1043	2	0.42408
PALMD	5	0.95605	0.95618	1	21917	0	0.024853	0.017605	0.04491	0.985426	1000	2	0.024853
PEX7	4	0.96134	0.96123	1	22049	0	0.58084	0.019178	0.04479	0.985426	1051	2	0.58084
POP7	4	0.055511	0.097505	0.992395	2191	1	-0.11915	0.019374	0.045101	0.985426	1063	1	-0.11915
RAPGEF6	4	0.99549	0.9955	1	22872	0	0.61585	0.019626	0.045479	0.985426	1074	2	0.61585
RASA1	4	0.99891	0.9989	1	22983	0	0.51463	0.019159	0.044761	0.985426	1049	2	0.51463
RXRG	5	0.28305	0.31855	1	6821	1	-0.11896	0.01777	0.045304	0.985426	1006	2	-0.11896
SGPL1	5	0.99822	0.99824	1	22956	0	0.40436	0.017449	0.044547	0.985426	995	3	0.40436
SLC26A3	4	0.10268	0.16019	1	3500	1	0.39299	0.019074	0.044634	0.985426	1045	2	0.39299
SSU72	5	0.97727	0.97737	1	22393	0	0.38577	0.017366	0.044366	0.985426	988	3	0.38577
SYCP1	4	0.62822	0.6284	1	14211	0	0.51393	0.019613	0.045458	0.985426	1073	2	0.51393
TIGIT	5	0.95194	0.95205	1	21813	0	0.077447	0.017847	0.045484	0.985426	1008	2	0.077447
TLN2	5	0.57275	0.57274	1	12938	0	0.17822	0.017563	0.044822	0.985426	999	2	0.17822
UFC1	5	0.12044	0.19508	1	3928	1	0.5644	0.017632	0.044977	0.985426	1001	3	0.5644
WDR33	4	0.28168	0.29627	1	6789	1	0.55756	0.01929	0.044965	0.985426	1057	2	0.55756
GALNT7	5	0.62083	0.62083	1	14040	0	0.55687	0.017888	0.045589	0.986467	1009	3	0.55687
LARP1	5	0.89791	0.89786	1	20489	0	0.48868	0.017928	0.045693	0.987165	1011	3	0.48868
LOC512541	5	0.54047	0.54042	1	12208	0	0.41642	0.018029	0.045919	0.987165	1015	3	0.41642
MYO10	5	0.8501	0.84982	1	19354	0	0.29427	0.018049	0.045962	0.987165	1016	2	0.29427
nc_guide10017	1	0.95416	0.95428	1	21861	0	1.0187	0.045841	0.045834	0.987165	1881	1	1.0187
NUP107	4	0.78601	0.78592	1	17875	0	0.25783	0.019932	0.045936	0.987165	1085	1	0.25783
OR10A3	4	0.36887	0.37208	1	8422	1	0.035624	0.019829	0.045781	0.987165	1081	1	0.035624
PHF11	4	0.93402	0.93385	1	21374	0	0.47955	0.019826	0.045774	0.987165	1080	2	0.47955
YRDC	5	0.13465	0.21527	1	4241	2	-0.18924	0.018028	0.045918	0.987165	1014	2	-0.18924
ANKLE1	4	0.65928	0.65934	1	14927	0	0.25952	0.020159	0.046281	0.991945	1092	2	0.25952
CAST	5	0.098079	0.16331	1	3387	1	0.47945	0.018293	0.046489	0.991945	1021	3	0.47945
GPR137B	5	0.8405	0.84031	1	19117	0	0.22214	0.018302	0.046514	0.991945	1022	2	0.22214
HIST3H2A	4	0.97606	0.97597	1	22364	0	0.43656	0.020242	0.046407	0.991945	1097	2	0.43656
MPV17L	5	0.85104	0.85077	1	19373	0	0.4177	0.01831	0.046528	0.991945	1023	3	0.4177
SHFM1	1	0.95377	0.95387	1	21855	0	0.91282	0.046229	0.04623	0.991945	1892	1	0.91282
SLCO1A2	4	0.3213	0.32984	1	7509	1	0.39005	0.020233	0.046392	0.991945	1095	2	0.39005
UBE2D1	4	0.67533	0.67542	1	15269	0	0.38827	0.020186	0.046324	0.991945	1093	2	0.38827
KIAA2013	4	0.79118	0.79108	1	17978	0	0.43446	0.020395	0.046634	0.992013	1101	2	0.43446
NUP155	4	0.13046	0.17987	1	4136	1	-0.42309	0.020366	0.046592	0.992013	1100	1	-0.42309
SNRNP200	5	0.053304	0.098806	0.994308	2134	1	0.46715	0.018362	0.046659	0.992013	1026	3	0.46715
MBLAC1	4	0.24746	0.26843	1	6155	1	0.2701	0.020448	0.04672	0.992402	1103	2	0.2701
RSPO3	5	0.90199	0.90195	1	20582	0	0.44558	0.018425	0.046806	0.993307	1027	3	0.44558
RGS20	4	0.90735	0.90726	1	20711	0	0.59267	0.020523	0.046851	0.993349	1105	2	0.59267
LOC100337493	5	0.70837	0.70816	1	16039	0	0.36019	0.018493	0.04697	0.994959	1029	1	0.36019
FECH	4	0.61506	0.61518	1	13905	0	0.38219	0.020659	0.047052	0.995796	1110	2	0.38219
SNAP91	4	0.4077	0.4084	1	9220	1	-0.081852	0.020737	0.047177	0.997518	1114	1	-0.081852
ACTN3	5	0.79703	0.79694	1	18108	0	0.44263	0.01867	0.047372	0.997601	1031	3	0.44263
FAM177B	5	0.4627	0.46502	1	10425	1	0.44419	0.018744	0.047546	0.997601	1033	3	0.44419
FAM186A	5	0.15945	0.23399	1	4671	1	0.11021	0.018699	0.047443	0.997601	1032	1	0.11021
HIST1H2AG	4	0.26088	0.27926	1	6383	1	0.17841	0.020985	0.047551	0.997601	1121	1	0.17841
KLHDC2	4	0.80051	0.80044	1	18194	0	0.68695	0.020829	0.047318	0.997601	1116	2	0.68695
nc_guide308888	1	0.95267	0.95282	1	21827	0	0.66389	0.04733	0.047339	0.997601	1927	1	0.66389
nc_guide75207	1	0.95265	0.9528	1	21826	0	0.67036	0.047351	0.047357	0.997601	1928	1	0.67036
RBM22	5	0.019476	0.048893	0.8815	1128	2	-0.16518	0.018754	0.047568	0.997601	1034	2	-0.16518
RCVRN	4	0.61604	0.61622	1	13930	0	0.32594	0.020897	0.047418	0.997601	1119	2	0.32594
AGBL5	5	0.89695	0.89693	1	20459	0	0.47687	0.018885	0.047851	0.9995	1040	3	0.47687
ATM	5	0.97656	0.97664	1	22378	0	0.3447	0.019801	0.049949	0.9995	1079	2	0.3447
C7H5orf46	4	0.52057	0.5205	1	11712	0	0.21588	0.022294	0.049617	0.9995	1170	2	0.21588
CALML5	4	0.46725	0.46722	1	10515	0	0.11404	0.021851	0.048905	0.9995	1156	1	0.11404
CUX1	5	0.9874	0.98739	1	22648	0	0.49733	0.019852	0.050063	0.9995	1083	3	0.49733
CYP2C19	4	0.85081	0.85051	1	19372	0	0.34541	0.022322	0.049663	0.9995	1173	2	0.34541
DHCR7	4	0.75151	0.75159	1	17076	0	0.27936	0.022428	0.049825	0.9995	1175	2	0.27936
DNLZ	5	0.99665	0.99666	1	22908	0	0.33343	0.019319	0.04882	0.9995	1058	2	0.33343
ENPP3	5	0.92101	0.92107	1	21054	0	0.3662	0.01957	0.049399	0.9995	1071	3	0.3662
ERICH5	5	0.99582	0.99582	1	22877	0	0.28758	0.019835	0.05003	0.9995	1082	2	0.28758
FAM134A	4	0.97282	0.97274	1	22288	0	0.46734	0.021549	0.048434	0.9995	1143	2	0.46734
FAT3	5	0.94363	0.94381	1	21629	0	0.46777	0.020041	0.05048	0.9995	1088	3	0.46777
FCN3	4	0.96755	0.96744	1	22171	0	0.53667	0.022916	0.050552	0.9995	1195	2	0.53667
FIGNL2	4	0.8919	0.89175	1	20342	0	0.12708	0.021727	0.048717	0.9995	1150	1	0.12708
GATA5	5	0.67265	0.67243	1	15205	0	0.63188	0.019228	0.048615	0.9995	1054	3	0.63188
GDF5	4	0.24688	0.26797	1	6139	1	0.01145	0.021274	0.048008	0.9995	1130	1	0.01145
GFPT2	4	0.95193	0.9518	1	21812	0	0.46526	0.021397	0.048187	0.9995	1135	2	0.46526
GOLGA2	4	0.99752	0.99754	1	22934	0	0.55971	0.022181	0.04944	0.9995	1165	2	0.55971
GPAM	4	0.8668	0.86655	1	19748	0	0.23462	0.023005	0.050687	0.9995	1200	2	0.23462
GSG1	5	0.34021	0.36171	1	7850	1	-0.022304	0.019628	0.049542	0.9995	1075	1	-0.022304
HAO2	4	0.043808	0.079384	0.967879	1861	2	-0.27957	0.022882	0.050503	0.9995	1194	1	-0.27957
HEATR3	5	0.87886	0.87872	1	20036	0	0.40436	0.020064	0.050525	0.9995	1089	2	0.40436
HIRIP3	5	0.51072	0.51074	1	11487	1	-0.18522	0.019164	0.048481	0.9995	1050	1	-0.18522
HOXA7	4	0.55586	0.55575	1	12571	0	0.41178	0.022583	0.050059	0.9995	1178	2	0.41178
IK	5	0.038972	0.078038	0.967303	1707	2	-0.12888	0.019886	0.050143	0.9995	1084	2	-0.12888
KRT78	5	0.26258	0.30365	1	6415	1	0.28726	0.019945	0.050266	0.9995	1086	2	0.28726
LOC100139881	5	0.98874	0.98881	1	22682	0	0.33868	0.01935	0.048894	0.9995	1061	3	0.33868
LOC100296035	5	0.96535	0.96549	1	22121	0	0.34681	0.01968	0.049651	0.9995	1078	2	0.34681
LOC100336998	4	0.098772	0.15742	1	3400	1	0.4338	0.021933	0.04904	0.9995	1159	2	0.4338
LOC100337165	2	0.66889	0.66868	1	15133	0	0.68532	0.027098	0.048423	0.9995	1334	1	0.68532
LOC100337234	4	0.64763	0.64771	1	14658	0	0.18755	0.021604	0.048531	0.9995	1146	1	0.18755
LOC101903477	5	0.574	0.57395	1	12964	0	0.17214	0.019245	0.04865	0.9995	1055	2	0.17214
LOC101904508	4	0.51587	0.51577	1	11607	0	0.52115	0.022759	0.050329	0.9995	1189	2	0.52115
LOC104971342	4	0.75875	0.75874	1	17217	0	0.3591	0.023072	0.050786	0.9995	1204	2	0.3591
LOC107132485	4	0.86456	0.8643	1	19682	0	-0.010174	0.021191	0.047884	0.9995	1129	1	-0.010174
LOC107132952	4	0.86003	0.85976	1	19583	0	0.35252	0.023037	0.050732	0.9995	1202	2	0.35252
LOC533850	5	0.16557	0.2379	1	4786	1	0.52301	0.019077	0.048293	0.9995	1046	3	0.52301
LOC616860	4	0.59443	0.59456	1	13410	0	0.23913	0.02115	0.047816	0.9995	1127	1	0.23913
LOC786231	4	0.51372	0.51357	1	11554	0	0.41459	0.021569	0.048472	0.9995	1144	2	0.41459
LOC788414	4	0.90634	0.90619	1	20691	0	0.28005	0.022639	0.050136	0.9995	1181	2	0.28005
MED26	4	0.25522	0.27469	1	6286	1	0.22375	0.022634	0.050125	0.9995	1180	2	0.22375
MRPL2	5	0.17736	0.24552	1	4978	1	-0.089074	0.019061	0.048254	0.9995	1044	1	-0.089074
MYF6	5	0.9522	0.9523	1	21818	0	0.47261	0.019553	0.049365	0.9995	1070	3	0.47261
nc_guide105230	1	0.95066	0.95083	1	21783	0	0.87724	0.049342	0.049429	0.9995	1982	1	0.87724
nc_guide212951	1	0.94986	0.95005	1	21762	0	0.97826	0.050139	0.050228	0.9995	2002	1	0.97826
nc_guide260215	1	0.95111	0.95126	1	21792	0	0.78277	0.048892	0.048961	0.9995	1968	1	0.78277
nc_guide29762	1	0.95142	0.95156	1	21801	0	0.87585	0.048577	0.048629	0.9995	1958	1	0.87585
nc_guide326420	1	0.9492	0.9494	1	21748	0	0.90805	0.050799	0.050853	0.9995	2022	1	0.90805
nc_guide347299	1	0.95033	0.95052	1	21778	0	0.96889	0.049667	0.049757	0.9995	1989	1	0.96889
NDUFS1	4	0.67822	0.67827	1	15338	0	0.55646	0.022758	0.050328	0.9995	1188	2	0.55646
NDUFS6	4	0.85748	0.85725	1	19525	0	0.39627	0.022611	0.050094	0.9995	1179	2	0.39627
NGF	4	0.2397	0.26228	1	5999	1	0.42366	0.023115	0.050853	0.9995	1207	2	0.42366
PEX13	5	0.99952	0.99952	1	23015	0	0.41622	0.020118	0.05065	0.9995	1090	3	0.41622
PLA2G1B	4	0.62496	0.62519	1	14135	0	0.54962	0.023101	0.050828	0.9995	1206	2	0.54962
POLR1B	5	0.090672	0.15267	1	3238	1	-0.22929	0.019429	0.049075	0.9995	1064	2	-0.22929
POLR3H	3	0.94336	0.94353	1	21620	0	0.52999	0.026228	0.049034	0.9995	1311	2	0.52999
PRSS8	5	0.24131	0.28859	1	6031	1	0.4285	0.019657	0.049602	0.9995	1077	2	0.4285
RERE	5	0.070731	0.12395	1	2652	1	0.19477	0.019215	0.048588	0.9995	1053	2	0.19477
RND1	5	0.45288	0.45613	1	10214	1	0.39815	0.018829	0.047719	0.9995	1038	2	0.39815
SBSPON	5	0.901	0.90099	1	20558	0	0.39335	0.019481	0.049193	0.9995	1066	3	0.39335
SLC12A6	5	0.99842	0.99846	1	22959	0	0.37222	0.019506	0.049261	0.9995	1067	3	0.37222
SNU13	2	0.45231	0.45233	1	10202	0	0.55978	0.02657	0.047985	0.9995	1326	1	0.55978
SOSTDC1	4	0.72043	0.72034	1	16345	0	0.34616	0.021979	0.049107	0.9995	1160	2	0.34616
SPRY2	4	0.44273	0.44269	1	9968	0	0.17209	0.022182	0.049441	0.9995	1166	2	0.17209
SULT1C4_AC_000166.1	5	0.62016	0.62017	1	14020	0	0.11384	0.018887	0.047855	0.9995	1041	2	0.11384
TEPP	5	0.4379	0.44277	1	9847	1	0.4992	0.020191	0.050821	0.9995	1094	3	0.4992
TRIB1	4	0.51128	0.51114	1	11498	0	-0.23563	0.023046	0.050744	0.9995	1203	1	-0.23563
TTC21A	5	0.99462	0.99464	1	22854	0	0.40152	0.020006	0.050413	0.9995	1087	3	0.40152
TTI2	5	0.081846	0.14006	1	2977	1	-0.20711	0.018945	0.047993	0.9995	1042	2	-0.20711
TTLL2	4	0.21518	0.2431	1	5576	1	-0.10267	0.022717	0.050261	0.9995	1186	1	-0.10267
ZC3HAV1	5	0.80447	0.80435	1	18283	0	0.40359	0.019274	0.048722	0.9995	1056	3	0.40359
ZNF266	5	0.726	0.72569	1	16455	0	0.42973	0.019362	0.048925	0.9995	1062	3	0.42973
ZNF331	4	0.97612	0.97603	1	22366	0	0.53848	0.022505	0.049937	0.9995	1177	2	0.53848
ZNF830	4	0.96472	0.96459	1	22104	0	0.2229	0.02284	0.050444	0.9995	1190	1	0.2229
20ALPHA-HSD	5	0.1219	0.19716	1	3960	2	-0.38911	0.81091	0.81085	1	18357	0	-0.38911
A1BG	5	0.61096	0.61098	1	13795	0	-0.1049	0.7499	0.74967	1	16830	0	-0.1049
A1CF	5	0.50013	0.50036	1	11255	1	0.40396	0.074072	0.13474	1	2700	2	0.40396
A2M	5	0.45826	0.46098	1	10323	1	0.20921	0.277	0.33974	1	6774	1	0.20921
A2ML1	5	0.12874	0.20684	1	4097	2	-0.38618	0.84581	0.84559	1	19210	0	-0.38618
A3GALT2	5	0.8643	0.86409	1	19678	0	0.077326	0.050039	0.10174	1	1995	1	0.077326
A4GALT	4	0.93794	0.9378	1	21471	0	0.070215	0.73911	0.73905	1	16573	0	0.070215
A4GNT	4	0.38571	0.38773	1	8745	1	-0.21418	0.4332	0.43653	1	9610	1	-0.21418
AAAS	4	0.93009	0.92994	1	21284	0	0.31558	0.030141	0.061694	1	1427	2	0.31558
AACS	5	0.011024	0.028994	0.775104	803	3	-0.63262	0.54988	0.55073	1	12125	1	-0.63262
AADAC	5	0.13808	0.22017	1	4309	1	0.097136	0.52383	0.52671	1	11497	1	0.097136
AADACL2	4	0.50562	0.50546	1	11376	0	-0.16252	0.27043	0.30231	1	6652	1	-0.16252
AADACL3	5	0.9959	0.9959	1	22881	0	0.31729	0.14367	0.22909	1	4556	2	0.31729
AADACL4	4	0.67786	0.67793	1	15327	0	0.16712	0.52519	0.52515	1	11528	0	0.16712
AADAT	5	0.96993	0.96998	1	22230	0	0.20849	0.17059	0.26519	1	5088	2	0.20849
AAED1	4	0.76212	0.76219	1	17305	0	0.31508	0.05164	0.094185	1	2044	2	0.31508
AAGAB	4	0.04305	0.0782	0.967303	1831	2	-0.56824	0.94515	0.94496	1	21640	0	-0.56824
AAK1	5	0.0094157	0.02513	0.753558	727	2	-0.34279	0.60494	0.60498	1	13427	0	-0.34279
AAMDC	5	0.98377	0.98388	1	22563	0	0.33405	0.4614	0.47321	1	10168	1	0.33405
AAMP	4	0.047047	0.084371	0.973264	1962	1	-0.12551	0.039178	0.075487	1	1704	1	-0.12551
AANAT	5	0.37884	0.39257	1	8604	1	0.14619	0.6857	0.68546	1	15307	0	0.14619
AAR2	5	0.97047	0.97054	1	22249	0	0.26687	0.20583	0.29543	1	5670	1	0.26687
AARD	4	0.95863	0.95856	1	21985	0	0.2049	0.29238	0.31905	1	7042	1	0.2049
AARS2	5	0.10019	0.16637	1	3443	2	-0.44359	0.22157	0.30488	1	5913	1	-0.44359
AARS	5	0.37399	0.38862	1	8516	1	-0.28179	0.71519	0.71495	1	15960	0	-0.28179
AARSD1	4	0.085201	0.14328	1	3065	1	-0.089345	0.94901	0.94891	1	21741	0	-0.089345
AASDH	4	0.96127	0.96116	1	22046	0	0.16897	0.78045	0.78034	1	17595	0	0.16897
AASDHPPT	4	0.85196	0.85167	1	19389	0	0.43929	0.090509	0.15197	1	3168	2	0.43929
AASS	5	0.65692	0.65681	1	14881	0	-0.021174	0.8778	0.87766	1	20031	0	-0.021174
AATF	5	0.49853	0.49886	1	11224	1	-0.097431	0.57458	0.57458	1	12696	1	-0.097431
AATK	5	0.39713	0.40787	1	9002	1	-0.025755	0.40336	0.42807	1	9037	1	-0.025755
ABAT	4	0.29703	0.3091	1	7061	1	-0.045696	0.92044	0.9203	1	21075	0	-0.045696
ABCA10	5	0.3204	0.34639	1	7490	1	-0.07307	0.6919	0.69166	1	15434	0	-0.07307
ABCA12	5	0.48816	0.48892	1	10981	1	-0.064052	0.67248	0.67226	1	14997	0	-0.064052
ABCA13	4	0.24515	0.2666	1	6107	1	-0.20246	0.93669	0.93654	1	21433	0	-0.20246
ABCA1	5	0.68083	0.6806	1	15401	0	-0.23818	0.9499	0.95001	1	21762	0	-0.23818
ABCA2	5	0.13713	0.21883	1	4291	2	-0.37247	0.81201	0.81198	1	18382	0	-0.37247
ABCA3	5	0.44723	0.45112	1	10071	1	-0.084179	0.77028	0.77003	1	17333	0	-0.084179
ABCA4	5	0.15827	0.23323	1	4651	1	0.2094	0.7526	0.75234	1	16899	0	0.2094
ABCA5	5	0.71369	0.71348	1	16179	0	0.066764	0.51072	0.51506	1	11190	1	0.066764
ABCA6	5	0.95754	0.95766	1	21955	0	0.063367	0.46506	0.47625	1	10249	1	0.063367
ABCA7	5	0.74936	0.74912	1	17026	0	-0.019414	0.92054	0.9206	1	21076	0	-0.019414
ABCA9	5	0.38433	0.39704	1	8713	1	-0.14227	0.12129	0.19891	1	4074	1	-0.14227
ABCB10	4	0.013164	0.030659	0.788729	891	2	-0.48351	0.66694	0.66707	1	14863	0	-0.48351
ABCB11	4	0.82044	0.82032	1	18659	0	0.28604	0.12872	0.20282	1	4239	1	0.28604
ABCB1	5	0.084708	0.14415	1	3048	2	-0.49983	0.14647	0.2329	1	4600	1	-0.49983
ABCB4	4	0.95604	0.95592	1	21916	0	0.19359	0.047209	0.087523	1	1923	1	0.19359
ABCB5	5	0.73581	0.73554	1	16710	0	0.13205	0.82554	0.82539	1	18706	0	0.13205
ABCB6	5	0.9912	0.99127	1	22754	0	0.27137	0.26721	0.33344	1	6601	1	0.27137
ABCB7	4	0.032263	0.061234	0.936132	1511	1	-0.17091	0.63703	0.63711	1	14184	0	-0.17091
ABCB8	4	0.076819	0.13048	1	2827	1	-0.062326	0.88405	0.88384	1	20183	0	-0.062326
ABCB9	5	0.28618	0.32083	1	6868	1	-0.0066243	0.86065	0.8604	1	19562	0	-0.0066243
ABCC10	5	0.049832	0.093758	0.989484	2043	2	-0.044747	0.83999	0.83979	1	19049	0	-0.044747
ABCC11	5	0.73265	0.73232	1	16615	0	-0.11818	0.096823	0.16583	1	3335	1	-0.11818
ABCC12	5	0.069757	0.12253	1	2618	2	-0.19199	0.61611	0.61617	1	13694	0	-0.19199
ABCC1	5	0.47217	0.47386	1	10619	1	-0.052292	0.12197	0.19981	1	4099	2	-0.052292
ABCC2	5	0.076939	0.1329	1	2831	2	-0.05029	0.72948	0.72911	1	16334	0	-0.05029
ABCC3	5	0.42801	0.43414	1	9637	1	-0.06533	0.86156	0.8613	1	19585	0	-0.06533
ABCC5	5	0.075835	0.13133	1	2799	2	-0.32463	0.94624	0.94639	1	21671	0	-0.32463
ABCC6	5	0.61415	0.61418	1	13881	0	-0.14537	0.82967	0.82952	1	18820	0	-0.14537
ABCC8	5	0.27316	0.31128	1	6615	1	-0.083128	0.91747	0.91742	1	21009	0	-0.083128
ABCC9	5	0.37485	0.38931	1	8534	1	-0.041945	0.68282	0.6826	1	15232	0	-0.041945
ABCD1	4	0.32512	0.33311	1	7573	1	-0.29952	0.9735	0.97343	1	22355	0	-0.29952
ABCD2	4	0.72856	0.72846	1	16514	0	0.048855	0.069412	0.12077	1	2555	1	0.048855
ABCD3	4	0.86223	0.86198	1	19628	0	0.0064715	0.86912	0.8689	1	19783	0	0.0064715
ABCD4	4	0.36774	0.37102	1	8395	1	-0.18683	0.34932	0.36406	1	8010	1	-0.18683
ABCE1	4	0.31251	0.32234	1	7344	1	0.15378	0.2252	0.26924	1	5963	1	0.15378
ABCF1	4	0.95542	0.95528	1	21900	0	0.35948	0.0851	0.14414	1	3007	2	0.35948
ABCF2	5	0.57469	0.57464	1	12986	0	0.20132	0.11764	0.19397	1	3977	1	0.20132
ABCF3	4	0.013592	0.031349	0.794105	904	2	-0.45188	0.70237	0.7023	1	15672	0	-0.45188
ABCG1	5	0.87113	0.87095	1	19848	0	0.037612	0.16887	0.26289	1	5055	2	0.037612
ABCG2	4	0.79863	0.79859	1	18149	0	0.35284	0.29777	0.32322	1	7125	1	0.35284
ABCG4	5	0.955	0.95512	1	21886	0	0.12587	0.80967	0.80957	1	18324	0	0.12587
ABCG5	5	0.58034	0.58027	1	13107	0	-0.16371	0.57783	0.5778	1	12774	1	-0.16371
ABCG8	5	0.78404	0.78387	1	17827	0	0.27089	0.61126	0.61129	1	13577	0	0.27089
ABHD10	5	0.80628	0.80618	1	18316	0	0.30463	0.54735	0.54838	1	12068	1	0.30463
ABHD11	4	0.75595	0.75598	1	17160	0	-0.062179	0.21988	0.26541	1	5889	1	-0.062179
ABHD12	5	0.41345	0.42165	1	9335	1	-0.22225	0.95792	0.95803	1	21964	0	-0.22225
ABHD12B	5	0.11233	0.18362	1	3748	2	-0.006424	0.62916	0.62906	1	13986	0	-0.006424
ABHD13	4	0.44583	0.44578	1	10039	0	-0.21306	0.95402	0.95385	1	21851	0	-0.21306
ABHD1	4	0.77593	0.7759	1	17632	0	0.090152	0.21129	0.25926	1	5771	1	0.090152
ABHD14A	4	0.25542	0.27486	1	6288	1	-0.23858	0.88126	0.88103	1	20111	0	-0.23858
ABHD14B	5	0.24809	0.29343	1	6169	1	0.037105	0.76906	0.76877	1	17301	0	0.037105
ABHD15	3	0.60003	0.59997	1	13552	0	0.27686	0.15069	0.1802	1	4697	1	0.27686
ABHD16A	5	0.48277	0.48386	1	10854	1	-0.30226	0.59583	0.5958	1	13214	0	-0.30226
ABHD16B	4	0.47963	0.47958	1	10784	0	0.14902	0.17216	0.23198	1	5116	1	0.14902
ABHD17A	5	0.58076	0.58068	1	13119	0	0.024122	0.57466	0.57466	1	12698	1	0.024122
ABHD17B	5	0.0030621	0.0094453	0.523063	387	2	-0.017897	0.89301	0.89299	1	20394	0	-0.017897
ABHD17C	5	0.92404	0.92414	1	21121	0	0.16231	0.080408	0.14347	1	2881	2	0.16231
ABHD18	4	0.65037	0.65038	1	14722	0	-0.0074769	0.25023	0.28738	1	6340	1	-0.0074769
ABHD2	5	0.78686	0.78666	1	17891	0	0.14741	0.19544	0.28918	1	5521	1	0.14741
ABHD3	4	0.48526	0.48522	1	10918	0	-0.15007	0.57738	0.5774	1	12770	0	-0.15007
ABHD4	5	0.043325	0.084324	0.973264	1845	2	0.023967	0.81955	0.81945	1	18558	0	0.023967
ABHD5	5	0.70641	0.7062	1	15995	0	0.25515	0.10241	0.17342	1	3497	1	0.25515
ABHD6	5	0.091567	0.15398	1	3261	2	-0.06433	0.11026	0.18404	1	3767	2	-0.06433
ABHD8	5	0.20085	0.26097	1	5367	1	-0.12302	0.8627	0.86246	1	19625	0	-0.12302
ABI1	5	0.031639	0.06729	0.94651	1493	1	0.24832	0.050578	0.10247	1	2014	2	0.24832
ABI2	4	0.018884	0.039963	0.841157	1110	2	-0.458	0.064277	0.11303	1	2404	1	-0.458
ABI3	4	0.054667	0.096213	0.99142	2168	2	-0.24403	0.61995	0.62014	1	13774	0	-0.24403
ABI3BP	5	0.79484	0.79471	1	18058	0	-0.086567	0.58423	0.58421	1	12941	0	-0.086567
ABL1	5	0.99069	0.99076	1	22738	0	0.29821	0.10541	0.17746	1	3609	2	0.29821
ABL2	5	0.84499	0.8448	1	19229	0	0.038849	0.76583	0.76562	1	17214	0	0.038849
ABLIM1	5	0.22653	0.27844	1	5780	1	0.026292	0.19773	0.29053	1	5555	1	0.026292
ABLIM2	5	0.83331	0.83316	1	18964	0	0.070646	0.078366	0.1406	1	2823	1	0.070646
ABLIM3	5	0.36069	0.3779	1	8250	1	-0.12925	0.863	0.86276	1	19630	0	-0.12925
ABO	5	0.88104	0.88095	1	20091	0	0.16179	0.56551	0.56571	1	12475	1	0.16179
ABR	4	0.91076	0.91063	1	20802	0	0.12502	0.3678	0.37951	1	8341	1	0.12502
ABRA	4	0.58071	0.58082	1	13118	0	-0.11812	0.67156	0.67166	1	14975	0	-0.11812
ABRACL	4	0.83849	0.8382	1	19076	0	0.066921	0.33555	0.35296	1	7758	1	0.066921
ABT1	5	0.040342	0.080033	0.967879	1741	2	-0.29098	0.87612	0.87595	1	19977	0	-0.29098
ABTB1	4	0.5289	0.52883	1	11930	0	-0.15417	0.86722	0.86697	1	19738	0	-0.15417
ABTB2	5	0.63375	0.63372	1	14328	0	0.23607	0.50636	0.51122	1	11096	1	0.23607
ACAA1	5	0.40899	0.41789	1	9245	1	-0.05369	0.077643	0.1396	1	2797	2	-0.05369
ACAA2	5	0.71563	0.71539	1	16223	0	-0.19969	0.79576	0.79563	1	17980	0	-0.19969
ACACA	5	0.53263	0.53254	1	12006	0	0.20522	0.040444	0.088543	1	1733	1	0.20522
ACACB	5	0.68528	0.68504	1	15503	0	0.036622	0.44804	0.46253	1	9895	1	0.036622
ACAD10	4	0.13836	0.1856	1	4314	1	-0.10906	0.64208	0.64221	1	14300	0	-0.10906
ACAD11	4	0.15137	0.19505	1	4533	1	-0.10772	0.90363	0.90344	1	20681	0	-0.10772
ACAD8	4	0.66122	0.66127	1	14977	0	0.28138	0.049222	0.090535	1	1976	2	0.28138
ACAD9	5	0.64408	0.64398	1	14585	0	-0.23654	0.92076	0.92081	1	21080	0	-0.23654
ACADL	4	0.89155	0.89142	1	20333	0	0.30189	0.0948	0.15834	1	3286	2	0.30189
ACADM	4	0.88273	0.88253	1	20140	0	0.17194	0.62151	0.62173	1	13810	0	0.17194
ACADS	4	0.81161	0.81153	1	18454	0	-0.066661	0.92588	0.92575	1	21200	0	-0.066661
ACADSB	4	0.078447	0.13298	1	2867	2	-0.288	0.9297	0.92954	1	21286	0	-0.288
ACADVL	5	0.75138	0.75114	1	17073	0	0.26356	0.46867	0.47927	1	10327	1	0.26356
ACAN	5	0.98467	0.98478	1	22589	0	0.20136	0.4956	0.50191	1	10874	1	0.20136
ACAP1	5	0.6155	0.61554	1	13916	0	0.12855	0.77661	0.77643	1	17492	0	0.12855
ACAP2	4	0.73247	0.73242	1	16611	0	0.20792	0.18363	0.23987	1	5352	1	0.20792
ACAP3	5	0.94482	0.94497	1	21653	0	0.028832	0.16585	0.25875	1	5006	2	0.028832
ACAT1	4	0.89501	0.89483	1	20416	0	0.22937	0.43057	0.43415	1	9552	1	0.22937
ACAT2	5	0.99618	0.99617	1	22888	0	0.41379	0.024196	0.059848	1	1237	3	0.41379
ACBD4	4	0.048036	0.08591	0.975161	1988	2	-0.24546	0.77612	0.77608	1	17477	0	-0.24546
ACBD5	4	0.52584	0.52581	1	11860	0	0.19291	0.094382	0.15772	1	3272	1	0.19291
ACBD6	5	0.0099942	0.026518	0.758919	751	3	-0.4843	0.99851	0.99853	1	23034	0	-0.4843
ACBD7	5	0.35992	0.37729	1	8237	1	-0.047022	0.21403	0.30034	1	5808	1	-0.047022
ACCSL	5	0.71582	0.71557	1	16227	0	0.25222	0.14121	0.22581	1	4496	2	0.25222
ACD	5	0.012232	0.031825	0.794105	856	3	-0.57215	0.72665	0.72633	1	16256	0	-0.57215
ACE2	5	0.40003	0.41028	1	9064	1	-0.31694	0.913	0.91288	1	20905	0	-0.31694
ACE3	5	0.94604	0.94618	1	21683	0	0.030044	0.81193	0.81189	1	18378	0	0.030044
ACE	5	0.88489	0.88487	1	20181	0	0.12332	0.65756	0.65745	1	14672	0	0.12332
ACER1	5	0.50397	0.50412	1	11344	1	0.0095897	0.17674	0.27342	1	5200	2	0.0095897
ACER2	5	0.80949	0.8094	1	18405	0	-0.087956	0.74917	0.74893	1	16812	0	-0.087956
ACER3	4	0.045955	0.082703	0.967879	1927	1	-0.040965	0.15477	0.2202	1	4785	1	-0.040965
ACHE	5	0.00044539	0.0016872	0.259753	144	1	-0.1802	0.35963	0.39592	1	8192	1	-0.1802
ACIN1	4	0.91863	0.91846	1	21000	0	0.080925	0.64679	0.64688	1	14411	0	0.080925
ACKR1	4	0.020645	0.042743	0.852282	1169	2	-0.46022	0.95425	0.95407	1	21857	0	-0.46022
ACKR2	4	0.92821	0.92806	1	21221	0	0.1198	0.53794	0.53785	1	11843	0	0.1198
ACKR3	4	0.83558	0.83535	1	19007	0	0.047327	0.16394	0.22633	1	4971	1	0.047327
ACKR4	4	0.77764	0.77756	1	17667	0	-0.061934	0.41595	0.42095	1	9270	1	-0.061934
ACLY	5	0.71681	0.71656	1	16258	0	0.14328	0.57572	0.5757	1	12722	1	0.14328
ACMSD	5	0.25408	0.29762	1	6268	1	0.14215	0.1358	0.21853	1	4378	2	0.14215
ACO1	5	0.84119	0.84101	1	19133	0	-0.11985	0.54563	0.54676	1	12027	1	-0.11985
ACOT11	5	0.7741	0.77388	1	17595	0	-0.029664	0.67664	0.67639	1	15090	0	-0.029664
ACOT12	4	0.017672	0.038014	0.836211	1064	2	-0.53785	0.63141	0.63154	1	14039	0	-0.53785
ACOT13	5	0.30015	0.33111	1	7112	1	-0.15963	0.68297	0.68273	1	15237	0	-0.15963
ACOT2	4	0.70602	0.70595	1	15985	0	-0.2186	0.64011	0.64021	1	14252	0	-0.2186
ACOT4	4	0.82205	0.82192	1	18704	0	-0.0033342	0.6932	0.6932	1	15470	0	-0.0033342
ACOT7	4	0.80924	0.80916	1	18397	0	-0.026274	0.86593	0.86567	1	19708	0	-0.026274
ACOT8	4	0.63718	0.63728	1	14415	0	0.046423	0.31213	0.3345	1	7380	1	0.046423
ACOT9	4	0.88233	0.88211	1	20126	0	0.30378	0.0548	0.098918	1	2125	2	0.30378
ACOX1	5	0.61205	0.61207	1	13827	0	0.16857	0.085219	0.15001	1	3012	1	0.16857
ACOX2	5	0.57039	0.5704	1	12882	0	-0.2116	0.94551	0.94568	1	21654	0	-0.2116
ACOX3	5	0.3827	0.3957	1	8683	1	-0.15185	0.5481	0.54907	1	12089	1	-0.15185
ACOXL	4	0.57753	0.57756	1	13046	0	0.23911	0.071437	0.12384	1	2613	1	0.23911
ACP1	4	0.043699	0.079217	0.967879	1859	2	-0.45178	0.88383	0.88364	1	20174	0	-0.45178
ACP2	4	0.39353	0.39504	1	8925	1	-0.061574	0.87332	0.87316	1	19894	0	-0.061574
ACP5	4	0.45891	0.45885	1	10342	0	-0.021723	0.28018	0.30968	1	6825	1	-0.021723
ACP6	4	0.07888	0.13364	1	2888	2	-0.029859	0.23354	0.27525	1	6084	1	-0.029859
ACP7	5	0.83456	0.83438	1	18986	0	-0.025244	0.71645	0.71619	1	15996	0	-0.025244
ACPP	5	0.78588	0.78568	1	17871	0	-0.11381	0.72692	0.7266	1	16264	0	-0.11381
ACPT	5	0.95537	0.95547	1	21898	0	0.34673	0.058862	0.11384	1	2233	2	0.34673
ACR	5	0.34735	0.36732	1	7990	1	-0.11012	0.94507	0.94521	1	21639	0	-0.11012
ACRBP	5	0.34657	0.36671	1	7977	1	-0.090847	0.47053	0.48082	1	10361	1	-0.090847
ACRC	5	0.8904	0.89037	1	20304	0	0.2065	0.58973	0.58974	1	13072	0	0.2065
ACRV1	5	0.45807	0.46081	1	10319	1	0.1383	0.24206	0.31751	1	6215	1	0.1383
ACSBG1	5	0.888	0.88796	1	20246	0	-0.060788	0.79368	0.79353	1	17933	0	-0.060788
ACSBG2	5	0.88326	0.88321	1	20150	0	-0.11272	0.026316	0.06458	1	1312	1	-0.11272
ACSF2	5	0.86692	0.86672	1	19752	0	-0.097319	0.82309	0.82296	1	18650	0	-0.097319
ACSF3	4	0.80219	0.80207	1	18232	0	0.12977	0.32568	0.34511	1	7607	1	0.12977
ACSL1	5	0.32729	0.35171	1	7617	1	-0.29208	0.064884	0.12211	1	2426	2	-0.29208
ACSL3	5	0.74433	0.74412	1	16904	0	-0.042832	0.21856	0.30304	1	5868	1	-0.042832
ACSL4	4	0.046683	0.083816	0.972244	1953	1	0.38643	0.059321	0.10564	1	2248	2	0.38643
ACSL5	4	0.43733	0.43735	1	9837	1	-0.11401	0.59481	0.59493	1	13192	0	-0.11401
ACSL6	5	0.76537	0.76514	1	17390	0	-0.12017	0.17817	0.27537	1	5239	1	-0.12017
ACSM1	4	0.014977	0.033652	0.80406	956	2	-0.45861	0.8524	0.85213	1	19368	0	-0.45861
ACSM2B	4	0.87913	0.87895	1	20046	0	-0.01074	0.87525	0.87509	1	19949	0	-0.01074
ACSM4	5	0.83449	0.83433	1	18984	0	0.24573	0.07421	0.13492	1	2704	2	0.24573
ACSM5	4	0.58402	0.58407	1	13186	0	0.051893	0.32118	0.34156	1	7528	1	0.051893
ACSS1	5	0.073248	0.12758	1	2721	1	0.04748	0.78199	0.78185	1	17635	0	0.04748
ACSS2	5	0.58708	0.58707	1	13259	0	0.21315	0.14027	0.22459	1	4481	2	0.21315
ACSS3	4	0.49881	0.49869	1	11230	0	-0.085413	0.86435	0.86411	1	19671	0	-0.085413
ACTA1	4	0.71334	0.71322	1	16167	0	-0.12546	0.79392	0.79387	1	17938	0	-0.12546
ACTA2	4	0.64068	0.6408	1	14492	0	-0.12393	0.68129	0.6814	1	15198	0	-0.12393
ACTB	5	1.9571e-06	8.3388e-06	0.019307	10	5	-1.4058	0.99999	0.99999	1	23142	0	-1.4058
ACTBL2	4	0.69089	0.69088	1	15630	0	-0.19902	0.93732	0.9372	1	21455	0	-0.19902
ACTC1	5	0.39338	0.40469	1	8923	1	-0.0742	0.24746	0.32091	1	6298	1	-0.0742
ACTG1	5	0.00083514	0.0030527	0.321155	207	4	-0.84993	0.99066	0.99072	1	22787	0	-0.84993
ACTG2	5	0.83124	0.83111	1	18917	0	0.018811	0.88956	0.88955	1	20303	0	0.018811
ACTL6A	4	0.82925	0.82902	1	18865	0	0.41629	0.54269	0.54259	1	11958	0	0.41629
ACTL6B	4	0.21825	0.24552	1	5634	1	-0.33711	0.9082	0.90804	1	20781	0	-0.33711
ACTL7A	4	0.54409	0.54395	1	12294	0	-0.06046	0.79365	0.79359	1	17931	0	-0.06046
ACTL7B	4	0.6885	0.68852	1	15582	0	-0.011147	0.81167	0.81159	1	18372	0	-0.011147
ACTL8	4	0.93142	0.93124	1	21314	0	0.30267	0.51292	0.51278	1	11235	0	0.30267
ACTL9	4	0.70696	0.7069	1	16006	0	-0.036996	0.68866	0.68868	1	15367	0	-0.036996
ACTN1	5	0.79923	0.79914	1	18166	0	0.14712	0.72054	0.72018	1	16105	0	0.14712
ACTN2	4	0.058603	0.10226	1	2287	2	-0.16366	0.50065	0.50053	1	10982	1	-0.16366
ACTN4	5	0.66501	0.66481	1	15051	0	-0.0022232	0.61342	0.61344	1	13637	0	-0.0022232
ACTR10	4	0.016831	0.036625	0.829868	1033	2	-0.38327	0.062002	0.10967	1	2327	1	-0.38327
ACTR1A	5	0.33087	0.35443	1	7673	1	0.35618	0.066373	0.12411	1	2473	1	0.35618
ACTR1B	5	0.92469	0.92479	1	21134	0	-0.019247	0.70048	0.70025	1	15631	0	-0.019247
ACTR2	4	0.094635	0.15462	1	3320	1	-0.19757	0.065553	0.11498	1	2448	1	-0.19757
ACTR3	5	0.4168	0.4245	1	9400	1	0.042495	0.24546	0.31964	1	6261	1	0.042495
ACTR3B	5	0.059105	0.1072	1	2304	2	0.001767	0.69549	0.69524	1	15508	0	0.001767
ACTR5	5	0.44346	0.44776	1	9986	1	-0.24342	0.99062	0.99069	1	22786	0	-0.24342
ACTRT2	4	0.82189	0.82175	1	18699	0	-0.032091	0.78641	0.7863	1	17758	0	-0.032091
ACTRT3	4	0.41415	0.41459	1	9349	1	0.032361	0.60011	0.60032	1	13317	0	0.032361
ACVR1	4	0.84289	0.84258	1	19172	0	-0.023383	0.70249	0.70242	1	15674	0	-0.023383
ACVR1B	4	0.70231	0.70222	1	15887	0	0.45179	0.094981	0.15861	1	3290	2	0.45179
ACVR1C	4	0.92752	0.92736	1	21200	0	0.29317	0.43441	0.43761	1	9631	1	0.29317
ACVR2A	4	0.3752	0.37794	1	8542	1	-0.046917	0.05326	0.096594	1	2093	1	-0.046917
ACVR2B	5	0.78976	0.78962	1	17951	0	0.19584	0.37841	0.40947	1	8548	1	0.19584
ACVRL1	5	0.70422	0.70399	1	15934	0	0.14883	0.62861	0.62852	1	13973	0	0.14883
ACY1	4	0.67113	0.67124	1	15184	0	-0.0040083	0.16961	0.23017	1	5072	1	-0.0040083
ACYP1	5	0.13434	0.21485	1	4234	2	-0.41421	0.92207	0.92212	1	21115	0	-0.41421
ACYP2	5	0.065895	0.11695	1	2506	2	0.046259	0.57278	0.57282	1	12660	1	0.046259
ADA	4	0.36825	0.3715	1	8407	1	-0.23925	0.64448	0.64455	1	14357	0	-0.23925
ADAD1	4	0.16895	0.20795	1	4834	1	0.10742	0.28162	0.3108	1	6853	1	0.10742
ADAD2	5	0.71578	0.71553	1	16226	0	0.013869	0.43312	0.45075	1	9607	1	0.013869
ADAL	4	0.22817	0.25323	1	5809	1	-0.094472	0.57944	0.5795	1	12815	0	-0.094472
ADAM10	4	0.42461	0.42469	1	9569	1	0.095537	0.53242	0.53233	1	11706	0	0.095537
ADAM11	5	0.81872	0.81861	1	18626	0	0.17682	0.30078	0.35533	1	7184	1	0.17682
ADAM12	4	0.90393	0.90373	1	20636	0	0.47389	0.02392	0.052111	1	1226	2	0.47389
ADAM15	5	0.54582	0.5458	1	12333	0	-0.18468	0.025098	0.061864	1	1284	2	-0.18468
ADAM17	4	5.5588e-06	1.9457e-05	0.037541	12	4	-0.85052	0.99999	1	1	23148	0	-0.85052
ADAM19	5	0.67732	0.67706	1	15313	0	-0.085391	0.54824	0.5492	1	12091	1	-0.085391
ADAM1A	4	0.3385	0.34471	1	7824	1	-0.1566	0.58916	0.58919	1	13056	0	-0.1566
ADAM1B	3	0.0055711	0.012453	0.596764	527	1	-0.14414	0.84995	0.84996	1	19301	0	-0.14414
ADAM22	5	0.28762	0.3219	1	6890	1	-0.060512	0.93392	0.93408	1	21364	0	-0.060512
ADAM23	4	0.23127	0.25565	1	5860	1	-0.26958	0.33301	0.35095	1	7718	1	-0.26958
ADAM2	4	0.79093	0.79082	1	17969	0	-0.076698	0.11104	0.18212	1	3792	1	-0.076698
ADAM29	4	0.58908	0.5891	1	13303	0	0.25229	0.093588	0.15657	1	3247	2	0.25229
ADAM32	5	0.95763	0.95775	1	21957	0	0.011353	0.47967	0.48839	1	10551	1	0.011353
ADAM33	5	0.43684	0.44187	1	9823	1	0.10455	0.61924	0.61926	1	13760	0	0.10455
ADAM3A	4	0.74125	0.74123	1	16837	0	0.054464	0.44034	0.44302	1	9745	1	0.054464
ADAM7	4	0.90213	0.9019	1	20586	0	0.37215	0.068958	0.12011	1	2545	2	0.37215
ADAM8	5	0.86816	0.86797	1	19777	0	-0.108	0.32714	0.37322	1	7627	1	-0.108
ADAM9	4	0.71458	0.71445	1	16203	0	-0.038166	0.75892	0.75891	1	17061	0	-0.038166
ADAMDEC1	4	0.22772	0.2529	1	5801	1	-0.083478	0.10759	0.17703	1	3675	2	-0.083478
ADAMTS10	5	0.50247	0.5027	1	11312	1	-0.18622	0.99154	0.99158	1	22810	0	-0.18622
ADAMTS12	5	0.29517	0.32743	1	7025	1	0.18066	0.053296	0.10623	1	2096	2	0.18066
ADAMTS13	5	0.55651	0.55652	1	12587	0	-0.029454	0.51953	0.52287	1	11397	1	-0.029454
ADAMTS14	5	0.30263	0.33293	1	7157	1	-0.13288	0.32676	0.37296	1	7623	1	-0.13288
ADAMTS1	5	0.84313	0.84294	1	19184	0	-0.0097977	0.14687	0.23346	1	4610	2	-0.0097977
ADAMTS15	4	0.5639	0.5639	1	12730	0	-0.13721	0.86847	0.86825	1	19771	0	-0.13721
ADAMTS16	5	0.13393	0.21425	1	4227	1	0.24971	0.051048	0.10314	1	2026	2	0.24971
ADAMTS17	5	0.011325	0.029702	0.778197	816	2	-0.44907	0.94908	0.94921	1	21743	0	-0.44907
ADAMTS18	5	0.39243	0.40391	1	8903	1	-0.15662	0.96353	0.96368	1	22083	0	-0.15662
ADAMTS19	5	0.4169	0.42458	1	9403	1	0.12267	0.84557	0.84535	1	19206	0	0.12267
ADAMTS20	5	0.17449	0.24364	1	4928	1	0.081059	0.41799	0.43911	1	9313	1	0.081059
ADAMTS2	5	0.0027895	0.0087402	0.510372	372	3	-0.7617	0.9864	0.98644	1	22678	0	-0.7617
ADAMTS3	5	0.67209	0.67188	1	15196	0	0.054788	0.92398	0.92409	1	21157	0	0.054788
ADAMTS4	4	0.8198	0.81969	1	18650	0	-0.012767	0.55939	0.55931	1	12330	0	-0.012767
ADAMTS5	5	0.11842	0.19225	1	3879	2	-0.015194	0.13137	0.21252	1	4283	2	-0.015194
ADAMTS6	5	0.93423	0.93439	1	21385	0	0.11124	0.34313	0.3843	1	7882	1	0.11124
ADAMTS7	5	0.89715	0.89713	1	20466	0	0.0090334	0.90646	0.90643	1	20743	0	0.0090334
ADAMTS8	4	0.38169	0.384	1	8662	1	-0.11579	0.13223	0.20513	1	4301	1	-0.11579
ADAMTS9	5	0.80893	0.80885	1	18388	0	0.20828	0.3558	0.39321	1	8124	1	0.20828
ADAMTSL1	5	0.05448	0.10055	0.998732	2163	2	-0.086547	0.69667	0.69642	1	15539	0	-0.086547
ADAMTSL3	4	0.072467	0.12377	1	2698	1	0.36125	0.34277	0.35873	1	7878	1	0.36125
ADAMTSL4	5	0.43889	0.44368	1	9882	1	0.097362	0.082531	0.14636	1	2942	1	0.097362
ADAMTSL5	5	0.049417	0.093155	0.989484	2030	2	-0.15952	0.86433	0.86413	1	19670	0	-0.15952
ADAP1	4	0.63222	0.6324	1	14298	0	-0.035158	0.50455	0.50441	1	11067	0	-0.035158
ADAP2	4	0.63765	0.63776	1	14428	0	-0.201	0.98229	0.98226	1	22588	0	-0.201
ADAR	5	0.10232	0.16935	1	3491	1	0.38619	0.23367	0.31234	1	6086	1	0.38619
ADARB1	5	0.97532	0.97539	1	22345	0	0.28776	0.028407	0.069167	1	1376	2	0.28776
ADARB2	5	0.63472	0.6347	1	14359	0	-0.13491	0.18477	0.2829	1	5364	1	-0.13491
ADAT1	5	0.38551	0.39801	1	8737	1	-0.2569	0.2498	0.32238	1	6334	1	-0.2569
ADAT2	5	0.015494	0.03956	0.841157	975	3	-0.45627	0.93412	0.93429	1	21372	0	-0.45627
ADAT3	5	0.88863	0.88861	1	20265	0	-0.068252	0.90727	0.90717	1	20763	0	-0.068252
ADCK1	4	0.6044	0.6046	1	13638	0	-0.30972	0.86123	0.86094	1	19573	0	-0.30972
ADCK2	5	0.91504	0.91497	1	20905	0	0.15578	0.15396	0.24297	1	4764	2	0.15578
ADCK3	5	0.53692	0.53689	1	12110	0	0.12431	0.71718	0.71691	1	16014	0	0.12431
ADCK4	4	0.24189	0.264	1	6040	1	0.066743	0.33032	0.34883	1	7670	1	0.066743
ADCK5	5	0.39166	0.40324	1	8889	1	-0.24164	0.89459	0.89455	1	20432	0	-0.24164
ADCY10	5	0.7492	0.74897	1	17023	0	-0.048624	0.50352	0.50876	1	11044	1	-0.048624
ADCY1	5	0.25404	0.29759	1	6266	1	0.10562	0.6921	0.69186	1	15443	0	0.10562
ADCY2	5	0.72618	0.72588	1	16461	0	-0.21275	0.51462	0.51849	1	11274	1	-0.21275
ADCY3	5	0.15795	0.23304	1	4643	1	-0.42749	0.35344	0.39156	1	8086	1	-0.42749
ADCY4	5	0.10602	0.17462	1	3583	2	-0.1968	0.96131	0.96145	1	22038	0	-0.1968
ADCY5	5	0.57254	0.57255	1	12928	0	-0.06951	0.18223	0.28079	1	5326	2	-0.06951
ADCY6	5	0.9099	0.90977	1	20778	0	0.32517	0.10568	0.17783	1	3620	2	0.32517
ADCY7	5	0.076007	0.13158	1	2806	1	-0.072529	0.44235	0.458	1	9785	1	-0.072529
ADCY8	5	0.87019	0.87001	1	19823	0	0.17861	0.77749	0.77731	1	17516	0	0.17861
ADCY9	5	0.88006	0.87996	1	20068	0	0.032062	0.46741	0.4782	1	10301	1	0.032062
ADCYAP1	4	0.91975	0.91962	1	21026	0	0.064485	0.72441	0.72429	1	16208	0	0.064485
ADCYAP1R1	5	0.7823	0.78214	1	17784	0	-0.038039	0.4992	0.505	1	10948	1	-0.038039
ADD1	4	0.13667	0.18437	1	4281	1	0.084817	0.81032	0.81024	1	18340	0	0.084817
ADD2	4	0.72032	0.72023	1	16344	0	0.060163	0.54318	0.5431	1	11972	0	0.060163
ADD3	5	0.9296	0.92981	1	21268	0	0.36329	0.14005	0.22431	1	4476	2	0.36329
ADGB	5	0.17655	0.24497	1	4962	1	0.14513	0.57535	0.57534	1	12715	1	0.14513
ADGRA1	5	0.90209	0.90206	1	20585	0	0.041092	0.54255	0.54391	1	11954	1	0.041092
ADGRA3	5	0.44133	0.44585	1	9937	1	0.020035	0.084941	0.14965	1	3005	2	0.020035
ADGRB1	5	0.40992	0.41868	1	9260	1	0.15465	0.80303	0.80295	1	18158	0	0.15465
ADGRB2	5	0.58503	0.585	1	13210	0	0.052178	0.1261	0.20534	1	4193	1	0.052178
ADGRD1	5	0.77621	0.77606	1	17639	0	0.038678	0.13242	0.21392	1	4304	2	0.038678
ADGRE3	5	0.39727	0.40798	1	9006	1	0.042029	0.64369	0.64359	1	14335	0	0.042029
ADGRE5	5	0.902	0.90197	1	20583	0	0.28877	0.52695	0.5295	1	11574	1	0.28877
ADGRF1	5	0.57305	0.57303	1	12943	0	0.052359	0.59459	0.59456	1	13188	0	0.052359
ADGRF2	4	0.051316	0.091043	0.987047	2080	2	-0.44031	0.95067	0.95056	1	21777	0	-0.44031
ADGRF3	5	0.62465	0.62462	1	14127	0	-0.0084808	0.91115	0.91103	1	20862	0	-0.0084808
ADGRF4	5	0.24917	0.29421	1	6186	1	-0.13248	0.91357	0.91346	1	20922	0	-0.13248
ADGRF5	5	0.84434	0.84416	1	19207	0	-0.084221	0.78349	0.78329	1	17674	0	-0.084221
ADGRG1	5	0.86522	0.86499	1	19700	0	-0.058894	0.53937	0.5409	1	11875	1	-0.058894
ADGRG2	5	0.54663	0.54661	1	12348	0	-0.015141	0.31724	0.36644	1	7466	1	-0.015141
ADGRG3	5	0.45954	0.46214	1	10357	1	0.04255	0.12845	0.20853	1	4235	1	0.04255
ADGRG4	5	0.15342	0.23016	1	4566	1	0.07042	0.21498	0.30092	1	5822	1	0.07042
ADGRG5	5	0.63556	0.63548	1	14373	0	-0.11307	0.52326	0.52619	1	11490	1	-0.11307
ADGRG6	4	0.83194	0.83171	1	18936	0	0.065894	0.75794	0.75794	1	17031	0	0.065894
ADGRG7	4	0.19883	0.23051	1	5332	1	0.27026	0.49079	0.4908	1	10776	1	0.27026
ADGRL1	5	0.85372	0.85344	1	19434	0	0.2877	0.10219	0.17312	1	3493	2	0.2877
ADGRL2	5	0.82937	0.82923	1	18870	0	0.033658	0.36029	0.3964	1	8205	1	0.033658
ADGRL3	5	0.085121	0.14473	1	3060	1	-0.15946	0.8822	0.88213	1	20135	0	-0.15946
ADGRL4	4	0.5863	0.58634	1	13239	0	-0.050024	0.39399	0.40193	1	8849	1	-0.050024
ADGRV1	5	0.16917	0.24024	1	4839	1	-0.017061	0.52851	0.53086	1	11613	1	-0.017061
ADH1C	4	0.54541	0.54526	1	12324	0	-0.13364	0.92916	0.929	1	21272	0	-0.13364
ADH4	4	0.17753	0.21441	1	4982	1	-0.26506	0.46609	0.46701	1	10261	1	-0.26506
ADH5	5	0.31127	0.33947	1	7326	1	0.23964	0.17982	0.27757	1	5276	1	0.23964
ADH6	5	0.49515	0.49558	1	11142	1	-0.16449	0.90362	0.90355	1	20680	0	-0.16449
ADH7	5	0.3537	0.37235	1	8118	1	0.10586	0.66422	0.66401	1	14804	0	0.10586
ADHFE1	4	0.84849	0.8482	1	19319	0	0.063564	0.3292	0.34795	1	7655	1	0.063564
ADI1	5	0.90386	0.90381	1	20634	0	0.045738	0.50367	0.50888	1	11047	1	0.045738
ADIG	4	0.91151	0.91138	1	20821	0	0.20319	0.34598	0.36138	1	7931	1	0.20319
ADIPOQ	4	0.30146	0.31282	1	7134	1	0.059983	0.55791	0.55784	1	12294	0	0.059983
ADIPOR1	5	0.63446	0.63442	1	14348	0	-0.29897	0.94853	0.94868	1	21728	0	-0.29897
ADIPOR2	5	0.70853	0.70832	1	16044	0	-0.010221	0.80955	0.80945	1	18321	0	-0.010221
ADIRF	5	0.97598	0.97605	1	22361	0	0.11927	0.52134	0.52452	1	11446	1	0.11927
ADK	5	0.035106	0.072398	0.963712	1590	2	0.0051793	0.59096	0.59096	1	13095	0	0.0051793
ADM2	4	0.97575	0.97567	1	22355	0	0.21548	0.42192	0.42626	1	9381	1	0.21548
ADM	4	0.97995	0.97993	1	22460	0	0.26277	0.53071	0.53062	1	11664	0	0.26277
ADM5	4	0.18013	0.21632	1	5043	1	0.052735	0.75931	0.75932	1	17070	0	0.052735
ADNP2	5	0.81426	0.81421	1	18510	0	0.59146	0.027598	0.06737	1	1353	3	0.59146
ADNP	5	0.83748	0.83727	1	19053	0	-0.1047	0.69251	0.69226	1	15453	0	-0.1047
ADO	4	0.20467	0.23496	1	5421	1	-0.20924	0.5023	0.50217	1	11016	0	-0.20924
ADORA1	4	0.52859	0.52851	1	11922	0	-0.11265	0.57685	0.57686	1	12755	0	-0.11265
ADORA2A	4	0.97417	0.97408	1	22317	0	0.19865	0.46806	0.46884	1	10317	1	0.19865
ADORA2B	4	0.49853	0.49841	1	11223	0	0.093003	0.31403	0.336	1	7415	1	0.093003
ADORA3	4	0.60833	0.60853	1	13740	0	-0.14947	0.26505	0.2983	1	6565	1	-0.14947
ADPGK	4	0.37926	0.3817	1	8616	1	-0.16105	0.93363	0.93344	1	21355	0	-0.16105
ADPRH	5	0.73221	0.73187	1	16605	0	0.12467	0.11046	0.18429	1	3771	1	0.12467
ADPRHL1	5	0.70485	0.70465	1	15952	0	-0.17232	0.36442	0.39932	1	8280	1	-0.17232
ADPRHL2	4	0.35592	0.36022	1	8159	1	-0.14876	0.48582	0.48595	1	10683	1	-0.14876
ADPRM	5	0.56779	0.56782	1	12825	0	0.11158	0.72284	0.72251	1	16167	0	0.11158
ADRA1A	4	0.15655	0.19885	1	4611	1	-0.44624	0.68397	0.68404	1	15258	0	-0.44624
ADRA1B	4	0.65562	0.65564	1	14851	0	0.041421	0.8471	0.8468	1	19232	0	0.041421
ADRA1D	4	0.71241	0.71233	1	16141	0	-0.17097	0.25229	0.2889	1	6365	1	-0.17097
ADRA2A	5	0.72289	0.72257	1	16397	0	-0.087501	0.65479	0.65475	1	14595	0	-0.087501
ADRA2B	4	0.38902	0.39077	1	8826	1	-0.034597	0.57206	0.57199	1	12640	0	-0.034597
ADRA2C	5	0.49618	0.49658	1	11170	1	-0.18542	0.75114	0.75089	1	16857	0	-0.18542
ADRB1	4	0.060832	0.10573	1	2357	2	-0.3734	0.95299	0.95284	1	21828	0	-0.3734
ADRB2	4	0.5385	0.53843	1	12156	0	-0.12192	0.81118	0.81111	1	18364	0	-0.12192
ADRB3	4	0.22793	0.25305	1	5805	1	-0.28199	0.80222	0.8021	1	18128	0	-0.28199
ADRBK1	5	0.62463	0.62459	1	14126	0	0.21407	0.23524	0.31331	1	6105	1	0.21407
ADRBK2	4	0.5661	0.56608	1	12788	0	0.014131	0.66855	0.66871	1	14900	0	0.014131
ADRM1	4	0.51674	0.51666	1	11624	0	-0.040573	0.36566	0.37771	1	8304	1	-0.040573
ADSL	5	0.055734	0.10237	1	2199	1	0.082294	0.45035	0.46434	1	9951	1	0.082294
ADSS	4	0.65566	0.65567	1	14852	0	0.24072	0.06977	0.12133	1	2566	1	0.24072
ADSSL1	4	0.77952	0.77943	1	17710	0	0.19389	0.28869	0.31618	1	6974	1	0.19389
ADTRP	5	0.13157	0.21089	1	4163	2	-0.3109	0.85715	0.8569	1	19487	0	-0.3109
AEBP1	5	0.56694	0.56693	1	12808	0	0.14234	0.15699	0.24695	1	4822	1	0.14234
AEBP2	5	0.3197	0.34587	1	7482	1	-0.20976	0.83998	0.83977	1	19048	0	-0.20976
AEN	5	0.5951	0.59506	1	13430	0	-0.10406	0.80124	0.80118	1	18104	0	-0.10406
AES	4	0.070286	0.12037	1	2637	1	-0.21546	0.97887	0.97884	1	22492	0	-0.21546
AFAP1	4	0.64646	0.64653	1	14639	0	-0.1386	0.95616	0.95604	1	21902	0	-0.1386
AFAP1L1	5	0.49681	0.49718	1	11188	1	0.21999	0.70331	0.70306	1	15694	0	0.21999
AFAP1L2	5	0.33557	0.35807	1	7770	1	-0.031436	0.53382	0.53577	1	11733	1	-0.031436
AFF1	4	0.73512	0.73504	1	16689	0	0.017501	0.92154	0.92138	1	21106	0	0.017501
AFF2	5	0.25213	0.29627	1	6236	1	0.072984	0.87014	0.86996	1	19812	0	0.072984
AFF3	5	0.36882	0.3844	1	8419	1	-0.043859	0.38501	0.41421	1	8673	1	-0.043859
AFF4	5	0.77886	0.77871	1	17695	0	0.037895	0.82172	0.82162	1	18617	0	0.037895
AFMID	4	0.71164	0.71155	1	16117	0	-0.13603	0.76058	0.76061	1	17097	0	-0.13603
AFP	4	0.35124	0.356	1	8069	1	-0.241	0.75177	0.75186	1	16877	0	-0.241
AGAP1	4	0.867	0.86675	1	19754	0	0.01548	0.8102	0.81012	1	18338	0	0.01548
AGAP2	4	0.90261	0.9024	1	20598	0	0.34708	0.064532	0.11341	1	2418	2	0.34708
AGAP3	5	0.028636	0.062851	0.942476	1393	2	-0.11071	0.94591	0.94607	1	21662	0	-0.11071
AGBL2	5	0.9297	0.92991	1	21272	0	0.14841	0.51743	0.52104	1	11337	1	0.14841
AGBL3	4	0.43051	0.43061	1	9695	1	-0.25178	0.6318	0.63197	1	14044	0	-0.25178
AGBL4	5	0.56195	0.56194	1	12693	0	0.032843	0.10879	0.18209	1	3716	1	0.032843
AGFG1	4	0.20442	0.23477	1	5418	1	-0.22484	0.38341	0.39285	1	8642	1	-0.22484
AGFG2	4	0.92728	0.92713	1	21193	0	0.067767	0.58783	0.58788	1	13024	0	0.067767
AGGF1	4	0.18324	0.21872	1	5079	1	0.11264	0.62608	0.62629	1	13908	0	0.11264
AGK	4	0.61405	0.6142	1	13879	0	-0.21892	0.97567	0.97558	1	22416	0	-0.21892
AGL	5	0.81322	0.81318	1	18486	0	0.062615	0.1544	0.24353	1	4776	2	0.062615
AGMAT	5	0.59096	0.59096	1	13336	0	-0.11805	0.52462	0.52741	1	11511	1	-0.11805
AGMO	4	0.7056	0.70555	1	15971	0	0.16564	0.10303	0.17039	1	3517	1	0.16564
AGO1	5	0.04948	0.093239	0.989484	2032	2	0.24481	0.099272	0.16918	1	3411	2	0.24481
AGO2	5	0.88472	0.8847	1	20177	0	0.19911	0.21847	0.30299	1	5866	1	0.19911
AGO3	4	0.17147	0.20987	1	4877	1	-0.12276	0.54997	0.5498	1	12130	0	-0.12276
AGO4	5	0.24709	0.29272	1	6147	1	0.0090794	0.75724	0.75698	1	17015	0	0.0090794
AGPAT1	5	0.66004	0.65992	1	14952	0	-0.14233	0.41924	0.44007	1	9330	1	-0.14233
AGPAT2	4	0.03222	0.06116	0.936132	1510	2	-0.35572	0.18977	0.24411	1	5429	1	-0.35572
AGPAT3	5	0.48085	0.48202	1	10810	1	-0.13537	0.29925	0.35433	1	7156	1	-0.13537
AGPAT4	4	0.43561	0.43564	1	9796	1	0.32186	0.34222	0.35828	1	7870	1	0.32186
AGPAT5	5	0.95627	0.95641	1	21922	0	0.089721	0.50007	0.50572	1	10968	1	0.089721
AGPS	4	0.13952	0.18646	1	4340	1	0.31872	0.11495	0.18774	1	3900	2	0.31872
AGR2	5	0.57294	0.57292	1	12941	0	0.10315	0.10391	0.17545	1	3552	2	0.10315
AGR3	4	0.13377	0.18226	1	4224	1	0.043647	0.48513	0.4853	1	10669	1	0.043647
AGRN	5	0.01762	0.044562	0.860988	1059	3	-0.45821	0.96891	0.96901	1	22228	0	-0.45821
AGRP	5	0.06796	0.11995	1	2566	1	-0.071884	0.48684	0.49446	1	10701	1	-0.071884
AGT	4	0.85842	0.85818	1	19543	0	0.15786	0.69871	0.69862	1	15592	0	0.15786
AGTPBP1	5	0.60524	0.60528	1	13663	0	0.057095	0.64666	0.64661	1	14408	0	0.057095
AGTR1	4	0.53669	0.53661	1	12104	0	0.11578	0.37006	0.38147	1	8383	1	0.11578
AGTR2	4	0.96333	0.9632	1	22080	0	0.10981	0.037142	0.072391	1	1649	1	0.10981
AGTRAP	4	0.044391	0.08031	0.967879	1875	2	-0.39079	0.70519	0.70515	1	15733	0	-0.39079
AGXT2	4	0.74585	0.74587	1	16946	0	0.3572	0.12056	0.19588	1	4054	2	0.3572
AGXT	4	0.79589	0.79583	1	18079	0	-0.019871	0.80712	0.80703	1	18261	0	-0.019871
AHCY	5	0.98125	0.98137	1	22496	0	0.40744	0.14499	0.23088	1	4577	1	0.40744
AHCYL1	5	0.49095	0.49156	1	11048	1	0.2899	0.23019	0.31018	1	6031	1	0.2899
AHCYL2	4	0.79897	0.79892	1	18159	0	-0.063938	0.13264	0.20541	1	4308	1	-0.063938
AHDC1	4	0.050952	0.090459	0.984416	2073	2	-0.48714	0.81493	0.81488	1	18463	0	-0.48714
AHI1	5	0.6903	0.69009	1	15616	0	0.18043	0.067937	0.12627	1	2519	2	0.18043
AHNAK2	4	0.35069	0.35551	1	8053	1	0.15524	0.28109	0.31041	1	6845	1	0.15524
AHNAK	4	0.61724	0.61745	1	13959	0	-0.027142	0.65428	0.65428	1	14580	0	-0.027142
AHR	4	0.87971	0.87953	1	20059	0	0.0072774	0.88927	0.88913	1	20294	0	0.0072774
AHSA1	5	0.32733	0.35174	1	7619	1	0.18975	0.085516	0.1504	1	3022	2	0.18975
AHSA2	5	0.41941	0.42674	1	9448	1	-0.30447	0.9804	0.9805	1	22532	0	-0.30447
AHSG	5	0.65176	0.65168	1	14754	0	0.0428	0.73768	0.73746	1	16540	0	0.0428
AHSP	4	0.33168	0.33883	1	7686	1	-0.0028573	0.36575	0.37779	1	8306	1	-0.0028573
AICDA	5	0.9912	0.99127	1	22753	0	0.28624	0.43082	0.44895	1	9559	1	0.28624
AIDA	4	0.19281	0.22597	1	5237	1	0.2104	0.063094	0.11127	1	2371	2	0.2104
AIF1	4	0.012373	0.02937	0.778038	865	2	-0.58155	0.84276	0.84246	1	19142	0	-0.58155
AIF1L	4	0.79058	0.79048	1	17964	0	-0.085916	0.22002	0.26551	1	5890	1	-0.085916
AIFM1	4	0.61508	0.6152	1	13906	0	-0.040554	0.50941	0.50926	1	11162	0	-0.040554
AIFM2	5	0.38458	0.39724	1	8716	1	0.0083788	0.34739	0.38729	1	7966	1	0.0083788
AIFM3	5	0.89039	0.89037	1	20303	0	0.33196	0.17254	0.26781	1	5124	2	0.33196
AIG1	4	0.45437	0.45431	1	10244	0	0.032231	0.19484	0.24766	1	5510	1	0.032231
AIM1	4	0.97986	0.97985	1	22457	0	0.22052	0.053139	0.096412	1	2090	1	0.22052
AIM1L	4	0.73342	0.73337	1	16641	0	-0.046182	0.71648	0.71633	1	15997	0	-0.046182
AIM2	5	0.65133	0.65125	1	14747	0	-0.13913	0.55771	0.55825	1	12289	1	-0.13913
AIMP1	4	0.75553	0.75557	1	17152	0	0.34103	0.28103	0.31036	1	6844	1	0.34103
AIMP2	5	0.9656	0.96574	1	22128	0	0.036694	0.38341	0.41307	1	8641	1	0.036694
AIP	4	0.0002921	0.0011168	0.206026	122	4	-0.57871	0.99971	0.99971	1	23094	0	-0.57871
AIPL1	5	0.65732	0.65723	1	14886	0	-0.038459	0.23231	0.31152	1	6064	1	-0.038459
AIRE	5	0.037581	0.076056	0.965944	1678	2	-0.01094	0.50933	0.51381	1	11158	1	-0.01094
AJAP1	5	0.70458	0.70436	1	15942	0	0.064714	0.61922	0.61924	1	13759	0	0.064714
AJUBA	4	0.33153	0.33869	1	7682	1	-0.32492	0.69867	0.69859	1	15590	0	-0.32492
AK1	5	0.49745	0.4978	1	11202	1	0.098141	0.70408	0.70386	1	15711	0	0.098141
AK2	5	0.59738	0.59736	1	13493	0	-0.30382	0.18041	0.27834	1	5288	2	-0.30382
AK3	5	0.3327	0.35584	1	7705	1	0.10313	0.27429	0.33794	1	6732	1	0.10313
AK4	5	0.0083002	0.022447	0.727882	681	3	-0.51609	0.51567	0.51945	1	11303	1	-0.51609
AK5	5	0.95571	0.95582	1	21909	0	0.13098	0.36544	0.40004	1	8300	1	0.13098
AK7	4	0.56318	0.56316	1	12714	0	0.055382	0.38879	0.39741	1	8748	1	0.055382
AK8	4	0.049231	0.087763	0.981419	2019	2	-0.30969	0.83029	0.83006	1	18830	0	-0.30969
AK9	5	0.32293	0.34839	1	7533	1	0.094185	0.50109	0.50665	1	10990	1	0.094185
AKAP10	4	0.67819	0.67824	1	15336	0	-0.11722	0.67114	0.67126	1	14963	0	-0.11722
AKAP11	5	0.41595	0.4238	1	9384	1	-0.0090316	0.48262	0.49092	1	10606	1	-0.0090316
AKAP12	4	0.50053	0.5004	1	11267	0	0.25602	0.050751	0.092847	1	2020	2	0.25602
AKAP13	5	0.61842	0.61845	1	13982	0	0.081202	0.4508	0.46472	1	9960	1	0.081202
AKAP1	4	0.67648	0.67657	1	15296	0	0.074809	0.84833	0.84804	1	19261	0	0.074809
AKAP14	5	0.65829	0.65817	1	14908	0	-0.049361	0.79138	0.79123	1	17871	0	-0.049361
AKAP2	4	0.55486	0.55475	1	12549	0	-0.17639	0.77466	0.77463	1	17436	0	-0.17639
AKAP3	4	0.078928	0.13371	1	2891	2	0.002893	0.061735	0.10926	1	2321	2	0.002893
AKAP4	5	0.098092	0.16333	1	3388	2	0.013369	0.46668	0.47761	1	10278	1	0.013369
AKAP5	4	0.6335	0.63369	1	14321	0	0.20755	0.1797	0.23711	1	5273	1	0.20755
AKAP6	5	0.67876	0.67848	1	15354	0	-0.026531	0.5989	0.59888	1	13283	0	-0.026531
AKAP7	5	0.4115	0.42002	1	9297	1	-0.099569	0.033375	0.078742	1	1524	1	-0.099569
AKAP8	5	0.93263	0.93285	1	21340	0	0.10971	0.83055	0.83041	1	18834	0	0.10971
AKAP8L	5	0.85434	0.85406	1	19452	0	-0.059214	0.94094	0.94111	1	21544	0	-0.059214
AKAP9	5	0.70905	0.70884	1	16062	0	0.0082064	0.51872	0.52216	1	11375	1	0.0082064
AKIP1	5	0.59824	0.59821	1	13515	0	-0.0030158	0.67503	0.67479	1	15061	0	-0.0030158
AKIRIN2	4	0.0038726	0.010799	0.544738	443	2	-0.62399	0.87341	0.87325	1	19895	0	-0.62399
AKNAD1	5	0.92341	0.9235	1	21108	0	0.25458	0.21364	0.3001	1	5803	1	0.25458
AKR1A1	4	0.93368	0.93349	1	21370	0	0.025496	0.51167	0.51152	1	11207	0	0.025496
AKR1B10	4	0.5225	0.52246	1	11772	0	0.096615	0.79217	0.79209	1	17890	0	0.096615
AKR1B1	5	0.2641	0.30476	1	6436	1	-0.18883	0.989	0.98908	1	22748	0	-0.18883
AKR1C3	4	0.70848	0.70842	1	16042	0	0.082596	0.40483	0.41127	1	9061	1	0.082596
AKR1C4	4	0.041901	0.076417	0.966252	1789	1	-0.32083	0.85754	0.85731	1	19499	0	-0.32083
AKR1D1	4	0.56072	0.5607	1	12673	0	-0.10889	0.85108	0.85078	1	19334	0	-0.10889
AKR1E2	4	0.17789	0.21468	1	4990	1	-0.0091567	0.28937	0.31672	1	6987	1	-0.0091567
AKR7A2	5	0.17628	0.24479	1	4958	1	0.036552	0.44739	0.46202	1	9884	1	0.036552
AKT1	5	0.22892	0.28006	1	5825	1	0.04454	0.59303	0.59304	1	13145	0	0.04454
AKT1S1	5	0.39832	0.40887	1	9033	1	-0.40002	0.97202	0.97206	1	22323	0	-0.40002
AKT2	5	0.82303	0.8229	1	18730	0	0.14621	0.59444	0.59441	1	13183	0	0.14621
AKT3	5	0.12077	0.19556	1	3936	1	0.12525	0.30349	0.35713	1	7233	1	0.12525
AKTIP	4	0.6128	0.61293	1	13844	0	-0.053239	0.58852	0.58857	1	13038	0	-0.053239
ALAD	4	0.30842	0.31876	1	7270	1	-0.32597	0.98952	0.98946	1	22760	0	-0.32597
ALAS1	5	0.64364	0.64355	1	14572	0	0.21409	0.54106	0.5425	1	11920	1	0.21409
ALAS2	4	0.30322	0.31429	1	7166	1	0.038602	0.80598	0.8059	1	18232	0	0.038602
ALB	4	0.51213	0.51198	1	11513	0	-0.083004	0.38405	0.3934	1	8657	1	-0.083004
ALCAM	4	0.77485	0.77482	1	17610	0	0.12758	0.098051	0.16306	1	3367	2	0.12758
ALDH16A1	5	0.63486	0.63483	1	14362	0	0.3212	0.088507	0.15446	1	3116	2	0.3212
ALDH18A1	4	0.27821	0.29342	1	6715	1	0.078561	0.69504	0.69502	1	15498	0	0.078561
ALDH1A1	5	0.11636	0.18934	1	3831	1	-0.18012	0.98078	0.98088	1	22540	0	-0.18012
ALDH1A2	4	0.9899	0.98983	1	22714	0	0.36539	0.10893	0.17904	1	3722	2	0.36539
ALDH1A3	4	0.66232	0.66237	1	15000	0	0.062875	0.77283	0.77283	1	17397	0	0.062875
ALDH1B1	4	0.73871	0.73866	1	16776	0	0.21823	0.3365	0.35372	1	7770	1	0.21823
ALDH1L1	5	0.22751	0.2791	1	5797	1	0.021122	0.82954	0.82939	1	18814	0	0.021122
ALDH1L2	5	0.1212	0.19617	1	3947	2	-0.39551	0.13425	0.21645	1	4339	2	-0.39551
ALDH2	4	0.58832	0.58837	1	13290	0	-0.069907	0.77808	0.77804	1	17536	0	-0.069907
ALDH3A1	4	0.070183	0.12021	1	2633	2	-0.23793	0.88014	0.87995	1	20082	0	-0.23793
ALDH3A2	5	0.22319	0.27613	1	5719	1	-0.042866	0.75682	0.75655	1	17003	0	-0.042866
ALDH3B1	4	0.050964	0.090478	0.984416	2074	1	0.085757	0.44559	0.4478	1	9842	1	0.085757
ALDH4A1	5	0.094616	0.15831	1	3319	2	-0.30631	0.70232	0.70208	1	15670	0	-0.30631
ALDH5A1	4	0.73539	0.73531	1	16702	0	-0.072085	0.70212	0.70204	1	15666	0	-0.072085
ALDH6A1	4	0.6205	0.62069	1	14028	0	0.019384	0.88957	0.88942	1	20304	0	0.019384
ALDH7A1	4	0.49485	0.49475	1	11135	0	0.085611	0.52579	0.52576	1	11544	0	0.085611
ALDH8A1	4	0.74061	0.74059	1	16821	0	0.04194	0.7919	0.79181	1	17884	0	0.04194
ALDH9A1	4	0.71237	0.71228	1	16139	0	0.12888	0.50167	0.50155	1	11002	0	0.12888
ALDOA	4	0.83121	0.83101	1	18915	0	0.23307	0.27212	0.30363	1	6687	1	0.23307
ALDOB	5	0.74375	0.74351	1	16890	0	0.3313	0.61951	0.61951	1	13768	0	0.3313
ALDOC	5	0.30463	0.33439	1	7198	1	-0.27736	0.14148	0.2262	1	4502	2	-0.27736
ALG11	5	0.0047111	0.013545	0.61556	481	2	-0.16521	0.65486	0.65481	1	14597	0	-0.16521
ALG12	5	0.38263	0.39564	1	8682	1	-0.16203	0.73084	0.73052	1	16369	0	-0.16203
ALG13	4	0.9307	0.93052	1	21297	0	0.51471	0.024496	0.052999	1	1253	2	0.51471
ALG14	5	0.57025	0.57027	1	12876	0	-0.16892	0.81693	0.81684	1	18503	0	-0.16892
ALG2	1	0.030748	0.030649	0.788729	1462	1	-1.2808	0.96925	0.96934	1	22234	0	-1.2808
ALG3	5	0.63232	0.63223	1	14303	0	0.35677	0.022694	0.056447	1	1185	3	0.35677
ALG9	5	0.96504	0.96519	1	22110	0	0.34422	0.17244	0.26768	1	5122	2	0.34422
ALK	5	0.95281	0.95293	1	21831	0	-0.037676	0.5816	0.58152	1	12871	0	-0.037676
ALKBH1	5	0.64948	0.64942	1	14704	0	-0.015119	0.92401	0.92411	1	21159	0	-0.015119
ALKBH2	4	0.94425	0.94405	1	21639	0	0.31125	0.27307	0.30434	1	6708	1	0.31125
ALKBH3	4	0.75795	0.75795	1	17199	0	-0.067351	0.88547	0.88528	1	20220	0	-0.067351
ALKBH4	4	0.15997	0.20134	1	4678	1	0.11127	0.51221	0.51205	1	11219	0	0.11127
ALKBH5	5	0.82339	0.82324	1	18737	0	0.21384	0.2371	0.31449	1	6137	1	0.21384
ALKBH6	4	0.59802	0.59815	1	13510	0	-0.24408	0.4685	0.46925	1	10325	1	-0.24408
ALLC	4	0.50779	0.50769	1	11420	0	0.16855	0.49493	0.49485	1	10860	1	0.16855
ALMS1	5	0.54073	0.54066	1	12215	0	-0.099154	0.71651	0.71625	1	15999	0	-0.099154
ALOX12	4	0.69871	0.69862	1	15798	0	-0.060049	0.52751	0.52744	1	11586	0	-0.060049
ALOX12B	5	0.65531	0.65525	1	14842	0	0.10863	0.73562	0.73536	1	16491	0	0.10863
ALOX12E	5	0.90417	0.90412	1	20645	0	0.15943	0.15969	0.25054	1	4880	2	0.15943
ALOX15	5	0.71455	0.71432	1	16201	0	-0.062084	0.69381	0.69357	1	15479	0	-0.062084
ALOX15B	5	0.60357	0.6036	1	13622	0	0.060161	0.52672	0.5293	1	11569	1	0.060161
ALOX5	5	0.97637	0.97646	1	22372	0	0.091354	0.55156	0.55233	1	12163	1	0.091354
ALOX5AP	4	0.073384	0.1252	1	2725	2	-0.29648	0.51572	0.51563	1	11304	0	-0.29648
ALOXE3	4	0.4493	0.44927	1	10126	0	-0.25802	0.75976	0.75977	1	17079	0	-0.25802
ALPI	5	0.43892	0.44371	1	9884	1	-0.30338	0.86316	0.86292	1	19635	0	-0.30338
ALPK1	5	0.85288	0.85261	1	19415	0	0.28292	0.42583	0.44513	1	9462	1	0.28292
ALPK2	5	0.58402	0.584	1	13185	0	-0.22181	0.71574	0.7155	1	15982	0	-0.22181
ALPK3	5	0.30506	0.3347	1	7207	1	0.19409	0.21619	0.30164	1	5835	1	0.19409
ALPL	5	0.70605	0.70583	1	15986	0	-0.11622	0.098513	0.16813	1	3384	1	-0.11622
ALS2	5	0.2753	0.31285	1	6655	1	-0.34435	0.29948	0.35449	1	7162	1	-0.34435
ALS2CL	5	0.050794	0.095169	0.99076	2067	2	-0.059606	0.90355	0.90348	1	20676	0	-0.059606
ALS2CR11	4	0.56426	0.56426	1	12736	0	0.32523	0.035225	0.069475	1	1589	2	0.32523
ALS2CR12	5	0.3653	0.38155	1	8344	1	-0.095709	0.30208	0.35618	1	7207	1	-0.095709
ALX1	5	0.0085488	0.023053	0.731651	690	3	-0.45234	0.93527	0.93546	1	21402	0	-0.45234
ALX3	5	0.32124	0.34707	1	7507	1	-0.1201	0.86445	0.86423	1	19675	0	-0.1201
ALX4	4	0.78747	0.78735	1	17905	0	-0.049965	0.89752	0.89733	1	20505	0	-0.049965
ALYREF	4	0.2883	0.30173	1	6902	1	-0.46506	0.94506	0.94488	1	21638	0	-0.46506
AMACR	4	0.87352	0.87334	1	19900	0	0.17475	0.30114	0.3258	1	7194	1	0.17475
AMBN	4	0.63559	0.63568	1	14374	0	-0.10106	0.70488	0.70484	1	15730	0	-0.10106
AMBP	4	0.9495	0.9494	1	21755	0	0.34997	0.048538	0.089517	1	1955	2	0.34997
AMBRA1	5	0.71259	0.71236	1	16145	0	0.1945	0.070385	0.12962	1	2581	1	0.1945
AMD1	4	0.011925	0.028636	0.774217	843	2	-0.42009	0.84059	0.84028	1	19068	0	-0.42009
AMDHD1	5	0.40284	0.41268	1	9121	1	0.054435	0.55953	0.55998	1	12335	1	0.054435
AMDHD2	4	0.24797	0.26885	1	6164	1	0.056231	0.12413	0.19981	1	4151	1	0.056231
AMELX	5	0.78547	0.78528	1	17860	0	0.0076449	0.90587	0.90581	1	20732	0	0.0076449
AMER1	4	0.8389	0.83859	1	19083	0	0.14249	0.4258	0.42973	1	9461	1	0.14249
AMER2	4	0.67403	0.67412	1	15234	0	0.11989	0.38069	0.39054	1	8581	1	0.11989
AMER3	4	0.76162	0.76167	1	17285	0	0.0061628	0.39698	0.40454	1	8903	1	0.0061628
AMFR	5	0.45035	0.45388	1	10152	1	0.022079	0.12501	0.20388	1	4172	1	0.022079
AMH	5	0.92803	0.92818	1	21218	0	0.026064	0.81507	0.81502	1	18466	0	0.026064
AMHR2	5	0.64141	0.64131	1	14510	0	0.16179	0.43229	0.4501	1	9592	1	0.16179
AMIGO1	4	0.48097	0.48091	1	10812	0	-0.07474	0.6976	0.69751	1	15567	0	-0.07474
AMIGO2	4	0.19687	0.22902	1	5304	1	-0.18239	0.80717	0.80707	1	18262	0	-0.18239
AMIGO3	4	0.014907	0.033533	0.80406	951	2	-0.47827	0.67441	0.67451	1	15040	0	-0.47827
AMMECR1	4	0.28292	0.29731	1	6816	1	-0.11271	0.95359	0.95343	1	21840	0	-0.11271
AMMECR1L	5	0.18317	0.24928	1	5077	1	-0.17617	0.594	0.59398	1	13168	0	-0.17617
AMN1	4	0.91921	0.91907	1	21017	0	0.078045	0.62347	0.62374	1	13857	0	0.078045
AMN	4	0.76653	0.76655	1	17419	0	0.070902	0.28073	0.31013	1	6838	1	0.070902
AMOT	4	0.65202	0.65202	1	14759	0	0.044102	0.28188	0.31099	1	6860	1	0.044102
AMOTL1	4	0.58627	0.58632	1	13238	0	-0.017677	0.51353	0.51339	1	11247	0	-0.017677
AMOTL2	5	0.062836	0.1126	1	2411	2	0.10215	0.048076	0.099029	1	1939	1	0.10215
AMPD1	4	0.0081191	0.021698	0.720708	670	3	-0.58811	0.67574	0.67584	1	15077	0	-0.58811
AMPD2	5	0.24454	0.29089	1	6091	1	0.085823	0.143	0.22821	1	4540	1	0.085823
AMPD3	4	0.7803	0.7802	1	17730	0	0.0056975	0.3636	0.37599	1	8265	1	0.0056975
AMPH	5	0.50052	0.50074	1	11266	1	-0.30289	0.76828	0.76803	1	17276	0	-0.30289
AMT	5	0.37338	0.38809	1	8501	1	-0.13948	0.5994	0.59937	1	13298	0	-0.13948
AMTN	4	0.98306	0.98301	1	22544	0	0.20952	0.36521	0.37733	1	8296	1	0.20952
AMY2B	4	0.39924	0.40043	1	9049	1	0.12364	0.486	0.48614	1	10687	1	0.12364
AMZ1	5	0.51708	0.51711	1	11633	0	0.15491	0.707	0.70678	1	15778	0	0.15491
AMZ2	5	0.30585	0.33533	1	7226	1	0.30391	0.31476	0.36477	1	7426	1	0.30391
ANAPC10	4	0.82762	0.82742	1	18823	0	0.21838	0.41337	0.41872	1	9227	1	0.21838
ANAPC11	3	0.069081	0.10268	1	2595	1	0.29895	0.48984	0.48959	1	10759	0	0.29895
ANAPC13	4	0.058924	0.10274	1	2297	2	-0.13456	0.28364	0.31233	1	6889	1	-0.13456
ANAPC1	5	0.39085	0.40252	1	8866	1	0.44641	0.030979	0.074875	1	1457	3	0.44641
ANAPC15	4	0.0087597	0.023329	0.734028	703	3	-0.64827	0.89336	0.89318	1	20398	0	-0.64827
ANAPC16	5	0.58475	0.58472	1	13203	0	0.15429	0.031832	0.076615	1	1486	2	0.15429
ANAPC2	4	0.0080207	0.021439	0.720708	666	2	-0.83792	0.99881	0.99881	1	23045	0	-0.83792
ANAPC4	4	0.49163	0.49156	1	11065	0	-0.044825	0.47922	0.47956	1	10543	1	-0.044825
ANAPC7	4	0.24311	0.26497	1	6068	1	-0.02373	0.40124	0.40815	1	8988	1	-0.02373
ANG2	4	0.36399	0.3676	1	8315	1	-0.076434	0.32193	0.34215	1	7547	1	-0.076434
ANG	4	0.94525	0.94507	1	21663	0	0.078592	0.52173	0.52167	1	11453	0	0.078592
ANGEL1	5	0.79576	0.79563	1	18075	0	0.089366	0.87519	0.87503	1	19946	0	0.089366
ANGEL2	5	0.74495	0.74474	1	16922	0	-0.081471	0.55787	0.5584	1	12292	1	-0.081471
ANGPT1	5	0.94996	0.95009	1	21767	0	0.14227	0.21645	0.3018	1	5838	1	0.14227
ANGPT2	5	0.84308	0.84289	1	19182	0	-0.08521	0.98119	0.98131	1	22553	0	-0.08521
ANGPT4	4	0.19474	0.2274	1	5267	1	0.039025	0.34878	0.36362	1	7997	1	0.039025
ANGPTL1	5	0.58191	0.58184	1	13137	0	0.23719	0.60921	0.60925	1	13526	0	0.23719
ANGPTL2	5	0.55574	0.55577	1	12569	0	-0.12113	0.93408	0.93424	1	21370	0	-0.12113
ANGPTL3	4	0.40792	0.4086	1	9227	1	-0.011444	0.68744	0.68743	1	15348	0	-0.011444
ANGPTL4	5	0.72227	0.72192	1	16382	0	-0.05706	0.38458	0.41391	1	8667	1	-0.05706
ANGPTL5	5	0.62923	0.62914	1	14233	0	-0.07131	0.8015	0.80142	1	18110	0	-0.07131
ANGPTL6	5	0.22576	0.2779	1	5763	1	-0.13101	0.57869	0.57864	1	12796	1	-0.13101
ANGPTL7	5	0.62187	0.62185	1	14063	0	-0.094966	0.9787	0.97882	1	22488	0	-0.094966
ANGPTL8	5	0.38473	0.39737	1	8719	1	0.30861	0.0792	0.14174	1	2848	2	0.30861
ANHX	4	0.64687	0.64695	1	14649	0	-0.062547	0.83517	0.83495	1	18944	0	-0.062547
ANK1	5	0.084535	0.14391	1	3043	1	-0.14787	0.82718	0.82701	1	18756	0	-0.14787
ANK3	4	0.80718	0.80709	1	18338	0	0.14168	0.52682	0.52677	1	11571	0	0.14168
ANKAR	4	0.12212	0.17392	1	3964	1	-0.19001	0.81654	0.81646	1	18492	0	-0.19001
ANKDD1B	5	0.465	0.46718	1	10472	1	-0.20341	0.81697	0.81687	1	18505	0	-0.20341
ANKEF1	5	0.35085	0.3701	1	8057	1	0.12877	0.61212	0.61215	1	13599	0	0.12877
ANKFN1	4	0.087003	0.14592	1	3119	1	-0.34385	0.98279	0.98276	1	22600	0	-0.34385
ANKFY1	5	0.087948	0.14873	1	3142	1	-0.12611	0.205	0.29492	1	5656	1	-0.12611
ANKH	4	0.53142	0.53133	1	11980	0	0.38864	0.035146	0.069355	1	1584	2	0.38864
ANKHD1	5	0.8414	0.84122	1	19138	0	0.0613	0.81906	0.81894	1	18542	0	0.0613
ANKIB1	4	0.62173	0.62195	1	14057	0	0.0043806	0.86376	0.86351	1	19651	0	0.0043806
ANKK1	4	0.27949	0.29447	1	6740	1	-0.096461	0.42577	0.42971	1	9459	1	-0.096461
ANKLE2	4	0.36001	0.36395	1	8240	1	0.64455	0.024036	0.052296	1	1230	2	0.64455
ANKMY1	4	0.69657	0.69649	1	15743	0	0.051234	0.74976	0.74985	1	16827	0	0.051234
ANKMY2	4	0.95416	0.95399	1	21860	0	0.13894	0.7543	0.75437	1	16936	0	0.13894
ANKRA2	4	0.4744	0.47432	1	10679	0	-0.13833	0.53455	0.53447	1	11751	0	-0.13833
ANKRD10	4	0.43703	0.43705	1	9826	1	-0.26076	0.95562	0.95548	1	21885	0	-0.26076
ANKRD11	5	0.49137	0.49199	1	11056	1	-0.065091	0.1785	0.27581	1	5247	1	-0.065091
ANKRD12	4	0.87721	0.87704	1	20000	0	0.14418	0.66956	0.66969	1	14926	0	0.14418
ANKRD13A	4	0.19837	0.23015	1	5328	1	-0.064999	0.59022	0.59029	1	13075	0	-0.064999
ANKRD13B	5	0.95527	0.95537	1	21897	0	0.079316	0.80942	0.80932	1	18314	0	0.079316
ANKRD13C	4	0.43109	0.43119	1	9710	1	0.23107	0.39896	0.4062	1	8948	1	0.23107
ANKRD13D	5	0.45158	0.45497	1	10185	1	0.055759	0.78118	0.78101	1	17614	0	0.055759
ANKRD1	4	0.97052	0.97042	1	22250	0	0.35471	0.11105	0.18212	1	3793	2	0.35471
ANKRD16	5	0.0028563	0.0089117	0.513263	376	2	-0.24476	0.1913	0.28674	1	5459	1	-0.24476
ANKRD17	5	0.2155	0.27088	1	5580	1	-0.1131	0.65996	0.65983	1	14725	0	-0.1131
ANKRD23	5	0.36435	0.38081	1	8324	1	-0.12949	0.30538	0.35836	1	7268	1	-0.12949
ANKRD2	4	0.98998	0.9899	1	22716	0	0.41905	0.086656	0.14635	1	3060	2	0.41905
ANKRD24	4	0.69011	0.69009	1	15615	0	-0.010792	0.16438	0.22663	1	4975	1	-0.010792
ANKRD26	4	0.45621	0.45617	1	10279	0	-0.20074	0.34905	0.36384	1	8002	1	-0.20074
ANKRD27	5	0.0070812	0.019446	0.698404	615	1	0.085422	0.66923	0.66901	1	14916	0	0.085422
ANKRD28	5	0.99331	0.99329	1	22810	0	0.18223	0.141	0.22554	1	4494	1	0.18223
ANKRD29	4	0.52409	0.52403	1	11816	0	0.13437	0.085373	0.14453	1	3019	2	0.13437
ANKRD31	5	0.65215	0.65207	1	14760	0	-0.013208	0.057908	0.11258	1	2210	2	-0.013208
ANKRD33	5	0.3292	0.35316	1	7649	1	-0.083562	0.66949	0.66926	1	14923	0	-0.083562
ANKRD33B	4	0.79913	0.79908	1	18164	0	-0.011573	0.27294	0.30424	1	6706	1	-0.011573
ANKRD34A	4	0.092201	0.15291	1	3276	1	-0.15682	0.9407	0.94058	1	21534	0	-0.15682
ANKRD34B	4	0.025598	0.050706	0.888045	1314	1	0.12371	0.13204	0.20501	1	4297	1	0.12371
ANKRD34C	4	0.26172	0.27992	1	6398	1	-0.32496	0.99095	0.99087	1	22796	0	-0.32496
ANKRD35	4	0.68717	0.68717	1	15549	0	-0.062413	0.49936	0.49924	1	10952	1	-0.062413
ANKRD37	5	0.93715	0.93735	1	21445	0	0.14068	0.070696	0.13005	1	2587	2	0.14068
ANKRD39	4	0.02912	0.056337	0.918435	1413	2	-0.4516	0.85057	0.85026	1	19319	0	-0.4516
ANKRD40	4	0.83778	0.83751	1	19060	0	-0.060108	0.32459	0.34423	1	7596	1	-0.060108
ANKRD42	4	0.018879	0.039951	0.841157	1109	2	-0.48161	0.63449	0.63464	1	14108	0	-0.48161
ANKRD44	5	0.71965	0.71931	1	16324	0	0.40171	0.10529	0.17729	1	3604	2	0.40171
ANKRD45	5	0.45871	0.4614	1	10337	1	-0.013786	0.77142	0.77118	1	17359	0	-0.013786
ANKRD46	5	0.85933	0.85906	1	19566	0	0.11076	0.38134	0.41156	1	8592	1	0.11076
ANKRD49	4	0.86203	0.86179	1	19621	0	0.20265	0.20753	0.25657	1	5705	1	0.20265
ANKRD50	5	0.16772	0.23929	1	4813	1	-0.16515	0.17717	0.27405	1	5213	2	-0.16515
ANKRD52	5	0.13663	0.2181	1	4280	2	-0.23193	0.98706	0.98706	1	22692	0	-0.23193
ANKRD53	5	0.47211	0.47381	1	10617	1	-0.084688	0.2084	0.29693	1	5721	1	-0.084688
ANKRD54	4	0.43219	0.43228	1	9730	1	-0.20519	0.90667	0.90652	1	20748	0	-0.20519
ANKRD55	5	0.088046	0.14887	1	3146	2	-0.19122	0.041019	0.089337	1	1751	2	-0.19122
ANKRD61	4	0.59035	0.59041	1	13327	0	0.30169	0.030835	0.062741	1	1451	2	0.30169
ANKRD63	4	0.3259	0.33379	1	7589	1	-0.1616	0.74412	0.74412	1	16703	0	-0.1616
ANKRD6	5	0.27173	0.31025	1	6586	1	-0.16623	0.71657	0.7163	1	16002	0	-0.16623
ANKRD65	5	0.2625	0.30359	1	6413	1	-0.2092	0.74373	0.7435	1	16683	0	-0.2092
ANKRD66	5	0.93874	0.9389	1	21490	0	-0.0097834	0.61754	0.61757	1	13721	0	-0.0097834
ANKRD9	4	0.060482	0.10518	1	2344	1	-0.13508	0.81696	0.81689	1	18504	0	-0.13508
ANKS1A	5	0.84769	0.84742	1	19295	0	-0.12546	0.91679	0.91672	1	20997	0	-0.12546
ANKS1B	4	0.38078	0.38315	1	8645	1	-0.1093	0.10816	0.17789	1	3697	1	-0.1093
ANKS3	5	3.7442e-05	0.00015929	0.086691	42	5	-0.55647	0.99996	0.99997	1	23133	0	-0.55647
ANKS4B	4	0.00027621	0.0010535	0.205446	117	3	-0.98264	0.85972	0.85946	1	19543	0	-0.98264
ANKS6	5	0.084438	0.14378	1	3041	1	-0.24927	0.97006	0.97011	1	22262	0	-0.24927
ANKUB1	5	0.95023	0.95035	1	21774	0	0.54521	0.11567	0.19137	1	3918	2	0.54521
ANKZF1	4	0.91585	0.91569	1	20930	0	0.20734	0.58523	0.58529	1	12964	0	0.20734
ANLN	5	0.11796	0.19159	1	3872	2	-0.49891	0.22546	0.3073	1	5968	1	-0.49891
ANO10	5	0.39958	0.40992	1	9055	1	0.12504	0.76165	0.76142	1	17120	0	0.12504
ANO1	5	0.76368	0.76348	1	17351	0	0.23513	0.53288	0.53488	1	11717	1	0.23513
ANO2	5	0.74685	0.74664	1	16971	0	-0.028294	0.90047	0.90046	1	20582	0	-0.028294
ANO3	4	0.94273	0.94255	1	21598	0	0.20451	0.6324	0.63256	1	14054	0	0.20451
ANO4	5	0.55073	0.55068	1	12458	0	-0.078145	0.30487	0.35802	1	7257	1	-0.078145
ANO5	5	0.3558	0.37398	1	8158	1	0.17957	0.81912	0.819	1	18545	0	0.17957
ANO6	5	0.87154	0.87137	1	19860	0	0.073128	0.43415	0.45155	1	9629	1	0.073128
ANO8	5	0.13579	0.21689	1	4265	1	0.077754	0.29371	0.35066	1	7064	1	0.077754
ANO9	5	0.92776	0.92789	1	21207	0	0.12118	0.36194	0.39756	1	8232	1	0.12118
ANOS1	5	0.81587	0.81581	1	18555	0	0.031997	0.7168	0.71653	1	16007	0	0.031997
ANP32A	5	0.69582	0.69557	1	15725	0	-0.27142	0.12222	0.20012	1	4106	2	-0.27142
ANP32B	5	0.82696	0.8268	1	18810	0	-0.014276	0.27749	0.34005	1	6783	1	-0.014276
ANP32E	5	0.73523	0.73496	1	16694	0	0.22009	0.3994	0.42507	1	8957	1	0.22009
ANPEP	5	0.47167	0.47341	1	10610	1	0.12961	0.077538	0.13945	1	2795	2	0.12961
ANTXR1	5	0.29264	0.32556	1	6982	1	0.27865	0.57246	0.57253	1	12654	1	0.27865
ANTXR2	4	0.39982	0.40095	1	9058	1	0.15416	0.3323	0.35042	1	7712	1	0.15416
ANTXRL	4	0.81706	0.817	1	18593	0	0.066806	0.67087	0.67098	1	14957	0	0.066806
ANXA10	4	0.42779	0.42787	1	9630	1	-0.23636	0.92054	0.92039	1	21077	0	-0.23636
ANXA11	5	0.94142	0.94158	1	21556	0	0.093135	0.060804	0.11654	1	2295	1	0.093135
ANXA13	4	0.58389	0.58392	1	13182	0	0.020216	0.17096	0.23112	1	5094	1	0.020216
ANXA1	4	0.98305	0.98301	1	22543	0	0.24509	0.056756	0.10184	1	2179	1	0.24509
ANXA2	4	0.023705	0.047663	0.880151	1256	1	0.13515	0.59741	0.59756	1	13251	0	0.13515
ANXA3	5	0.18259	0.24889	1	5071	1	-0.16632	0.76237	0.76215	1	17142	0	-0.16632
ANXA4	4	0.52871	0.52863	1	11926	0	-0.0036846	0.65229	0.65228	1	14534	0	-0.0036846
ANXA5	4	0.92063	0.92048	1	21046	0	0.074145	0.026831	0.056652	1	1332	1	0.074145
ANXA6	5	0.89362	0.8936	1	20388	0	0.0781	0.091551	0.15865	1	3193	2	0.0781
ANXA7	5	0.83871	0.8385	1	19080	0	0.012972	0.54252	0.54388	1	11953	1	0.012972
ANXA8L1	4	0.65255	0.65255	1	14774	0	-0.21739	0.031629	0.063957	1	1480	1	-0.21739
ANXA9	4	0.66034	0.66039	1	14958	0	-0.1265	0.69101	0.69099	1	15420	0	-0.1265
AOAH	4	0.74013	0.7401	1	16816	0	0.1503	0.33838	0.35522	1	7803	1	0.1503
AOC1	4	0.32979	0.3372	1	7659	1	-0.11373	0.62436	0.62462	1	13876	0	-0.11373
AOC2	4	0.89833	0.89814	1	20497	0	0.067929	0.75778	0.75778	1	17027	0	0.067929
AOC3	4	0.99397	0.99394	1	22832	0	0.27505	0.39798	0.40536	1	8925	1	0.27505
AOX1	5	0.5034	0.50358	1	11329	1	0.1736	0.60274	0.60277	1	13371	0	0.1736
AOX2	5	0.46795	0.46992	1	10529	1	0.043673	0.42748	0.44637	1	9491	1	0.043673
AOX4	5	0.37016	0.3855	1	8443	1	-0.3076	0.6154	0.61545	1	13683	0	-0.3076
AP1AR	4	0.30258	0.31375	1	7156	1	-0.11961	0.6891	0.68911	1	15381	0	-0.11961
AP1B1	5	0.6666	0.66641	1	15081	0	0.097005	0.39482	0.42161	1	8863	1	0.097005
AP1G1	4	0.91571	0.91555	1	20924	0	0.17541	0.10693	0.17607	1	3656	1	0.17541
AP1G2	4	0.80557	0.80548	1	18302	0	-0.0088161	0.40079	0.40777	1	8980	1	-0.0088161
AP1M1	5	0.31441	0.34184	1	7380	1	-0.37681	0.99243	0.99246	1	22835	0	-0.37681
AP1M2	5	0.64332	0.64322	1	14564	0	-0.040882	0.14439	0.23011	1	4564	2	-0.040882
AP1S1	5	0.99055	0.9906	1	22735	0	0.28061	0.024489	0.060497	1	1252	2	0.28061
AP1S2	4	0.75291	0.753	1	17109	0	0.17761	0.43189	0.43534	1	9588	1	0.17761
AP1S3	5	0.86666	0.86647	1	19744	0	-0.093892	0.033981	0.0796	1	1545	2	-0.093892
AP2A1	5	0.43199	0.43762	1	9727	1	-0.11194	0.75533	0.75506	1	16964	0	-0.11194
AP2A2	5	0.5996	0.59958	1	13541	0	-0.091509	0.64157	0.64147	1	14291	0	-0.091509
AP2B1	4	0.46986	0.4698	1	10566	0	-0.29033	0.95066	0.95055	1	21775	0	-0.29033
AP2M1	5	0.090421	0.15229	1	3226	2	-0.4478	0.99396	0.99395	1	22875	0	-0.4478
AP2S1	5	1.93e-05	7.9326e-05	0.068023	27	4	-1.1986	0.99607	0.99607	1	22953	0	-1.1986
AP3B1	4	0.68978	0.68976	1	15601	0	0.18696	0.38394	0.3933	1	8655	1	0.18696
AP3B2	5	0.58285	0.5828	1	13154	0	-0.16562	0.46369	0.47507	1	10226	1	-0.16562
AP3D1	5	0.003014	0.0093213	0.521297	384	3	-0.6147	0.99957	0.99957	1	23083	0	-0.6147
AP3M1	5	0.85361	0.85332	1	19432	0	-0.017634	0.229	0.30945	1	6020	1	-0.017634
AP3M2	4	0.30584	0.31652	1	7225	1	0.1724	0.051568	0.094084	1	2041	1	0.1724
AP3S2	5	0.093311	0.15647	1	3297	2	0.27858	0.13329	0.21511	1	4324	2	0.27858
AP4B1	5	0.44373	0.448	1	9994	1	0.10302	0.61101	0.61102	1	13572	0	0.10302
AP4E1	4	0.024753	0.049332	0.882361	1291	2	-0.32188	0.80319	0.80308	1	18163	0	-0.32188
AP4M1	5	0.06072	0.10955	1	2353	2	-0.09765	0.89163	0.89162	1	20356	0	-0.09765
AP4S1	5	0.87748	0.87732	1	20005	0	0.084483	0.059605	0.1149	1	2255	2	0.084483
AP5B1	4	0.099664	0.15808	1	3427	1	-0.07969	0.50383	0.50367	1	11050	0	-0.07969
AP5M1	5	0.73192	0.73159	1	16593	0	0.33225	0.10735	0.1801	1	3668	1	0.33225
AP5S1	4	0.056595	0.09918	0.994578	2226	1	-0.34241	0.56426	0.56426	1	12451	0	-0.34241
AP5Z1	4	0.83475	0.83454	1	18992	0	-0.12823	0.78907	0.78897	1	17816	0	-0.12823
APAF1	4	0.023458	0.047256	0.878241	1249	1	0.055556	0.60481	0.60502	1	13423	0	0.055556
APBA1	4	0.59526	0.59539	1	13435	0	0.093764	0.38379	0.39317	1	8651	1	0.093764
APBA2	5	0.55437	0.55436	1	12538	0	0.029057	0.11127	0.18539	1	3800	1	0.029057
APBA3	4	0.31406	0.32367	1	7373	1	-0.083616	0.51059	0.51042	1	11187	0	-0.083616
APBB1	5	0.32718	0.35161	1	7614	1	0.17456	0.77605	0.77589	1	17475	0	0.17456
APBB1IP	5	0.78396	0.7838	1	17826	0	0.14761	0.17794	0.27506	1	5231	1	0.14761
APBB2	5	0.50544	0.50555	1	11374	1	0.066177	0.071175	0.13072	1	2606	1	0.066177
APBB3	4	0.43804	0.43805	1	9852	1	-0.20485	0.90105	0.90084	1	20600	0	-0.20485
APC2	5	0.078464	0.13509	1	2868	1	-0.065593	0.065487	0.12292	1	2445	2	-0.065593
APC	5	0.013215	0.034091	0.805292	893	2	-0.55185	0.87457	0.8744	1	19929	0	-0.55185
APCDD1	5	0.9601	0.96022	1	22019	0	0.32289	0.2338	0.31242	1	6090	1	0.32289
APCDD1L	5	0.57366	0.57363	1	12954	0	-0.064588	0.40599	0.43005	1	9079	1	-0.064588
APCS	4	0.28335	0.29767	1	6829	1	0.015668	0.63869	0.63877	1	14221	0	0.015668
APEH	5	0.089043	0.15029	1	3178	2	-0.32289	0.33103	0.37586	1	7689	1	-0.32289
APEX1	4	0.76977	0.76978	1	17488	0	0.094429	0.69466	0.69467	1	15490	0	0.094429
APEX2	5	0.30314	0.33333	1	7164	1	-0.15542	0.28477	0.34482	1	6904	1	-0.15542
APH1A	5	0.89977	0.89975	1	20528	0	0.17473	0.10214	0.17306	1	3489	2	0.17473
APH1B	5	0.024159	0.056327	0.918435	1268	2	-0.19916	0.99094	0.99101	1	22795	0	-0.19916
API5	4	0.18356	0.21898	1	5082	1	-0.080842	0.95542	0.95528	1	21883	0	-0.080842
APIP	4	0.74438	0.74437	1	16906	0	0.053094	0.51118	0.51104	1	11195	0	0.053094
APITD1	5	0.67777	0.6775	1	15324	0	-0.12963	0.70747	0.70724	1	15788	0	-0.12963
APLF	4	0.5273	0.52722	1	11892	0	-0.12304	0.18539	0.24108	1	5371	1	-0.12304
APLN	4	0.185	0.22005	1	5104	1	-0.054416	0.8922	0.89205	1	20369	0	-0.054416
APLNR	4	0.96334	0.96321	1	22081	0	0.20148	0.30037	0.32521	1	7177	1	0.20148
APLP1	5	0.14096	0.22225	1	4362	1	0.40238	0.11878	0.19556	1	4011	2	0.40238
APLP2	5	0.84788	0.84761	1	19301	0	0.088321	0.80885	0.80876	1	18300	0	0.088321
APMAP	4	0.54537	0.54522	1	12322	0	0.2237	0.209	0.2576	1	5729	1	0.2237
APOA1	4	0.96987	0.96979	1	22228	0	0.17653	0.46302	0.46408	1	10207	1	0.17653
APOA1BP	4	0.50073	0.5006	1	11273	0	0.11429	0.42347	0.42764	1	9410	1	0.11429
APOA2	5	0.045185	0.087033	0.976764	1901	2	-0.37313	0.65927	0.65914	1	14710	0	-0.37313
APOA4	5	0.15772	0.23289	1	4638	1	-0.1818	0.83838	0.8382	1	19022	0	-0.1818
APOA5	5	0.94545	0.9456	1	21668	0	0.092747	0.75057	0.75034	1	16845	0	0.092747
APOB	5	0.065515	0.11643	1	2495	2	0.064876	0.80828	0.80821	1	18291	0	0.064876
APOBEC1	5	0.80545	0.80534	1	18300	0	0.12201	0.098649	0.16832	1	3388	2	0.12201
APOBEC2	4	0.53705	0.53696	1	12114	0	0.059638	0.70703	0.70697	1	15780	0	0.059638
APOBEC3A	5	0.56578	0.56575	1	12779	0	0.069134	0.86778	0.86758	1	19754	0	0.069134
APOBEC3B	4	0.98426	0.9842	1	22575	0	0.35735	0.067639	0.11814	1	2514	2	0.35735
APOBEC4	4	0.84078	0.84048	1	19122	0	0.018619	0.10264	0.16982	1	3507	1	0.018619
APOBR	4	0.21038	0.23939	1	5504	1	0.18653	0.70005	0.69995	1	15618	0	0.18653
APOC2	5	0.71899	0.71869	1	16303	0	0.029339	0.66315	0.66295	1	14784	0	0.029339
APOC3	5	0.30502	0.33467	1	7206	1	-0.40481	0.9948	0.99482	1	22912	0	-0.40481
APOC4	5	0.90177	0.90174	1	20576	0	0.17027	0.52218	0.52524	1	11465	1	0.17027
APOD	4	0.97105	0.97098	1	22259	0	0.27447	0.42737	0.43121	1	9488	1	0.27447
APOE	5	0.15552	0.23149	1	4599	1	0.0026856	0.58353	0.58348	1	12922	0	0.0026856
APOF	4	0.66328	0.66335	1	15019	0	-0.28275	0.27873	0.30862	1	6800	1	-0.28275
APOH	5	0.76762	0.76739	1	17443	0	0.042492	0.024573	0.060702	1	1257	2	0.042492
APOL3	5	0.99888	0.99889	1	22979	0	0.33125	0.50385	0.50904	1	11051	1	0.33125
APOLD1	4	0.69041	0.6904	1	15620	0	-0.10726	0.89683	0.89665	1	20489	0	-0.10726
APOM	4	0.93075	0.93057	1	21298	0	0.10161	0.77019	0.77019	1	17330	0	0.10161
ApoN	4	0.96353	0.9634	1	22085	0	0.29351	0.083334	0.14154	1	2965	2	0.29351
APOOL	5	0.68278	0.68255	1	15453	0	0.14003	0.10414	0.17576	1	3558	1	0.14003
APOPT1	5	0.30491	0.33458	1	7205	1	0.30391	0.1013	0.17191	1	3468	2	0.30391
APP	5	0.27705	0.31412	1	6691	1	-0.2611	0.73519	0.73492	1	16477	0	-0.2611
APPBP2	4	0.38705	0.38897	1	8775	1	-0.034829	0.14918	0.21641	1	4665	1	-0.034829
APPL1	4	0.92754	0.92738	1	21201	0	0.12433	0.67675	0.67683	1	15093	0	0.12433
APPL2	5	0.50277	0.50297	1	11319	1	0.12109	0.080378	0.14342	1	2877	2	0.12109
APRT	5	0.13256	0.21228	1	4197	2	-0.31759	0.89428	0.89426	1	20424	0	-0.31759
APTX	5	0.60517	0.6052	1	13661	0	0.0027192	0.56236	0.56267	1	12409	1	0.0027192
AQP10	5	0.79792	0.79784	1	18135	0	-0.016224	0.9262	0.92632	1	21207	0	-0.016224
AQP11	4	0.46352	0.4635	1	10446	0	0.098719	0.7818	0.78168	1	17631	0	0.098719
AQP12B	5	0.0012532	0.0045596	0.385289	259	4	-0.69489	0.99522	0.99525	1	22931	0	-0.69489
AQP1	5	0.78082	0.78067	1	17743	0	0.027559	0.30889	0.36076	1	7320	1	0.027559
AQP2	5	0.83898	0.83876	1	19086	0	0.053615	0.73879	0.73857	1	16566	0	0.053615
AQP3	4	0.0072901	0.019624	0.700638	625	2	-0.49575	0.82204	0.82191	1	18625	0	-0.49575
AQP4	5	0.96615	0.9663	1	22138	0	0.12781	0.59446	0.59443	1	13185	0	0.12781
AQP5	5	0.49076	0.49137	1	11044	1	0.35677	0.022857	0.056829	1	1191	3	0.35677
AQP7	4	0.92174	0.92158	1	21068	0	0.27225	0.11854	0.19289	1	4003	1	0.27225
AQP8	5	0.86432	0.86411	1	19679	0	0.065891	0.10407	0.17566	1	3556	2	0.065891
AQP9	5	0.56478	0.56478	1	12754	0	0.068238	0.15105	0.23905	1	4704	2	0.068238
AR	4	0.54437	0.54423	1	12300	0	0.06092	0.8449	0.84462	1	19189	0	0.06092
ARAF	5	0.15231	0.22945	1	4548	1	-0.14672	0.74477	0.74456	1	16718	0	-0.14672
ARAP1	5	0.17129	0.24162	1	4873	1	0.41943	0.10623	0.17861	1	3636	2	0.41943
ARC	4	0.45085	0.45079	1	10164	0	-0.39135	0.35042	0.36496	1	8029	1	-0.39135
ARCN1	4	0.29697	0.30904	1	7058	1	0.16354	0.14184	0.21154	1	4512	1	0.16354
AREG	4	0.5013	0.50117	1	11281	0	-0.12765	0.22332	0.26788	1	5937	1	-0.12765
AREL1	5	0.96483	0.96498	1	22107	0	0.12629	0.41744	0.43868	1	9300	1	0.12629
ARF1	5	0.68507	0.68484	1	15498	0	0.13662	0.77613	0.77597	1	17478	0	0.13662
ARF2	5	0.74894	0.74871	1	17014	0	0.095574	0.43116	0.44922	1	9570	1	0.095574
ARF3	4	0.41958	0.4198	1	9453	1	0.39856	0.15828	0.22258	1	4849	1	0.39856
ARF5	4	0.61655	0.61675	1	13945	0	0.10042	0.62011	0.6203	1	13779	0	0.10042
ARF6	4	0.89938	0.89917	1	20519	0	0.25565	0.50282	0.50269	1	11027	0	0.25565
ARFGAP1	4	0.67724	0.67729	1	15310	0	-0.072137	0.89156	0.89143	1	20354	0	-0.072137
ARFGAP2	5	0.90966	0.90954	1	20771	0	0.029947	0.17233	0.26753	1	5120	1	0.029947
ARFGAP3	4	0.31001	0.32017	1	7300	1	0.069615	0.11491	0.1877	1	3899	1	0.069615
ARFGEF2	5	0.56363	0.56362	1	12722	0	-0.26088	0.36051	0.39655	1	8210	1	-0.26088
ARFGEF3	5	0.90737	0.90728	1	20712	0	-0.0064689	0.53921	0.54075	1	11870	1	-0.0064689
[truncated: 21,154 more rows]

## Sheet: LOW_vs_HI
id	num	neg|score	neg|p-value	neg|fdr	neg|rank	neg|goodsgrna	neg|lfc	pos|score	pos|p-value	pos|fdr	pos|rank	pos|goodsgrna	pos|lfc
BRD7	5	1	1	1	23142	0	1.0526	6.3745e-08	2.138e-07	0.00033	15	5	1.0526
DHPS	5	1	1	1	23146	0	1.7557	1.8829e-08	2.138e-07	0.00033	11	5	1.7557
EIF5A	5	1	1	1	23147	0	1.781	1.0677e-08	2.138e-07	0.00033	9	5	1.781
EXT1	4	1	1	1	23132	0	1.9695	2.9272e-08	2.138e-07	0.00033	14	4	1.9695
FAM20B	5	1	1	1	23144	0	1.4662	2.2351e-08	2.138e-07	0.00033	13	5	1.4662
GLCE	5	1	1	1	23145	0	1.4938	2.0734e-08	2.138e-07	0.00033	12	5	1.4938
LOC526865	5	1	1	1	23148	0	0.99336	6.5544e-09	2.138e-07	0.00033	8	5	0.99336
MED16	5	1	1	1	23149	0	1.4797	3.847e-09	2.138e-07	0.00033	7	5	1.4797
MED24	5	1	1	1	23154	0	1.76	3.3263e-12	2.138e-07	0.00033	2	5	1.76
MED25	5	1	1	1	23143	0	1.4393	1.7673e-08	2.138e-07	0.00033	10	5	1.4393
NDST1	4	1	1	1	23153	0	2.0529	4.9573e-12	2.138e-07	0.00033	3	4	2.0529
SLC35B2	5	1	1	1	23152	0	1.9125	2.2335e-10	2.138e-07	0.00033	4	5	1.9125
TM9SF2	5	1	1	1	23151	0	1.212	6.9292e-10	2.138e-07	0.00033	5	5	1.212
TMEM165	5	1	1	1	23150	0	1.5087	1.4286e-09	2.138e-07	0.00033	6	5	1.5087
UGDH	5	1	1	1	23155	0	1.8334	2.3359e-12	2.138e-07	0.00033	1	5	1.8334
HS2ST1	4	0.9825	0.98247	1	22612	0	1.5688	2.1634e-07	6.4139e-07	0.000874	16	3	1.5688
RNGTT	4	1	1	1	23141	0	1.3946	2.3988e-07	6.4139e-07	0.000874	18	4	1.3946
B3GAT3	5	1	1	1	23138	0	1.2372	2.1768e-07	1.069e-06	0.001238	17	5	1.2372
EXT2	5	0.99994	0.99994	1	23110	0	1.9323	2.4428e-07	1.069e-06	0.001238	19	4	1.9323
GALE	5	1	1	1	23129	0	1.2132	2.8675e-07	1.069e-06	0.001238	20	5	1.2132
C1H3orf58	5	0.99984	0.99984	1	23103	0	1.2378	3.0009e-07	1.4966e-06	0.001575	21	4	1.2378
RACK1	3	1	1	1	23139	0	2.5184	6.2497e-07	1.4966e-06	0.001575	23	3	2.5184
TP53	5	1	1	1	23140	0	0.54188	5.5772e-07	2.7794e-06	0.002798	22	5	0.54188
DHX29	4	1	1	1	23135	0	1.4679	9.9014e-07	3.207e-06	0.00297	26	4	1.4679
MNAT1	5	1	1	1	23137	0	1.0681	7.1429e-07	3.207e-06	0.00297	24	5	1.0681
TRNT1	4	1	1	1	23134	0	1.3959	1.0315e-06	3.6346e-06	0.003237	27	4	1.3959
GTF2E1	5	1	1	1	23136	0	0.80809	8.7623e-07	4.0622e-06	0.003484	25	5	0.80809
EXTL3	4	1	1	1	23130	0	1.1671	1.4522e-06	4.9174e-06	0.003795	30	4	1.1671
MAPK14	4	1	1	1	23131	0	1.006	1.4615e-06	4.9174e-06	0.003795	31	4	1.006
SYVN1	5	1	1	1	23133	0	0.74586	1.0438e-06	4.9174e-06	0.003795	28	5	0.74586
TAF11	5	0.99966	0.99967	1	23084	0	1.892	1.3527e-06	6.2001e-06	0.004631	29	4	1.892
ARMC7	5	0.23941	0.25808	1	5547	1	1.5997	1.7684e-06	7.9105e-06	0.005724	32	4	1.5997
GTF2H2	4	0.6632	0.66326	1	15051	0	1.6308	3.4417e-06	1.2186e-05	0.008551	33	3	1.6308
SLC39A9	4	0.99998	0.99998	1	23120	0	1.2899	3.9762e-06	1.3469e-05	0.009173	35	4	1.2899
DRAP1	4	0.99997	0.99997	1	23115	0	1.2291	5.0431e-06	1.689e-05	0.011139	36	4	1.2291
RBBP6	5	1	1	1	23128	0	0.93743	3.5185e-06	1.7318e-05	0.011139	34	5	0.93743
TCEB3	4	0.99996	0.99996	1	23113	0	1.1273	5.665e-06	1.9883e-05	0.012443	37	4	1.1273
RNMT	4	0.99999	0.99999	1	23127	0	0.77159	7.0016e-06	2.3304e-05	0.0142	40	4	0.77159
CALR	4	0.99999	0.99999	1	23125	0	0.86543	7.7173e-06	2.587e-05	0.015359	43	4	0.86543
NFS1	4	0.99195	0.9919	1	22841	0	1.2704	8.4944e-06	2.8435e-05	0.01646	47	3	1.2704
COG5	5	0.99956	0.99956	1	23073	0	0.78688	6.9944e-06	3.1001e-05	0.016958	39	4	0.78688
GPN2	5	0.27701	0.28913	1	6325	1	1.1599	7.2757e-06	3.2284e-05	0.016958	41	4	1.1599
INTS7	5	0.52372	0.52368	1	11798	0	1.5709	7.9411e-06	3.3994e-05	0.016958	44	3	1.5709
MED23	5	0.99999	0.99999	1	23126	0	0.66951	7.6529e-06	3.3139e-05	0.016958	42	5	0.66951
MON2	5	0.99999	0.99999	1	23124	0	0.81366	8.1249e-06	3.4421e-05	0.016958	45	5	0.81366
OSGEP	5	0.99999	0.99999	1	23123	0	0.66772	8.1604e-06	3.4421e-05	0.016958	46	5	0.66772
SGMS1	5	0.72878	0.72839	1	16532	0	1.2584	6.7036e-06	3.0573e-05	0.016958	38	4	1.2584
RPAP3	4	0.99999	0.99999	1	23122	0	0.70615	1.2377e-05	4.7249e-05	0.022793	48	4	0.70615
RPL13	4	0.66872	0.66886	1	15170	0	1.2899	1.5302e-05	5.4519e-05	0.025763	49	3	1.2899
USO1	4	0.996	0.99601	1	22947	0	1.0142	1.6458e-05	5.9222e-05	0.027426	51	3	1.0142
CCDC172	5	0.99998	0.99999	1	23121	0	0.6856	1.5752e-05	6.3926e-05	0.027928	50	5	0.6856
RABGGTB	4	0.37079	0.37085	1	8379	0	1.1368	1.8195e-05	6.3926e-05	0.027928	53	2	1.1368
TM9SF3	4	0.99998	0.99998	1	23119	0	0.89049	1.7226e-05	6.2215e-05	0.027928	52	4	0.89049
C1H21orf59	5	0.99204	0.99207	1	22846	0	1.3725	2.0523e-05	8.2312e-05	0.034653	54	4	1.3725
FAM103A1	4	0.91161	0.91148	1	20889	0	1.3381	2.2556e-05	8.1029e-05	0.034653	55	3	1.3381
LOC100847880	4	0.18166	0.19622	1	4485	1	1.2867	2.585e-05	9.0437e-05	0.037394	57	2	1.2867
HNRNPA2B1	4	0.99997	0.99997	1	23118	0	1.054	2.6524e-05	9.2147e-05	0.037433	59	4	1.054
PBRM1	5	0.99979	0.99979	1	23097	0	0.75201	2.3606e-05	9.6423e-05	0.038494	56	4	0.75201
UBE3D	4	0.99997	0.99997	1	23117	0	0.87375	2.8857e-05	0.00010241	0.040191	60	4	0.87375
LOC510625	4	0.62976	0.62996	1	14254	0	1.4627	3.0743e-05	0.00010669	0.041172	64	3	1.4627
CETN4	5	0.46667	0.46681	1	10477	0	-0.26641	2.6178e-05	0.00010925	0.041471	58	1	-0.26641
IMPAD1	4	0.99997	0.99997	1	23114	0	0.88477	3.2192e-05	0.00011139	0.0416	65	4	0.88477
KPNA3	5	0.99997	0.99997	1	23116	0	0.74705	2.9558e-05	0.00012208	0.044168	62	5	0.74705
LHCGR	5	0.7434	0.74314	1	16882	0	1.067	2.9492e-05	0.00012208	0.044168	61	3	1.067
NUP50	5	0.99863	0.99865	1	23020	0	1.1151	3.0133e-05	0.0001255	0.044707	63	3	1.1151
UXT	4	0.99842	0.99844	1	23009	0	0.99507	4.0333e-05	0.00014089	0.04943	67	3	0.99507
ARPC2	3	0.60067	0.60061	1	13565	0	-0.14205	4.712e-05	0.00014346	0.049579	71	1	-0.14205
MTOR	4	0.98953	0.98947	1	22789	0	1.4528	4.4141e-05	0.00015415	0.052303	69	3	1.4528
SPINK13	4	0.99996	0.99995	1	23112	0	0.6571	4.4901e-05	0.00015586	0.052303	70	4	0.6571
B3GALT6	4	0.95644	0.95634	1	21973	0	1.2827	4.7602e-05	0.0001627	0.053061	72	3	1.2827
SMARCA4	5	0.96917	0.96924	1	22270	0	0.94132	3.8181e-05	0.00016056	0.053061	66	3	0.94132
PPP1R11	5	0.53761	0.53757	1	12105	0	1.2672	4.1921e-05	0.00017553	0.056449	68	3	1.2672
TCEA1	4	0.99984	0.99985	1	23102	0	1.0431	7.1657e-05	0.00026148	0.082938	73	4	1.0431
FUBP1	4	0.83818	0.8379	1	19103	0	0.96503	7.9387e-05	0.00029825	0.093324	75	3	0.96503
ZNF326	5	0.9772	0.9773	1	22474	0	0.54159	7.8492e-05	0.00031407	0.096964	74	4	0.54159
nc_guide303140	1	0.99966	0.99968	1	23083	0	2.8819	0.00034031	0.00034742	0.105849	140	1	2.8819
RPL32	4	0.013481	0.027327	0.80504	784	1	1.1754	9.8965e-05	0.00037393	0.112447	76	3	1.1754
GET4	4	0.99987	0.99988	1	23106	0	1.0182	0.00010291	0.00039061	0.115956	77	4	1.0182
B4GALT7	5	0.99557	0.99558	1	22932	0	0.65021	0.00010842	0.00042781	0.122092	78	4	0.65021
RAG2	4	0.99989	0.99989	1	23108	0	0.8112	0.00011324	0.00042909	0.122092	81	4	0.8112
RBM43	5	0.84235	0.84217	1	19206	0	0.10268	0.00011118	0.00043593	0.122092	79	2	0.10268
RPAP2	4	0.99835	0.99837	1	23007	0	1.1781	0.00011177	0.00042311	0.122092	80	3	1.1781
UGP2	4	0.99988	0.99989	1	23107	0	0.60411	0.00011607	0.00043764	0.122092	82	4	0.60411
PLK1	4	0.097593	0.12826	1	3046	1	0.79021	0.00012572	0.00047698	0.131483	84	2	0.79021
SLC7A6OS	5	0.17302	0.2063	1	4325	1	0.68991	0.00012493	0.00049024	0.133547	83	4	0.68991
SLC30A1	4	0.99987	0.99987	1	23105	0	0.59672	0.0001334	0.00050606	0.136254	86	4	0.59672
SLC7A4	5	0.86649	0.86631	1	19763	0	0.0023349	0.00013088	0.00051376	0.136736	85	1	0.0023349
DNM1L	4	0.99749	0.99751	1	22976	0	0.8038	0.00013966	0.00052744	0.138783	89	3	0.8038
ILK	5	0.0002089	0.00080089	0.218171	83	2	1.1218	0.00013935	0.0005454	0.140319	88	3	1.1218
NRDC	5	0.99967	0.99967	1	23085	0	0.95397	0.0001393	0.0005454	0.140319	87	4	0.95397
PABPC1	4	0.0030705	0.0085201	0.595058	313	3	-0.67455	0.00014659	0.00055523	0.14128	90	1	-0.67455
ARF4	5	0.98857	0.98862	1	22765	0	1.0085	0.00014775	0.00058174	0.146416	91	3	1.0085
PSMB5	5	0.4228	0.42307	1	9523	0	0.96237	0.00015326	0.0006074	0.150779	92	4	0.96237
SRRT	5	0.9999	0.99991	1	23109	0	0.66331	0.00015435	0.0006121	0.150779	93	4	0.66331
STRIP1	5	0.99285	0.99286	1	22862	0	0.74726	0.00015646	0.00061895	0.15086	94	4	0.74726
CCT4	4	0.99855	0.99857	1	23017	0	1.2186	0.00017149	0.00064631	0.155303	95	3	1.2186
PFDN2	4	0.88685	0.88669	1	20252	0	0.83561	0.00017223	0.00065059	0.155303	96	2	0.83561
SUPT6H	4	0.99983	0.99984	1	23101	0	0.97446	0.00017471	0.00065914	0.155739	97	4	0.97446
KPNA2	5	0.93651	0.93671	1	21495	0	0.81586	0.00017801	0.00069335	0.161139	98	4	0.81586
VPS53	4	0.99945	0.99945	1	23061	0	1.077	0.00018447	0.00069591	0.161139	99	3	1.077
ODF3L2	4	0.58513	0.58518	1	13203	0	0.27975	0.00018847	0.00071002	0.161605	101	2	0.27975
PRRC2A	5	0.98939	0.98946	1	22783	0	0.80765	0.0001856	0.00071815	0.161605	100	4	0.80765
TMEM115	4	0.99981	0.99982	1	23099	0	0.5024	0.00019206	0.00072456	0.161605	103	4	0.5024
ZNF385A	4	0.99981	0.99982	1	23098	0	0.57129	0.00019268	0.00072584	0.161605	104	4	0.57129
LOC101904339	5	0.91237	0.91223	1	20910	0	0.85191	0.0001909	0.00073568	0.162235	102	3	0.85191
DYRK1A	5	0.99926	0.99927	1	23044	0	0.61649	0.00019753	0.00076134	0.166309	105	4	0.61649
CPSF3	5	0.99917	0.99918	1	23041	0	0.55411	0.0002108	0.00081649	0.168803	108	3	0.55411
NBN	4	0.99979	0.99979	1	23094	0	0.65631	0.00021126	0.00080495	0.168803	109	4	0.65631
PSMA5	4	0.57101	0.57098	1	12857	0	0.70361	0.0002139	0.00081222	0.168803	111	2	0.70361
TANGO6	5	0.79322	0.79307	1	18013	0	0.097509	0.00020606	0.00079811	0.168803	106	2	0.097509
UPF1	4	0.99979	0.9998	1	23096	0	0.5766	0.00021009	0.00079854	0.168803	107	4	0.5766
ZBTB1	4	0.99956	0.99957	1	23074	0	0.82315	0.00021332	0.0008088	0.168803	110	3	0.82315
OSBP	4	0.99978	0.99978	1	23093	0	0.63593	0.00021968	0.00083317	0.170726	112	4	0.63593
CSNK2A1	4	0.62892	0.62911	1	14234	0	0.81395	0.00022523	0.00085412	0.173484	113	3	0.81395
SAP30BP	4	0.43706	0.43708	1	9804	0	1.213	0.00022979	0.00087508	0.176195	114	3	1.213
PIAS1	4	0.99502	0.99501	1	22917	0	0.95205	0.0002331	0.00088833	0.177322	115	3	0.95205
CLP1	4	0.99976	0.99977	1	23092	0	0.94181	0.00023614	0.00090586	0.179276	116	4	0.94181
POLR2H	5	0.30917	0.31667	1	6993	1	0.66862	0.00025061	0.00095803	0.186413	118	4	0.66862
PVRL2	5	0.67539	0.67515	1	15320	0	0.33026	0.00024958	0.00095333	0.186413	117	2	0.33026
UBE2E3	4	0.36966	0.3697	1	8357	0	1.1462	0.00025839	0.00098197	0.18948	119	3	1.1462
BORA	5	0.14559	0.18604	1	3828	1	-0.031967	0.00027288	0.0010346	0.190107	125	2	-0.031967
ERH	4	0.0072472	0.016665	0.73183	526	2	0.43556	0.00026541	0.0010136	0.190107	121	2	0.43556
HYOU1	5	0.017093	0.036945	0.858906	904	2	0.88184	0.00027194	0.0010324	0.190107	124	3	0.88184
SLC10A7	4	0.3013	0.30264	1	6844	1	0.52223	0.00026831	0.0010213	0.190107	123	2	0.52223
SUPT4H1	5	0.080789	0.13571	1	2733	1	0.66199	0.00026429	0.0010042	0.190107	120	3	0.66199
TAF13	4	0.91017	0.91004	1	20838	0	1.236	0.0002767	0.0010427	0.190107	126	3	1.236
UBE4B	4	0.99973	0.99973	1	23090	0	0.86032	0.0002668	0.0010179	0.190107	122	3	0.86032
AK6	5	0.85072	0.85046	1	19403	0	0.69321	0.00029584	0.0011229	0.192962	130	4	0.69321
ALG6	5	0.99956	0.99956	1	23071	0	0.77009	0.00029397	0.0011162	0.192962	128	4	0.77009
ATP6V1C1	4	0.90455	0.90437	1	20688	0	0.89992	0.0003	0.0011098	0.192962	133	2	0.89992
CCDC18	4	0.98352	0.98347	1	22633	0	1.0585	0.00029831	0.0011055	0.192962	131	3	1.0585
CKAP5	4	0.020316	0.038836	0.876524	1006	2	0.37975	0.0003147	0.0011496	0.192962	136	2	0.37975
GTF2E2	4	0.99833	0.99835	1	23004	0	0.83702	0.00031089	0.001138	0.192962	135	3	0.83702
GTF2H3	4	0.99904	0.99904	1	23032	0	0.97914	0.00031494	0.00115	0.192962	137	3	0.97914
LOC107131133	4	0.84661	0.84633	1	19301	0	0.65183	0.00030379	0.0011205	0.192962	134	3	0.65183
PFDN6	5	0.99994	0.99994	1	23111	0	0.66496	0.00029367	0.0011158	0.192962	127	4	0.66496
RIC1	5	0.99851	0.99854	1	23013	0	0.90853	0.00029572	0.0011218	0.192962	129	3	0.90853
SNAPC4	5	0.019222	0.040334	0.880091	975	2	-0.41357	0.00029947	0.0011359	0.192962	132	2	-0.41357
GAR1	5	0.33105	0.33601	1	7484	1	0.75297	0.00032139	0.0012184	0.20297	138	3	0.75297
NAPG	4	0.96861	0.96853	1	22257	0	1.0061	0.00034372	0.0012304	0.203501	141	3	1.0061
GTF2H4	5	0.77353	0.77331	1	17535	0	1.0262	0.00033231	0.0012505	0.205358	139	3	1.0262
CNOT2	4	0.89328	0.8931	1	20420	0	1.0036	0.00038239	0.0013493	0.220018	145	2	1.0036
SDHA	5	0.62387	0.62384	1	14129	0	0.86357	0.00036303	0.0013634	0.220764	142	3	0.86357
APELA	4	0.99256	0.99252	1	22858	0	1.0457	0.00041402	0.0014288	0.222041	153	3	1.0457
GART	5	0.8638	0.86357	1	19699	0	0.73577	0.0003776	0.0014198	0.222041	144	4	0.73577
LOC100337377	4	0.024258	0.045449	0.910938	1135	1	0.57438	0.00040607	0.0014117	0.222041	150	2	0.57438
LOC782101	4	0.85133	0.85104	1	19417	0	0.3452	0.00039785	0.0013878	0.222041	147	2	0.3452
RPL28	5	0.0024844	0.0071659	0.563637	275	1	0.73456	0.00037208	0.001401	0.222041	143	3	0.73456
THBS1	4	0.9923	0.99226	1	22852	0	0.74355	0.0004041	0.0014044	0.222041	149	3	0.74355
ENY2	5	0.034402	0.064191	0.958245	1438	2	1.0048	0.00038681	0.0014519	0.224125	146	3	1.0048
SRSF2	4	0.21687	0.22631	1	5114	1	0.45736	0.00043784	0.0014908	0.228608	155	2	0.45736
SUCO	5	0.9952	0.99522	1	22923	0	0.93699	0.00040334	0.0015105	0.2301	148	4	0.93699
NFE2L1	5	0.53489	0.53481	1	12038	0	0.81218	0.0004134	0.0015524	0.233413	152	3	0.81218
PIK3CA	5	0.4939	0.49396	1	11081	0	0.67192	0.00041228	0.0015464	0.233413	151	4	0.67192
MAT2A	3	0.04201	0.063679	0.958245	1689	1	0.6757	0.00054964	0.001599	0.237338	171	2	0.6757
TAF1	5	0.0083229	0.022124	0.784506	589	1	0.72922	0.0004234	0.0015892	0.237338	154	3	0.72922
PSMB6	4	0.0020717	0.0058258	0.509042	257	1	1.0165	0.0004892	0.0016422	0.242167	163	3	1.0165
SLC33A1	5	0.77628	0.77612	1	17614	0	0.76572	0.00043965	0.0016524	0.242167	156	3	0.76572
ALDOA	5	0.93969	0.93984	1	21563	0	0.17913	0.00044495	0.0016755	0.244006	157	2	0.17913
RPS9	4	0.89014	0.89	1	20353	0	0.68827	0.00051006	0.0016943	0.245204	165	2	0.68827
PSMD2	4	0.10963	0.13766	1	3236	1	0.05731	0.00052346	0.0017345	0.249389	167	1	0.05731
SUB1	5	0.99927	0.99928	1	23045	0	0.69477	0.00046462	0.0017448	0.249389	158	3	0.69477
SLU7	5	0.99965	0.99966	1	23081	0	0.48241	0.00047055	0.0017679	0.251117	159	4	0.48241
TRAPPC12	5	0.99949	0.99949	1	23063	0	0.40622	0.00047343	0.0017786	0.251117	160	4	0.40622
TPR	5	0.99249	0.99251	1	22856	0	0.95656	0.00047883	0.0017978	0.252295	161	3	0.95656
LRRIQ3	5	0.99975	0.99975	1	23091	0	0.51322	0.00048646	0.001826	0.254712	162	4	0.51322
LOC100847166	4	0.011178	0.023424	0.789492	700	1	0.16309	0.00056533	0.0018453	0.255855	172	2	0.16309
nc_guide275684	1	0.99812	0.99812	1	22998	0	2.1085	0.0018796	0.0018645	0.256984	275	1	2.1085
HACE1	4	0.19694	0.20913	1	4757	1	0.95141	0.00057754	0.0018769	0.257162	173	3	0.95141
NDST2	5	0.99932	0.99933	1	23052	0	0.69867	0.00050687	0.0019056	0.259552	164	3	0.69867
ENPEP	4	0.40243	0.40247	1	9056	0	0.8303	0.00060141	0.0019377	0.260186	176	3	0.8303
HSD11B2	5	0.8496	0.84932	1	19373	0	0.83901	0.00051771	0.0019428	0.260186	166	3	0.83901
MRPL45	4	0.42225	0.42217	1	9514	0	0.16829	0.00060719	0.0019548	0.260186	178	1	0.16829
TRAPPC1	3	0.99933	0.99934	1	23054	0	0.73543	0.00067287	0.0019552	0.260186	183	3	0.73543
ERBB2IP	4	0.99521	0.99521	1	22924	0	0.73993	0.00061603	0.0019783	0.260267	180	3	0.73993
GOSR1	5	0.67147	0.67126	1	15234	0	0.96455	0.0005253	0.0019727	0.260267	168	3	0.96455
DLG1	5	0.99928	0.99929	1	23046	0	0.5598	0.00053447	0.0020121	0.261737	169	4	0.5598
EIF5	3	0.99931	0.99932	1	23048	0	1.154	0.00069235	0.0020039	0.261737	185	3	1.154
LOC101907627	3	0.0013659	0.0036006	0.418549	206	1	1.1762	0.00070589	0.0020441	0.264423	187	2	1.1762
NAT16	5	0.88799	0.88795	1	20284	0	-0.061542	0.00054962	0.0020625	0.265319	170	1	-0.061542
TUT1	3	0.80724	0.80713	1	18370	0	1.3765	0.00071738	0.0020749	0.26544	188	2	1.3765
LOC100850308	4	0.8184	0.8183	1	18635	0	0.3509	0.00069092	0.0021767	0.275415	184	2	0.3509
MRPS30	5	0.078045	0.13144	1	2649	1	0.3191	0.00058091	0.0021715	0.275415	174	2	0.3191
PHACTR4	4	0.92713	0.92698	1	21256	0	0.73754	0.00070105	0.0021993	0.27677	186	3	0.73754
LOC523504	5	0.99958	0.99958	1	23076	0	0.53306	0.00059861	0.0022297	0.279074	175	4	0.53306
EIF3H	5	0.90799	0.90787	1	20785	0	0.52947	0.00061036	0.0022575	0.279087	179	3	0.52947
FNDC3B	5	0.99981	0.99981	1	23100	0	0.51542	0.00060435	0.0022425	0.279087	177	4	0.51542
FZR1	4	0.88789	0.88774	1	20278	0	0.66476	0.00072774	0.0022712	0.279087	191	3	0.66476
GPR89A	4	0.99854	0.99856	1	23015	0	0.80787	0.00073049	0.002278	0.279087	192	3	0.80787
ETF1	4	0.74917	0.74922	1	17007	0	0.61361	0.00074131	0.0023067	0.28111	193	2	0.61361
CDK9	5	0.99824	0.99826	1	23001	0	0.85853	0.00063689	0.0023543	0.285418	181	3	0.85853
MBTPS2	4	0.99708	0.9971	1	22966	0	0.86257	0.00078805	0.0024379	0.294013	196	3	0.86257
LDLR	5	0.94567	0.94583	1	21722	0	0.42501	0.00066547	0.0024593	0.295055	182	2	0.42501
HSPE1	4	0.13568	0.15837	1	3654	1	0.41066	0.0008165	0.0025128	0.299913	199	2	0.41066
CSE1L	4	0.53823	0.53815	1	12113	0	0.83645	0.00084216	0.0025748	0.305737	202	2	0.83645
DCAF7	3	0.95363	0.95385	1	21909	0	1.0307	0.00091155	0.002615	0.307358	210	2	1.0307
MYC	4	0.99953	0.99954	1	23068	0	0.66008	0.00085285	0.0026051	0.307358	203	3	0.66008
CARM1	5	0.99933	0.99934	1	23055	0	0.54215	0.0007198	0.0026564	0.309991	189	4	0.54215
TOP2B	5	0.99835	0.99838	1	23006	0	0.60043	0.00072243	0.0026641	0.309991	190	4	0.60043
RBL1	4	0.98118	0.98114	1	22565	0	0.74882	0.00088068	0.0026885	0.311262	206	2	0.74882
ALG2	2	0.046923	0.053113	0.931613	1866	1	0.73536	0.001434	0.0027505	0.312197	245	1	0.73536
MCRS1	4	0.75036	0.75044	1	17034	0	0.29846	0.00090022	0.002742	0.312197	208	1	0.29846
METTL14	4	0.94921	0.9491	1	21803	0	0.90454	0.00089478	0.0027253	0.312197	207	3	0.90454
ZNF331	4	0.89668	0.8965	1	20498	0	0.69603	0.00090198	0.0027454	0.312197	209	3	0.69603
BAP1	5	0.98469	0.98479	1	22677	0	0.67735	0.00075536	0.0027698	0.312847	194	3	0.67735
TMED2	5	0.99985	0.99986	1	23104	0	0.47346	0.00076376	0.0027997	0.314693	195	4	0.47346
ALG5	4	0.94061	0.9405	1	21587	0	0.66119	0.00093851	0.0028471	0.318482	211	3	0.66119
KLHDC2	4	0.99797	0.99798	1	22994	0	0.76359	0.00095199	0.0028865	0.319793	214	3	0.76359
TARDBP	4	0.8207	0.82058	1	18697	0	0.73564	0.00094873	0.0028767	0.319793	213	3	0.73564
OSTC	5	0.89309	0.89306	1	20417	0	0.52137	0.00080084	0.0029241	0.319797	198	4	0.52137
PDRG1	5	0.80143	0.80136	1	18209	0	0.81185	0.00079744	0.002913	0.319797	197	3	0.81185
TELO2	4	0.99352	0.99348	1	22876	0	0.90354	0.00096807	0.002928	0.319797	215	3	0.90354
TAF1A	4	0.45712	0.45707	1	10261	0	0.65784	0.00098393	0.0029694	0.322805	218	2	0.65784
BRD4	5	0.99964	0.99965	1	23080	0	0.51879	0.00083658	0.003052	0.324167	200	4	0.51879
ELF2	4	0.60302	0.60325	1	13626	0	0.68274	0.0010125	0.0030443	0.324167	222	2	0.68274
LOC100300302	4	0.99956	0.99957	1	23072	0	0.64411	0.0010101	0.0030387	0.324167	221	3	0.64411
LOC782577	2	0.99843	0.99842	1	23010	0	0.91066	0.0015737	0.0030195	0.324167	255	2	0.91066
PAFAH1B1	3	0.99886	0.99888	1	23024	0	1.2217	0.0010518	0.0030156	0.324167	223	3	1.2217
MCM3AP	5	0.99105	0.99112	1	22821	0	0.87543	0.00084102	0.0030691	0.324495	201	3	0.87543
ERCC2	5	0.99899	0.99901	1	23029	0	0.50814	0.00085399	0.0031105	0.327385	204	4	0.50814
CCNL1	5	0.98656	0.98658	1	22710	0	0.46867	0.00086715	0.0031589	0.330966	205	4	0.46867
POP7	4	0.082452	0.1166	1	2768	1	-0.013622	0.0010676	0.0032003	0.333802	224	1	-0.013622
nc_guide312257	1	0.99668	0.99671	1	22961	0	2.0981	0.0033246	0.0032893	0.34154	365	1	2.0981
EIF1AX	5	0.99931	0.99931	1	23049	0	0.96208	0.00094327	0.0034347	0.351747	212	3	0.96208
LOC100296496	4	0.80755	0.80745	1	18379	0	0.31194	0.0011513	0.0034214	0.351747	228	1	0.31194
RMDN1	4	0.9137	0.91357	1	20940	0	0.68798	0.0011585	0.0034432	0.351747	230	3	0.68798
WDR1	4	0.016692	0.032784	0.840462	890	2	0.19914	0.0011593	0.0034483	0.351747	231	2	0.19914
TMED5	5	0.9033	0.90322	1	20661	0	-0.0097611	0.00096821	0.0035275	0.358238	216	1	-0.0097611
WDR3	5	0.024956	0.049379	0.922826	1153	2	0.94673	0.00097907	0.0035625	0.360219	217	3	0.94673
HNRNPC	5	0.37004	0.37171	1	8366	1	0.44964	0.0009861	0.0035873	0.361149	219	4	0.44964
LOC527796	4	0.35677	0.3567	1	8061	0	0.18596	0.001235	0.0036502	0.365887	236	1	0.18596
SMARCB1	5	0.014036	0.032019	0.835422	802	2	0.7673	0.0010092	0.0036703	0.366315	220	3	0.7673
NDUFB2	4	0.4259	0.4258	1	9586	0	0.53197	0.0012706	0.0037537	0.373029	238	2	0.53197
ERCC3	5	0.54435	0.54431	1	12247	0	0.86823	0.001077	0.0039123	0.387133	225	4	0.86823
MED6	4	0.21902	0.22819	1	5157	1	0.74758	0.0013402	0.003932	0.387424	241	3	0.74758
CAT	4	0.99817	0.99819	1	23000	0	0.64917	0.0013507	0.003961	0.387496	242	3	0.64917
ELOVL3	5	0.97959	0.9797	1	22533	0	0.80212	0.0010933	0.0039662	0.387496	226	4	0.80212
XRCC4	5	0.98958	0.98966	1	22790	0	0.43205	0.0011217	0.0040615	0.395145	227	4	0.43205
CPSF6	5	0.24758	0.26477	1	5729	1	0.48839	0.0011533	0.0041697	0.403973	229	4	0.48839
FBXL17	4	0.99335	0.99332	1	22872	0	0.66886	0.0014425	0.0042108	0.404652	246	3	0.66886
POLR2G	4	0.88909	0.88894	1	20317	0	0.77835	0.0014484	0.0042291	0.404652	247	2	0.77835
TEKT5	5	0.94144	0.9416	1	21605	0	0.41623	0.0011693	0.0042274	0.404652	232	4	0.41623
EP400	5	0.99955	0.99956	1	23070	0	0.39838	0.0011769	0.0042492	0.404902	233	3	0.39838
SIL1	5	0.96658	0.96674	1	22203	0	0.42574	0.0011958	0.004336	0.410164	234	4	0.42574
SLC38A10	5	0.51991	0.51991	1	11721	0	0.058385	0.001197	0.0043399	0.410164	235	2	0.058385
ND2	4	0.78887	0.78876	1	17918	0	0.68581	0.0015063	0.0043998	0.414131	250	2	0.68581
ASNA1	5	0.86745	0.86725	1	19781	0	0.37626	0.0012491	0.004493	0.419495	237	2	0.37626
TAPT1	4	0.99916	0.99915	1	23040	0	0.69917	0.0015416	0.0044883	0.419495	253	3	0.69917
LOC104972647	4	0.00073171	0.0021455	0.337855	147	2	-0.064449	0.0015535	0.0045212	0.420434	254	2	-0.064449
SNAP23	5	0.013616	0.031331	0.8345	789	1	0.80355	0.0012883	0.0045858	0.424733	239	3	0.80355
APOO	5	0.3017	0.31018	1	6850	1	0.65193	0.0013029	0.0046289	0.427025	240	3	0.65193
VMP1	4	0.16919	0.18573	1	4255	1	0.38721	0.0016194	0.0046965	0.431538	256	2	0.38721
COG4	4	0.99932	0.99932	1	23051	0	0.64464	0.0016381	0.004744	0.434176	257	3	0.64464
NPPB	4	0.98197	0.98194	1	22589	0	0.8652	0.0016824	0.004847	0.440944	259	3	0.8652
RTF1	5	0.66652	0.66632	1	15120	0	0.10374	0.0013867	0.004856	0.440944	243	1	0.10374
LAGE3	4	0.83539	0.83515	1	19044	0	0.92301	0.0017117	0.0049317	0.446067	260	3	0.92301
HSP90B1	5	0.70344	0.70319	1	15953	0	0.61468	0.0014242	0.0049582	0.44672	244	3	0.61468
C3H1orf185	5	0.045381	0.081172	0.973691	1804	2	-0.12205	0.0014913	0.005122	0.459686	248	1	-0.12205
MAP7D3	5	0.64541	0.64533	1	14651	0	0.62924	0.0015	0.0051455	0.460014	249	3	0.62924
DLG2	5	0.49213	0.49221	1	11029	0	0.66899	0.0015363	0.0052404	0.461375	252	3	0.66899
LOC788160	4	0.74691	0.74694	1	16965	0	0.51448	0.0018207	0.0052297	0.461375	267	2	0.51448
NUP155	5	0.062636	0.10785	0.998533	2316	1	0.39312	0.0015358	0.00524	0.461375	251	2	0.39312
TAS2R38	4	0.047971	0.084285	0.973691	1897	1	0.61412	0.0018039	0.0051878	0.461375	265	2	0.61412
CGGBP1	4	0.99367	0.99363	1	22879	0	0.71153	0.0018662	0.0053512	0.464809	272	3	0.71153
LOC506495	4	0.88882	0.88867	1	20308	0	0.053924	0.0018626	0.0053409	0.464809	271	1	0.053924
RAB1A	4	0.90048	0.90025	1	20597	0	0.52481	0.0018611	0.005337	0.464809	270	3	0.52481
TTC33	4	0.99891	0.9989	1	23027	0	0.809	0.0018683	0.0053597	0.464809	273	3	0.809
UBA5	4	0.041333	0.073583	0.973691	1668	1	0.46093	0.0018792	0.0053884	0.46555	274	2	0.46093
EIF4G2	4	0.016235	0.032013	0.835422	874	1	0.84328	0.0019075	0.0054696	0.469142	277	3	0.84328
LIG4	4	0.97114	0.97107	1	22317	0	0.56154	0.0019078	0.0054705	0.469142	278	3	0.56154
UXS1	4	0.95831	0.95823	1	22012	0	0.70116	0.0019228	0.0055136	0.471101	281	3	0.70116
ABCB7	5	0.4627	0.46276	1	10390	0	0.47728	0.0016481	0.0055393	0.471553	258	2	0.47728
LOC104970671	4	0.62689	0.62707	1	14196	0	0.66945	0.0019426	0.0055624	0.471784	284	3	0.66945
SRM	4	0.99951	0.99951	1	23064	0	0.48803	0.001959	0.005609	0.474001	286	3	0.48803
GPR180	4	0.71913	0.719	1	16317	0	0.61928	0.0019747	0.0056577	0.476382	288	3	0.61928
CENPO	4	0.42258	0.4225	1	9521	0	0.75028	0.0020332	0.0058134	0.477337	292	3	0.75028
LLPH	4	0.79268	0.7926	1	18004	0	0.16949	0.0020299	0.0058053	0.477337	291	1	0.16949
LOC100138908	5	0.98444	0.98455	1	22668	0	0.20484	0.0017353	0.0057587	0.477337	261	2	0.20484
LOC782682	5	0.63459	0.63456	1	14370	0	0.078132	0.0017527	0.0058061	0.477337	263	2	0.078132
nc_guide22224	1	0.99424	0.99425	1	22890	0	1.7572	0.0057644	0.0057326	0.477337	487	1	1.7572
VPS13D	5	0.3639	0.36603	1	8224	1	0.59046	0.0017448	0.0057852	0.477337	262	3	0.59046
WDR92	4	0.82449	0.82436	1	18808	0	0.71489	0.0020202	0.0057864	0.477337	290	3	0.71489
MYNN	5	0.82296	0.82284	1	18764	0	0.66047	0.0017895	0.005907	0.482237	264	3	0.66047
TIMM8A	4	0.72553	0.72541	1	16462	0	0.55574	0.0020694	0.0059147	0.482237	293	3	0.55574
HSF5	5	0.68995	0.68971	1	15639	0	0.43196	0.001805	0.0059468	0.483151	266	3	0.43196
FIBCD1	5	0.81743	0.81732	1	18610	0	0.10826	0.0018319	0.0060152	0.487001	268	2	0.10826
ATP6V0B	3	0.083998	0.098897	0.989753	2808	1	0.22936	0.0021817	0.0060379	0.487132	296	1	0.22936
LOC536342	5	0.40619	0.40664	1	9150	1	-0.052001	0.0018573	0.0060828	0.48905	269	1	-0.052001
CL43	5	0.11083	0.16091	1	3257	1	0.28433	0.0019095	0.0062089	0.494046	280	1	0.28433
KIAA1109	5	0.99972	0.99972	1	23089	0	0.72971	0.0019006	0.0061944	0.494046	276	3	0.72971
LEO1	5	0.098901	0.15244	1	3065	1	0.75753	0.0019094	0.0062089	0.494046	279	3	0.75753
LOC101902555	5	0.76552	0.76529	1	17354	0	0.55349	0.0019439	0.0062936	0.495673	285	3	0.55349
RPL6	5	0.41555	0.41587	1	9365	1	0.10419	0.0019353	0.0062739	0.495673	282	2	0.10419
UFSP2	5	0.59822	0.59818	1	13509	0	0.48993	0.0019399	0.0062846	0.495673	283	3	0.48993
KIF23	5	0.025264	0.049855	0.924561	1160	2	-0.1424	0.0019618	0.0063402	0.497651	287	1	-0.1424
NCSTN	4	0.80745	0.80735	1	18375	0	0.9679	0.0022611	0.0064257	0.502659	298	3	0.9679
GUK1	4	0.99961	0.99962	1	23077	0	0.694	0.0022808	0.0064744	0.503538	299	3	0.694
MRPL53	5	0.47476	0.47483	1	10652	0	0.06987	0.0020141	0.0064804	0.503538	289	2	0.06987
RBMX	4	0.96113	0.96101	1	22076	0	0.69917	0.0023088	0.0065416	0.50659	301	2	0.69917
ACSL3	5	0.74726	0.74704	1	16972	0	0.58286	0.0020713	0.0066365	0.512228	294	3	0.58286
LOC784858	4	0.8699	0.86966	1	19842	0	0.64431	0.0024044	0.0067947	0.517994	303	3	0.64431
nc_guide266357	1	0.99322	0.99319	1	22869	0	1.7544	0.0067801	0.0067391	0.517994	531	1	1.7544
SSX2IP	4	0.01178	0.02444	0.790374	718	1	0.14558	0.0024062	0.0068007	0.517994	304	1	0.14558
ZPR1	3	0.56805	0.56795	1	12797	0	0.47432	0.0025894	0.0067785	0.517994	313	1	0.47432
WRAP53	4	0.85948	0.85922	1	19586	0	0.74419	0.0024491	0.0069136	0.523151	306	3	0.74419
ZNF614	5	0.33457	0.33916	1	7559	1	0.11563	0.0021709	0.0069059	0.523151	295	1	0.11563
FRAS1	4	0.70314	0.70306	1	15941	0	0.51417	0.0024578	0.0069405	0.523479	307	3	0.51417
TTC16	5	0.31546	0.32222	1	7132	1	0.24422	0.0022285	0.0070615	0.530876	297	2	0.24422
XRCC6	4	0.98882	0.98877	1	22769	0	0.54418	0.0025222	0.0071099	0.532779	309	2	0.54418
NDUFAF2	5	0.38789	0.38867	1	8751	1	-0.012206	0.0022834	0.0071977	0.537624	300	2	-0.012206
SEC61G	4	0.99061	0.99053	1	22812	0	0.63946	0.0025758	0.0072608	0.540591	311	3	0.63946
ALG10	4	0.98086	0.98082	1	22558	0	0.6581	0.0026798	0.0075276	0.551119	316	2	0.6581
CLOCK	4	0.93059	0.93044	1	21338	0	0.27842	0.0026988	0.0075875	0.551119	319	1	0.27842
FABP2	4	0.99965	0.99966	1	23082	0	0.89032	0.0027005	0.0075926	0.551119	321	3	0.89032
GOLGA2	4	0.99952	0.99953	1	23067	0	0.66025	0.0026846	0.0075443	0.551119	317	3	0.66025
HES1	5	0.73107	0.73075	1	16574	0	0.46911	0.0023802	0.0074485	0.551119	302	3	0.46911
LOC783812	4	0.99441	0.99438	1	22898	0	0.83281	0.0026489	0.0074626	0.551119	315	3	0.83281
VARS2	5	0.071323	0.12111	1	2507	2	0.035576	0.0024322	0.0075729	0.551119	305	1	0.035576
ZNF287	4	0.63506	0.63518	1	14385	0	0.5373	0.0026919	0.0075665	0.551119	318	3	0.5373
GPALPP1	5	0.67334	0.67309	1	15274	0	-0.13901	0.0024844	0.0077076	0.555982	308	2	-0.13901
NHEJ1	4	0.99968	0.99969	1	23087	0	0.74938	0.0027342	0.0076845	0.555982	323	3	0.74938
CHD1	4	0.99952	0.99952	1	23066	0	0.70125	0.0027643	0.0077637	0.558284	326	3	0.70125
PLG	5	0.054654	0.095596	0.984097	2128	1	0.53914	0.0025392	0.0078475	0.562563	310	3	0.53914
DHX15	4	0.99964	0.99965	1	23079	0	0.79129	0.0028209	0.007915	0.563915	332	3	0.79129
ISY1	4	0.066206	0.10411	0.995025	2408	1	0.28894	0.0028182	0.0079078	0.563915	331	2	0.28894
MCM3	5	0.0066157	0.017794	0.737016	502	3	-0.60695	0.0025889	0.0079809	0.566862	312	2	-0.60695
AASDH	4	0.98984	0.98977	1	22798	0	0.58983	0.0030019	0.0084008	0.567113	348	3	0.58983
ACADL	4	0.9538	0.95364	1	21915	0	0.54926	0.0029081	0.0081502	0.567113	340	3	0.54926
ADSS	4	0.8697	0.86946	1	19838	0	0.56195	0.0028839	0.0080848	0.567113	335	3	0.56195
BOLA-DRB2	4	0.73588	0.7358	1	16692	0	0.52832	0.0029013	0.0081318	0.567113	337	3	0.52832
DDX47	4	0.74147	0.74146	1	16830	0	0.71085	0.0029352	0.0082267	0.567113	342	3	0.71085
GLT8D2	4	0.85445	0.85419	1	19489	0	0.60106	0.0029479	0.0082648	0.567113	343	3	0.60106
GTF2B	5	0.99979	0.99979	1	23095	0	0.5917	0.0027559	0.0083922	0.567113	325	3	0.5917
LOC614376	3	0.79826	0.79812	1	18130	0	-0.05151	0.0033732	0.0081626	0.567113	372	1	-0.05151
LOC783518	4	0.77663	0.77658	1	17627	0	0.73157	0.0028686	0.0080446	0.567113	333	2	0.73157
LRCH2	4	0.074099	0.11015	1	2563	1	0.4562	0.0029844	0.0083533	0.567113	346	2	0.4562
MAP1LC3B	4	0.76407	0.76413	1	17318	0	0.72009	0.0028907	0.008104	0.567113	336	3	0.72009
PCF11	5	0.86534	0.86509	1	19733	0	0.4679	0.0026991	0.0082511	0.567113	320	2	0.4679
RNF130	5	0.62528	0.62523	1	14160	0	0.59901	0.0027057	0.0082712	0.567113	322	3	0.59901
SRP72	4	0.62729	0.62747	1	14206	0	0.66242	0.0029871	0.0083601	0.567113	347	2	0.66242
TCERG1	5	0.614	0.61402	1	13903	0	0.51024	0.0027457	0.0083708	0.567113	324	3	0.51024
TSEN15	5	0.88515	0.88512	1	20217	0	0.782	0.0026368	0.0080912	0.567113	314	3	0.782
ZNF367	4	0.9944	0.99438	1	22897	0	0.58625	0.0029694	0.008317	0.567113	345	3	0.58625
SUPT5H	5	0.99198	0.99201	1	22842	0	0.57557	0.0027753	0.0084384	0.567997	327	3	0.57557
BRD2	5	0.94697	0.9471	1	21754	0	0.37386	0.0028133	0.0085367	0.569378	330	3	0.37386
CA3	4	0.36402	0.364	1	8227	0	-0.098765	0.003075	0.0085992	0.569378	352	1	-0.098765
GTF2A1	4	0.99534	0.99535	1	22929	0	0.6158	0.0030776	0.0086064	0.569378	353	3	0.6158
LRP1	5	0.80587	0.80575	1	18333	0	0.47776	0.0028099	0.0085295	0.569378	329	3	0.47776
PINX1	4	0.31924	0.31989	1	7218	1	0.45302	0.0030685	0.0085859	0.569378	350	3	0.45302
SNCAIP	5	0.016978	0.036762	0.857233	900	1	0.083734	0.0027979	0.0084983	0.569378	328	1	0.083734
LOC107131144	4	0.94217	0.94201	1	21623	0	0.060118	0.0031168	0.0087125	0.573881	357	1	0.060118
NPTX2	5	0.63641	0.63635	1	14423	0	0.66145	0.0029042	0.0087779	0.573881	339	3	0.66145
SRP9	5	0.99056	0.99061	1	22811	0	0.61409	0.0029126	0.0087984	0.573881	341	3	0.61409
TMEM170A	5	0.92756	0.92769	1	21266	0	0.1915	0.0029024	0.0087736	0.573881	338	1	0.1915
UROD	5	0.32961	0.33472	1	7453	1	0.64832	0.0028837	0.0087249	0.573881	334	3	0.64832
nc_guide291624	1	0.9911	0.99106	1	22826	0	1.5643	0.0088953	0.0088639	0.576524	631	1	1.5643
ITSN1	5	0.98684	0.98685	1	22720	0	0.22301	0.0029546	0.0089088	0.577821	344	2	0.22301
GPR15	4	0.64022	0.64033	1	14511	0	0.57793	0.0032169	0.0089785	0.580715	360	2	0.57793
BBS4	4	0.91831	0.91815	1	21055	0	0.53466	0.0032596	0.0090841	0.582664	364	3	0.53466
HYAL1	4	0.36723	0.36719	1	8302	0	0.37273	0.0032565	0.0090742	0.582664	363	2	0.37273
INTS3	5	0.14152	0.18306	1	3756	1	0.3782	0.0030029	0.0090362	0.582664	349	2	0.3782
CXCL5	5	0.59325	0.59326	1	13393	0	0.15987	0.0030734	0.0092213	0.587193	351	2	0.15987
EIF3B	4	0.090748	0.12295	1	2928	1	0.29723	0.0033392	0.0093009	0.587193	368	2	0.29723
FAM32A	5	0.0036596	0.01017	0.6213	360	2	-0.31464	0.0031113	0.0093068	0.587193	356	1	-0.31464
FDX1L	5	0.86715	0.86694	1	19772	0	0.24193	0.0030911	0.0092602	0.587193	354	2	0.24193
PSMA6	5	0.048834	0.086538	0.975524	1937	1	-0.038372	0.0031089	0.0093021	0.587193	355	2	-0.038372
PYURF	4	0.36216	0.36212	1	8183	0	-0.045001	0.0033257	0.0092628	0.587193	367	1	-0.045001
HINFP	4	0.0016534	0.0046666	0.463753	228	1	0.15076	0.0033675	0.0093761	0.589956	371	1	0.15076
KIAA0408	5	0.51924	0.51922	1	11710	0	0.53441	0.0031829	0.0094783	0.592071	358	3	0.53441
LOC107131684	4	0.36434	0.36432	1	8232	0	0.20362	0.0034092	0.0094864	0.592071	375	1	0.20362
TMX4	4	0.27862	0.28147	1	6361	1	0.61366	0.003399	0.0094578	0.592071	373	3	0.61366
CLN5	5	0.97512	0.9752	1	22420	0	0.55532	0.003213	0.0095472	0.594259	359	3	0.55532
CCDC6	5	0.51409	0.51406	1	11599	0	0.56066	0.0032348	0.00961	0.594973	362	3	0.56066
IGSF23	5	0.90984	0.90972	1	20829	0	0.49096	0.0032307	0.0095997	0.594973	361	3	0.49096
CDKN1B	4	0.99917	0.99916	1	23042	0	0.43738	0.0035006	0.009734	0.598196	378	3	0.43738
EIF2S3	4	0.075876	0.11153	1	2597	1	0.59265	0.0034871	0.0096977	0.598196	377	2	0.59265
LOC100851128	3	0.89918	0.89934	1	20561	0	0.40685	0.0042505	0.0097396	0.598196	408	1	0.40685
CELF2	4	0.93749	0.93737	1	21515	0	0.52948	0.0035726	0.0099243	0.601	383	2	0.52948
GTF3C3	4	0.99958	0.99959	1	23075	0	0.65564	0.0035775	0.009941	0.601	384	3	0.65564
NUP133	5	0.67106	0.67086	1	15225	0	0.61342	0.0033628	0.009917	0.601	370	3	0.61342
RPS20	5	0.0041554	0.011464	0.647416	385	2	0.7467	0.0033249	0.0098247	0.601	366	3	0.7467
RPS21	5	0.059998	0.1038	0.994579	2250	1	-0.066762	0.0033556	0.0099012	0.601	369	2	-0.066762
SLC20A2	4	0.95205	0.95191	1	21877	0	0.50257	0.0035401	0.0098435	0.601	379	2	0.50257
RAD54L2	5	0.63487	0.63484	1	14378	0	0.65876	0.0034094	0.010039	0.60378	376	3	0.65876
TTPAL	5	0.62372	0.62369	1	14123	0	0.06328	0.0034075	0.010037	0.60378	374	2	0.06328
RAN_AC_000167.1	3	0.19973	0.20189	1	4818	1	1.0193	0.004501	0.01021	0.612489	423	2	1.0193
TACC1	4	0.89374	0.89358	1	20431	0	0.60991	0.003678	0.01024	0.612697	387	3	0.60991
EEF2	4	0.047633	0.083732	0.973691	1889	2	0.10552	0.0037017	0.01031	0.615112	389	2	0.10552
LOC100852077	5	0.8775	0.87734	1	20030	0	0.43793	0.0035651	0.010413	0.615112	382	3	0.43793
LOC509184	5	0.35882	0.36129	1	8113	1	0.58473	0.0035636	0.010411	0.615112	381	3	0.58473
PLAC9	5	0.90206	0.90201	1	20632	0	0.64337	0.003552	0.010384	0.615112	380	3	0.64337
PPEF1	4	0.53472	0.53465	1	12034	0	0.52842	0.0037133	0.010345	0.615112	390	2	0.52842
CENPW	5	0.36317	0.36534	1	8208	1	0.2268	0.0035922	0.010488	0.61793	385	2	0.2268
WDR7	5	0.97277	0.97282	1	22357	0	0.54291	0.0036476	0.010626	0.624504	386	3	0.54291
KCNK2	4	0.7371	0.73702	1	16721	0	0.47611	0.0038553	0.010723	0.627025	394	3	0.47611
SLC6A2	5	0.39103	0.39178	1	8810	1	0.352	0.0036857	0.010715	0.627025	388	2	0.352
ING3	4	0.2872	0.28938	1	6527	1	-0.081692	0.0038687	0.010755	0.627291	395	1	-0.081692
BUD13	5	0.78853	0.78839	1	17903	0	0.068143	0.0037503	0.010867	0.632208	391	2	0.068143
SIRT4	5	0.52403	0.52401	1	11806	0	-0.079253	0.0037776	0.010935	0.634594	392	2	-0.079253
GTF2A2	5	0.99198	0.99201	1	22843	0	0.55586	0.0037902	0.010963	0.634641	393	3	0.55586
SCAF8	4	0.99833	0.99835	1	23005	0	0.4928	0.0039738	0.011016	0.636071	399	3	0.4928
nc_guide366815	1	0.98883	0.98886	1	22770	0	1.3098	0.011168	0.011107	0.639759	717	1	1.3098
AIMP2	5	0.78234	0.78219	1	17756	0	0.52222	0.0038744	0.011182	0.642471	396	3	0.52222
PDCD2L	5	0.072438	0.12281	1	2528	1	0.67655	0.0039193	0.011292	0.647179	397	3	0.67655
FAM104A	5	0.36135	0.36364	1	8164	1	-0.23726	0.0039466	0.01136	0.649493	398	2	-0.23726
C28H10orf107	4	0.99011	0.99002	1	22804	0	0.55994	0.0041345	0.01145	0.649837	404	3	0.55994
ITM2B	5	0.91062	0.91049	1	20855	0	0.51878	0.003977	0.011439	0.649837	400	3	0.51878
TADA2A	4	3.0233e-05	0.0001054	0.073957	33	3	-1.2622	0.0041193	0.0114	0.649837	403	1	-1.2622
BANF1	4	0.036291	0.065327	0.964078	1503	1	0.44756	0.004161	0.011512	0.650169	405	2	0.44756
ZNF853	5	0.66654	0.66635	1	15121	0	-0.18258	0.0039988	0.011495	0.650169	401	1	-0.18258
CCT6A	4	0.85097	0.85067	1	19410	0	0.72313	0.0042226	0.011672	0.653764	407	3	0.72313
LRRTM1	4	0.95658	0.95647	1	21975	0	0.12419	0.0042028	0.011616	0.653764	406	1	0.12419
nc_guide120772	1	0.98831	0.98831	1	22753	0	1.3344	0.011691	0.011638	0.653764	732	1	1.3344
PABPN1	3	0.904	0.90408	1	20678	0	0.49196	0.0053152	0.011689	0.653764	465	1	0.49196
RAET1L	5	0.19983	0.22672	1	4821	1	0.20059	0.0041032	0.011778	0.657151	402	1	0.20059
LOC100298773	4	0.76433	0.76437	1	17326	0	0.22623	0.0042863	0.011833	0.658001	410	1	0.22623
PSMD12	4	0.97533	0.97524	1	22426	0	0.58727	0.0042957	0.011861	0.658001	411	3	0.58727
TRAM2	4	0.99569	0.99571	1	22937	0	0.46297	0.0043019	0.011878	0.658001	412	3	0.46297
MAPKAPK2	4	0.99522	0.99521	1	22925	0	0.4374	0.0043181	0.011918	0.658629	413	3	0.4374
SGTB	4	0.70482	0.70477	1	15985	0	0.63389	0.0043835	0.012099	0.667032	415	2	0.63389
DKC1	3	0.2248	0.22553	1	5270	1	-0.15011	0.0055969	0.012175	0.668047	479	1	-0.15011
MRPL57	4	0.73874	0.73869	1	16761	0	0.35816	0.0044115	0.012168	0.668047	416	2	0.35816
IDUA	4	0.93745	0.93732	1	21514	0	0.4825	0.0044481	0.012264	0.668445	419	3	0.4825
LECT2	5	0.99161	0.99165	1	22834	0	0.57415	0.0042787	0.012223	0.668445	409	3	0.57415
LOC785752	4	0.34437	0.34433	1	7790	1	0.20667	0.0044533	0.012278	0.668445	420	2	0.20667
LOC787455	4	0.75584	0.75587	1	17140	0	0.45829	0.004459	0.012298	0.668445	421	2	0.45829
HAVCR1	5	0.93842	0.93857	1	21539	0	0.66427	0.0043513	0.012398	0.669725	414	3	0.66427
nc_guide21548	1	0.98752	0.98752	1	22738	0	1.437	0.012476	0.012408	0.669725	759	1	1.437
nc_guide90431	1	0.98755	0.98756	1	22739	0	1.2826	0.012445	0.012378	0.669725	757	1	1.2826
FAM186A	5	0.026574	0.051883	0.931134	1203	2	-0.09958	0.0044163	0.01257	0.67241	417	1	-0.09958
LOC100847371	4	0.77408	0.77404	1	17552	0	0.4654	0.0045443	0.012533	0.67241	425	3	0.4654
LOC107131267	5	0.065615	0.11238	1	2396	1	0.29745	0.0044195	0.012574	0.67241	418	2	0.29745
SERINC3	4	0.22413	0.23262	1	5258	1	-0.11036	0.0045368	0.012514	0.67241	424	1	-0.11036
AFG3L2	5	0.81022	0.81015	1	18432	0	0.14267	0.004483	0.012731	0.67921	422	2	0.14267
BTAF1	5	0.98625	0.98627	1	22705	0	0.39622	0.0046327	0.013115	0.680527	431	2	0.39622
KCNB2	4	0.43444	0.43445	1	9752	0	0.43339	0.0046957	0.012947	0.680527	437	3	0.43339
LOC536947	5	0.94975	0.94987	1	21819	0	0.52475	0.0046324	0.013115	0.680527	430	3	0.52475
LOC782942	5	0.98447	0.98458	1	22670	0	0.7689	0.0046134	0.013057	0.680527	429	3	0.7689
MBOAT4	5	0.74412	0.7439	1	16900	0	0.21351	0.004564	0.012934	0.680527	426	2	0.21351
MBTPS1	5	0.95321	0.95332	1	21902	0	0.54641	0.0046497	0.013167	0.680527	433	3	0.54641
MRPL22	4	0.8617	0.86144	1	19639	0	0.65679	0.0047261	0.013039	0.680527	439	3	0.65679
NPVF	4	0.94467	0.94448	1	21693	0	0.50795	0.004662	0.012846	0.680527	434	2	0.50795
OR2T12	4	0.79162	0.79153	1	17979	0	0.53659	0.0047301	0.013048	0.680527	441	3	0.53659
SENP1	4	0.69474	0.69474	1	15745	0	0.57538	0.0046861	0.012921	0.680527	436	2	0.57538
SMARCE1	4	0.36136	0.36132	1	8166	0	0.51706	0.0047248	0.013034	0.680527	438	3	0.51706
TRAPPC2	5	0.49979	0.49981	1	11223	0	0.37082	0.0045725	0.012957	0.680527	427	2	0.37082
UBL4A	5	0.91684	0.91676	1	21025	0	0.60238	0.0046462	0.013158	0.680527	432	3	0.60238
UFM1	5	0.98804	0.98806	1	22748	0	0.44246	0.0045842	0.012988	0.680527	428	3	0.44246
ANKRD11	5	0.13193	0.17604	1	3587	1	-0.11483	0.0046771	0.013234	0.681309	435	1	-0.11483
RCC1	4	0.6702	0.67033	1	15204	0	0.57021	0.004806	0.013241	0.681309	442	3	0.57021
RABGGTA	5	0.032579	0.06133	0.958245	1382	2	-0.2375	0.0047292	0.013363	0.686099	440	2	-0.2375
DDX10	4	0.49921	0.49909	1	11208	0	0.73409	0.0049271	0.013558	0.693583	446	2	0.73409
PSMA4	4	0.98864	0.98859	1	22766	0	0.75906	0.0049316	0.013569	0.693583	447	3	0.75906
EPB42	5	0.64282	0.64271	1	14582	0	0.4745	0.004848	0.013654	0.696395	443	3	0.4745
ASCC3	5	0.46146	0.46154	1	10361	0	0.61327	0.0049086	0.013813	0.697179	444	3	0.61327
LOC788583	4	0.5363	0.53623	1	12069	0	0.29172	0.0049949	0.013712	0.697179	451	2	0.29172
MED30	4	0.65691	0.65693	1	14922	0	0.64407	0.0050263	0.0138	0.697179	452	2	0.64407
RPLP0	3	0.0075164	0.014762	0.697585	547	2	-0.8186	0.0064729	0.013731	0.697179	522	1	-0.8186
ZNF704	5	0.87071	0.87052	1	19862	0	-0.067222	0.0049118	0.01382	0.697179	445	1	-0.067222
ARID5B	5	0.62449	0.62445	1	14145	0	0.63487	0.004932	0.013881	0.698719	448	3	0.63487
CYP19A1	5	0.47729	0.4774	1	10710	0	0.089247	0.00499	0.014024	0.699844	450	1	0.089247
PAG4	5	0.96665	0.96681	1	22205	0	0.33616	0.0049792	0.013995	0.699844	449	2	0.33616
RPH3AL	4	0.9208	0.92065	1	21118	0	0.53665	0.0050884	0.013968	0.699844	455	3	0.53665
TMOD2	4	0.5271	0.52705	1	11871	0	0.54985	0.0050759	0.013935	0.699844	454	3	0.54985
EIF3G	4	0.984	0.98395	1	22653	0	0.72622	0.0051708	0.014169	0.704065	457	3	0.72622
HCCS	5	0.005355	0.014568	0.691233	450	1	-0.18848	0.0050422	0.014152	0.704065	453	1	-0.18848
BUD31	5	0.92617	0.92628	1	21228	0	0.50041	0.0051138	0.014345	0.709835	456	3	0.50041
CCDC167	4	0.88197	0.88175	1	20140	0	0.46581	0.0052328	0.014347	0.709835	459	3	0.46581
CTSD	4	0.87292	0.87276	1	19907	0	0.51726	0.005281	0.014479	0.71181	462	3	0.51726
RPS28	4	0.10783	0.13623	1	3207	1	0.31414	0.0052773	0.014467	0.71181	461	2	0.31414
TRAPPC5	4	0.9198	0.91967	1	21094	0	0.43957	0.0052701	0.014444	0.71181	460	2	0.43957
DDX3X	4	0.98108	0.98104	1	22564	0	0.60381	0.0053181	0.014573	0.714326	466	3	0.60381
LOC518161	5	0.80374	0.80363	1	18280	0	0.29623	0.0052138	0.014592	0.714326	458	2	0.29623
AK1	5	0.57561	0.57557	1	12979	0	0.393	0.005313	0.014828	0.717472	464	3	0.393
ARHGDIA	5	0.12682	0.17235	1	3511	1	0.27554	0.0053376	0.014904	0.717472	468	2	0.27554
GALNT5	4	0.97079	0.97071	1	22308	0	0.48339	0.0054361	0.014878	0.717472	474	3	0.48339
KLF10	4	0.84416	0.84385	1	19247	0	0.54562	0.0054031	0.014791	0.717472	471	2	0.54562
MGAT4A	4	0.99621	0.99625	1	22951	0	0.47964	0.005374	0.014716	0.717472	469	3	0.47964
MYF6	5	0.99941	0.99942	1	23058	0	0.54739	0.0053299	0.014881	0.717472	467	3	0.54739
PHLPP2	5	0.045459	0.081295	0.973691	1808	1	0.50333	0.0052998	0.014796	0.717472	463	3	0.50333
ST7	4	0.95822	0.95814	1	22010	0	0.6194	0.0053815	0.014729	0.717472	470	2	0.6194
OR5B2	4	0.91785	0.91769	1	21044	0	0.55344	0.0054757	0.014978	0.719558	475	2	0.55344
PCMTD1	4	0.25183	0.25712	1	5815	1	0.37114	0.0055158	0.015091	0.720455	477	2	0.37114
PGM3	5	0.20001	0.22685	1	4825	1	0.60011	0.0054115	0.015087	0.720455	473	3	0.60011
SF3B4	5	0.91041	0.91026	1	20845	0	-0.082303	0.0054071	0.015076	0.720455	472	1	-0.082303
SENP3	5	0.058728	0.1018	0.990871	2229	2	0.53643	0.0054977	0.015284	0.728181	476	3	0.53643
PPP1R26	4	0.25513	0.26007	1	5884	1	0.38022	0.005637	0.015398	0.732094	480	2	0.38022
YY1	5	0.28244	0.29374	1	6441	1	0.295	0.0055705	0.015448	0.733008	478	2	0.295
COPS4	4	0.42767	0.42763	1	9616	0	0.6549	0.0056862	0.015524	0.735073	483	3	0.6549
CFAP36	4	0.65191	0.65192	1	14791	0	0.53017	0.0057445	0.015664	0.737155	486	2	0.53017
FASTKD3	5	0.85914	0.85886	1	19578	0	0.56307	0.0056885	0.015756	0.737155	484	3	0.56307
IKBKG	4	0.64224	0.64237	1	14563	0	0.4027	0.005793	0.01579	0.737155	489	2	0.4027
LOC107131973	5	0.33242	0.33724	1	7511	1	0.067153	0.0056698	0.015711	0.737155	482	2	0.067153
LOC520104	4	0.76954	0.76955	1	17439	0	-0.14031	0.0057884	0.015777	0.737155	488	1	-0.14031
nc_guide62271	1	0.98423	0.98423	1	22659	0	1.2062	0.015775	0.015709	0.737155	888	1	1.2062
TSGA13	5	0.96022	0.96034	1	22057	0	0.5214	0.0056492	0.01566	0.737155	481	3	0.5214
NSF	4	0.018615	0.036027	0.85036	960	2	0.058392	0.005823	0.015866	0.737793	490	2	0.058392
TSHB	5	0.26255	0.27703	1	6031	1	0.2329	0.0057316	0.015868	0.737793	485	2	0.2329
COPB2	4	0.0031552	0.0087497	0.602973	318	2	0.017316	0.0059135	0.016106	0.744383	495	2	0.017316
TLK2	4	0.99072	0.99064	1	22814	0	0.48568	0.0058915	0.016049	0.744383	493	3	0.48568
ZBTB26	4	0.99805	0.99807	1	22996	0	0.46974	0.0059037	0.016086	0.744383	494	3	0.46974
ETFBKMT	5	0.9842	0.98431	1	22658	0	0.095915	0.0058659	0.016215	0.745079	492	2	0.095915
NUP98	5	0.68344	0.6832	1	15503	0	0.2948	0.0058515	0.016178	0.745079	491	2	0.2948
SCRN3	4	0.94396	0.94377	1	21666	0	0.47949	0.0059589	0.016218	0.745079	498	3	0.47949
PRELID2	5	0.73164	0.7313	1	16590	0	0.26272	0.0059283	0.016383	0.749653	497	1	0.26272
RBM15	4	0.99576	0.99578	1	22941	0	0.40086	0.0060346	0.016414	0.749653	501	3	0.40086
SH3YL1_NW_003099169.1	5	0.43521	0.43544	1	9773	0	0.59072	0.0059256	0.016375	0.749653	496	3	0.59072
EDAR	4	0.88049	0.88029	1	20107	0	0.39717	0.0060767	0.016523	0.751649	504	2	0.39717
PSMC3	5	0.020385	0.042185	0.893675	1011	2	-0.27777	0.0059804	0.016511	0.751649	499	2	-0.27777
CDK5RAP3	5	0.75285	0.75261	1	17078	0	0.2729	0.0061192	0.01687	0.752885	506	2	0.2729
COPA	4	0.58259	0.58264	1	13133	0	0.42075	0.0061689	0.01675	0.752885	508	2	0.42075
DPY30	4	0.49183	0.49177	1	11023	0	0.51594	0.0062191	0.016875	0.752885	509	2	0.51594
FECH	4	0.65595	0.65598	1	14902	0	0.28737	0.006122	0.016635	0.752885	507	2	0.28737
FMNL1	5	0.055905	0.097522	0.984767	2160	1	-0.12222	0.0060325	0.016644	0.752885	500	1	-0.12222
nc_guide197401	1	0.98314	0.98317	1	22623	0	1.0919	0.016864	0.016845	0.752885	927	1	1.0919
POLR3C	5	0.57384	0.5738	1	12925	0	0.44942	0.0060407	0.016664	0.752885	502	2	0.44942
SYMPK	5	0.84665	0.84643	1	19303	0	0.49376	0.0060598	0.016713	0.752885	503	3	0.49376
TTC1	3	0.19625	0.19861	1	4743	1	0.50442	0.0081766	0.016693	0.752885	598	1	0.50442
WDR24	5	0.80612	0.80601	1	18340	0	0.43769	0.0060947	0.016809	0.752885	505	2	0.43769
GALNT3	4	0.77133	0.77134	1	17480	0	0.55804	0.0062383	0.016929	0.753837	510	3	0.55804
TPCN2	4	0.48703	0.48699	1	10902	0	0.23987	0.0062888	0.017051	0.757825	512	1	0.23987
NUDT9	4	0.92842	0.92828	1	21285	0	0.49705	0.0063003	0.017085	0.757871	513	3	0.49705
SCFD1	4	0.20254	0.21391	1	4856	1	0.65589	0.0063395	0.017186	0.76089	514	2	0.65589
CDO1	5	0.99392	0.99392	1	22884	0	0.44254	0.0062876	0.017307	0.76331	511	2	0.44254
METTL18	4	0.99867	0.99868	1	23021	0	0.45747	0.0063707	0.017274	0.76331	517	3	0.45747
IDO1	4	0.98906	0.98901	1	22773	0	0.45735	0.0064351	0.017445	0.764553	519	3	0.45735
LOC107132437	4	0.37298	0.373	1	8438	0	0.41245	0.0064496	0.017482	0.764553	520	3	0.41245
LOC788898	4	0.756	0.75603	1	17147	0	0.0082973	0.0064555	0.017499	0.764553	521	1	0.0082973
LSG1	5	0.0060325	0.016298	0.727112	471	1	0.42374	0.0063626	0.0175	0.764553	516	2	0.42374
PUM1	5	0.19483	0.22285	1	4720	1	-0.11116	0.0063451	0.017448	0.764553	515	2	-0.11116
COG7	5	0.99766	0.99766	1	22981	0	0.49225	0.0064058	0.017605	0.7677	518	3	0.49225
OR5T1	4	0.99566	0.99568	1	22935	0	0.58399	0.0065898	0.017866	0.777609	523	3	0.58399
CALB2	4	0.91259	0.91248	1	20918	0	0.64268	0.0066276	0.017949	0.778683	525	2	0.64268
LOC509854	4	0.99772	0.99774	1	22984	0	0.47233	0.0066309	0.017958	0.778683	526	3	0.47233
NSL1	4	0.51548	0.51538	1	11626	0	0.62123	0.006644	0.017994	0.778782	527	3	0.62123
ISPD	5	0.77911	0.77896	1	17682	0	-0.029618	0.0066055	0.018089	0.78143	524	1	-0.029618
PPP1CB	2	0.98367	0.98366	1	22642	0	1.2642	0.009579	0.018209	0.785137	662	2	1.2642
KIAA1429	5	0.93818	0.93834	1	21533	0	0.35738	0.0066666	0.018245	0.785242	528	2	0.35738
ERLIN1	4	0.082569	0.11669	1	2771	1	0.44658	0.0068573	0.018549	0.785421	535	3	0.44658
GC	5	0.95761	0.95773	1	21995	0	0.46819	0.0067727	0.018499	0.785421	530	3	0.46819
HIST3H2A	4	0.56713	0.56713	1	12774	0	0.37159	0.0068306	0.018476	0.785421	533	2	0.37159
LOC614923	5	0.63227	0.63218	1	14305	0	-0.17477	0.0067695	0.01849	0.785421	529	2	-0.17477
LOC783998	4	0.16595	0.18306	1	4192	1	0.088645	0.0067889	0.018367	0.785421	532	1	0.088645
nc_guide161298	1	0.9816	0.98163	1	22576	0	1.1105	0.018403	0.018352	0.785421	979	1	1.1105
NIT2	4	0.98322	0.98317	1	22626	0	0.45454	0.0068422	0.018507	0.785421	534	3	0.45454
POLR2C	4	0.97488	0.9748	1	22416	0	0.66803	0.0068742	0.018588	0.785421	538	3	0.66803
POLR2J	4	0.49211	0.49204	1	11028	0	0.66436	0.0068725	0.018585	0.785421	537	3	0.66436
TATDN1	4	0.91497	0.91482	1	20966	0	0.42459	0.0068723	0.018585	0.785421	536	2	0.42459
LOC506594	4	0.50261	0.50249	1	11299	0	0.49143	0.0068978	0.018645	0.786389	539	3	0.49143
LOC107132327	4	0.55482	0.55473	1	12491	0	0.13765	0.0069139	0.018681	0.786454	540	1	0.13765
LOC515790	4	0.95708	0.95698	1	21987	0	0.44786	0.0069339	0.018726	0.786949	543	2	0.44786
ESRP1	4	0.51965	0.51961	1	11715	0	0.37767	0.0069571	0.01878	0.787783	544	3	0.37767
STT3A	4	0.97692	0.97684	1	22465	0	0.67605	0.0069706	0.01882	0.788042	546	2	0.67605
AARS	5	0.99502	0.99504	1	22916	0	0.5691	0.0069303	0.018894	0.788288	542	3	0.5691
LMLN	5	0.63581	0.63572	1	14407	0	0.16352	0.0069179	0.018869	0.788288	541	1	0.16352
nc_guide257024	1	0.98101	0.98103	1	22562	0	1.0759	0.01899	0.018968	0.789262	1009	1	1.0759
WTAP	5	0.13445	0.17791	1	3631	1	0.34425	0.00697	0.018986	0.789262	545	2	0.34425
NMI	4	0.31291	0.31381	1	7066	1	0.26956	0.007106	0.019143	0.794377	548	2	0.26956
[truncated: 22,597 more rows]
