# Supplementary material for: GARP and EARP are required for efficient BoHV-1 replication as identified by a genome wide CRISPR knockout screen
Source: PLoS Pathog. 2023 Dec 6;19(12):e1011822. doi: 10.1371/journal.ppat.1011822 (PMC10727446; doi:10.1371/journal.ppat.1011822)
Supplement: S5 Data — (XLSX) [file ppat.1011822.s005.xlsx]

## Sheet: info
		These are data pooled from the 1st and 2nd genome wide screen results to show all candidates identified. Gene level comparisons Neg. vs High, and Low vs High were used.

## Sheet: Pro_viral_candidates
Blue	pos|p-value <=0.005; pos|fdr <=0.1; pos|l2fc>=0.95
Non-colored	pos|p-value <=0.05; pos|fdr <=0.2; pos|l2fc>=0.75
screen	comparison	id	num	neg|score	neg|p-value	neg|fdr	neg|rank	neg|goodsgrna	neg|lfc	pos|score	pos|p-value	pos|fdr	pos|rank	pos|goodsgrna	pos|lfc
1	NEG_vs_HI	ARFRP1	4	1	1	1	23143	0	1.9594	4.7507e-08	2.1379e-07	0.000275	16	4	1.9594
1	NEG_vs_HI	B3GAT3	5	1	1	1	23141	0	3.0383	1.0163e-09	2.1379e-07	0.000275	12	5	3.0383
1	NEG_vs_HI	EXT1	4	1	1	1	23148	0	2.5766	3.6324e-10	2.1379e-07	0.000275	9	4	2.5766
1	NEG_vs_HI	EXT2	5	0.99975	0.99975	1	23114	0	2.2626	1.3424e-09	2.1379e-07	0.000275	13	5	2.2626
1	NEG_vs_HI	EXTL3	4	1	1	1	23145	0	2.5003	2.2696e-09	2.1379e-07	0.000275	14	4	2.5003
1	NEG_vs_HI	GET4	4	1	1	1	23147	0	3.1296	6.5966e-10	2.1379e-07	0.000275	10	4	3.1296
1	NEG_vs_HI	MED16	5	1	1	1	23152	0	4.089	5.6762e-12	2.1379e-07	0.000275	5	5	4.089
1	NEG_vs_HI	MED23	5	1	1	1	23151	0	1.8965	4.3709e-11	2.1379e-07	0.000275	6	5	1.8965
1	NEG_vs_HI	MED24	5	1	1	1	23156	0	3.9749	1.1989e-13	2.1379e-07	0.000275	1	5	3.9749
1	NEG_vs_HI	MED25	5	1	1	1	23153	0	2.8556	2.028e-12	2.1379e-07	0.000275	4	5	2.8556
1	NEG_vs_HI	NDST1	4	1	1	1	23150	0	3.7242	8.5964e-11	2.1379e-07	0.000275	7	4	3.7242
1	NEG_vs_HI	NF2	4	1	1	1	23146	0	1.4423	7.3352e-10	2.1379e-07	0.000275	11	4	1.4423
1	NEG_vs_HI	SLC35B2	5	1	1	1	23155	0	3.7861	1.9011e-13	2.1379e-07	0.000275	2	5	3.7861
1	NEG_vs_HI	SLC39A9	4	1	1	1	23142	0	2.0042	1.3056e-07	2.1379e-07	0.000275	21	4	2.0042
1	NEG_vs_HI	TP53	5	1	1	1	23149	0	1.1035	1.787e-10	2.1379e-07	0.000275	8	5	1.1035
1	NEG_vs_HI	TTC4	4	0.99927	0.99925	1	23091	0	3.3035	1.1738e-07	2.1379e-07	0.000275	19	4	3.3035
1	NEG_vs_HI	UGDH	5	1	1	1	23154	0	2.7992	7.184e-13	2.1379e-07	0.000275	3	5	2.7992
1	NEG_vs_HI	ZNF326	5	1	1	1	23144	0	0.98212	1.0864e-08	2.1379e-07	0.000275	15	5	0.98212
1	NEG_vs_HI	COG7	5	1	1	1	23140	0	1.6612	1.5753e-07	6.4137e-07	0.000594	24	5	1.6612
1	NEG_vs_HI	GALE	5	0.99817	0.99819	1	23061	0	1.717	1.0328e-07	6.4137e-07	0.000594	17	5	1.717
1	NEG_vs_HI	GLCE	5	0.9911	0.99117	1	22854	0	2.0214	1.5607e-07	6.4137e-07	0.000594	23	5	2.0214
1	NEG_vs_HI	HS2ST1	4	0.99966	0.99964	1	23108	0	2.0621	3.0166e-07	6.4137e-07	0.000594	25	4	2.0621
1	NEG_vs_HI	LOC526865	5	1	1	1	23137	0	1.07	1.0878e-07	6.4137e-07	0.000594	18	5	1.07
1	NEG_vs_HI	SRF	5	1	1	1	23133	0	1.1361	1.2827e-07	6.4137e-07	0.000594	20	5	1.1361
1	NEG_vs_HI	ZEB1	5	0.99261	0.99264	1	22899	0	1.4032	1.3429e-07	6.4137e-07	0.000594	22	5	1.4032
1	NEG_vs_HI	PTEN	4	1	1	1	23135	0	1.7535	4.78e-07	1.4965e-06	0.001333	28	4	1.7535
1	NEG_vs_HI	ELOF1	5	0.99644	0.99645	1	23009	0	1.7661	4.4704e-07	2.3517e-06	0.001878	27	5	1.7661
1	NEG_vs_HI	FZR1	4	1	1	1	23136	0	1.1493	8.7214e-07	2.3517e-06	0.001878	32	4	1.1493
1	NEG_vs_HI	TM9SF2	5	0.99998	0.99998	1	23126	0	1.8462	4.3743e-07	2.3517e-06	0.001878	26	5	1.8462
1	NEG_vs_HI	DYRK1A	5	1	1	1	23138	0	1.4061	4.8779e-07	2.7793e-06	0.002076	30	5	1.4061
1	NEG_vs_HI	SUPT4H1	5	0.99994	0.99994	1	23122	0	1.9473	7.1338e-07	3.2068e-06	0.002321	31	5	1.9473
1	NEG_vs_HI	FBXW7	4	0.95153	0.95143	1	21823	0	1.3103	1.1164e-06	4.062e-06	0.002766	33	3	1.3103
1	NEG_vs_HI	PTAR1	4	0.82196	0.8221	1	18732	0	2.3451	1.1875e-06	4.062e-06	0.002766	35	3	2.3451
1	NEG_vs_HI	TMEM165	5	0.85836	0.85827	1	19522	1	2.1227	1.1325e-06	5.7723e-06	0.003819	34	4	2.1227
1	NEG_vs_HI	COG5	5	0.99952	0.99952	1	23099	0	1.2521	1.3651e-06	6.1999e-06	0.00388	36	5	1.2521
1	NEG_vs_HI	ZBTB1	4	0.99782	0.9978	1	23047	0	1.4897	1.8074e-06	6.1999e-06	0.00388	37	4	1.4897
1	NEG_vs_HI	LOC107131133	4	1	1	1	23134	0	1.6528	1.9355e-06	7.055e-06	0.004299	38	4	1.6528
1	NEG_vs_HI	B4GALT7	5	0.94383	0.94401	1	21631	0	1.9393	2.5953e-06	1.1758e-05	0.006981	39	3	1.9393
1	NEG_vs_HI	XPO6	4	1	1	1	23132	0	1.028	3.6481e-06	1.3896e-05	0.008045	40	4	1.028
1	NEG_vs_HI	UGP2	4	0.98354	0.98356	1	22667	0	2.2738	3.7556e-06	1.4324e-05	0.00809	41	4	2.2738
1	NEG_vs_HI	DHPS	5	0.91118	0.91105	1	20815	0	1.3236	4.3118e-06	2.202e-05	0.011858	43	4	1.3236
1	NEG_vs_HI	RGP1	5	0.99999	1	1	23130	0	1.1424	5.3435e-06	2.6296e-05	0.013839	44	5	1.1424
1	NEG_vs_HI	SUPT5H	5	0.90789	0.90779	1	20726	0	1.4564	6.0312e-06	2.8006e-05	0.014411	45	4	1.4564
1	NEG_vs_HI	NAPG	4	0.93464	0.93459	1	21397	0	2.0961	1.4566e-05	5.5371e-05	0.02728	47	3	2.0961
1	NEG_vs_HI	VPS52	4	0.95765	0.95765	1	21982	0	2.0564	1.8613e-05	6.8199e-05	0.0329	48	3	2.0564
1	NEG_vs_HI	GOSR1	5	0.99173	0.99177	1	22863	0	1.6797	1.9247e-05	7.9316e-05	0.036733	49	5	1.6797
1	NEG_vs_HI	USO1	4	0.99998	0.99998	1	23127	0	1.3571	2.357e-05	8.7867e-05	0.039895	51	4	1.3571
1	NEG_vs_HI	CCT8L2	4	0.58287	0.63883	1	14973	1	1.2398	2.753e-05	0.00010155	0.045221	53	3	1.2398
1	NEG_vs_HI	TAF11	5	0.77143	0.79043	1	17746	1	1.2904	3.9443e-05	0.00016996	0.071557	54	4	1.2904
1	NEG_vs_HI	ALG10	4	0.99994	0.99993	1	23123	0	1.3344	6.0714e-05	0.00022084	0.089717	58	4	1.3344
1	NEG_vs_HI	CCDC141	5	0.99999	0.99999	1	23129	0	0.82394	1.3066e-05	5.3661e-05	0.027012	46	5	0.82394
1	NEG_vs_HI	MEN1	4	0.99998	0.99998	1	23128	0	0.76199	2.0308e-05	7.2902e-05	0.034451	50	4	0.76199
1	NEG_vs_HI	RABIF	4	0.47673	0.58277	1	13453	1	0.80272	4.0048e-05	0.0001426	0.061148	55	3	0.80272
1	NEG_vs_HI	BCO2	4	0.99994	0.99993	1	23124	0	0.8116	5.9626e-05	0.00021529	0.089021	57	4	0.8116
1	NEG_vs_HI	COG6	4	0.42789	0.55986	1	12678	1	2.0873	7.5176e-05	0.0002837	0.107694	62	3	2.0873
1	NEG_vs_HI	MECP2	5	0.75672	0.78101	1	17469	1	0.88511	6.2183e-05	0.00028242	0.107694	60	4	0.88511
1	NEG_vs_HI	RNF150	4	0.99992	0.99991	1	23120	0	0.79903	8.3414e-05	0.00032047	0.11779	65	4	0.79903
1	NEG_vs_HI	PBRM1	5	0.99992	0.99992	1	23121	0	0.95413	8.2152e-05	0.00037734	0.134425	64	5	0.95413
1	NEG_vs_HI	B3GALT6	4	0.69567	0.71179	1	16489	1	1.1769	0.0001041	0.00040556	0.142289	66	2	1.1769
1	NEG_vs_HI	OR2C3	2	0.99687	0.99685	1	23018	0	4.7769	0.00024107	0.00048594	0.167947	85	2	4.7769
1	NEG_vs_HI	C1H3orf58	5	0.88898	0.88898	1	20257	0	1.5497	0.00010795	0.00049877	0.169846	67	4	1.5497
1	NEG_vs_HI	ARL1	4	0.98679	0.98683	1	22737	0	1.3485	0.00013829	0.00053811	0.180585	70	4	1.3485
1	NEG_vs_HI	ERRFI1	4	0.97478	0.97485	1	22443	0	0.92499	0.00015444	0.00060224	0.190995	72	4	0.92499
1	NEG_vs_HI	FAM20B	5	0.99892	0.99893	1	23087	0	1.4038	0.00012796	0.00059497	0.190995	68	5	1.4038
1	NEG_vs_HI	SUMO2	4	0.32351	0.46283	1	10534	1	1.8638	0.00015614	0.00061037	0.190995	73	3	1.8638
1	LOW_vs_HI	B3GAT3	5	1	1	1	23150	0	2.0815	1.0959e-11	2.1379e-07	0.000215	7	5	2.0815
1	LOW_vs_HI	C1H3orf58	5	1	1	1	23141	0	1.5759	4.3987e-09	2.1379e-07	0.000215	16	5	1.5759
1	LOW_vs_HI	EXT1	4	1	1	1	23146	0	2.3654	5.7504e-10	2.1379e-07	0.000215	11	4	2.3654
1	LOW_vs_HI	EXT2	5	0.99997	0.99998	1	23116	0	1.4754	2.5813e-09	2.1379e-07	0.000215	14	5	1.4754
1	LOW_vs_HI	EXTL3	4	1	1	1	23142	0	1.6556	1.2159e-08	2.1379e-07	0.000215	19	4	1.6556
1	LOW_vs_HI	GLCE	5	0.9476	0.94773	1	21744	0	1.6383	2.6499e-09	2.1379e-07	0.000215	15	4	1.6383
1	LOW_vs_HI	HS2ST1	4	0.99996	0.99996	1	23114	0	1.6558	1.7626e-07	2.1379e-07	0.000215	24	4	1.6558
1	LOW_vs_HI	MED16	5	1	1	1	23156	0	3.4524	5.7259e-14	2.1379e-07	0.000215	1	5	3.4524
1	LOW_vs_HI	MED23	5	1	1	1	23149	0	1.495	1.652e-10	2.1379e-07	0.000215	8	5	1.495
1	LOW_vs_HI	MED24	5	1	1	1	23155	0	3.2317	2.3503e-13	2.1379e-07	0.000215	2	5	3.2317
1	LOW_vs_HI	MED25	5	1	1	1	23152	0	2.9968	9.7958e-13	2.1379e-07	0.000215	5	5	2.9968
1	LOW_vs_HI	MON2	5	0.99993	0.99993	1	23112	0	1.4073	3.0978e-08	2.1379e-07	0.000215	20	5	1.4073
1	LOW_vs_HI	NDST1	4	1	1	1	23147	0	2.9985	2.0559e-10	2.1379e-07	0.000215	10	4	2.9985
1	LOW_vs_HI	NF2	4	1	1	1	23148	0	1.3448	1.9445e-10	2.1379e-07	0.000215	9	4	1.3448
1	LOW_vs_HI	PTEN	4	1	1	1	23144	0	1.5437	1.6614e-09	2.1379e-07	0.000215	13	4	1.5437
1	LOW_vs_HI	SLC35B2	5	1	1	1	23154	0	2.7749	2.9386e-13	2.1379e-07	0.000215	3	5	2.7749
1	LOW_vs_HI	SLC39A9	4	1	1	1	23143	0	1.6748	5.6447e-09	2.1379e-07	0.000215	17	4	1.6748
1	LOW_vs_HI	TM9SF2	5	0.99997	0.99997	1	23115	0	1.0362	4.5935e-08	2.1379e-07	0.000215	22	5	1.0362
1	LOW_vs_HI	TMEM165	5	0.99998	0.99998	1	23117	0	2.2216	3.1417e-08	2.1379e-07	0.000215	21	5	2.2216
1	LOW_vs_HI	UGDH	5	1	1	1	23153	0	2.1709	6.9608e-13	2.1379e-07	0.000215	4	5	2.1709
1	LOW_vs_HI	VPS53	4	1	1	1	23145	0	1.9501	1.0351e-09	2.1379e-07	0.000215	12	4	1.9501
1	LOW_vs_HI	COG7	5	1	1	1	23140	0	1.0462	1.2569e-07	6.4137e-07	0.000594	23	5	1.0462
1	LOW_vs_HI	NAPG	4	0.59843	0.60646	1	13836	1	2.0234	3.4802e-07	6.4137e-07	0.000594	28	3	2.0234
1	LOW_vs_HI	GET4	4	0.99612	0.9961	1	22987	0	1.3847	1.0308e-06	3.6344e-06	0.002715	32	4	1.3847
1	LOW_vs_HI	DHPS	5	0.99395	0.99395	1	22933	0	0.98549	8.9815e-07	4.062e-06	0.002939	31	4	0.98549
1	LOW_vs_HI	SUPT4H1	5	0.99922	0.99922	1	23079	0	1.1094	1.0713e-06	5.3447e-06	0.00375	33	5	1.1094
1	LOW_vs_HI	ZBTB1	4	1	1	1	23137	0	1.0592	1.8179e-06	6.1999e-06	0.004222	34	4	1.0592
1	LOW_vs_HI	GTF2A2	5	1	1	1	23136	0	1.0238	1.8818e-06	8.3378e-06	0.005081	35	5	1.0238
1	LOW_vs_HI	TAF11	5	0.98464	0.98475	1	22700	0	1.5363	1.9111e-06	8.3378e-06	0.005081	36	4	1.5363
1	LOW_vs_HI	UGP2	4	0.99999	0.99999	1	23130	0	1.7829	2.3171e-06	1.0476e-05	0.006064	40	4	1.7829
1	LOW_vs_HI	COG6	4	0.97911	0.97921	1	22538	0	1.2488	4.3e-06	1.7317e-05	0.008911	46	3	1.2488
1	LOW_vs_HI	ERCC2	5	0.98579	0.98585	1	22724	0	0.97532	7.0544e-06	3.0999e-05	0.014955	48	4	0.97532
1	LOW_vs_HI	UNC50	5	0.99999	0.99999	1	23128	0	0.98676	8.8887e-06	3.8268e-05	0.017041	51	5	0.98676
1	LOW_vs_HI	TCEB3	4	0.99999	0.99999	1	23126	0	1.0007	1.0916e-05	3.9551e-05	0.01728	54	4	1.0007
1	LOW_vs_HI	FAM20B	5	0.99999	0.99999	1	23127	0	0.95742	1.0887e-05	4.5965e-05	0.019006	53	5	0.95742
1	LOW_vs_HI	VPS52	4	0.94373	0.94365	1	21642	0	1.0316	1.314e-05	5.0668e-05	0.020229	58	3	1.0316
1	LOW_vs_HI	MBTPS1	5	0.99999	0.99999	1	23122	0	1.0231	1.465e-05	6.0502e-05	0.023746	59	5	1.0231
1	LOW_vs_HI	IMPAD1	4	0.99987	0.99986	1	23107	0	1.1889	2.0698e-05	7.4612e-05	0.025787	69	4	1.1889
1	LOW_vs_HI	PTAR1	4	0.68316	0.68356	1	15478	1	1.2036	2.2069e-05	8.2736e-05	0.027263	71	3	1.2036
1	LOW_vs_HI	LOC100847997	4	0.09331	0.17379	0.981518	4152	2	2.1051	2.6919e-05	9.9412e-05	0.031108	75	2	2.1051
1	LOW_vs_HI	CSNK2B	3	0.95166	0.95184	1	21841	0	1.2447	8.2166e-05	0.00024351	0.067126	93	2	1.2447
1	LOW_vs_HI	TAF13	4	0.99952	0.9995	1	23086	0	1.8607	8.0938e-05	0.0003132	0.082414	92	4	1.8607
1	LOW_vs_HI	OR2C3	2	0.99894	0.99894	1	23070	0	4.6664	0.00017806	0.00035681	0.08853	115	2	4.6664
1	LOW_vs_HI	LOC104976215	4	0.3951	0.46185	1	10713	1	1.3055	9.5054e-05	0.00036494	0.088953	96	3	1.3055
1	LOW_vs_HI	GTF2B	4	0.9833	0.98333	1	22667	0	1.3724	0.00010783	0.00042223	0.09876	101	3	1.3724
1	LOW_vs_HI	SRF	5	0.99999	0.99999	1	23129	0	0.77275	9.0492e-09	2.1379e-07	0.000215	18	5	0.77275
1	LOW_vs_HI	TP53	5	1	1	1	23151	0	0.9189	3.3665e-12	2.1379e-07	0.000215	6	5	0.9189
1	LOW_vs_HI	COG5	5	0.9996	0.9996	1	23089	0	0.89022	2.2304e-07	1.0689e-06	0.000917	25	5	0.89022
1	LOW_vs_HI	KIAA1109	5	0.99966	0.99967	1	23093	0	0.80921	3.2181e-07	1.4965e-06	0.001238	27	5	0.80921
1	LOW_vs_HI	MNAT1	5	0.78147	0.78131	1	17704	0	0.92671	2.0928e-06	8.3378e-06	0.005081	38	4	0.92671
1	LOW_vs_HI	DOT1L	5	0.99995	0.99995	1	23113	0	0.84556	8.5851e-06	3.7413e-05	0.017041	49	5	0.84556
1	LOW_vs_HI	GALE	5	0.99675	0.99676	1	23003	0	0.93392	8.6538e-06	3.7413e-05	0.017041	50	4	0.93392
1	LOW_vs_HI	TM9SF3	4	0.99998	0.99998	1	23120	0	0.91237	1.7921e-05	6.6488e-05	0.025239	64	4	0.91237
1	LOW_vs_HI	ELOF1	5	0.90611	0.90605	1	20670	0	0.93678	1.6672e-05	6.8199e-05	0.025471	61	4	0.93678
1	LOW_vs_HI	USF2	5	0.79892	0.79885	1	18117	0	0.79528	1.7818e-05	7.4185e-05	0.025787	63	4	0.79528
1	LOW_vs_HI	GTF2F2	5	0.98101	0.98112	1	22594	0	0.91199	4.6974e-05	0.00021186	0.059829	80	4	0.91199
1	LOW_vs_HI	LOC107131133	4	0.94727	0.94716	1	21738	0	0.8707	7.7754e-05	0.00029268	0.077899	89	3	0.8707
1	LOW_vs_HI	TPR	5	0.99985	0.99986	1	23104	0	0.85396	7.084e-05	0.00032346	0.083223	87	5	0.85396
1	LOW_vs_HI	UXT	4	0.95019	0.95008	1	21805	0	0.92252	0.00010108	0.0003953	0.093403	98	3	0.92252
1	LOW_vs_HI	TMED2	5	0.94606	0.94621	1	21694	0	0.91922	0.00010158	0.00046713	0.105018	99	3	0.91922
1	LOW_vs_HI	PCF11	5	0.99989	0.9999	1	23110	0	0.97583	0.00010616	0.00048722	0.107449	100	5	0.97583
1	LOW_vs_HI	ASNA1	5	0.97125	0.9713	1	22338	0	0.84222	0.00014307	0.00066766	0.139283	108	3	0.84222
1	LOW_vs_HI	MCM3AP	5	0.99974	0.99974	1	23099	0	0.77001	0.0001548	0.00073565	0.149427	110	5	0.77001
1	LOW_vs_HI	PVRL2	5	0.98346	0.98357	1	22673	0	0.99337	0.0002062	0.00097466	0.184994	120	3	0.99337
2	NEG_vs_HI	ARFRP1	4	1	1	1	23115	0	1.2545	7.6275e-08	2.1382e-07	0.000113	43	4	1.2545
2	NEG_vs_HI	ASNA1	5	1	1	1	23130	0	2.0018	4.3453e-09	2.1382e-07	0.000113	25	5	2.0018
2	NEG_vs_HI	B3GAT3	5	1	1	1	23143	0	2.1916	5.2753e-11	2.1382e-07	0.000113	11	5	2.1916
2	NEG_vs_HI	COG1	5	0.99989	0.9999	1	23062	0	1.7567	3.7331e-08	2.1382e-07	0.000113	35	4	1.7567
2	NEG_vs_HI	COG2	4	1	1	1	23121	0	1.5912	4.1353e-08	2.1382e-07	0.000113	37	4	1.5912
2	NEG_vs_HI	COG4	4	1	1	1	23120	0	1.835	5.3578e-08	2.1382e-07	0.000113	38	4	1.835
2	NEG_vs_HI	COG5	5	0.99356	0.99355	1	22814	0	1.9339	1.9528e-09	2.1382e-07	0.000113	22	4	1.9339
2	NEG_vs_HI	COG7	5	1	1	1	23117	0	1.3121	6.3695e-08	2.1382e-07	0.000113	41	5	1.3121
2	NEG_vs_HI	EIF5A	5	1	1	1	23142	0	1.8462	8.8728e-11	2.1382e-07	0.000113	12	5	1.8462
2	NEG_vs_HI	EXT1	4	1	1	1	23141	0	2.9852	8.9567e-11	2.1382e-07	0.000113	13	4	2.9852
2	NEG_vs_HI	EXT2	5	1	1	1	23140	0	3.4971	1.2494e-10	2.1382e-07	0.000113	14	5	3.4971
2	NEG_vs_HI	EXTL3	4	1	1	1	23134	0	2.0855	1.3706e-09	2.1382e-07	0.000113	20	4	2.0855
2	NEG_vs_HI	FAM20B	5	1	1	1	23144	0	1.8343	3.7789e-12	2.1382e-07	0.000113	10	5	1.8343
2	NEG_vs_HI	GALE	5	1	1	1	23138	0	1.5318	1.4071e-10	2.1382e-07	0.000113	16	5	1.5318
2	NEG_vs_HI	GET4	4	1	1	1	23139	0	2.45	1.3885e-10	2.1382e-07	0.000113	15	4	2.45
2	NEG_vs_HI	GLCE	5	1	1	1	23146	0	2.6644	7.2148e-14	2.1382e-07	0.000113	8	5	2.6644
2	NEG_vs_HI	GTF2H3	4	1	1	1	23116	0	1.3702	6.7977e-08	2.1382e-07	0.000113	42	4	1.3702
2	NEG_vs_HI	HS2ST1	4	0.99997	0.99997	1	23078	0	2.5254	1.3036e-08	2.1382e-07	0.000113	29	4	2.5254
2	NEG_vs_HI	IMPAD1	4	1	1	1	23126	0	1.6443	1.3506e-08	2.1382e-07	0.000113	30	4	1.6443
2	NEG_vs_HI	LOC107131133	4	1	1	1	23128	0	1.7681	6.6796e-09	2.1382e-07	0.000113	27	4	1.7681
2	NEG_vs_HI	LOC526865	5	1	1	1	23124	0	1.4331	3.3092e-08	2.1382e-07	0.000113	32	5	1.4331
2	NEG_vs_HI	MBTPS1	5	1	1	1	23119	0	1.1732	5.761e-08	2.1382e-07	0.000113	39	5	1.1732
2	NEG_vs_HI	MED16	5	1	1	1	23152	0	3.5315	9.3821e-18	2.1382e-07	0.000113	1	5	3.5315
2	NEG_vs_HI	MED23	5	1	1	1	23136	0	1.4506	9.5593e-10	2.1382e-07	0.000113	18	5	1.4506
2	NEG_vs_HI	MED24	5	1	1	1	23153	0	3.7734	1.9706e-17	2.1382e-07	0.000113	2	5	3.7734
2	NEG_vs_HI	MED25	5	1	1	1	23151	0	3.764	2.2799e-15	2.1382e-07	0.000113	3	5	3.764
2	NEG_vs_HI	MON2	5	1	1	1	23133	0	1.5457	1.4269e-09	2.1382e-07	0.000113	21	5	1.5457
2	NEG_vs_HI	NAPG	4	1	1	1	23125	0	2.8783	1.8356e-08	2.1382e-07	0.000113	31	4	2.8783
2	NEG_vs_HI	NDST1	4	1	1	1	23149	0	3.5357	7.9633e-15	2.1382e-07	0.000113	5	4	3.5357
2	NEG_vs_HI	PTAR1	4	1	1	1	23127	0	2.3525	7.2879e-09	2.1382e-07	0.000113	28	4	2.3525
2	NEG_vs_HI	RACK1	3	1	1	1	23111	0	2.8264	1.1994e-07	2.1382e-07	0.000113	47	3	2.8264
2	NEG_vs_HI	RNGTT	4	1	1	1	23118	0	2.0189	6.3335e-08	2.1382e-07	0.000113	40	4	2.0189
2	NEG_vs_HI	SLC35B2	5	1	1	1	23150	0	3.5476	4.2628e-15	2.1382e-07	0.000113	4	5	3.5476
2	NEG_vs_HI	SLC39A9	4	1	1	1	23129	0	2.0602	5.2087e-09	2.1382e-07	0.000113	26	4	2.0602
2	NEG_vs_HI	TM9SF2	5	1	1	1	23145	0	2.0944	2.5286e-13	2.1382e-07	0.000113	9	5	2.0944
2	NEG_vs_HI	TM9SF3	4	1	1	1	23123	0	1.4222	3.5276e-08	2.1382e-07	0.000113	34	4	1.4222
2	NEG_vs_HI	TMEM165	5	1	1	1	23147	0	2.5805	5.3542e-14	2.1382e-07	0.000113	7	5	2.5805
2	NEG_vs_HI	TTC4	4	1	1	1	23135	0	2.4555	1.1744e-09	2.1382e-07	0.000113	19	4	2.4555
2	NEG_vs_HI	UGDH	5	1	1	1	23148	0	2.7435	4.7506e-14	2.1382e-07	0.000113	6	5	2.7435
2	NEG_vs_HI	UGP2	4	1	1	1	23137	0	2.0959	8.7239e-10	2.1382e-07	0.000113	17	4	2.0959
2	NEG_vs_HI	UNC50	5	0.99917	0.99918	1	22999	0	2.0711	3.4244e-08	2.1382e-07	0.000113	33	4	2.0711
2	NEG_vs_HI	USO1	4	1	1	1	23132	0	1.8678	2.6965e-09	2.1382e-07	0.000113	23	4	1.8678
2	NEG_vs_HI	VPS53	4	1	1	1	23131	0	1.9529	3.6292e-09	2.1382e-07	0.000113	24	4	1.9529
2	NEG_vs_HI	WRB	5	1	1	1	23122	0	1.3556	3.9895e-08	2.1382e-07	0.000113	36	5	1.3556
2	NEG_vs_HI	MAPK14	4	1	1	1	23110	0	1.3114	1.3055e-07	4.2763e-07	0.00022	48	4	1.3114
2	NEG_vs_HI	DHPS	5	1	1	1	23112	0	1.4216	9.5395e-08	6.4145e-07	0.00028	46	5	1.4216
2	NEG_vs_HI	DHX29	4	1	1	1	23109	0	2.0714	1.3522e-07	6.4145e-07	0.00028	49	4	2.0714
2	NEG_vs_HI	EIF1AX	5	0.99975	0.99976	1	23041	0	1.8451	1.4743e-07	6.4145e-07	0.00028	51	4	1.8451
2	NEG_vs_HI	GOSR1	5	1	1	1	23114	0	1.5566	7.6659e-08	6.4145e-07	0.00028	44	5	1.5566
2	NEG_vs_HI	PBRM1	5	0.99999	0.99999	1	23093	0	1.3362	1.4188e-07	6.4145e-07	0.00028	50	5	1.3362
2	NEG_vs_HI	SUPT6H	4	1	1	1	23104	0	1.5067	3.4697e-07	6.4145e-07	0.00028	57	4	1.5067
2	NEG_vs_HI	SYS1	5	1	1	1	23113	0	1.0891	9.2701e-08	6.4145e-07	0.00028	45	5	1.0891
2	NEG_vs_HI	CTDP1	5	1	1	1	23106	0	0.97892	2.043e-07	1.0691e-06	0.000434	54	5	0.97892
2	NEG_vs_HI	ELOF1	5	1	1	1	23105	0	1.1776	2.3307e-07	1.0691e-06	0.000434	56	5	1.1776
2	NEG_vs_HI	MNAT1	5	1	1	1	23107	0	1.1968	1.9785e-07	1.0691e-06	0.000434	53	5	1.1968
2	NEG_vs_HI	TAF11	5	1	1	1	23102	0	1.6835	2.2945e-07	1.0691e-06	0.000434	55	5	1.6835
2	NEG_vs_HI	STX5	5	0.97268	0.97274	1	22285	0	2.0791	3.6047e-07	1.4967e-06	0.000597	58	4	2.0791
2	NEG_vs_HI	ARF4	5	1	1	1	23096	0	1.3975	3.7536e-07	1.9243e-06	0.000743	59	5	1.3975
2	NEG_vs_HI	EIF5	4	0.998	0.99801	1	22947	0	2.1222	8.4699e-07	1.9243e-06	0.000743	63	3	2.1222
2	NEG_vs_HI	ALG5	4	1	1	1	23101	0	1.3572	8.8534e-07	2.352e-06	0.000878	64	4	1.3572
2	NEG_vs_HI	BRD7	5	1	1	1	23103	0	1.1214	4.59e-07	2.352e-06	0.000878	60	5	1.1214
2	NEG_vs_HI	GTF2E1	5	1	1	1	23100	0	1.3581	6.0419e-07	2.7796e-06	0.001022	61	5	1.3581
2	NEG_vs_HI	B4GALT7	5	0.99989	0.99989	1	23060	0	1.7777	6.9202e-07	3.2072e-06	0.00116	62	4	1.7777
2	NEG_vs_HI	B3GALT6	4	0.99999	0.99999	1	23095	0	2.4215	1.1004e-06	4.0625e-06	0.001425	66	4	2.4215
2	NEG_vs_HI	OSTC	5	0.99999	0.99999	1	23088	0	1.2655	8.9125e-07	4.0625e-06	0.001425	65	5	1.2655
2	NEG_vs_HI	COG6	4	1	1	1	23099	0	1.188	1.3996e-06	4.9178e-06	0.001699	67	4	1.188
2	NEG_vs_HI	SGMS1	5	0.52003	0.52003	1	11701	0	1.7088	1.5377e-06	7.4836e-06	0.002548	68	4	1.7088
2	NEG_vs_HI	PIAS1	4	1	1	1	23098	0	1.0659	2.3227e-06	7.9112e-06	0.002655	70	4	1.0659
2	NEG_vs_HI	ENY2	5	0.95417	0.95428	1	21862	0	1.3027	2.0196e-06	8.3388e-06	0.002758	69	4	1.3027
2	NEG_vs_HI	GTF2H2	4	0.76506	0.76509	1	17386	0	1.8024	2.805e-06	9.6217e-06	0.003138	72	3	1.8024
2	NEG_vs_HI	SEH1L	5	0.11456	0.1868	1	3790	1	1.1803	2.4145e-06	1.1332e-05	0.003644	71	4	1.1803
2	NEG_vs_HI	VPS52	4	1	1	1	23097	0	1.3536	3.1948e-06	1.176e-05	0.00373	73	4	1.3536
2	NEG_vs_HI	TUT1	3	0.99851	0.99854	1	22962	0	2.8666	4.2425e-06	1.347e-05	0.004215	74	3	2.8666
2	NEG_vs_HI	RPAP2	4	0.99999	0.99999	1	23094	0	0.9978	6.41e-06	2.2023e-05	0.006799	79	4	0.9978
2	NEG_vs_HI	ARMC7	5	0.33663	0.35893	1	7788	1	1.8394	5.0244e-06	2.4589e-05	0.007299	76	3	1.8394
2	NEG_vs_HI	FNDC3B	5	0.88768	0.88765	1	20241	0	0.95707	4.7939e-06	2.4161e-05	0.007299	75	4	0.95707
2	NEG_vs_HI	VPS51	4	0.99999	0.99999	1	23091	0	1.0871	7.2554e-06	2.4589e-05	0.007299	82	4	1.0871
2	NEG_vs_HI	MBTPS2	4	0.99999	0.99999	1	23090	0	1.1126	7.2789e-06	2.5017e-05	0.007332	83	4	1.1126
2	NEG_vs_HI	C1H3orf58	5	0.99695	0.99695	1	22915	0	1.6403	5.429e-06	2.6727e-05	0.00764	77	4	1.6403
2	NEG_vs_HI	PVRL2	5	0.96105	0.96118	1	22040	0	1.3631	5.4706e-06	2.6727e-05	0.00764	78	4	1.3631
2	NEG_vs_HI	VPS13D	5	0.14813	0.22678	1	4479	1	1.1408	6.7398e-06	3.0576e-05	0.008633	80	4	1.1408
2	NEG_vs_HI	PFDN2	4	0.81758	0.81749	1	18607	0	1.6378	9.822e-06	3.4852e-05	0.009606	86	3	1.6378
2	NEG_vs_HI	NDST2	5	0.99869	0.9987	1	22973	0	1.3575	8.6811e-06	3.7846e-05	0.010189	84	4	1.3575
2	NEG_vs_HI	DDX3X	4	0.99999	0.99999	1	23087	0	1.0206	1.144e-05	4.1267e-05	0.010857	88	4	1.0206
2	NEG_vs_HI	SEC61B	5	0.99935	0.99936	1	23007	0	0.96604	9.7712e-06	4.1267e-05	0.010857	85	4	0.96604
2	NEG_vs_HI	NUP35	4	0.99998	0.99998	1	23085	0	1.0183	1.5742e-05	5.4951e-05	0.013937	91	4	1.0183
2	NEG_vs_HI	TTC27	4	0.99998	0.99998	1	23084	0	1.4606	1.5826e-05	5.5378e-05	0.013937	92	4	1.4606
2	NEG_vs_HI	UXT	4	0.99937	0.99937	1	23008	0	1.3187	1.6347e-05	5.88e-05	0.014639	93	4	1.3187
2	NEG_vs_HI	TAF13	4	0.99985	0.99986	1	23049	0	1.6754	1.7154e-05	6.2221e-05	0.015325	94	4	1.6754
2	NEG_vs_HI	ERCC3	5	0.58462	0.58458	1	13200	0	1.6358	1.7899e-05	7.4194e-05	0.017894	95	4	1.6358
2	NEG_vs_HI	RBM33	4	0.99998	0.99998	1	23081	0	1.0783	2.2647e-05	8.1036e-05	0.019343	98	4	1.0783
2	NEG_vs_HI	EEF2	4	0.45461	0.45457	1	10249	0	1.9767	2.6954e-05	9.3865e-05	0.021733	102	3	1.9767
2	NEG_vs_HI	FAM103A1	4	0.53864	0.53858	1	12160	0	1.3117	2.6689e-05	9.301e-05	0.021733	101	2	1.3117
2	NEG_vs_HI	FZR1	4	0.83403	0.83382	1	18973	0	1.007	2.8119e-05	9.8569e-05	0.022596	104	3	1.007
2	NEG_vs_HI	CSNK2A1	4	0.90709	0.90697	1	20704	0	1.2067	3.6298e-05	0.0001285	0.028068	107	3	1.2067
2	NEG_vs_HI	GTF2E2	4	0.96527	0.96514	1	22115	0	1.1236	4.9617e-05	0.00017169	0.036139	113	3	1.1236
2	NEG_vs_HI	NOL11	3	0.99994	0.99995	1	23072	0	1.3784	6.0291e-05	0.0001811	0.037775	117	3	1.3784
2	NEG_vs_HI	NCSTN	4	0.59296	0.59307	1	13382	0	1.5127	5.5403e-05	0.00019393	0.039735	115	2	1.5127
2	NEG_vs_HI	TRAPPC1	3	0.99994	0.99994	1	23070	0	1.1635	6.4217e-05	0.00019222	0.039735	120	3	1.1635
2	NEG_vs_HI	KPNA2	5	0.3344	0.35716	1	7738	1	1.0784	4.6203e-05	0.00020762	0.041885	109	3	1.0784
2	NEG_vs_HI	ZBTB1	4	0.73834	0.73829	1	16766	0	1.2078	6.0462e-05	0.00021318	0.042549	118	3	1.2078
2	NEG_vs_HI	NUP50	5	0.99995	0.99996	1	23075	0	1.2524	4.7802e-05	0.00021617	0.042667	111	5	1.2524
2	NEG_vs_HI	DOHH	5	0.99954	0.99954	1	23017	0	1.2089	5.099e-05	0.00023156	0.044678	114	4	1.2089
2	NEG_vs_HI	TMED2	5	0.99988	0.99989	1	23059	0	1.1075	6.8169e-05	0.00031153	0.058168	122	4	1.1075
2	NEG_vs_HI	SRP9	5	0.99986	0.99987	1	23057	0	1.3079	7.3747e-05	0.00033804	0.062117	125	4	1.3079
2	NEG_vs_HI	GPR89A	4	0.69958	0.69947	1	15823	0	1.2511	9.2764e-05	0.00034489	0.062384	133	3	1.2511
2	NEG_vs_HI	PRRC2A	5	0.99992	0.99992	1	23067	0	1.067	8.2572e-05	0.00037995	0.068194	127	5	1.067
2	NEG_vs_HI	TAPT1	4	0.99978	0.99978	1	23043	0	0.99214	0.00010245	0.00038893	0.069269	134	4	0.99214
2	NEG_vs_HI	TRAPPC3	4	0.90116	0.90094	1	20566	0	1.0623	0.0001086	0.00041374	0.07193	135	3	1.0623
2	NEG_vs_HI	STT3A	4	0.99712	0.99713	1	22919	0	1.4776	0.00012828	0.00048429	0.082448	138	3	1.4776
2	NEG_vs_HI	LOC104968423	4	0.99898	0.99897	1	22987	0	1.0622	0.00013968	0.00052706	0.088427	141	3	1.0622
2	NEG_vs_HI	CCDC18	4	0.99986	0.99986	1	23054	0	0.96007	0.0001421	0.00053561	0.088442	142	4	0.96007
2	NEG_vs_HI	PDRG1	5	0.76616	0.76596	1	17409	0	1.0558	0.00011882	0.00053262	0.088442	136	3	1.0558
2	NEG_vs_HI	SACM1L	5	0.99817	0.99819	1	22954	0	1.0953	0.00012074	0.0005386	0.088442	137	4	1.0953
2	NEG_vs_HI	RBBP6	4	0.99985	0.99986	1	23050	0	1.0065	0.00015035	0.00056897	0.091481	148	4	1.0065
2	NEG_vs_HI	HSP90B1	5	0.9998	0.9998	1	23046	0	1.3003	0.00013535	0.00060061	0.095903	139	4	1.3003
2	NEG_vs_HI	TP53	5	1	1	1	23108	0	0.7966	1.6096e-07	6.4145e-07	0.00028	52	5	0.7966
2	NEG_vs_HI	SAR1A	4	0.99999	0.99999	1	23089	0	0.87769	1.0244e-05	3.6135e-05	0.009843	87	4	0.87769
2	NEG_vs_HI	GTF2F2	5	0.92244	0.92251	1	21086	0	0.90659	1.2589e-05	5.1102e-05	0.013294	89	4	0.90659
2	NEG_vs_HI	TMEM115	4	0.99998	0.99998	1	23086	0	0.7978	1.5648e-05	5.4951e-05	0.013937	90	4	0.7978
2	NEG_vs_HI	SUPT4H1	5	0.98038	0.98048	1	22474	0	0.84215	2.614e-05	0.00010926	0.02456	100	3	0.84215
2	NEG_vs_HI	TRAPPC13	4	0.99997	0.99997	1	23077	0	0.76857	3.356e-05	0.00011653	0.025695	105	4	0.76857
2	NEG_vs_HI	TMEM199	5	0.99961	0.99961	1	23033	0	0.80557	3.37e-05	0.00014005	0.030304	106	4	0.80557
2	NEG_vs_HI	UBN1	5	0.99996	0.99997	1	23076	0	0.83629	3.6355e-05	0.00015331	0.032866	108	5	0.83629
2	NEG_vs_HI	TCEB3	4	0.99984	0.99985	1	23048	0	0.89906	4.6488e-05	0.00015801	0.033563	110	4	0.89906
2	NEG_vs_HI	RIC1	5	0.99995	0.99996	1	23074	0	0.92765	4.8096e-05	0.00021745	0.042667	112	5	0.92765
2	NEG_vs_HI	CDH2	4	0.99994	0.99994	1	23071	0	0.91035	6.2284e-05	0.00022429	0.043639	119	4	0.91035
2	NEG_vs_HI	ACTR6	4	0.99993	0.99993	1	23069	0	0.75776	6.923e-05	0.00025081	0.047991	123	4	0.75776
2	NEG_vs_HI	CARM1	5	0.9912	0.99127	1	22755	0	0.76487	6.438e-05	0.00029571	0.055663	121	4	0.76487
2	NEG_vs_HI	SUCO	5	0.98152	0.98163	1	22506	0	0.89239	7.1178e-05	0.00032522	0.060238	124	4	0.89239
2	NEG_vs_HI	ATP2C1	5	0.99956	0.99956	1	23020	0	0.87838	9.002e-05	0.00041587	0.07193	129	4	0.87838
2	NEG_vs_HI	NDC1	5	0.99991	0.99992	1	23066	0	0.8114	8.7717e-05	0.00040732	0.07193	128	5	0.8114
2	NEG_vs_HI	ATXN7L3	5	0.83234	0.83221	1	18946	0	1.0198	0.00014663	0.00064508	0.100917	146	3	1.0198
2	NEG_vs_HI	C1H21orf59	5	0.99862	0.99864	1	22968	0	1.274	0.00014516	0.00063867	0.100917	144	3	1.274
2	NEG_vs_HI	TMED10	5	0.65233	0.65226	1	14765	0	1.1914	0.00014644	0.0006438	0.100917	145	3	1.1914
2	NEG_vs_HI	CSE1L	4	0.98412	0.98406	1	22571	0	1.0446	0.0001749	0.00065962	0.102499	151	3	1.0446
2	NEG_vs_HI	RPL32	3	0.031101	0.056327	0.918435	1469	1	1.605	0.00022983	0.0006716	0.103663	159	2	1.605
2	NEG_vs_HI	TRNT1	4	0.99725	0.99727	1	22926	0	1.1692	0.00018902	0.0007118	0.108422	155	2	1.1692
2	NEG_vs_HI	UROD	5	0.94484	0.94499	1	21654	0	1.0478	0.0001714	0.00073745	0.111596	150	4	1.0478
2	NEG_vs_HI	RPTOR	5	0.96182	0.96197	1	22056	0	0.76748	0.00017703	0.00075627	0.112967	153	4	0.76748
2	NEG_vs_HI	SUPT5H	5	0.99985	0.99986	1	23052	0	0.93326	0.00017647	0.00075541	0.112967	152	4	0.93326
2	NEG_vs_HI	MPI	5	0.99953	0.99953	1	23016	0	0.79752	0.00018411	0.00077893	0.115607	154	4	0.79752
2	NEG_vs_HI	nc_guide275684	1	0.99915	0.99917	1	22997	0	3.0156	0.00085425	0.00086018	0.126852	252	1	3.0156
2	NEG_vs_HI	GALNT3	4	0.71953	0.71941	1	16320	0	0.89871	0.00024035	0.00092176	0.132961	162	3	0.89871
2	NEG_vs_HI	PSMB5	5	0.99786	0.99788	1	22945	0	0.85846	0.00022395	0.00092518	0.132961	157	4	0.85846
2	NEG_vs_HI	TCEA1	4	0.99976	0.99976	1	23042	0	1.2364	0.00024356	0.00093032	0.132961	163	4	1.2364
2	NEG_vs_HI	ZNF367	4	0.99001	0.98993	1	22719	0	0.90969	0.00023846	0.00091407	0.132961	161	3	0.90969
2	NEG_vs_HI	OR2T12	4	0.94036	0.94025	1	21532	0	0.84599	0.00026536	0.0010137	0.140541	167	3	0.84599
2	NEG_vs_HI	PMM2	4	0.99973	0.99973	1	23038	0	0.79043	0.00027141	0.0010364	0.141983	170	4	0.79043
2	NEG_vs_HI	EIF2S1	2	0.99944	0.99943	1	23011	0	1.3644	0.00055545	0.0010586	0.143221	230	2	1.3644
2	NEG_vs_HI	PSMC3	5	0.29399	0.32654	1	7005	1	0.75152	0.00026481	0.0010702	0.143221	166	3	0.75152
2	NEG_vs_HI	DTHD1	5	0.97539	0.97546	1	22347	0	0.78019	0.00027535	0.0011086	0.144983	172	4	0.78019
2	NEG_vs_HI	MTOR	5	0.99196	0.992	1	22774	0	0.94309	0.00027239	0.0010979	0.144983	171	4	0.94309
2	NEG_vs_HI	PLK1	4	0.013951	0.03192	0.794105	916	1	0.99809	0.00029184	0.0011146	0.144983	177	2	0.99809
2	NEG_vs_HI	PGM3	5	0.9992	0.99921	1	23000	0	0.97515	0.00029397	0.0011792	0.151678	178	3	0.97515
2	NEG_vs_HI	ACO2	5	0.037906	0.076518	0.966252	1684	1	0.97091	0.00030781	0.0012356	0.157192	179	3	0.97091
2	NEG_vs_HI	COG3	4	0.32288	0.33118	1	7532	1	1.1991	0.00033132	0.0012592	0.159309	183	3	1.1991
2	NEG_vs_HI	ATP6V1C1	4	0.91113	0.91099	1	20812	0	1.1327	0.00033596	0.0012754	0.15962	184	2	1.1327
2	NEG_vs_HI	GTF2A2	5	0.98273	0.98282	1	22536	0	0.87938	0.000323	0.0012853	0.159986	182	4	0.87938
2	NEG_vs_HI	LOC786974	4	0.97435	0.97427	1	22327	0	0.85136	0.00034286	0.0012994	0.160878	186	3	0.85136
2	NEG_vs_HI	SEC16A	4	0.99668	0.99669	1	22910	0	0.82505	0.00034911	0.0013254	0.163235	187	3	0.82505
2	NEG_vs_HI	RGS5	5	0.62511	0.62507	1	14140	0	0.90579	0.00033771	0.0013327	0.163262	185	3	0.90579
2	NEG_vs_HI	ALG10	4	0.97406	0.97396	1	22314	0	1.0725	0.0003674	0.0014003	0.169742	189	3	1.0725
2	NEG_vs_HI	HSPA9	3	0.9995	0.99951	1	23013	0	0.92851	0.00049865	0.0014507	0.174943	224	3	0.92851
2	NEG_vs_HI	COG8	5	0.99742	0.99743	1	22932	0	0.97024	0.00037761	0.0014773	0.175881	190	4	0.97024
2	NEG_vs_HI	SCAP	5	0.97229	0.97234	1	22281	0	0.9022	0.00038034	0.0014837	0.175881	191	3	0.9022
2	NEG_vs_HI	TOMM20	4	0.98297	0.98293	1	22540	0	1.0406	0.00039518	0.0014965	0.175881	195	2	1.0406
2	NEG_vs_HI	IWS1	4	0.99751	0.99753	1	22933	0	1.0547	0.00041335	0.0015628	0.17867	200	3	1.0547
2	NEG_vs_HI	POLR2H	5	0.99924	0.99924	1	23003	0	0.85247	0.00040558	0.001576	0.17867	198	4	0.85247
2	NEG_vs_HI	SUDS3	4	0.95816	0.95808	1	21975	0	0.96805	0.00041389	0.0015645	0.17867	201	3	0.96805
2	NEG_vs_HI	UFSP2	5	0.12006	0.19454	1	3919	1	0.84061	0.00040703	0.0015812	0.17867	199	4	0.84061
2	NEG_vs_HI	WASF2	4	0.8631	0.86287	1	19649	0	0.90781	0.00042812	0.0016051	0.17867	206	3	0.90781
2	NEG_vs_HI	GTF2H4	5	0.99764	0.99764	1	22936	0	0.92909	0.00042082	0.001637	0.178988	202	3	0.92909
2	NEG_vs_HI	LOC787760	4	0.97144	0.97138	1	22266	0	0.75103	0.00043144	0.0016197	0.178988	207	3	0.75103
2	NEG_vs_HI	SPTSSA	4	0.94111	0.941	1	21553	0	0.79599	0.00044266	0.0016624	0.180705	211	3	0.79599
2	NEG_vs_HI	TCERG1	5	0.41911	0.42647	1	9443	1	0.84936	0.00043755	0.0017018	0.181936	210	3	0.84936
2	NEG_vs_HI	TRAPPC2	4	0.99954	0.99955	1	23018	0	0.78063	0.00045625	0.0017052	0.181936	218	4	0.78063
2	NEG_vs_HI	APOO	5	0.69003	0.68981	1	15610	0	0.83479	0.00045175	0.0017535	0.1833	214	4	0.83479
2	NEG_vs_HI	CENPI	4	0.97724	0.9772	1	22391	0	1.0204	0.00047338	0.0017753	0.1833	220	2	1.0204
2	NEG_vs_HI	LOC100847545	4	0.76771	0.76773	1	17445	0	0.88923	0.00047448	0.00178	0.1833	221	2	0.88923
2	NEG_vs_HI	MAD2L1	3	0.90103	0.90115	1	20560	0	1.3574	0.00061314	0.0017813	0.1833	238	2	1.3574
2	NEG_vs_HI	ST7	4	0.9995	0.99951	1	23014	0	0.8683	0.0004975	0.0018698	0.189878	223	4	0.8683
2	NEG_vs_HI	LOC510625	4	0.88715	0.88699	1	20230	0	0.95725	0.00050138	0.0018818	0.190259	225	2	0.95725
2	NEG_vs_HI	VPS54	4	0.99318	0.99315	1	22809	0	1.0689	0.0005128	0.0019267	0.193952	226	3	1.0689
2	NEG_vs_HI	COX7A1	5	0.098272	0.16358	1	3390	1	0.96873	0.00051461	0.0019827	0.19787	227	3	0.96873
2	NEG_vs_HI	nc_guide148084	1	0.998	0.998	1	22948	0	2.7848	0.0019968	0.0019784	0.19787	343	1	2.7848
2	LOW_vs_HI	BRD7	5	1	1	1	23142	0	1.0526	6.3745e-08	2.138e-07	0.00033	15	5	1.0526
2	LOW_vs_HI	DHPS	5	1	1	1	23146	0	1.7557	1.8829e-08	2.138e-07	0.00033	11	5	1.7557
2	LOW_vs_HI	EIF5A	5	1	1	1	23147	0	1.781	1.0677e-08	2.138e-07	0.00033	9	5	1.781
2	LOW_vs_HI	EXT1	4	1	1	1	23132	0	1.9695	2.9272e-08	2.138e-07	0.00033	14	4	1.9695
2	LOW_vs_HI	FAM20B	5	1	1	1	23144	0	1.4662	2.2351e-08	2.138e-07	0.00033	13	5	1.4662
2	LOW_vs_HI	GLCE	5	1	1	1	23145	0	1.4938	2.0734e-08	2.138e-07	0.00033	12	5	1.4938
2	LOW_vs_HI	LOC526865	5	1	1	1	23148	0	0.99336	6.5544e-09	2.138e-07	0.00033	8	5	0.99336
2	LOW_vs_HI	MED16	5	1	1	1	23149	0	1.4797	3.847e-09	2.138e-07	0.00033	7	5	1.4797
2	LOW_vs_HI	MED24	5	1	1	1	23154	0	1.76	3.3263e-12	2.138e-07	0.00033	2	5	1.76
2	LOW_vs_HI	MED25	5	1	1	1	23143	0	1.4393	1.7673e-08	2.138e-07	0.00033	10	5	1.4393
2	LOW_vs_HI	NDST1	4	1	1	1	23153	0	2.0529	4.9573e-12	2.138e-07	0.00033	3	4	2.0529
2	LOW_vs_HI	SLC35B2	5	1	1	1	23152	0	1.9125	2.2335e-10	2.138e-07	0.00033	4	5	1.9125
2	LOW_vs_HI	TM9SF2	5	1	1	1	23151	0	1.212	6.9292e-10	2.138e-07	0.00033	5	5	1.212
2	LOW_vs_HI	TMEM165	5	1	1	1	23150	0	1.5087	1.4286e-09	2.138e-07	0.00033	6	5	1.5087
2	LOW_vs_HI	UGDH	5	1	1	1	23155	0	1.8334	2.3359e-12	2.138e-07	0.00033	1	5	1.8334
2	LOW_vs_HI	HS2ST1	4	0.9825	0.98247	1	22612	0	1.5688	2.1634e-07	6.4139e-07	0.000874	16	3	1.5688
2	LOW_vs_HI	RNGTT	4	1	1	1	23141	0	1.3946	2.3988e-07	6.4139e-07	0.000874	18	4	1.3946
2	LOW_vs_HI	B3GAT3	5	1	1	1	23138	0	1.2372	2.1768e-07	1.069e-06	0.001238	17	5	1.2372
2	LOW_vs_HI	EXT2	5	0.99994	0.99994	1	23110	0	1.9323	2.4428e-07	1.069e-06	0.001238	19	4	1.9323
2	LOW_vs_HI	GALE	5	1	1	1	23129	0	1.2132	2.8675e-07	1.069e-06	0.001238	20	5	1.2132
2	LOW_vs_HI	C1H3orf58	5	0.99984	0.99984	1	23103	0	1.2378	3.0009e-07	1.4966e-06	0.001575	21	4	1.2378
2	LOW_vs_HI	RACK1	3	1	1	1	23139	0	2.5184	6.2497e-07	1.4966e-06	0.001575	23	3	2.5184
2	LOW_vs_HI	DHX29	4	1	1	1	23135	0	1.4679	9.9014e-07	3.207e-06	0.00297	26	4	1.4679
2	LOW_vs_HI	MNAT1	5	1	1	1	23137	0	1.0681	7.1429e-07	3.207e-06	0.00297	24	5	1.0681
2	LOW_vs_HI	TRNT1	4	1	1	1	23134	0	1.3959	1.0315e-06	3.6346e-06	0.003237	27	4	1.3959
2	LOW_vs_HI	EXTL3	4	1	1	1	23130	0	1.1671	1.4522e-06	4.9174e-06	0.003795	30	4	1.1671
2	LOW_vs_HI	MAPK14	4	1	1	1	23131	0	1.006	1.4615e-06	4.9174e-06	0.003795	31	4	1.006
2	LOW_vs_HI	TAF11	5	0.99966	0.99967	1	23084	0	1.892	1.3527e-06	6.2001e-06	0.004631	29	4	1.892
2	LOW_vs_HI	ARMC7	5	0.23941	0.25808	1	5547	1	1.5997	1.7684e-06	7.9105e-06	0.005724	32	4	1.5997
2	LOW_vs_HI	GTF2H2	4	0.6632	0.66326	1	15051	0	1.6308	3.4417e-06	1.2186e-05	0.008551	33	3	1.6308
2	LOW_vs_HI	SLC39A9	4	0.99998	0.99998	1	23120	0	1.2899	3.9762e-06	1.3469e-05	0.009173	35	4	1.2899
2	LOW_vs_HI	DRAP1	4	0.99997	0.99997	1	23115	0	1.2291	5.0431e-06	1.689e-05	0.011139	36	4	1.2291
2	LOW_vs_HI	TCEB3	4	0.99996	0.99996	1	23113	0	1.1273	5.665e-06	1.9883e-05	0.012443	37	4	1.1273
2	LOW_vs_HI	NFS1	4	0.99195	0.9919	1	22841	0	1.2704	8.4944e-06	2.8435e-05	0.01646	47	3	1.2704
2	LOW_vs_HI	GPN2	5	0.27701	0.28913	1	6325	1	1.1599	7.2757e-06	3.2284e-05	0.016958	41	4	1.1599
2	LOW_vs_HI	INTS7	5	0.52372	0.52368	1	11798	0	1.5709	7.9411e-06	3.3994e-05	0.016958	44	3	1.5709
2	LOW_vs_HI	SGMS1	5	0.72878	0.72839	1	16532	0	1.2584	6.7036e-06	3.0573e-05	0.016958	38	4	1.2584
2	LOW_vs_HI	RPL13	4	0.66872	0.66886	1	15170	0	1.2899	1.5302e-05	5.4519e-05	0.025763	49	3	1.2899
2	LOW_vs_HI	USO1	4	0.996	0.99601	1	22947	0	1.0142	1.6458e-05	5.9222e-05	0.027426	51	3	1.0142
2	LOW_vs_HI	RABGGTB	4	0.37079	0.37085	1	8379	0	1.1368	1.8195e-05	6.3926e-05	0.027928	53	2	1.1368
2	LOW_vs_HI	C1H21orf59	5	0.99204	0.99207	1	22846	0	1.3725	2.0523e-05	8.2312e-05	0.034653	54	4	1.3725
2	LOW_vs_HI	FAM103A1	4	0.91161	0.91148	1	20889	0	1.3381	2.2556e-05	8.1029e-05	0.034653	55	3	1.3381
2	LOW_vs_HI	LOC100847880	4	0.18166	0.19622	1	4485	1	1.2867	2.585e-05	9.0437e-05	0.037394	57	2	1.2867
2	LOW_vs_HI	HNRNPA2B1	4	0.99997	0.99997	1	23118	0	1.054	2.6524e-05	9.2147e-05	0.037433	59	4	1.054
2	LOW_vs_HI	LOC510625	4	0.62976	0.62996	1	14254	0	1.4627	3.0743e-05	0.00010669	0.041172	64	3	1.4627
2	LOW_vs_HI	LHCGR	5	0.7434	0.74314	1	16882	0	1.067	2.9492e-05	0.00012208	0.044168	61	3	1.067
2	LOW_vs_HI	NUP50	5	0.99863	0.99865	1	23020	0	1.1151	3.0133e-05	0.0001255	0.044707	63	3	1.1151
2	LOW_vs_HI	UXT	4	0.99842	0.99844	1	23009	0	0.99507	4.0333e-05	0.00014089	0.04943	67	3	0.99507
2	LOW_vs_HI	MTOR	4	0.98953	0.98947	1	22789	0	1.4528	4.4141e-05	0.00015415	0.052303	69	3	1.4528
2	LOW_vs_HI	B3GALT6	4	0.95644	0.95634	1	21973	0	1.2827	4.7602e-05	0.0001627	0.053061	72	3	1.2827
2	LOW_vs_HI	PPP1R11	5	0.53761	0.53757	1	12105	0	1.2672	4.1921e-05	0.00017553	0.056449	68	3	1.2672
2	LOW_vs_HI	TCEA1	4	0.99984	0.99985	1	23102	0	1.0431	7.1657e-05	0.00026148	0.082938	73	4	1.0431
2	LOW_vs_HI	FUBP1	4	0.83818	0.8379	1	19103	0	0.96503	7.9387e-05	0.00029825	0.093324	75	3	0.96503
2	LOW_vs_HI	GTF2E1	5	1	1	1	23136	0	0.80809	8.7623e-07	4.0622e-06	0.003484	25	5	0.80809
2	LOW_vs_HI	RBBP6	5	1	1	1	23128	0	0.93743	3.5185e-06	1.7318e-05	0.011139	34	5	0.93743
2	LOW_vs_HI	RNMT	4	0.99999	0.99999	1	23127	0	0.77159	7.0016e-06	2.3304e-05	0.0142	40	4	0.77159
2	LOW_vs_HI	CALR	4	0.99999	0.99999	1	23125	0	0.86543	7.7173e-06	2.587e-05	0.015359	43	4	0.86543
2	LOW_vs_HI	COG5	5	0.99956	0.99956	1	23073	0	0.78688	6.9944e-06	3.1001e-05	0.016958	39	4	0.78688
2	LOW_vs_HI	MON2	5	0.99999	0.99999	1	23124	0	0.81366	8.1249e-06	3.4421e-05	0.016958	45	5	0.81366
2	LOW_vs_HI	TM9SF3	4	0.99998	0.99998	1	23119	0	0.89049	1.7226e-05	6.2215e-05	0.027928	52	4	0.89049
2	LOW_vs_HI	PBRM1	5	0.99979	0.99979	1	23097	0	0.75201	2.3606e-05	9.6423e-05	0.038494	56	4	0.75201
2	LOW_vs_HI	UBE3D	4	0.99997	0.99997	1	23117	0	0.87375	2.8857e-05	0.00010241	0.040191	60	4	0.87375
2	LOW_vs_HI	IMPAD1	4	0.99997	0.99997	1	23114	0	0.88477	3.2192e-05	0.00011139	0.0416	65	4	0.88477
2	LOW_vs_HI	SMARCA4	5	0.96917	0.96924	1	22270	0	0.94132	3.8181e-05	0.00016056	0.053061	66	3	0.94132
2	LOW_vs_HI	nc_guide303140	1	0.99966	0.99968	1	23083	0	2.8819	0.00034031	0.00034742	0.105849	140	1	2.8819
2	LOW_vs_HI	RPL32	4	0.013481	0.027327	0.80504	784	1	1.1754	9.8965e-05	0.00037393	0.112447	76	3	1.1754
2	LOW_vs_HI	GET4	4	0.99987	0.99988	1	23106	0	1.0182	0.00010291	0.00039061	0.115956	77	4	1.0182
2	LOW_vs_HI	RAG2	4	0.99989	0.99989	1	23108	0	0.8112	0.00011324	0.00042909	0.122092	81	4	0.8112
2	LOW_vs_HI	RPAP2	4	0.99835	0.99837	1	23007	0	1.1781	0.00011177	0.00042311	0.122092	80	3	1.1781
2	LOW_vs_HI	PLK1	4	0.097593	0.12826	1	3046	1	0.79021	0.00012572	0.00047698	0.131483	84	2	0.79021
2	LOW_vs_HI	DNM1L	4	0.99749	0.99751	1	22976	0	0.8038	0.00013966	0.00052744	0.138783	89	3	0.8038
2	LOW_vs_HI	ILK	5	0.0002089	0.00080089	0.218171	83	2	1.1218	0.00013935	0.0005454	0.140319	88	3	1.1218
2	LOW_vs_HI	NRDC	5	0.99967	0.99967	1	23085	0	0.95397	0.0001393	0.0005454	0.140319	87	4	0.95397
2	LOW_vs_HI	ARF4	5	0.98857	0.98862	1	22765	0	1.0085	0.00014775	0.00058174	0.146416	91	3	1.0085
2	LOW_vs_HI	PSMB5	5	0.4228	0.42307	1	9523	0	0.96237	0.00015326	0.0006074	0.150779	92	4	0.96237
2	LOW_vs_HI	CCT4	4	0.99855	0.99857	1	23017	0	1.2186	0.00017149	0.00064631	0.155303	95	3	1.2186
2	LOW_vs_HI	PFDN2	4	0.88685	0.88669	1	20252	0	0.83561	0.00017223	0.00065059	0.155303	96	2	0.83561
2	LOW_vs_HI	SUPT6H	4	0.99983	0.99984	1	23101	0	0.97446	0.00017471	0.00065914	0.155739	97	4	0.97446
2	LOW_vs_HI	KPNA2	5	0.93651	0.93671	1	21495	0	0.81586	0.00017801	0.00069335	0.161139	98	4	0.81586
2	LOW_vs_HI	VPS53	4	0.99945	0.99945	1	23061	0	1.077	0.00018447	0.00069591	0.161139	99	3	1.077
2	LOW_vs_HI	PRRC2A	5	0.98939	0.98946	1	22783	0	0.80765	0.0001856	0.00071815	0.161605	100	4	0.80765
2	LOW_vs_HI	LOC101904339	5	0.91237	0.91223	1	20910	0	0.85191	0.0001909	0.00073568	0.162235	102	3	0.85191
2	LOW_vs_HI	ZBTB1	4	0.99956	0.99957	1	23074	0	0.82315	0.00021332	0.0008088	0.168803	110	3	0.82315
2	LOW_vs_HI	CSNK2A1	4	0.62892	0.62911	1	14234	0	0.81395	0.00022523	0.00085412	0.173484	113	3	0.81395
2	LOW_vs_HI	SAP30BP	4	0.43706	0.43708	1	9804	0	1.213	0.00022979	0.00087508	0.176195	114	3	1.213
2	LOW_vs_HI	PIAS1	4	0.99502	0.99501	1	22917	0	0.95205	0.0002331	0.00088833	0.177322	115	3	0.95205
2	LOW_vs_HI	CLP1	4	0.99976	0.99977	1	23092	0	0.94181	0.00023614	0.00090586	0.179276	116	4	0.94181
2	LOW_vs_HI	UBE2E3	4	0.36966	0.3697	1	8357	0	1.1462	0.00025839	0.00098197	0.18948	119	3	1.1462
2	LOW_vs_HI	HYOU1	5	0.017093	0.036945	0.858906	904	2	0.88184	0.00027194	0.0010324	0.190107	124	3	0.88184
2	LOW_vs_HI	TAF13	4	0.91017	0.91004	1	20838	0	1.236	0.0002767	0.0010427	0.190107	126	3	1.236
2	LOW_vs_HI	UBE4B	4	0.99973	0.99973	1	23090	0	0.86032	0.0002668	0.0010179	0.190107	122	3	0.86032
2	LOW_vs_HI	ALG6	5	0.99956	0.99956	1	23071	0	0.77009	0.00029397	0.0011162	0.192962	128	4	0.77009
2	LOW_vs_HI	ATP6V1C1	4	0.90455	0.90437	1	20688	0	0.89992	0.0003	0.0011098	0.192962	133	2	0.89992
2	LOW_vs_HI	CCDC18	4	0.98352	0.98347	1	22633	0	1.0585	0.00029831	0.0011055	0.192962	131	3	1.0585
2	LOW_vs_HI	GTF2E2	4	0.99833	0.99835	1	23004	0	0.83702	0.00031089	0.001138	0.192962	135	3	0.83702
2	LOW_vs_HI	GTF2H3	4	0.99904	0.99904	1	23032	0	0.97914	0.00031494	0.00115	0.192962	137	3	0.97914
2	LOW_vs_HI	RIC1	5	0.99851	0.99854	1	23013	0	0.90853	0.00029572	0.0011218	0.192962	129	3	0.90853

## Sheet: Pro_viral_sorted_alphabetically
Blue	pos|p-value <=0.005; pos|fdr <=0.1; pos|l2fc>=0.95
Non-colored	pos|p-value <=0.05; pos|fdr <=0.2; pos|l2fc>=0.75
screen	comparison	id	num	neg|score	neg|p-value	neg|fdr	neg|rank	neg|goodsgrna	neg|lfc	pos|score	pos|p-value	pos|fdr	pos|rank	pos|goodsgrna	pos|lfc
2	NEG_vs_HI	ACO2	5	0.037906	0.076518	0.966252	1684	1	0.97091	0.00030781	0.0012356	0.157192	179	3	0.97091
2	NEG_vs_HI	ACTR6	4	0.99993	0.99993	1	23069	0	0.75776	6.923e-05	0.00025081	0.047991	123	4	0.75776
1	NEG_vs_HI	ALG10	4	0.99994	0.99993	1	23123	0	1.3344	6.0714e-05	0.00022084	0.089717	58	4	1.3344
2	NEG_vs_HI	ALG10	4	0.97406	0.97396	1	22314	0	1.0725	0.0003674	0.0014003	0.169742	189	3	1.0725
2	NEG_vs_HI	ALG5	4	1	1	1	23101	0	1.3572	8.8534e-07	2.352e-06	0.000878	64	4	1.3572
2	LOW_vs_HI	ALG6	5	0.99956	0.99956	1	23071	0	0.77009	0.00029397	0.0011162	0.192962	128	4	0.77009
2	NEG_vs_HI	APOO	5	0.69003	0.68981	1	15610	0	0.83479	0.00045175	0.0017535	0.1833	214	4	0.83479
2	NEG_vs_HI	ARF4	5	1	1	1	23096	0	1.3975	3.7536e-07	1.9243e-06	0.000743	59	5	1.3975
2	LOW_vs_HI	ARF4	5	0.98857	0.98862	1	22765	0	1.0085	0.00014775	0.00058174	0.146416	91	3	1.0085
1	NEG_vs_HI	ARFRP1	4	1	1	1	23143	0	1.9594	4.7507e-08	2.1379e-07	0.000275	16	4	1.9594
2	NEG_vs_HI	ARFRP1	4	1	1	1	23115	0	1.2545	7.6275e-08	2.1382e-07	0.000113	43	4	1.2545
1	NEG_vs_HI	ARL1	4	0.98679	0.98683	1	22737	0	1.3485	0.00013829	0.00053811	0.180585	70	4	1.3485
2	NEG_vs_HI	ARMC7	5	0.33663	0.35893	1	7788	1	1.8394	5.0244e-06	2.4589e-05	0.007299	76	3	1.8394
2	LOW_vs_HI	ARMC7	5	0.23941	0.25808	1	5547	1	1.5997	1.7684e-06	7.9105e-06	0.005724	32	4	1.5997
1	LOW_vs_HI	ASNA1	5	0.97125	0.9713	1	22338	0	0.84222	0.00014307	0.00066766	0.139283	108	3	0.84222
2	NEG_vs_HI	ASNA1	5	1	1	1	23130	0	2.0018	4.3453e-09	2.1382e-07	0.000113	25	5	2.0018
2	NEG_vs_HI	ATP2C1	5	0.99956	0.99956	1	23020	0	0.87838	9.002e-05	0.00041587	0.07193	129	4	0.87838
2	NEG_vs_HI	ATP6V1C1	4	0.91113	0.91099	1	20812	0	1.1327	0.00033596	0.0012754	0.15962	184	2	1.1327
2	LOW_vs_HI	ATP6V1C1	4	0.90455	0.90437	1	20688	0	0.89992	0.0003	0.0011098	0.192962	133	2	0.89992
2	NEG_vs_HI	ATXN7L3	5	0.83234	0.83221	1	18946	0	1.0198	0.00014663	0.00064508	0.100917	146	3	1.0198
1	NEG_vs_HI	B3GALT6	4	0.69567	0.71179	1	16489	1	1.1769	0.0001041	0.00040556	0.142289	66	2	1.1769
2	NEG_vs_HI	B3GALT6	4	0.99999	0.99999	1	23095	0	2.4215	1.1004e-06	4.0625e-06	0.001425	66	4	2.4215
2	LOW_vs_HI	B3GALT6	4	0.95644	0.95634	1	21973	0	1.2827	4.7602e-05	0.0001627	0.053061	72	3	1.2827
1	NEG_vs_HI	B3GAT3	5	1	1	1	23141	0	3.0383	1.0163e-09	2.1379e-07	0.000275	12	5	3.0383
1	LOW_vs_HI	B3GAT3	5	1	1	1	23150	0	2.0815	1.0959e-11	2.1379e-07	0.000215	7	5	2.0815
2	NEG_vs_HI	B3GAT3	5	1	1	1	23143	0	2.1916	5.2753e-11	2.1382e-07	0.000113	11	5	2.1916
2	LOW_vs_HI	B3GAT3	5	1	1	1	23138	0	1.2372	2.1768e-07	1.069e-06	0.001238	17	5	1.2372
1	NEG_vs_HI	B4GALT7	5	0.94383	0.94401	1	21631	0	1.9393	2.5953e-06	1.1758e-05	0.006981	39	3	1.9393
2	NEG_vs_HI	B4GALT7	5	0.99989	0.99989	1	23060	0	1.7777	6.9202e-07	3.2072e-06	0.00116	62	4	1.7777
1	NEG_vs_HI	BCO2	4	0.99994	0.99993	1	23124	0	0.8116	5.9626e-05	0.00021529	0.089021	57	4	0.8116
2	NEG_vs_HI	BRD7	5	1	1	1	23103	0	1.1214	4.59e-07	2.352e-06	0.000878	60	5	1.1214
2	LOW_vs_HI	BRD7	5	1	1	1	23142	0	1.0526	6.3745e-08	2.138e-07	0.00033	15	5	1.0526
2	NEG_vs_HI	C1H21orf59	5	0.99862	0.99864	1	22968	0	1.274	0.00014516	0.00063867	0.100917	144	3	1.274
2	LOW_vs_HI	C1H21orf59	5	0.99204	0.99207	1	22846	0	1.3725	2.0523e-05	8.2312e-05	0.034653	54	4	1.3725
1	NEG_vs_HI	C1H3orf58	5	0.88898	0.88898	1	20257	0	1.5497	0.00010795	0.00049877	0.169846	67	4	1.5497
1	LOW_vs_HI	C1H3orf58	5	1	1	1	23141	0	1.5759	4.3987e-09	2.1379e-07	0.000215	16	5	1.5759
2	NEG_vs_HI	C1H3orf58	5	0.99695	0.99695	1	22915	0	1.6403	5.429e-06	2.6727e-05	0.00764	77	4	1.6403
2	LOW_vs_HI	C1H3orf58	5	0.99984	0.99984	1	23103	0	1.2378	3.0009e-07	1.4966e-06	0.001575	21	4	1.2378
2	LOW_vs_HI	CALR	4	0.99999	0.99999	1	23125	0	0.86543	7.7173e-06	2.587e-05	0.015359	43	4	0.86543
2	NEG_vs_HI	CARM1	5	0.9912	0.99127	1	22755	0	0.76487	6.438e-05	0.00029571	0.055663	121	4	0.76487
1	NEG_vs_HI	CCDC141	5	0.99999	0.99999	1	23129	0	0.82394	1.3066e-05	5.3661e-05	0.027012	46	5	0.82394
2	NEG_vs_HI	CCDC18	4	0.99986	0.99986	1	23054	0	0.96007	0.0001421	0.00053561	0.088442	142	4	0.96007
2	LOW_vs_HI	CCDC18	4	0.98352	0.98347	1	22633	0	1.0585	0.00029831	0.0011055	0.192962	131	3	1.0585
2	LOW_vs_HI	CCT4	4	0.99855	0.99857	1	23017	0	1.2186	0.00017149	0.00064631	0.155303	95	3	1.2186
1	NEG_vs_HI	CCT8L2	4	0.58287	0.63883	1	14973	1	1.2398	2.753e-05	0.00010155	0.045221	53	3	1.2398
2	NEG_vs_HI	CDH2	4	0.99994	0.99994	1	23071	0	0.91035	6.2284e-05	0.00022429	0.043639	119	4	0.91035
2	NEG_vs_HI	CENPI	4	0.97724	0.9772	1	22391	0	1.0204	0.00047338	0.0017753	0.1833	220	2	1.0204
2	LOW_vs_HI	CLP1	4	0.99976	0.99977	1	23092	0	0.94181	0.00023614	0.00090586	0.179276	116	4	0.94181
2	NEG_vs_HI	COG1	5	0.99989	0.9999	1	23062	0	1.7567	3.7331e-08	2.1382e-07	0.000113	35	4	1.7567
2	NEG_vs_HI	COG2	4	1	1	1	23121	0	1.5912	4.1353e-08	2.1382e-07	0.000113	37	4	1.5912
2	NEG_vs_HI	COG3	4	0.32288	0.33118	1	7532	1	1.1991	0.00033132	0.0012592	0.159309	183	3	1.1991
2	NEG_vs_HI	COG4	4	1	1	1	23120	0	1.835	5.3578e-08	2.1382e-07	0.000113	38	4	1.835
1	NEG_vs_HI	COG5	5	0.99952	0.99952	1	23099	0	1.2521	1.3651e-06	6.1999e-06	0.00388	36	5	1.2521
1	LOW_vs_HI	COG5	5	0.9996	0.9996	1	23089	0	0.89022	2.2304e-07	1.0689e-06	0.000917	25	5	0.89022
2	NEG_vs_HI	COG5	5	0.99356	0.99355	1	22814	0	1.9339	1.9528e-09	2.1382e-07	0.000113	22	4	1.9339
2	LOW_vs_HI	COG5	5	0.99956	0.99956	1	23073	0	0.78688	6.9944e-06	3.1001e-05	0.016958	39	4	0.78688
1	NEG_vs_HI	COG6	4	0.42789	0.55986	1	12678	1	2.0873	7.5176e-05	0.0002837	0.107694	62	3	2.0873
1	LOW_vs_HI	COG6	4	0.97911	0.97921	1	22538	0	1.2488	4.3e-06	1.7317e-05	0.008911	46	3	1.2488
2	NEG_vs_HI	COG6	4	1	1	1	23099	0	1.188	1.3996e-06	4.9178e-06	0.001699	67	4	1.188
1	NEG_vs_HI	COG7	5	1	1	1	23140	0	1.6612	1.5753e-07	6.4137e-07	0.000594	24	5	1.6612
1	LOW_vs_HI	COG7	5	1	1	1	23140	0	1.0462	1.2569e-07	6.4137e-07	0.000594	23	5	1.0462
2	NEG_vs_HI	COG7	5	1	1	1	23117	0	1.3121	6.3695e-08	2.1382e-07	0.000113	41	5	1.3121
2	NEG_vs_HI	COG8	5	0.99742	0.99743	1	22932	0	0.97024	0.00037761	0.0014773	0.175881	190	4	0.97024
2	NEG_vs_HI	COX7A1	5	0.098272	0.16358	1	3390	1	0.96873	0.00051461	0.0019827	0.19787	227	3	0.96873
2	NEG_vs_HI	CSE1L	4	0.98412	0.98406	1	22571	0	1.0446	0.0001749	0.00065962	0.102499	151	3	1.0446
2	NEG_vs_HI	CSNK2A1	4	0.90709	0.90697	1	20704	0	1.2067	3.6298e-05	0.0001285	0.028068	107	3	1.2067
2	LOW_vs_HI	CSNK2A1	4	0.62892	0.62911	1	14234	0	0.81395	0.00022523	0.00085412	0.173484	113	3	0.81395
1	LOW_vs_HI	CSNK2B	3	0.95166	0.95184	1	21841	0	1.2447	8.2166e-05	0.00024351	0.067126	93	2	1.2447
2	NEG_vs_HI	CTDP1	5	1	1	1	23106	0	0.97892	2.043e-07	1.0691e-06	0.000434	54	5	0.97892
2	NEG_vs_HI	DDX3X	4	0.99999	0.99999	1	23087	0	1.0206	1.144e-05	4.1267e-05	0.010857	88	4	1.0206
1	NEG_vs_HI	DHPS	5	0.91118	0.91105	1	20815	0	1.3236	4.3118e-06	2.202e-05	0.011858	43	4	1.3236
1	LOW_vs_HI	DHPS	5	0.99395	0.99395	1	22933	0	0.98549	8.9815e-07	4.062e-06	0.002939	31	4	0.98549
2	NEG_vs_HI	DHPS	5	1	1	1	23112	0	1.4216	9.5395e-08	6.4145e-07	0.00028	46	5	1.4216
2	LOW_vs_HI	DHPS	5	1	1	1	23146	0	1.7557	1.8829e-08	2.138e-07	0.00033	11	5	1.7557
2	NEG_vs_HI	DHX29	4	1	1	1	23109	0	2.0714	1.3522e-07	6.4145e-07	0.00028	49	4	2.0714
2	LOW_vs_HI	DHX29	4	1	1	1	23135	0	1.4679	9.9014e-07	3.207e-06	0.00297	26	4	1.4679
2	LOW_vs_HI	DNM1L	4	0.99749	0.99751	1	22976	0	0.8038	0.00013966	0.00052744	0.138783	89	3	0.8038
2	NEG_vs_HI	DOHH	5	0.99954	0.99954	1	23017	0	1.2089	5.099e-05	0.00023156	0.044678	114	4	1.2089
1	LOW_vs_HI	DOT1L	5	0.99995	0.99995	1	23113	0	0.84556	8.5851e-06	3.7413e-05	0.017041	49	5	0.84556
2	LOW_vs_HI	DRAP1	4	0.99997	0.99997	1	23115	0	1.2291	5.0431e-06	1.689e-05	0.011139	36	4	1.2291
2	NEG_vs_HI	DTHD1	5	0.97539	0.97546	1	22347	0	0.78019	0.00027535	0.0011086	0.144983	172	4	0.78019
1	NEG_vs_HI	DYRK1A	5	1	1	1	23138	0	1.4061	4.8779e-07	2.7793e-06	0.002076	30	5	1.4061
2	NEG_vs_HI	EEF2	4	0.45461	0.45457	1	10249	0	1.9767	2.6954e-05	9.3865e-05	0.021733	102	3	1.9767
2	NEG_vs_HI	EIF1AX	5	0.99975	0.99976	1	23041	0	1.8451	1.4743e-07	6.4145e-07	0.00028	51	4	1.8451
2	NEG_vs_HI	EIF2S1	2	0.99944	0.99943	1	23011	0	1.3644	0.00055545	0.0010586	0.143221	230	2	1.3644
2	NEG_vs_HI	EIF5	4	0.998	0.99801	1	22947	0	2.1222	8.4699e-07	1.9243e-06	0.000743	63	3	2.1222
2	NEG_vs_HI	EIF5A	5	1	1	1	23142	0	1.8462	8.8728e-11	2.1382e-07	0.000113	12	5	1.8462
2	LOW_vs_HI	EIF5A	5	1	1	1	23147	0	1.781	1.0677e-08	2.138e-07	0.00033	9	5	1.781
1	NEG_vs_HI	ELOF1	5	0.99644	0.99645	1	23009	0	1.7661	4.4704e-07	2.3517e-06	0.001878	27	5	1.7661
1	LOW_vs_HI	ELOF1	5	0.90611	0.90605	1	20670	0	0.93678	1.6672e-05	6.8199e-05	0.025471	61	4	0.93678
2	NEG_vs_HI	ELOF1	5	1	1	1	23105	0	1.1776	2.3307e-07	1.0691e-06	0.000434	56	5	1.1776
2	NEG_vs_HI	ENY2	5	0.95417	0.95428	1	21862	0	1.3027	2.0196e-06	8.3388e-06	0.002758	69	4	1.3027
1	LOW_vs_HI	ERCC2	5	0.98579	0.98585	1	22724	0	0.97532	7.0544e-06	3.0999e-05	0.014955	48	4	0.97532
2	NEG_vs_HI	ERCC3	5	0.58462	0.58458	1	13200	0	1.6358	1.7899e-05	7.4194e-05	0.017894	95	4	1.6358
1	NEG_vs_HI	ERRFI1	4	0.97478	0.97485	1	22443	0	0.92499	0.00015444	0.00060224	0.190995	72	4	0.92499
1	NEG_vs_HI	EXT1	4	1	1	1	23148	0	2.5766	3.6324e-10	2.1379e-07	0.000275	9	4	2.5766
1	LOW_vs_HI	EXT1	4	1	1	1	23146	0	2.3654	5.7504e-10	2.1379e-07	0.000215	11	4	2.3654
2	NEG_vs_HI	EXT1	4	1	1	1	23141	0	2.9852	8.9567e-11	2.1382e-07	0.000113	13	4	2.9852
2	LOW_vs_HI	EXT1	4	1	1	1	23132	0	1.9695	2.9272e-08	2.138e-07	0.00033	14	4	1.9695
1	NEG_vs_HI	EXT2	5	0.99975	0.99975	1	23114	0	2.2626	1.3424e-09	2.1379e-07	0.000275	13	5	2.2626
1	LOW_vs_HI	EXT2	5	0.99997	0.99998	1	23116	0	1.4754	2.5813e-09	2.1379e-07	0.000215	14	5	1.4754
2	NEG_vs_HI	EXT2	5	1	1	1	23140	0	3.4971	1.2494e-10	2.1382e-07	0.000113	14	5	3.4971
2	LOW_vs_HI	EXT2	5	0.99994	0.99994	1	23110	0	1.9323	2.4428e-07	1.069e-06	0.001238	19	4	1.9323
1	NEG_vs_HI	EXTL3	4	1	1	1	23145	0	2.5003	2.2696e-09	2.1379e-07	0.000275	14	4	2.5003
1	LOW_vs_HI	EXTL3	4	1	1	1	23142	0	1.6556	1.2159e-08	2.1379e-07	0.000215	19	4	1.6556
2	NEG_vs_HI	EXTL3	4	1	1	1	23134	0	2.0855	1.3706e-09	2.1382e-07	0.000113	20	4	2.0855
2	LOW_vs_HI	EXTL3	4	1	1	1	23130	0	1.1671	1.4522e-06	4.9174e-06	0.003795	30	4	1.1671
2	NEG_vs_HI	FAM103A1	4	0.53864	0.53858	1	12160	0	1.3117	2.6689e-05	9.301e-05	0.021733	101	2	1.3117
2	LOW_vs_HI	FAM103A1	4	0.91161	0.91148	1	20889	0	1.3381	2.2556e-05	8.1029e-05	0.034653	55	3	1.3381
1	NEG_vs_HI	FAM20B	5	0.99892	0.99893	1	23087	0	1.4038	0.00012796	0.00059497	0.190995	68	5	1.4038
1	LOW_vs_HI	FAM20B	5	0.99999	0.99999	1	23127	0	0.95742	1.0887e-05	4.5965e-05	0.019006	53	5	0.95742
2	NEG_vs_HI	FAM20B	5	1	1	1	23144	0	1.8343	3.7789e-12	2.1382e-07	0.000113	10	5	1.8343
2	LOW_vs_HI	FAM20B	5	1	1	1	23144	0	1.4662	2.2351e-08	2.138e-07	0.00033	13	5	1.4662
1	NEG_vs_HI	FBXW7	4	0.95153	0.95143	1	21823	0	1.3103	1.1164e-06	4.062e-06	0.002766	33	3	1.3103
2	NEG_vs_HI	FNDC3B	5	0.88768	0.88765	1	20241	0	0.95707	4.7939e-06	2.4161e-05	0.007299	75	4	0.95707
2	LOW_vs_HI	FUBP1	4	0.83818	0.8379	1	19103	0	0.96503	7.9387e-05	0.00029825	0.093324	75	3	0.96503
1	NEG_vs_HI	FZR1	4	1	1	1	23136	0	1.1493	8.7214e-07	2.3517e-06	0.001878	32	4	1.1493
2	NEG_vs_HI	FZR1	4	0.83403	0.83382	1	18973	0	1.007	2.8119e-05	9.8569e-05	0.022596	104	3	1.007
1	NEG_vs_HI	GALE	5	0.99817	0.99819	1	23061	0	1.717	1.0328e-07	6.4137e-07	0.000594	17	5	1.717
1	LOW_vs_HI	GALE	5	0.99675	0.99676	1	23003	0	0.93392	8.6538e-06	3.7413e-05	0.017041	50	4	0.93392
2	NEG_vs_HI	GALE	5	1	1	1	23138	0	1.5318	1.4071e-10	2.1382e-07	0.000113	16	5	1.5318
2	LOW_vs_HI	GALE	5	1	1	1	23129	0	1.2132	2.8675e-07	1.069e-06	0.001238	20	5	1.2132
2	NEG_vs_HI	GALNT3	4	0.71953	0.71941	1	16320	0	0.89871	0.00024035	0.00092176	0.132961	162	3	0.89871
1	NEG_vs_HI	GET4	4	1	1	1	23147	0	3.1296	6.5966e-10	2.1379e-07	0.000275	10	4	3.1296
1	LOW_vs_HI	GET4	4	0.99612	0.9961	1	22987	0	1.3847	1.0308e-06	3.6344e-06	0.002715	32	4	1.3847
2	NEG_vs_HI	GET4	4	1	1	1	23139	0	2.45	1.3885e-10	2.1382e-07	0.000113	15	4	2.45
2	LOW_vs_HI	GET4	4	0.99987	0.99988	1	23106	0	1.0182	0.00010291	0.00039061	0.115956	77	4	1.0182
1	NEG_vs_HI	GLCE	5	0.9911	0.99117	1	22854	0	2.0214	1.5607e-07	6.4137e-07	0.000594	23	5	2.0214
1	LOW_vs_HI	GLCE	5	0.9476	0.94773	1	21744	0	1.6383	2.6499e-09	2.1379e-07	0.000215	15	4	1.6383
2	NEG_vs_HI	GLCE	5	1	1	1	23146	0	2.6644	7.2148e-14	2.1382e-07	0.000113	8	5	2.6644
2	LOW_vs_HI	GLCE	5	1	1	1	23145	0	1.4938	2.0734e-08	2.138e-07	0.00033	12	5	1.4938
1	NEG_vs_HI	GOSR1	5	0.99173	0.99177	1	22863	0	1.6797	1.9247e-05	7.9316e-05	0.036733	49	5	1.6797
2	NEG_vs_HI	GOSR1	5	1	1	1	23114	0	1.5566	7.6659e-08	6.4145e-07	0.00028	44	5	1.5566
2	LOW_vs_HI	GPN2	5	0.27701	0.28913	1	6325	1	1.1599	7.2757e-06	3.2284e-05	0.016958	41	4	1.1599
2	NEG_vs_HI	GPR89A	4	0.69958	0.69947	1	15823	0	1.2511	9.2764e-05	0.00034489	0.062384	133	3	1.2511
1	LOW_vs_HI	GTF2A2	5	1	1	1	23136	0	1.0238	1.8818e-06	8.3378e-06	0.005081	35	5	1.0238
2	NEG_vs_HI	GTF2A2	5	0.98273	0.98282	1	22536	0	0.87938	0.000323	0.0012853	0.159986	182	4	0.87938
1	LOW_vs_HI	GTF2B	4	0.9833	0.98333	1	22667	0	1.3724	0.00010783	0.00042223	0.09876	101	3	1.3724
2	NEG_vs_HI	GTF2E1	5	1	1	1	23100	0	1.3581	6.0419e-07	2.7796e-06	0.001022	61	5	1.3581
2	LOW_vs_HI	GTF2E1	5	1	1	1	23136	0	0.80809	8.7623e-07	4.0622e-06	0.003484	25	5	0.80809
2	NEG_vs_HI	GTF2E2	4	0.96527	0.96514	1	22115	0	1.1236	4.9617e-05	0.00017169	0.036139	113	3	1.1236
2	LOW_vs_HI	GTF2E2	4	0.99833	0.99835	1	23004	0	0.83702	0.00031089	0.001138	0.192962	135	3	0.83702
1	LOW_vs_HI	GTF2F2	5	0.98101	0.98112	1	22594	0	0.91199	4.6974e-05	0.00021186	0.059829	80	4	0.91199
2	NEG_vs_HI	GTF2F2	5	0.92244	0.92251	1	21086	0	0.90659	1.2589e-05	5.1102e-05	0.013294	89	4	0.90659
2	NEG_vs_HI	GTF2H2	4	0.76506	0.76509	1	17386	0	1.8024	2.805e-06	9.6217e-06	0.003138	72	3	1.8024
2	LOW_vs_HI	GTF2H2	4	0.6632	0.66326	1	15051	0	1.6308	3.4417e-06	1.2186e-05	0.008551	33	3	1.6308
2	NEG_vs_HI	GTF2H3	4	1	1	1	23116	0	1.3702	6.7977e-08	2.1382e-07	0.000113	42	4	1.3702
2	LOW_vs_HI	GTF2H3	4	0.99904	0.99904	1	23032	0	0.97914	0.00031494	0.00115	0.192962	137	3	0.97914
2	NEG_vs_HI	GTF2H4	5	0.99764	0.99764	1	22936	0	0.92909	0.00042082	0.001637	0.178988	202	3	0.92909
2	LOW_vs_HI	HNRNPA2B1	4	0.99997	0.99997	1	23118	0	1.054	2.6524e-05	9.2147e-05	0.037433	59	4	1.054
1	NEG_vs_HI	HS2ST1	4	0.99966	0.99964	1	23108	0	2.0621	3.0166e-07	6.4137e-07	0.000594	25	4	2.0621
1	LOW_vs_HI	HS2ST1	4	0.99996	0.99996	1	23114	0	1.6558	1.7626e-07	2.1379e-07	0.000215	24	4	1.6558
2	NEG_vs_HI	HS2ST1	4	0.99997	0.99997	1	23078	0	2.5254	1.3036e-08	2.1382e-07	0.000113	29	4	2.5254
2	LOW_vs_HI	HS2ST1	4	0.9825	0.98247	1	22612	0	1.5688	2.1634e-07	6.4139e-07	0.000874	16	3	1.5688
2	NEG_vs_HI	HSP90B1	5	0.9998	0.9998	1	23046	0	1.3003	0.00013535	0.00060061	0.095903	139	4	1.3003
2	NEG_vs_HI	HSPA9	3	0.9995	0.99951	1	23013	0	0.92851	0.00049865	0.0014507	0.174943	224	3	0.92851
2	LOW_vs_HI	HYOU1	5	0.017093	0.036945	0.858906	904	2	0.88184	0.00027194	0.0010324	0.190107	124	3	0.88184
2	LOW_vs_HI	ILK	5	0.0002089	0.00080089	0.218171	83	2	1.1218	0.00013935	0.0005454	0.140319	88	3	1.1218
1	LOW_vs_HI	IMPAD1	4	0.99987	0.99986	1	23107	0	1.1889	2.0698e-05	7.4612e-05	0.025787	69	4	1.1889
2	NEG_vs_HI	IMPAD1	4	1	1	1	23126	0	1.6443	1.3506e-08	2.1382e-07	0.000113	30	4	1.6443
2	LOW_vs_HI	IMPAD1	4	0.99997	0.99997	1	23114	0	0.88477	3.2192e-05	0.00011139	0.0416	65	4	0.88477
2	LOW_vs_HI	INTS7	5	0.52372	0.52368	1	11798	0	1.5709	7.9411e-06	3.3994e-05	0.016958	44	3	1.5709
2	NEG_vs_HI	IWS1	4	0.99751	0.99753	1	22933	0	1.0547	0.00041335	0.0015628	0.17867	200	3	1.0547
1	LOW_vs_HI	KIAA1109	5	0.99966	0.99967	1	23093	0	0.80921	3.2181e-07	1.4965e-06	0.001238	27	5	0.80921
2	NEG_vs_HI	KPNA2	5	0.3344	0.35716	1	7738	1	1.0784	4.6203e-05	0.00020762	0.041885	109	3	1.0784
2	LOW_vs_HI	KPNA2	5	0.93651	0.93671	1	21495	0	0.81586	0.00017801	0.00069335	0.161139	98	4	0.81586
2	LOW_vs_HI	LHCGR	5	0.7434	0.74314	1	16882	0	1.067	2.9492e-05	0.00012208	0.044168	61	3	1.067
2	NEG_vs_HI	LOC100847545	4	0.76771	0.76773	1	17445	0	0.88923	0.00047448	0.00178	0.1833	221	2	0.88923
2	LOW_vs_HI	LOC100847880	4	0.18166	0.19622	1	4485	1	1.2867	2.585e-05	9.0437e-05	0.037394	57	2	1.2867
1	LOW_vs_HI	LOC100847997	4	0.09331	0.17379	0.981518	4152	2	2.1051	2.6919e-05	9.9412e-05	0.031108	75	2	2.1051
2	LOW_vs_HI	LOC101904339	5	0.91237	0.91223	1	20910	0	0.85191	0.0001909	0.00073568	0.162235	102	3	0.85191
2	NEG_vs_HI	LOC104968423	4	0.99898	0.99897	1	22987	0	1.0622	0.00013968	0.00052706	0.088427	141	3	1.0622
1	LOW_vs_HI	LOC104976215	4	0.3951	0.46185	1	10713	1	1.3055	9.5054e-05	0.00036494	0.088953	96	3	1.3055
1	NEG_vs_HI	LOC107131133	4	1	1	1	23134	0	1.6528	1.9355e-06	7.055e-06	0.004299	38	4	1.6528
1	LOW_vs_HI	LOC107131133	4	0.94727	0.94716	1	21738	0	0.8707	7.7754e-05	0.00029268	0.077899	89	3	0.8707
2	NEG_vs_HI	LOC107131133	4	1	1	1	23128	0	1.7681	6.6796e-09	2.1382e-07	0.000113	27	4	1.7681
2	NEG_vs_HI	LOC510625	4	0.88715	0.88699	1	20230	0	0.95725	0.00050138	0.0018818	0.190259	225	2	0.95725
2	LOW_vs_HI	LOC510625	4	0.62976	0.62996	1	14254	0	1.4627	3.0743e-05	0.00010669	0.041172	64	3	1.4627
1	NEG_vs_HI	LOC526865	5	1	1	1	23137	0	1.07	1.0878e-07	6.4137e-07	0.000594	18	5	1.07
2	NEG_vs_HI	LOC526865	5	1	1	1	23124	0	1.4331	3.3092e-08	2.1382e-07	0.000113	32	5	1.4331
2	LOW_vs_HI	LOC526865	5	1	1	1	23148	0	0.99336	6.5544e-09	2.138e-07	0.00033	8	5	0.99336
2	NEG_vs_HI	LOC786974	4	0.97435	0.97427	1	22327	0	0.85136	0.00034286	0.0012994	0.160878	186	3	0.85136
2	NEG_vs_HI	LOC787760	4	0.97144	0.97138	1	22266	0	0.75103	0.00043144	0.0016197	0.178988	207	3	0.75103
2	NEG_vs_HI	MAD2L1	3	0.90103	0.90115	1	20560	0	1.3574	0.00061314	0.0017813	0.1833	238	2	1.3574
2	NEG_vs_HI	MAPK14	4	1	1	1	23110	0	1.3114	1.3055e-07	4.2763e-07	0.00022	48	4	1.3114
2	LOW_vs_HI	MAPK14	4	1	1	1	23131	0	1.006	1.4615e-06	4.9174e-06	0.003795	31	4	1.006
1	LOW_vs_HI	MBTPS1	5	0.99999	0.99999	1	23122	0	1.0231	1.465e-05	6.0502e-05	0.023746	59	5	1.0231
2	NEG_vs_HI	MBTPS1	5	1	1	1	23119	0	1.1732	5.761e-08	2.1382e-07	0.000113	39	5	1.1732
2	NEG_vs_HI	MBTPS2	4	0.99999	0.99999	1	23090	0	1.1126	7.2789e-06	2.5017e-05	0.007332	83	4	1.1126
1	LOW_vs_HI	MCM3AP	5	0.99974	0.99974	1	23099	0	0.77001	0.0001548	0.00073565	0.149427	110	5	0.77001
1	NEG_vs_HI	MECP2	5	0.75672	0.78101	1	17469	1	0.88511	6.2183e-05	0.00028242	0.107694	60	4	0.88511
1	NEG_vs_HI	MED16	5	1	1	1	23152	0	4.089	5.6762e-12	2.1379e-07	0.000275	5	5	4.089
1	LOW_vs_HI	MED16	5	1	1	1	23156	0	3.4524	5.7259e-14	2.1379e-07	0.000215	1	5	3.4524
2	NEG_vs_HI	MED16	5	1	1	1	23152	0	3.5315	9.3821e-18	2.1382e-07	0.000113	1	5	3.5315
2	LOW_vs_HI	MED16	5	1	1	1	23149	0	1.4797	3.847e-09	2.138e-07	0.00033	7	5	1.4797
1	NEG_vs_HI	MED23	5	1	1	1	23151	0	1.8965	4.3709e-11	2.1379e-07	0.000275	6	5	1.8965
1	LOW_vs_HI	MED23	5	1	1	1	23149	0	1.495	1.652e-10	2.1379e-07	0.000215	8	5	1.495
2	NEG_vs_HI	MED23	5	1	1	1	23136	0	1.4506	9.5593e-10	2.1382e-07	0.000113	18	5	1.4506
1	NEG_vs_HI	MED24	5	1	1	1	23156	0	3.9749	1.1989e-13	2.1379e-07	0.000275	1	5	3.9749
1	LOW_vs_HI	MED24	5	1	1	1	23155	0	3.2317	2.3503e-13	2.1379e-07	0.000215	2	5	3.2317
2	NEG_vs_HI	MED24	5	1	1	1	23153	0	3.7734	1.9706e-17	2.1382e-07	0.000113	2	5	3.7734
2	LOW_vs_HI	MED24	5	1	1	1	23154	0	1.76	3.3263e-12	2.138e-07	0.00033	2	5	1.76
1	NEG_vs_HI	MED25	5	1	1	1	23153	0	2.8556	2.028e-12	2.1379e-07	0.000275	4	5	2.8556
1	LOW_vs_HI	MED25	5	1	1	1	23152	0	2.9968	9.7958e-13	2.1379e-07	0.000215	5	5	2.9968
2	NEG_vs_HI	MED25	5	1	1	1	23151	0	3.764	2.2799e-15	2.1382e-07	0.000113	3	5	3.764
2	LOW_vs_HI	MED25	5	1	1	1	23143	0	1.4393	1.7673e-08	2.138e-07	0.00033	10	5	1.4393
1	NEG_vs_HI	MEN1	4	0.99998	0.99998	1	23128	0	0.76199	2.0308e-05	7.2902e-05	0.034451	50	4	0.76199
1	LOW_vs_HI	MNAT1	5	0.78147	0.78131	1	17704	0	0.92671	2.0928e-06	8.3378e-06	0.005081	38	4	0.92671
2	NEG_vs_HI	MNAT1	5	1	1	1	23107	0	1.1968	1.9785e-07	1.0691e-06	0.000434	53	5	1.1968
2	LOW_vs_HI	MNAT1	5	1	1	1	23137	0	1.0681	7.1429e-07	3.207e-06	0.00297	24	5	1.0681
1	LOW_vs_HI	MON2	5	0.99993	0.99993	1	23112	0	1.4073	3.0978e-08	2.1379e-07	0.000215	20	5	1.4073
2	NEG_vs_HI	MON2	5	1	1	1	23133	0	1.5457	1.4269e-09	2.1382e-07	0.000113	21	5	1.5457
2	LOW_vs_HI	MON2	5	0.99999	0.99999	1	23124	0	0.81366	8.1249e-06	3.4421e-05	0.016958	45	5	0.81366
2	NEG_vs_HI	MPI	5	0.99953	0.99953	1	23016	0	0.79752	0.00018411	0.00077893	0.115607	154	4	0.79752
2	NEG_vs_HI	MTOR	5	0.99196	0.992	1	22774	0	0.94309	0.00027239	0.0010979	0.144983	171	4	0.94309
2	LOW_vs_HI	MTOR	4	0.98953	0.98947	1	22789	0	1.4528	4.4141e-05	0.00015415	0.052303	69	3	1.4528
1	NEG_vs_HI	NAPG	4	0.93464	0.93459	1	21397	0	2.0961	1.4566e-05	5.5371e-05	0.02728	47	3	2.0961
1	LOW_vs_HI	NAPG	4	0.59843	0.60646	1	13836	1	2.0234	3.4802e-07	6.4137e-07	0.000594	28	3	2.0234
2	NEG_vs_HI	NAPG	4	1	1	1	23125	0	2.8783	1.8356e-08	2.1382e-07	0.000113	31	4	2.8783
2	NEG_vs_HI	nc_guide148084	1	0.998	0.998	1	22948	0	2.7848	0.0019968	0.0019784	0.19787	343	1	2.7848
2	NEG_vs_HI	nc_guide275684	1	0.99915	0.99917	1	22997	0	3.0156	0.00085425	0.00086018	0.126852	252	1	3.0156
2	LOW_vs_HI	nc_guide303140	1	0.99966	0.99968	1	23083	0	2.8819	0.00034031	0.00034742	0.105849	140	1	2.8819
2	NEG_vs_HI	NCSTN	4	0.59296	0.59307	1	13382	0	1.5127	5.5403e-05	0.00019393	0.039735	115	2	1.5127
2	NEG_vs_HI	NDC1	5	0.99991	0.99992	1	23066	0	0.8114	8.7717e-05	0.00040732	0.07193	128	5	0.8114
1	NEG_vs_HI	NDST1	4	1	1	1	23150	0	3.7242	8.5964e-11	2.1379e-07	0.000275	7	4	3.7242
1	LOW_vs_HI	NDST1	4	1	1	1	23147	0	2.9985	2.0559e-10	2.1379e-07	0.000215	10	4	2.9985
2	NEG_vs_HI	NDST1	4	1	1	1	23149	0	3.5357	7.9633e-15	2.1382e-07	0.000113	5	4	3.5357
2	LOW_vs_HI	NDST1	4	1	1	1	23153	0	2.0529	4.9573e-12	2.138e-07	0.00033	3	4	2.0529
2	NEG_vs_HI	NDST2	5	0.99869	0.9987	1	22973	0	1.3575	8.6811e-06	3.7846e-05	0.010189	84	4	1.3575
1	NEG_vs_HI	NF2	4	1	1	1	23146	0	1.4423	7.3352e-10	2.1379e-07	0.000275	11	4	1.4423
1	LOW_vs_HI	NF2	4	1	1	1	23148	0	1.3448	1.9445e-10	2.1379e-07	0.000215	9	4	1.3448
2	LOW_vs_HI	NFS1	4	0.99195	0.9919	1	22841	0	1.2704	8.4944e-06	2.8435e-05	0.01646	47	3	1.2704
2	NEG_vs_HI	NOL11	3	0.99994	0.99995	1	23072	0	1.3784	6.0291e-05	0.0001811	0.037775	117	3	1.3784
2	LOW_vs_HI	NRDC	5	0.99967	0.99967	1	23085	0	0.95397	0.0001393	0.0005454	0.140319	87	4	0.95397
2	NEG_vs_HI	NUP35	4	0.99998	0.99998	1	23085	0	1.0183	1.5742e-05	5.4951e-05	0.013937	91	4	1.0183
2	NEG_vs_HI	NUP50	5	0.99995	0.99996	1	23075	0	1.2524	4.7802e-05	0.00021617	0.042667	111	5	1.2524
2	LOW_vs_HI	NUP50	5	0.99863	0.99865	1	23020	0	1.1151	3.0133e-05	0.0001255	0.044707	63	3	1.1151
1	NEG_vs_HI	OR2C3	2	0.99687	0.99685	1	23018	0	4.7769	0.00024107	0.00048594	0.167947	85	2	4.7769
1	LOW_vs_HI	OR2C3	2	0.99894	0.99894	1	23070	0	4.6664	0.00017806	0.00035681	0.08853	115	2	4.6664
2	NEG_vs_HI	OR2T12	4	0.94036	0.94025	1	21532	0	0.84599	0.00026536	0.0010137	0.140541	167	3	0.84599
2	NEG_vs_HI	OSTC	5	0.99999	0.99999	1	23088	0	1.2655	8.9125e-07	4.0625e-06	0.001425	65	5	1.2655
1	NEG_vs_HI	PBRM1	5	0.99992	0.99992	1	23121	0	0.95413	8.2152e-05	0.00037734	0.134425	64	5	0.95413
2	NEG_vs_HI	PBRM1	5	0.99999	0.99999	1	23093	0	1.3362	1.4188e-07	6.4145e-07	0.00028	50	5	1.3362
2	LOW_vs_HI	PBRM1	5	0.99979	0.99979	1	23097	0	0.75201	2.3606e-05	9.6423e-05	0.038494	56	4	0.75201
1	LOW_vs_HI	PCF11	5	0.99989	0.9999	1	23110	0	0.97583	0.00010616	0.00048722	0.107449	100	5	0.97583
2	NEG_vs_HI	PDRG1	5	0.76616	0.76596	1	17409	0	1.0558	0.00011882	0.00053262	0.088442	136	3	1.0558
2	NEG_vs_HI	PFDN2	4	0.81758	0.81749	1	18607	0	1.6378	9.822e-06	3.4852e-05	0.009606	86	3	1.6378
2	LOW_vs_HI	PFDN2	4	0.88685	0.88669	1	20252	0	0.83561	0.00017223	0.00065059	0.155303	96	2	0.83561
2	NEG_vs_HI	PGM3	5	0.9992	0.99921	1	23000	0	0.97515	0.00029397	0.0011792	0.151678	178	3	0.97515
2	NEG_vs_HI	PIAS1	4	1	1	1	23098	0	1.0659	2.3227e-06	7.9112e-06	0.002655	70	4	1.0659
2	LOW_vs_HI	PIAS1	4	0.99502	0.99501	1	22917	0	0.95205	0.0002331	0.00088833	0.177322	115	3	0.95205
2	NEG_vs_HI	PLK1	4	0.013951	0.03192	0.794105	916	1	0.99809	0.00029184	0.0011146	0.144983	177	2	0.99809
2	LOW_vs_HI	PLK1	4	0.097593	0.12826	1	3046	1	0.79021	0.00012572	0.00047698	0.131483	84	2	0.79021
2	NEG_vs_HI	PMM2	4	0.99973	0.99973	1	23038	0	0.79043	0.00027141	0.0010364	0.141983	170	4	0.79043
2	NEG_vs_HI	POLR2H	5	0.99924	0.99924	1	23003	0	0.85247	0.00040558	0.001576	0.17867	198	4	0.85247
2	LOW_vs_HI	PPP1R11	5	0.53761	0.53757	1	12105	0	1.2672	4.1921e-05	0.00017553	0.056449	68	3	1.2672
2	NEG_vs_HI	PRRC2A	5	0.99992	0.99992	1	23067	0	1.067	8.2572e-05	0.00037995	0.068194	127	5	1.067
2	LOW_vs_HI	PRRC2A	5	0.98939	0.98946	1	22783	0	0.80765	0.0001856	0.00071815	0.161605	100	4	0.80765
2	NEG_vs_HI	PSMB5	5	0.99786	0.99788	1	22945	0	0.85846	0.00022395	0.00092518	0.132961	157	4	0.85846
2	LOW_vs_HI	PSMB5	5	0.4228	0.42307	1	9523	0	0.96237	0.00015326	0.0006074	0.150779	92	4	0.96237
2	NEG_vs_HI	PSMC3	5	0.29399	0.32654	1	7005	1	0.75152	0.00026481	0.0010702	0.143221	166	3	0.75152
1	NEG_vs_HI	PTAR1	4	0.82196	0.8221	1	18732	0	2.3451	1.1875e-06	4.062e-06	0.002766	35	3	2.3451
1	LOW_vs_HI	PTAR1	4	0.68316	0.68356	1	15478	1	1.2036	2.2069e-05	8.2736e-05	0.027263	71	3	1.2036
2	NEG_vs_HI	PTAR1	4	1	1	1	23127	0	2.3525	7.2879e-09	2.1382e-07	0.000113	28	4	2.3525
1	NEG_vs_HI	PTEN	4	1	1	1	23135	0	1.7535	4.78e-07	1.4965e-06	0.001333	28	4	1.7535
1	LOW_vs_HI	PTEN	4	1	1	1	23144	0	1.5437	1.6614e-09	2.1379e-07	0.000215	13	4	1.5437
1	LOW_vs_HI	PVRL2	5	0.98346	0.98357	1	22673	0	0.99337	0.0002062	0.00097466	0.184994	120	3	0.99337
2	NEG_vs_HI	PVRL2	5	0.96105	0.96118	1	22040	0	1.3631	5.4706e-06	2.6727e-05	0.00764	78	4	1.3631
2	LOW_vs_HI	RABGGTB	4	0.37079	0.37085	1	8379	0	1.1368	1.8195e-05	6.3926e-05	0.027928	53	2	1.1368
1	NEG_vs_HI	RABIF	4	0.47673	0.58277	1	13453	1	0.80272	4.0048e-05	0.0001426	0.061148	55	3	0.80272
2	NEG_vs_HI	RACK1	3	1	1	1	23111	0	2.8264	1.1994e-07	2.1382e-07	0.000113	47	3	2.8264
2	LOW_vs_HI	RACK1	3	1	1	1	23139	0	2.5184	6.2497e-07	1.4966e-06	0.001575	23	3	2.5184
2	LOW_vs_HI	RAG2	4	0.99989	0.99989	1	23108	0	0.8112	0.00011324	0.00042909	0.122092	81	4	0.8112
2	NEG_vs_HI	RBBP6	4	0.99985	0.99986	1	23050	0	1.0065	0.00015035	0.00056897	0.091481	148	4	1.0065
2	LOW_vs_HI	RBBP6	5	1	1	1	23128	0	0.93743	3.5185e-06	1.7318e-05	0.011139	34	5	0.93743
2	NEG_vs_HI	RBM33	4	0.99998	0.99998	1	23081	0	1.0783	2.2647e-05	8.1036e-05	0.019343	98	4	1.0783
1	NEG_vs_HI	RGP1	5	0.99999	1	1	23130	0	1.1424	5.3435e-06	2.6296e-05	0.013839	44	5	1.1424
2	NEG_vs_HI	RGS5	5	0.62511	0.62507	1	14140	0	0.90579	0.00033771	0.0013327	0.163262	185	3	0.90579
2	NEG_vs_HI	RIC1	5	0.99995	0.99996	1	23074	0	0.92765	4.8096e-05	0.00021745	0.042667	112	5	0.92765
2	LOW_vs_HI	RIC1	5	0.99851	0.99854	1	23013	0	0.90853	0.00029572	0.0011218	0.192962	129	3	0.90853
1	NEG_vs_HI	RNF150	4	0.99992	0.99991	1	23120	0	0.79903	8.3414e-05	0.00032047	0.11779	65	4	0.79903
2	NEG_vs_HI	RNGTT	4	1	1	1	23118	0	2.0189	6.3335e-08	2.1382e-07	0.000113	40	4	2.0189
2	LOW_vs_HI	RNGTT	4	1	1	1	23141	0	1.3946	2.3988e-07	6.4139e-07	0.000874	18	4	1.3946
2	LOW_vs_HI	RNMT	4	0.99999	0.99999	1	23127	0	0.77159	7.0016e-06	2.3304e-05	0.0142	40	4	0.77159
2	NEG_vs_HI	RPAP2	4	0.99999	0.99999	1	23094	0	0.9978	6.41e-06	2.2023e-05	0.006799	79	4	0.9978
2	LOW_vs_HI	RPAP2	4	0.99835	0.99837	1	23007	0	1.1781	0.00011177	0.00042311	0.122092	80	3	1.1781
2	LOW_vs_HI	RPL13	4	0.66872	0.66886	1	15170	0	1.2899	1.5302e-05	5.4519e-05	0.025763	49	3	1.2899
2	NEG_vs_HI	RPL32	3	0.031101	0.056327	0.918435	1469	1	1.605	0.00022983	0.0006716	0.103663	159	2	1.605
2	LOW_vs_HI	RPL32	4	0.013481	0.027327	0.80504	784	1	1.1754	9.8965e-05	0.00037393	0.112447	76	3	1.1754
2	NEG_vs_HI	RPTOR	5	0.96182	0.96197	1	22056	0	0.76748	0.00017703	0.00075627	0.112967	153	4	0.76748
2	NEG_vs_HI	SACM1L	5	0.99817	0.99819	1	22954	0	1.0953	0.00012074	0.0005386	0.088442	137	4	1.0953
2	LOW_vs_HI	SAP30BP	4	0.43706	0.43708	1	9804	0	1.213	0.00022979	0.00087508	0.176195	114	3	1.213
2	NEG_vs_HI	SAR1A	4	0.99999	0.99999	1	23089	0	0.87769	1.0244e-05	3.6135e-05	0.009843	87	4	0.87769
2	NEG_vs_HI	SCAP	5	0.97229	0.97234	1	22281	0	0.9022	0.00038034	0.0014837	0.175881	191	3	0.9022
2	NEG_vs_HI	SEC16A	4	0.99668	0.99669	1	22910	0	0.82505	0.00034911	0.0013254	0.163235	187	3	0.82505
2	NEG_vs_HI	SEC61B	5	0.99935	0.99936	1	23007	0	0.96604	9.7712e-06	4.1267e-05	0.010857	85	4	0.96604
2	NEG_vs_HI	SEH1L	5	0.11456	0.1868	1	3790	1	1.1803	2.4145e-06	1.1332e-05	0.003644	71	4	1.1803
2	NEG_vs_HI	SGMS1	5	0.52003	0.52003	1	11701	0	1.7088	1.5377e-06	7.4836e-06	0.002548	68	4	1.7088
2	LOW_vs_HI	SGMS1	5	0.72878	0.72839	1	16532	0	1.2584	6.7036e-06	3.0573e-05	0.016958	38	4	1.2584
1	NEG_vs_HI	SLC35B2	5	1	1	1	23155	0	3.7861	1.9011e-13	2.1379e-07	0.000275	2	5	3.7861
1	LOW_vs_HI	SLC35B2	5	1	1	1	23154	0	2.7749	2.9386e-13	2.1379e-07	0.000215	3	5	2.7749
2	NEG_vs_HI	SLC35B2	5	1	1	1	23150	0	3.5476	4.2628e-15	2.1382e-07	0.000113	4	5	3.5476
2	LOW_vs_HI	SLC35B2	5	1	1	1	23152	0	1.9125	2.2335e-10	2.138e-07	0.00033	4	5	1.9125
1	NEG_vs_HI	SLC39A9	4	1	1	1	23142	0	2.0042	1.3056e-07	2.1379e-07	0.000275	21	4	2.0042
1	LOW_vs_HI	SLC39A9	4	1	1	1	23143	0	1.6748	5.6447e-09	2.1379e-07	0.000215	17	4	1.6748
2	NEG_vs_HI	SLC39A9	4	1	1	1	23129	0	2.0602	5.2087e-09	2.1382e-07	0.000113	26	4	2.0602
2	LOW_vs_HI	SLC39A9	4	0.99998	0.99998	1	23120	0	1.2899	3.9762e-06	1.3469e-05	0.009173	35	4	1.2899
2	LOW_vs_HI	SMARCA4	5	0.96917	0.96924	1	22270	0	0.94132	3.8181e-05	0.00016056	0.053061	66	3	0.94132
2	NEG_vs_HI	SPTSSA	4	0.94111	0.941	1	21553	0	0.79599	0.00044266	0.0016624	0.180705	211	3	0.79599
1	NEG_vs_HI	SRF	5	1	1	1	23133	0	1.1361	1.2827e-07	6.4137e-07	0.000594	20	5	1.1361
1	LOW_vs_HI	SRF	5	0.99999	0.99999	1	23129	0	0.77275	9.0492e-09	2.1379e-07	0.000215	18	5	0.77275
2	NEG_vs_HI	SRP9	5	0.99986	0.99987	1	23057	0	1.3079	7.3747e-05	0.00033804	0.062117	125	4	1.3079
2	NEG_vs_HI	ST7	4	0.9995	0.99951	1	23014	0	0.8683	0.0004975	0.0018698	0.189878	223	4	0.8683
2	NEG_vs_HI	STT3A	4	0.99712	0.99713	1	22919	0	1.4776	0.00012828	0.00048429	0.082448	138	3	1.4776
2	NEG_vs_HI	STX5	5	0.97268	0.97274	1	22285	0	2.0791	3.6047e-07	1.4967e-06	0.000597	58	4	2.0791
2	NEG_vs_HI	SUCO	5	0.98152	0.98163	1	22506	0	0.89239	7.1178e-05	0.00032522	0.060238	124	4	0.89239
2	NEG_vs_HI	SUDS3	4	0.95816	0.95808	1	21975	0	0.96805	0.00041389	0.0015645	0.17867	201	3	0.96805
1	NEG_vs_HI	SUMO2	4	0.32351	0.46283	1	10534	1	1.8638	0.00015614	0.00061037	0.190995	73	3	1.8638
1	NEG_vs_HI	SUPT4H1	5	0.99994	0.99994	1	23122	0	1.9473	7.1338e-07	3.2068e-06	0.002321	31	5	1.9473
1	LOW_vs_HI	SUPT4H1	5	0.99922	0.99922	1	23079	0	1.1094	1.0713e-06	5.3447e-06	0.00375	33	5	1.1094
2	NEG_vs_HI	SUPT4H1	5	0.98038	0.98048	1	22474	0	0.84215	2.614e-05	0.00010926	0.02456	100	3	0.84215
1	NEG_vs_HI	SUPT5H	5	0.90789	0.90779	1	20726	0	1.4564	6.0312e-06	2.8006e-05	0.014411	45	4	1.4564
2	NEG_vs_HI	SUPT5H	5	0.99985	0.99986	1	23052	0	0.93326	0.00017647	0.00075541	0.112967	152	4	0.93326
2	NEG_vs_HI	SUPT6H	4	1	1	1	23104	0	1.5067	3.4697e-07	6.4145e-07	0.00028	57	4	1.5067
2	LOW_vs_HI	SUPT6H	4	0.99983	0.99984	1	23101	0	0.97446	0.00017471	0.00065914	0.155739	97	4	0.97446
2	NEG_vs_HI	SYS1	5	1	1	1	23113	0	1.0891	9.2701e-08	6.4145e-07	0.00028	45	5	1.0891
1	NEG_vs_HI	TAF11	5	0.77143	0.79043	1	17746	1	1.2904	3.9443e-05	0.00016996	0.071557	54	4	1.2904
1	LOW_vs_HI	TAF11	5	0.98464	0.98475	1	22700	0	1.5363	1.9111e-06	8.3378e-06	0.005081	36	4	1.5363
2	NEG_vs_HI	TAF11	5	1	1	1	23102	0	1.6835	2.2945e-07	1.0691e-06	0.000434	55	5	1.6835
2	LOW_vs_HI	TAF11	5	0.99966	0.99967	1	23084	0	1.892	1.3527e-06	6.2001e-06	0.004631	29	4	1.892
1	LOW_vs_HI	TAF13	4	0.99952	0.9995	1	23086	0	1.8607	8.0938e-05	0.0003132	0.082414	92	4	1.8607
2	NEG_vs_HI	TAF13	4	0.99985	0.99986	1	23049	0	1.6754	1.7154e-05	6.2221e-05	0.015325	94	4	1.6754
2	LOW_vs_HI	TAF13	4	0.91017	0.91004	1	20838	0	1.236	0.0002767	0.0010427	0.190107	126	3	1.236
2	NEG_vs_HI	TAPT1	4	0.99978	0.99978	1	23043	0	0.99214	0.00010245	0.00038893	0.069269	134	4	0.99214
2	NEG_vs_HI	TCEA1	4	0.99976	0.99976	1	23042	0	1.2364	0.00024356	0.00093032	0.132961	163	4	1.2364
2	LOW_vs_HI	TCEA1	4	0.99984	0.99985	1	23102	0	1.0431	7.1657e-05	0.00026148	0.082938	73	4	1.0431
1	LOW_vs_HI	TCEB3	4	0.99999	0.99999	1	23126	0	1.0007	1.0916e-05	3.9551e-05	0.01728	54	4	1.0007
2	NEG_vs_HI	TCEB3	4	0.99984	0.99985	1	23048	0	0.89906	4.6488e-05	0.00015801	0.033563	110	4	0.89906
2	LOW_vs_HI	TCEB3	4	0.99996	0.99996	1	23113	0	1.1273	5.665e-06	1.9883e-05	0.012443	37	4	1.1273
2	NEG_vs_HI	TCERG1	5	0.41911	0.42647	1	9443	1	0.84936	0.00043755	0.0017018	0.181936	210	3	0.84936
1	NEG_vs_HI	TM9SF2	5	0.99998	0.99998	1	23126	0	1.8462	4.3743e-07	2.3517e-06	0.001878	26	5	1.8462
1	LOW_vs_HI	TM9SF2	5	0.99997	0.99997	1	23115	0	1.0362	4.5935e-08	2.1379e-07	0.000215	22	5	1.0362
2	NEG_vs_HI	TM9SF2	5	1	1	1	23145	0	2.0944	2.5286e-13	2.1382e-07	0.000113	9	5	2.0944
2	LOW_vs_HI	TM9SF2	5	1	1	1	23151	0	1.212	6.9292e-10	2.138e-07	0.00033	5	5	1.212
1	LOW_vs_HI	TM9SF3	4	0.99998	0.99998	1	23120	0	0.91237	1.7921e-05	6.6488e-05	0.025239	64	4	0.91237
2	NEG_vs_HI	TM9SF3	4	1	1	1	23123	0	1.4222	3.5276e-08	2.1382e-07	0.000113	34	4	1.4222
2	LOW_vs_HI	TM9SF3	4	0.99998	0.99998	1	23119	0	0.89049	1.7226e-05	6.2215e-05	0.027928	52	4	0.89049
2	NEG_vs_HI	TMED10	5	0.65233	0.65226	1	14765	0	1.1914	0.00014644	0.0006438	0.100917	145	3	1.1914
1	LOW_vs_HI	TMED2	5	0.94606	0.94621	1	21694	0	0.91922	0.00010158	0.00046713	0.105018	99	3	0.91922
2	NEG_vs_HI	TMED2	5	0.99988	0.99989	1	23059	0	1.1075	6.8169e-05	0.00031153	0.058168	122	4	1.1075
2	NEG_vs_HI	TMEM115	4	0.99998	0.99998	1	23086	0	0.7978	1.5648e-05	5.4951e-05	0.013937	90	4	0.7978
1	NEG_vs_HI	TMEM165	5	0.85836	0.85827	1	19522	1	2.1227	1.1325e-06	5.7723e-06	0.003819	34	4	2.1227
1	LOW_vs_HI	TMEM165	5	0.99998	0.99998	1	23117	0	2.2216	3.1417e-08	2.1379e-07	0.000215	21	5	2.2216
2	NEG_vs_HI	TMEM165	5	1	1	1	23147	0	2.5805	5.3542e-14	2.1382e-07	0.000113	7	5	2.5805
2	LOW_vs_HI	TMEM165	5	1	1	1	23150	0	1.5087	1.4286e-09	2.138e-07	0.00033	6	5	1.5087
2	NEG_vs_HI	TMEM199	5	0.99961	0.99961	1	23033	0	0.80557	3.37e-05	0.00014005	0.030304	106	4	0.80557
2	NEG_vs_HI	TOMM20	4	0.98297	0.98293	1	22540	0	1.0406	0.00039518	0.0014965	0.175881	195	2	1.0406
1	NEG_vs_HI	TP53	5	1	1	1	23149	0	1.1035	1.787e-10	2.1379e-07	0.000275	8	5	1.1035
1	LOW_vs_HI	TP53	5	1	1	1	23151	0	0.9189	3.3665e-12	2.1379e-07	0.000215	6	5	0.9189
2	NEG_vs_HI	TP53	5	1	1	1	23108	0	0.7966	1.6096e-07	6.4145e-07	0.00028	52	5	0.7966
1	LOW_vs_HI	TPR	5	0.99985	0.99986	1	23104	0	0.85396	7.084e-05	0.00032346	0.083223	87	5	0.85396
2	NEG_vs_HI	TRAPPC1	3	0.99994	0.99994	1	23070	0	1.1635	6.4217e-05	0.00019222	0.039735	120	3	1.1635
2	NEG_vs_HI	TRAPPC13	4	0.99997	0.99997	1	23077	0	0.76857	3.356e-05	0.00011653	0.025695	105	4	0.76857
2	NEG_vs_HI	TRAPPC2	4	0.99954	0.99955	1	23018	0	0.78063	0.00045625	0.0017052	0.181936	218	4	0.78063
2	NEG_vs_HI	TRAPPC3	4	0.90116	0.90094	1	20566	0	1.0623	0.0001086	0.00041374	0.07193	135	3	1.0623
2	NEG_vs_HI	TRNT1	4	0.99725	0.99727	1	22926	0	1.1692	0.00018902	0.0007118	0.108422	155	2	1.1692
2	LOW_vs_HI	TRNT1	4	1	1	1	23134	0	1.3959	1.0315e-06	3.6346e-06	0.003237	27	4	1.3959
2	NEG_vs_HI	TTC27	4	0.99998	0.99998	1	23084	0	1.4606	1.5826e-05	5.5378e-05	0.013937	92	4	1.4606
1	NEG_vs_HI	TTC4	4	0.99927	0.99925	1	23091	0	3.3035	1.1738e-07	2.1379e-07	0.000275	19	4	3.3035
2	NEG_vs_HI	TTC4	4	1	1	1	23135	0	2.4555	1.1744e-09	2.1382e-07	0.000113	19	4	2.4555
2	NEG_vs_HI	TUT1	3	0.99851	0.99854	1	22962	0	2.8666	4.2425e-06	1.347e-05	0.004215	74	3	2.8666
2	LOW_vs_HI	UBE2E3	4	0.36966	0.3697	1	8357	0	1.1462	0.00025839	0.00098197	0.18948	119	3	1.1462
2	LOW_vs_HI	UBE3D	4	0.99997	0.99997	1	23117	0	0.87375	2.8857e-05	0.00010241	0.040191	60	4	0.87375
2	LOW_vs_HI	UBE4B	4	0.99973	0.99973	1	23090	0	0.86032	0.0002668	0.0010179	0.190107	122	3	0.86032
2	NEG_vs_HI	UBN1	5	0.99996	0.99997	1	23076	0	0.83629	3.6355e-05	0.00015331	0.032866	108	5	0.83629
2	NEG_vs_HI	UFSP2	5	0.12006	0.19454	1	3919	1	0.84061	0.00040703	0.0015812	0.17867	199	4	0.84061
1	NEG_vs_HI	UGDH	5	1	1	1	23154	0	2.7992	7.184e-13	2.1379e-07	0.000275	3	5	2.7992
1	LOW_vs_HI	UGDH	5	1	1	1	23153	0	2.1709	6.9608e-13	2.1379e-07	0.000215	4	5	2.1709
2	NEG_vs_HI	UGDH	5	1	1	1	23148	0	2.7435	4.7506e-14	2.1382e-07	0.000113	6	5	2.7435
2	LOW_vs_HI	UGDH	5	1	1	1	23155	0	1.8334	2.3359e-12	2.138e-07	0.00033	1	5	1.8334
1	NEG_vs_HI	UGP2	4	0.98354	0.98356	1	22667	0	2.2738	3.7556e-06	1.4324e-05	0.00809	41	4	2.2738
1	LOW_vs_HI	UGP2	4	0.99999	0.99999	1	23130	0	1.7829	2.3171e-06	1.0476e-05	0.006064	40	4	1.7829
2	NEG_vs_HI	UGP2	4	1	1	1	23137	0	2.0959	8.7239e-10	2.1382e-07	0.000113	17	4	2.0959
1	LOW_vs_HI	UNC50	5	0.99999	0.99999	1	23128	0	0.98676	8.8887e-06	3.8268e-05	0.017041	51	5	0.98676
2	NEG_vs_HI	UNC50	5	0.99917	0.99918	1	22999	0	2.0711	3.4244e-08	2.1382e-07	0.000113	33	4	2.0711
2	NEG_vs_HI	UROD	5	0.94484	0.94499	1	21654	0	1.0478	0.0001714	0.00073745	0.111596	150	4	1.0478
1	LOW_vs_HI	USF2	5	0.79892	0.79885	1	18117	0	0.79528	1.7818e-05	7.4185e-05	0.025787	63	4	0.79528
1	NEG_vs_HI	USO1	4	0.99998	0.99998	1	23127	0	1.3571	2.357e-05	8.7867e-05	0.039895	51	4	1.3571
2	NEG_vs_HI	USO1	4	1	1	1	23132	0	1.8678	2.6965e-09	2.1382e-07	0.000113	23	4	1.8678
2	LOW_vs_HI	USO1	4	0.996	0.99601	1	22947	0	1.0142	1.6458e-05	5.9222e-05	0.027426	51	3	1.0142
1	LOW_vs_HI	UXT	4	0.95019	0.95008	1	21805	0	0.92252	0.00010108	0.0003953	0.093403	98	3	0.92252
2	NEG_vs_HI	UXT	4	0.99937	0.99937	1	23008	0	1.3187	1.6347e-05	5.88e-05	0.014639	93	4	1.3187
2	LOW_vs_HI	UXT	4	0.99842	0.99844	1	23009	0	0.99507	4.0333e-05	0.00014089	0.04943	67	3	0.99507
2	NEG_vs_HI	VPS13D	5	0.14813	0.22678	1	4479	1	1.1408	6.7398e-06	3.0576e-05	0.008633	80	4	1.1408
2	NEG_vs_HI	VPS51	4	0.99999	0.99999	1	23091	0	1.0871	7.2554e-06	2.4589e-05	0.007299	82	4	1.0871
1	NEG_vs_HI	VPS52	4	0.95765	0.95765	1	21982	0	2.0564	1.8613e-05	6.8199e-05	0.0329	48	3	2.0564
1	LOW_vs_HI	VPS52	4	0.94373	0.94365	1	21642	0	1.0316	1.314e-05	5.0668e-05	0.020229	58	3	1.0316
2	NEG_vs_HI	VPS52	4	1	1	1	23097	0	1.3536	3.1948e-06	1.176e-05	0.00373	73	4	1.3536
1	LOW_vs_HI	VPS53	4	1	1	1	23145	0	1.9501	1.0351e-09	2.1379e-07	0.000215	12	4	1.9501
2	NEG_vs_HI	VPS53	4	1	1	1	23131	0	1.9529	3.6292e-09	2.1382e-07	0.000113	24	4	1.9529
2	LOW_vs_HI	VPS53	4	0.99945	0.99945	1	23061	0	1.077	0.00018447	0.00069591	0.161139	99	3	1.077
2	NEG_vs_HI	VPS54	4	0.99318	0.99315	1	22809	0	1.0689	0.0005128	0.0019267	0.193952	226	3	1.0689
2	NEG_vs_HI	WASF2	4	0.8631	0.86287	1	19649	0	0.90781	0.00042812	0.0016051	0.17867	206	3	0.90781
2	NEG_vs_HI	WRB	5	1	1	1	23122	0	1.3556	3.9895e-08	2.1382e-07	0.000113	36	5	1.3556
1	NEG_vs_HI	XPO6	4	1	1	1	23132	0	1.028	3.6481e-06	1.3896e-05	0.008045	40	4	1.028
1	NEG_vs_HI	ZBTB1	4	0.99782	0.9978	1	23047	0	1.4897	1.8074e-06	6.1999e-06	0.00388	37	4	1.4897
1	LOW_vs_HI	ZBTB1	4	1	1	1	23137	0	1.0592	1.8179e-06	6.1999e-06	0.004222	34	4	1.0592
2	NEG_vs_HI	ZBTB1	4	0.73834	0.73829	1	16766	0	1.2078	6.0462e-05	0.00021318	0.042549	118	3	1.2078
2	LOW_vs_HI	ZBTB1	4	0.99956	0.99957	1	23074	0	0.82315	0.00021332	0.0008088	0.168803	110	3	0.82315
1	NEG_vs_HI	ZEB1	5	0.99261	0.99264	1	22899	0	1.4032	1.3429e-07	6.4137e-07	0.000594	22	5	1.4032
1	NEG_vs_HI	ZNF326	5	1	1	1	23144	0	0.98212	1.0864e-08	2.1379e-07	0.000275	15	5	0.98212
2	NEG_vs_HI	ZNF367	4	0.99001	0.98993	1	22719	0	0.90969	0.00023846	0.00091407	0.132961	161	3	0.90969

## Sheet: Pro_viral_candates_unique
##### only including genes with pos|p-value <=0.005; pos|fdr <=0.1; pos|l2fc>=0.95
##### frequency represents how many times the gene has been identified by the four comparisons listed below. E.g. if a gene was identified in all four comparisons, the frequency is 4.
		screen	comparison
		1	NEG_vs_HI
		1	LOW_vs_HI
		2	NEG_vs_HI
		2	LOW_vs_HI
frequency	id
1	ALG10
1	ALG5
1	ARF4
2	ARFRP1
2	ARMC7
1	ASNA1
2	B3GALT6
4	B3GAT3
2	B4GALT7
2	BRD7
1	C1H21orf59
3	C1H3orf58
1	CCDC18
1	CCT8L2
1	COG1
1	COG2
1	COG4
2	COG5
2	COG6
3	COG7
1	CSNK2A1
1	CSNK2B
1	CTDP1
1	DDX3X
4	DHPS
2	DHX29
1	DOHH
1	DRAP1
1	DYRK1A
1	EEF2
1	EIF1AX
1	EIF5
2	EIF5A
2	ELOF1
1	ENY2
1	ERCC2
1	ERCC3
4	EXT1
4	EXT2
4	EXTL3
2	FAM103A1
3	FAM20B
1	FBXW7
1	FNDC3B
1	FUBP1
2	FZR1
3	GALE
3	GET4
4	GLCE
2	GOSR1
1	GPN2
1	GPR89A
1	GTF2A2
1	GTF2B
1	GTF2E1
1	GTF2E2
2	GTF2H2
1	GTF2H3
1	HNRNPA2B1
4	HS2ST1
1	HSP90B1
2	IMPAD1
1	INTS7
1	KPNA2
1	LHCGR
1	LOC100847880
1	LOC100847997
1	LOC104968423
1	LOC104976215
2	LOC107131133
1	LOC510625
3	LOC526865
2	MAPK14
2	MBTPS1
1	MBTPS2
4	MED16
3	MED23
4	MED24
4	MED25
2	MNAT1
2	MON2
1	MTOR
3	NAPG
1	NCSTN
4	NDST1
1	NDST2
2	NF2
1	NFS1
1	NOL11
1	NUP35
2	NUP50
1	OR2C3
1	OSTC
1	PBRM1
1	PDRG1
1	PFDN2
1	PIAS1
1	PPP1R11
1	PRRC2A
3	PTAR1
2	PTEN
1	PVRL2
1	RABGGTB
2	RACK1
1	RBBP6
1	RBM33
1	RGP1
2	RNGTT
1	RPAP2
1	RPL13
1	SACM1L
1	SEC61B
1	SEH1L
2	SGMS1
4	SLC35B2
4	SLC39A9
1	SRF
1	SRP9
1	STT3A
1	STX5
2	SUPT4H1
1	SUPT5H
1	SUPT6H
1	SYS1
4	TAF11
2	TAF13
1	TAPT1
1	TCEA1
2	TCEB3
4	TM9SF2
1	TM9SF3
1	TMED2
4	TMEM165
1	TP53
1	TRAPPC1
1	TRAPPC3
1	TRNT1
1	TTC27
2	TTC4
1	TUT1
4	UGDH
3	UGP2
2	UNC50
3	USO1
2	UXT
1	VPS13D
1	VPS51
3	VPS52
2	VPS53
1	WRB
1	XPO6
3	ZBTB1
1	ZEB1
1	ZNF326

## Sheet: Anti_viral_candidates
Blue	neg|p-value <= 0.005; neg | fdr <= 0.1; neg | l2fc <= -0.95
Non-colored	neg|p-value <= 0.005; neg | fdr <= 0.3; neg | l2fc <= -0.95
screen	comparison	id	num	neg|score	neg|p-value	neg|fdr	neg|rank	neg|goodsgrna	neg|lfc	pos|score	pos|p-value	pos|fdr	pos|rank	pos|goodsgrna	pos|lfc
1	NEG_vs_HI	HUS1	5	1.9827e-06	8.3378e-06	0.084158	2	4	-3.2938	0.97136	0.97141	0.999999	22238	0	-3.2938
1	NEG_vs_HI	SLC25A26	4	3.9996e-06	1.5179e-05	0.087871	4	4	-3.7302	1	1	0.999999	23155	0	-3.7302
1	NEG_vs_HI	TFDP1	5	5.6158e-07	2.7793e-06	0.064356	1	5	-2.0561	1	1	0.999999	23156	0	-2.0561
1	NEG_vs_HI	FURIN	5	7.0472e-06	3.0999e-05	0.143564	5	5	-2.2797	0.99999	0.99999	0.999999	23154	0	-2.2797
1	NEG_vs_HI	PPP2R1A	5	2.3733e-06	1.0903e-05	0.084158	3	3	-0.75687	0.96473	0.96488	0.999999	22043	0	-0.75687
1	NEG_vs_HI	XRCC3	4	1.0712e-05	3.9123e-05	0.15099	6	4	-0.92399	0.99997	0.99997	0.999999	23153	0	-0.92399
1	LOW_vs_HI	UTP18	4	3.7323e-07	1.0689e-06	0.024752	1	4	-2.0439	0.99881	0.99881	0.999998	23083	0	-2.0439
1	LOW_vs_HI	YEATS2	5	1.974e-06	8.3378e-06	0.048267	3	4	-2.0639	0.9978	0.99782	0.999998	23026	0	-2.0639
1	LOW_vs_HI	FURIN	5	1.3641e-05	5.5799e-05	0.143564	9	5	-0.92425	0.99999	0.99999	0.999998	23153	0	-0.92425
1	LOW_vs_HI	PDAP1	4	2.0739e-06	8.3378e-06	0.048267	4	3	-0.77308	0.97373	0.97379	0.999998	22323	0	-0.77308
1	LOW_vs_HI	PELO	4	6.8299e-06	2.5868e-05	0.108086	5	4	-0.94134	0.99985	0.99984	0.999998	23140	0	-0.94134
1	LOW_vs_HI	VPS35	5	9.967e-06	4.2972e-05	0.124381	8	5	-1.009	0.99999	0.99999	0.999998	23154	0	-1.009
1	LOW_vs_HI	ZNHIT1	5	8.2475e-06	3.5703e-05	0.118105	7	4	-1.025	0.79003	0.79	0.999998	17975	1	-1.025
1	LOW_vs_HI	ZWILCH	4	7.2538e-06	2.8006e-05	0.108086	6	4	-2.1621	0.99999	0.99999	0.999998	23155	0	-2.1621
2	NEG_vs_HI	MCM3	5	3.7318e-05	0.00015929	0.086691	41	3	-1.7087	0.0096096	0.026386	0.850443	694	2	-1.7087
2	NEG_vs_HI	ACTB	5	1.9571e-06	8.3388e-06	0.019307	10	5	-1.4058	0.99999	0.99999	1	23142	0	-1.4058
2	NEG_vs_HI	AP2S1	5	1.93e-05	7.9326e-05	0.068023	27	4	-1.1986	0.99607	0.99607	1	22953	0	-1.1986
2	NEG_vs_HI	C25H7orf26	4	1.7542e-07	6.4145e-07	0.00495	2	4	-1.3259	1	1	1	23153	0	-1.3259
2	NEG_vs_HI	CCND1	4	8.3433e-06	2.8438e-05	0.043626	16	4	-1.849	0.99999	0.99999	1	23145	0	-1.849
2	NEG_vs_HI	CDC45	5	2.5735e-05	0.00010755	0.071146	33	4	-1.7488	0.72953	0.72917	1	16336	0	-1.7488
2	NEG_vs_HI	E2F3	4	5.065e-05	0.00017512	0.091419	45	4	-0.99488	0.99995	0.99995	1	23132	0	-0.99488
2	NEG_vs_HI	FBXW11	4	8.4282e-06	2.8438e-05	0.043626	17	4	-1.1329	0.99999	0.99999	1	23144	0	-1.1329
2	NEG_vs_HI	GAK	5	3.4191e-05	0.0001439	0.083292	40	4	-1.0309	0.99994	0.99995	1	23131	0	-1.0309
2	NEG_vs_HI	GINS2	5	3.6147e-06	1.7747e-05	0.037354	11	4	-1.518	0.82027	0.82017	1	18573	0	-1.518
2	NEG_vs_HI	HSD17B7	4	9.5516e-06	3.4424e-05	0.044279	19	4	-0.9598	0.99985	0.99986	1	23114	0	-0.9598
2	NEG_vs_HI	LOC526757	4	1.1378e-05	4.0839e-05	0.045026	21	2	-1.4062	0.71311	0.713	1	15908	0	-1.4062
2	NEG_vs_HI	MAU2	5	1.3611e-06	6.2007e-06	0.017946	7	5	-0.99773	1	1	1	23149	0	-0.99773
2	NEG_vs_HI	MCM2	5	2.3532e-05	9.6004e-05	0.071146	29	4	-1.0214	0.96297	0.96312	1	22070	0	-1.0214
2	NEG_vs_HI	MED12	5	6.3245e-06	3.0148e-05	0.043626	13	5	-1.0541	0.99997	0.99997	1	23134	0	-1.0541
2	NEG_vs_HI	ORC6	4	3.0098e-05	0.00010498	0.071146	37	2	-1.4892	0.44718	0.44927	1	9879	1	-1.4892
2	NEG_vs_HI	PFN1	5	1.7319e-05	7.2056e-05	0.064166	25	4	-1.0387	0.91704	0.91696	1	21001	0	-1.0387
2	NEG_vs_HI	POLD2	5	2.8785e-07	1.0691e-06	0.00495	3	5	-1.9662	1	1	1	23152	0	-1.9662
2	NEG_vs_HI	PPAN	3	7.0747e-06	2.1168e-05	0.0377	14	3	-1.9707	0.99999	0.99999	1	23147	0	-1.9707
2	NEG_vs_HI	PPP4C	5	5.3582e-07	2.7796e-06	0.010726	6	4	-2.0979	0.99991	0.99992	1	23125	0	-2.0979
2	NEG_vs_HI	PRIM1	4	2.6689e-05	9.301e-05	0.071146	34	3	-1.9379	0.97653	0.97645	1	22434	0	-1.9379
2	NEG_vs_HI	RCL1	4	1.5532e-05	5.4951e-05	0.055316	24	4	-1.8814	0.99983	0.99984	1	23107	0	-1.8814
2	NEG_vs_HI	RPL4	4	3.3397e-07	6.4145e-07	0.00495	4	4	-2.127	1	1	1	23151	0	-2.127
2	NEG_vs_HI	RPL9	4	1.3627e-06	4.9178e-06	0.016266	8	3	-2.4697	0.33126	0.34957	1	7693	1	-2.4697
2	NEG_vs_HI	RRP12	5	9.6653e-06	4.0839e-05	0.045026	20	3	-1.9707	0.87402	0.87385	1	19912	0	-1.9707
2	NEG_vs_HI	RRP9	5	2.7827e-05	0.00011482	0.073845	35	4	-1.0392	0.99778	0.99779	1	23004	0	-1.0392
2	NEG_vs_HI	SUPV3L1	5	2.2608e-05	9.2155e-05	0.071146	28	3	-1.8232	0.07241	0.13239	1	2638	1	-1.8232
2	NEG_vs_HI	TERF1	5	3.3369e-05	0.00013919	0.082635	39	4	-1.6039	0.86758	0.86738	1	19746	0	-1.6039
2	NEG_vs_HI	TFDP1	5	4.0792e-05	0.00017768	0.091419	43	4	-1.0716	0.9999	0.99991	1	23123	0	-1.0716
2	NEG_vs_HI	TMEM19	4	4.6993e-05	0.000161	0.086691	44	2	-1.325	0.21947	0.26511	1	5885	1	-1.325
2	NEG_vs_HI	TYMS	5	1.1326e-08	2.1382e-07	0.00495	1	4	-3.6555	0.67498	0.67475	1	15059	0	-3.6555
2	NEG_vs_HI	UBE2M	5	1.8615e-06	8.3388e-06	0.019307	9	4	-1.3783	0.99884	0.99885	1	23046	0	-1.3783
2	NEG_vs_HI	USP7	5	1.4645e-05	6.051e-05	0.058375	23	5	-1.4055	0.99997	0.99998	1	23137	0	-1.4055
2	NEG_vs_HI	XRCC3	4	4.8561e-07	1.0691e-06	0.00495	5	4	-1.1735	1	1	1	23150	0	-1.1735
2	NEG_vs_HI	RPS13	4	0.00017829	0.00067245	0.163887	93	3	-1.171	0.0085048	0.022755	0.792265	654	1	-1.171
2	NEG_vs_HI	RPS20	5	8.5935e-05	0.00036199	0.145365	56	3	-1.2949	0.014205	0.03698	0.945665	879	2	-1.2949
2	NEG_vs_HI	ADAM17	4	5.5588e-06	1.9457e-05	0.037541	12	4	-0.85052	0.99999	1	1	23148	0	-0.85052
2	NEG_vs_HI	BARD1	4	0.00021896	0.00083153	0.182935	103	4	-1.1237	0.99978	0.99978	1	23102	0	-1.1237
2	NEG_vs_HI	BIRC5	5	7.0298e-05	0.00029742	0.135853	50	3	-1.509	0.092419	0.15983	1	3213	1	-1.509
2	NEG_vs_HI	BLOC1S1	4	7.0189e-05	0.00025466	0.122834	49	4	-0.90322	0.99993	0.99993	1	23129	0	-0.90322
2	NEG_vs_HI	CDC37	5	7.9933e-05	0.00033462	0.140864	54	4	-0.89608	0.8379	0.83769	1	19004	0	-0.89608
2	NEG_vs_HI	CNOT7	5	0.00014157	0.00056554	0.155882	78	4	-0.77132	0.99975	0.99975	1	23097	0	-0.77132
2	NEG_vs_HI	CYB5R4	4	6.6998e-05	0.00024311	0.11976	48	4	-1.0005	0.99993	0.99994	1	23130	0	-1.0005
2	NEG_vs_HI	DNA2	4	0.00017367	0.00065449	0.16294	91	3	-1.5318	0.91294	0.91283	1	20902	0	-1.5318
2	NEG_vs_HI	EBP	5	0.00018097	0.00071907	0.164774	95	4	-0.94746	0.99571	0.99571	1	22943	0	-0.94746
2	NEG_vs_HI	GINS1	4	1.7957e-05	6.3076e-05	0.058416	26	4	-0.94537	0.99998	0.99998	1	23140	0	-0.94537
2	NEG_vs_HI	GINS3	5	7.2081e-05	0.00030512	0.135853	51	4	-0.96852	0.032609	0.077687	1	1504	1	-0.96852
2	NEG_vs_HI	GLCCI1	4	0.00014776	0.00055785	0.155613	81	3	-1.1394	0.57095	0.57091	1	12607	0	-1.1394
2	NEG_vs_HI	GSX2	4	0.00010604	0.00040433	0.145365	64	4	-0.87856	0.99989	0.9999	1	23122	0	-0.87856
2	NEG_vs_HI	HNRNPH1	5	0.00023743	0.00092176	0.195794	106	4	-0.76096	0.22461	0.30674	1	5950	1	-0.76096
2	NEG_vs_HI	HSPA8	5	8.9346e-05	0.00037311	0.145365	58	4	-0.83007	0.99992	0.99992	1	23126	0	-0.83007
2	NEG_vs_HI	KLF16	4	6.2888e-05	0.000226	0.113754	46	3	-1.7344	0.88191	0.8817	1	20131	0	-1.7344
2	NEG_vs_HI	LOC100849030	4	0.00010776	0.00041031	0.145365	66	4	-0.8839	0.99989	0.9999	1	23121	0	-0.8839
2	NEG_vs_HI	LOC104968448	4	0.00012493	0.00047275	0.145365	72	4	-0.9521	0.99988	0.99988	1	23117	0	-0.9521
2	NEG_vs_HI	LOC104972644	4	0.00015557	0.0005865	0.156083	85	3	-1.502	0.2108	0.25892	1	5766	1	-1.502
2	NEG_vs_HI	LRR1	5	0.00011882	0.00047874	0.145365	69	3	-1.4584	0.99691	0.99691	1	22981	0	-1.4584
2	NEG_vs_HI	LSM11	5	9.9744e-05	0.0004086	0.145365	62	4	-1.0491	0.95422	0.95433	1	21856	0	-1.0491
2	NEG_vs_HI	MYBBP1A	5	2.5597e-05	0.00010669	0.071146	32	5	-0.81524	0.99997	0.99998	1	23138	0	-0.81524
2	NEG_vs_HI	MYSM1	4	0.00024678	0.00094101	0.198065	108	2	-1.3671	0.79844	0.79841	1	18042	0	-1.3671
2	NEG_vs_HI	NAA50	5	9.2152e-05	0.00038123	0.145365	60	3	-0.99086	0.53604	0.53784	1	11793	1	-0.99086
2	NEG_vs_HI	nc_guide170104	1	0.00041402	0.00042485	0.145365	136	1	-4.0809	0.99959	0.99961	1	23084	0	-4.0809
2	NEG_vs_HI	nc_guide31425	1	0.00071799	0.00072591	0.164774	189	1	-3.8282	0.99928	0.99931	1	23072	0	-3.8282
2	NEG_vs_HI	NCOR2	5	9.4167e-06	3.9128e-05	0.045026	18	5	-0.77958	0.99999	0.99999	1	23143	0	-0.77958
2	NEG_vs_HI	NEK7	4	2.42e-05	8.6168e-05	0.071146	31	4	-0.77742	0.99998	0.99998	1	23139	0	-0.77742
2	NEG_vs_HI	NIP7	4	0.00015496	0.00058564	0.156083	84	2	-1.3893	0.19588	0.24838	1	5527	1	-1.3893
2	NEG_vs_HI	NOB1	5	0.00021297	0.00083752	0.182935	102	4	-0.78737	0.99894	0.99895	1	23053	0	-0.78737
2	NEG_vs_HI	NPM1	3	0.00015325	0.00045051	0.145365	83	3	-1.0429	0.99985	0.99985	1	23112	0	-1.0429
2	NEG_vs_HI	ODF1	4	0.00012638	0.00047916	0.145365	73	3	-1.1761	0.80148	0.80139	1	18109	0	-1.1761
2	NEG_vs_HI	PDCD2L	5	0.00016557	0.00066305	0.163314	87	3	-1.0856	0.27672	0.33956	1	6770	1	-1.0856
2	NEG_vs_HI	PKMYT1	5	6.5886e-05	0.00028245	0.133461	47	4	-1.1853	0.99983	0.99984	1	23109	0	-1.1853
2	NEG_vs_HI	POLD1	4	0.00012725	0.00048344	0.145365	74	3	-1.4738	0.97045	0.97036	1	22275	0	-1.4738
2	NEG_vs_HI	RARS2	4	0.00023102	0.00088328	0.191126	105	3	-1.2709	0.73681	0.73671	1	16516	0	-1.2709
2	NEG_vs_HI	RFC4	5	0.00020766	0.00081828	0.182169	101	3	-1.3295	0.56443	0.5647	1	12454	1	-1.3295
2	NEG_vs_HI	RPL6	4	0.00011245	0.00042528	0.145365	67	3	-1.4094	0.69717	0.6971	1	15558	0	-1.4094
2	NEG_vs_HI	RPL7	2	0.00022829	0.00045222	0.145365	104	2	-2.2032	0.99977	0.99978	1	23099	0	-2.2032
2	NEG_vs_HI	RPLP0	3	0.00020056	0.00057709	0.156083	100	3	-1.2985	0.9998	0.99981	1	23104	0	-1.2985
2	NEG_vs_HI	RPS7	5	2.9543e-05	0.00012209	0.076398	36	5	-0.93299	0.99997	0.99997	1	23136	0	-0.93299
2	NEG_vs_HI	SF3B6	4	7.967e-05	0.00029998	0.135853	53	2	-1.3392	0.63396	0.63416	1	14101	0	-1.3392
2	NEG_vs_HI	SIX1	4	0.00011886	0.00045137	0.145365	70	3	-1.3263	0.965	0.96488	1	22123	0	-1.3263
2	NEG_vs_HI	TERF2	4	0.00023809	0.00091278	0.195682	107	3	-1.0606	0.99757	0.99759	1	22996	0	-1.0606
2	NEG_vs_HI	TIPRL	4	0.00013551	0.00051295	0.152259	76	4	-0.89354	0.99986	0.99987	1	23115	0	-0.89354
2	NEG_vs_HI	TNPO3	5	8.4138e-05	0.000356	0.145365	55	4	-1.2604	0.37374	0.40605	1	8445	1	-1.2604
2	NEG_vs_HI	TONSL	5	0.00018	0.00071522	0.164774	94	3	-0.86142	0.9988	0.99881	1	23044	0	-0.86142
2	NEG_vs_HI	TRIM38	5	9.0699e-05	0.00037653	0.145365	59	4	-0.79033	0.99848	0.9985	1	23033	0	-0.79033
2	NEG_vs_HI	TSC1	5	7.8065e-06	3.3569e-05	0.044279	15	5	-0.78699	0.99999	0.99999	1	23146	0	-0.78699
2	NEG_vs_HI	TSC2	5	7.9617e-05	0.00033377	0.140864	52	4	-0.77279	0.39958	0.42521	1	8962	1	-0.77279
2	NEG_vs_HI	TXNRD1	4	0.00015789	0.00059591	0.156784	86	4	-0.81342	0.99984	0.99985	1	23110	0	-0.81342
2	NEG_vs_HI	UBA52	4	0.00014301	0.00053946	0.154199	79	3	-1.4758	0.84229	0.84196	1	19121	0	-1.4758
2	NEG_vs_HI	UBE2D3	4	0.00016561	0.00062199	0.160011	88	3	-1.8877	0.81386	0.8138	1	18430	0	-1.8877
2	NEG_vs_HI	UHRF1	5	0.00017758	0.00070709	0.164774	92	3	-1.2856	0.99906	0.99908	1	23062	0	-1.2856
2	NEG_vs_HI	URB2	5	0.00013095	0.00052834	0.152908	75	4	-1.1935	0.99895	0.99897	1	23054	0	-1.1935
2	NEG_vs_HI	USP37	4	0.00011282	0.00042785	0.145365	68	4	-1.3662	0.99989	0.99989	1	23120	0	-1.3662
2	NEG_vs_HI	VIPAS39	5	0.00010721	0.00043939	0.145365	65	3	-1.4302	0.83803	0.83783	1	19009	0	-1.4302
2	NEG_vs_HI	VPS16	5	0.00018199	0.00072035	0.164774	97	4	-0.92344	0.92133	0.92141	1	21103	0	-0.92344
2	NEG_vs_HI	VPS18	4	1.4122e-05	5.2385e-05	0.055131	22	4	-0.94098	0.99999	0.99999	1	23141	0	-0.94098
2	NEG_vs_HI	VPS41	4	8.6903e-05	0.00032522	0.140864	57	4	-1.1657	0.99991	0.99991	1	23124	0	-1.1657
2	NEG_vs_HI	VWA9	5	0.00018126	0.00071949	0.164774	96	4	-0.92707	0.99968	0.99968	1	23092	0	-0.92707
2	NEG_vs_HI	WNK1	5	0.00014996	0.00060745	0.158026	82	3	-1.2587	0.99795	0.99796	1	23008	0	-1.2587
2	NEG_vs_HI	ZNHIT2	4	0.00013889	0.00052321	0.152908	77	4	-1.5035	0.99978	0.99978	1	23101	0	-1.5035
2	LOW_vs_HI	TADA2A	4	3.0233e-05	0.0001054	0.073957	33	3	-1.2622	0.0041193	0.0114	0.649837	403	1	-1.2622
2	LOW_vs_HI	ACTB	5	3.4245e-05	0.00012764	0.079338	37	4	-1.2839	0.99995	0.99996	1	23134	0	-1.2839
2	LOW_vs_HI	CCND1	4	4.9417e-06	1.689e-05	0.027393	15	3	-1.5724	0.99178	0.99173	1	22839	0	-1.5724
2	LOW_vs_HI	CDC37	5	2.5025e-05	9.514e-05	0.073957	27	4	-1.374	0.99999	0.99999	1	23144	0	-1.374
2	LOW_vs_HI	CHAF1B	5	3.5042e-06	1.7318e-05	0.027393	11	4	-1.0002	0.99989	0.9999	1	23126	0	-1.0002
2	LOW_vs_HI	DDX24	5	3.0345e-06	1.5607e-05	0.027393	10	5	-1.3029	1	1	1	23149	0	-1.3029
2	LOW_vs_HI	ELL	4	6.4496e-07	1.069e-06	0.00495	6	3	-1.9345	0.99579	0.99581	1	22952	0	-1.9345
2	LOW_vs_HI	FBXW11	4	2.0308e-05	7.205e-05	0.069513	25	3	-1.014	0.72306	0.72297	1	16294	0	-1.014
2	LOW_vs_HI	LOC101907085	4	4.7075e-07	1.069e-06	0.00495	3	4	-1.3642	1	1	1	23153	0	-1.3642
2	LOW_vs_HI	LOC107131125	5	1.2091e-05	5.0243e-05	0.058168	20	4	-1.0785	0.66019	0.66006	1	14754	0	-1.0785
2	LOW_vs_HI	NOB1	5	1.5479e-05	6.0077e-05	0.060913	22	4	-0.9842	0.99998	0.99998	1	23139	0	-0.9842
2	LOW_vs_HI	NOP16	4	2.8911e-05	0.00010241	0.073957	31	3	-1.0754	0.98386	0.9838	1	22626	0	-1.0754
2	LOW_vs_HI	POLD1	4	6.4554e-06	2.2021e-05	0.029994	17	3	-1.3904	0.99417	0.99414	1	22911	0	-1.3904
2	LOW_vs_HI	POLE	5	2.4514e-05	9.3002e-05	0.073957	26	3	-1.3109	0.75201	0.75176	1	16955	0	-1.3109
2	LOW_vs_HI	POLR1A	5	2.799e-05	0.00010455	0.073957	30	3	-1.3097	0.48229	0.48259	1	10614	1	-1.3097
2	LOW_vs_HI	PPP4R2	4	6.2437e-07	1.069e-06	0.00495	4	4	-1.2303	1	1	1	23152	0	-1.2303
2	LOW_vs_HI	RPL4	4	9.5688e-06	3.4421e-05	0.041949	19	4	-1.1569	0.99999	0.99999	1	23145	0	-1.1569
2	LOW_vs_HI	TSC1	5	1.662e-07	6.4139e-07	0.00495	2	5	-0.95806	1	1	1	23154	0	-0.95806
2	LOW_vs_HI	TYMS	5	3.1662e-05	0.00011866	0.07632	35	4	-1.0031	0.026444	0.057334	1	1206	1	-1.0031
2	LOW_vs_HI	UBA52	4	3.028e-05	0.0001054	0.073957	34	3	-1.4643	0.9995	0.99951	1	23094	0	-1.4643
2	LOW_vs_HI	UBE2M	5	6.1169e-08	2.138e-07	0.00495	1	5	-1.3554	1	1	1	23155	0	-1.3554
2	LOW_vs_HI	VPS18	4	1.4821e-05	5.4091e-05	0.059642	21	4	-0.9993	0.99999	0.99999	1	23142	0	-0.9993
2	LOW_vs_HI	VWA9	5	3.5851e-06	1.7745e-05	0.027393	12	4	-1.0299	0.99831	0.99833	1	23044	0	-1.0299
2	LOW_vs_HI	XAB2	5	7.9094e-06	3.3994e-05	0.041949	18	4	-0.96839	0.075442	0.12954	1	2765	1	-0.96839
2	LOW_vs_HI	XRCC3	4	3.7749e-06	1.3042e-05	0.027393	13	4	-1.0453	1	1	1	23148	0	-1.0453
2	LOW_vs_HI	CAPZB	4	9.6774e-05	0.00036495	0.134135	62	3	-1.1151	0.56896	0.56894	1	12589	0	-1.1151
2	LOW_vs_HI	CDK4	4	2.135e-06	7.4829e-06	0.022552	8	4	-0.79873	1	1	1	23151	0	-0.79873
2	LOW_vs_HI	CHD4	5	2.6112e-05	9.9844e-05	0.073957	28	4	-0.83158	0.48269	0.48297	1	10625	1	-0.83158
2	LOW_vs_HI	CHORDC1	5	8.9461e-05	0.000344	0.129591	60	3	-0.8541	0.98543	0.98551	1	22663	0	-0.8541
2	LOW_vs_HI	CYB5R4	4	0.00015882	0.00054882	0.176499	70	3	-0.96096	0.74461	0.7446	1	16801	0	-0.96096
2	LOW_vs_HI	DNA2	4	0.0001729	0.00058944	0.186848	71	2	-1.2003	0.68426	0.68433	1	15343	0	-1.2003
2	LOW_vs_HI	E2F3	4	0.00017576	0.00059714	0.186848	72	3	-0.84561	0.99725	0.99727	1	23008	0	-0.84561
2	LOW_vs_HI	EBP	5	5.6024e-05	0.00021358	0.112399	44	3	-1.0028	0.99959	0.99959	1	23101	0	-1.0028
2	LOW_vs_HI	FURIN	5	2.9789e-05	0.00011139	0.075859	32	4	-0.89842	0.6455	0.64541	1	14401	0	-0.89842
2	LOW_vs_HI	GINS2	5	6.1133e-05	0.00023454	0.11817	45	3	-0.96304	0.99876	0.99877	1	23064	0	-0.96304
2	LOW_vs_HI	HAUS6	4	0.00019357	0.00064417	0.193712	79	2	-0.84274	0.34693	0.35013	1	7761	1	-0.84274
2	LOW_vs_HI	HSD17B7	4	4.9805e-06	1.689e-05	0.027393	16	4	-0.806	1	1	1	23146	0	-0.806
2	LOW_vs_HI	INTS6	4	7.4603e-05	0.00027559	0.11817	54	4	-0.81095	0.99993	0.99993	1	23132	0	-0.81095
2	LOW_vs_HI	LAS1L	5	8.1902e-05	0.00031321	0.125043	58	4	-0.99656	0.64607	0.64598	1	14417	0	-0.99656
2	LOW_vs_HI	LETM1	5	6.7197e-05	0.00025506	0.11817	48	3	-1.2565	0.52577	0.5257	1	11602	0	-1.2565
2	LOW_vs_HI	LOC104970697	5	7.972e-05	0.00030381	0.124978	56	4	-0.75419	0.98849	0.98854	1	22745	0	-0.75419
2	LOW_vs_HI	LOC784191	4	0.00015738	0.00054583	0.176499	69	3	-1.094	0.99952	0.99952	1	23095	0	-1.094
2	LOW_vs_HI	LOC787269	4	0.00011785	0.0004385	0.158648	64	2	-0.96121	0.58437	0.58443	1	12977	0	-0.96121
2	LOW_vs_HI	LRR1	5	7.0883e-05	0.00026917	0.11817	50	3	-1.2329	0.44062	0.4431	1	9724	1	-1.2329
2	LOW_vs_HI	nc_guide138183	1	0.00046597	0.00046971	0.162332	127	1	-3.3864	0.99953	0.99956	1	23096	0	-3.3864
2	LOW_vs_HI	PFN1	5	4.9105e-05	0.00018622	0.101888	41	4	-0.77461	0.99364	0.99363	1	22896	0	-0.77461
2	LOW_vs_HI	PLK4	4	7.38e-05	0.00027174	0.11817	51	3	-1.2077	0.99958	0.99959	1	23099	0	-1.2077
2	LOW_vs_HI	PNKP	4	0.00012416	0.00045945	0.162332	66	3	-0.94166	0.97321	0.97314	1	22338	0	-0.94166
2	LOW_vs_HI	PPP2R2A	5	8.7278e-05	0.00033673	0.129591	59	4	-0.99058	0.99769	0.99769	1	23027	0	-0.99058
2	LOW_vs_HI	PPP4C	5	6.2609e-05	0.00024052	0.11817	46	4	-0.94978	0.99978	0.99978	1	23118	0	-0.94978
2	LOW_vs_HI	PRC1	4	9.3246e-05	0.00034699	0.129591	61	4	-0.92926	0.99991	0.99991	1	23127	0	-0.92926
2	LOW_vs_HI	RAD51	4	7.4584e-05	0.00027559	0.11817	53	2	-1.2683	0.96797	0.96787	1	22210	0	-1.2683
2	LOW_vs_HI	RARS2	4	0.00019215	0.00064204	0.193712	78	3	-1.3726	0.99736	0.99738	1	23014	0	-1.3726
2	LOW_vs_HI	RPL36	4	0.00018135	0.00060997	0.188317	74	3	-0.84243	0.85429	0.85403	1	19510	0	-0.84243
2	LOW_vs_HI	SF1	4	8.0949e-05	0.00030766	0.124978	57	4	-0.94198	0.99992	0.99992	1	23130	0	-0.94198
2	LOW_vs_HI	SF3B6	4	7.4143e-05	0.00027302	0.11817	52	2	-1.2114	0.30542	0.3132	1	6950	1	-1.2114
2	LOW_vs_HI	SOD1	5	3.4745e-05	0.0001302	0.079338	38	4	-0.92108	0.74974	0.7495	1	16906	0	-0.92108
2	LOW_vs_HI	TERF2	4	5.1489e-05	0.00017895	0.101063	43	3	-1.439	0.96525	0.96513	1	22143	0	-1.439
2	LOW_vs_HI	TFDP1	5	2.2419e-06	8.7657e-06	0.022552	9	5	-0.80383	1	1	1	23150	0	-0.80383
2	LOW_vs_HI	TSC2	5	6.2772e-07	2.7794e-06	0.010726	5	4	-0.87391	0.99874	0.99874	1	23061	0	-0.87391
2	LOW_vs_HI	UBL5	3	0.00018387	0.00053428	0.176499	76	3	-1.3266	0.99982	0.99982	1	23120	0	-1.3266
2	LOW_vs_HI	VPS16	5	1.6004e-06	7.9105e-06	0.022552	7	4	-0.86422	0.9977	0.9977	1	23028	0	-0.86422
2	LOW_vs_HI	VPS41	4	7.0103e-05	0.00025463	0.11817	49	4	-0.7625	0.99993	0.99993	1	23133	0	-0.7625

## Sheet: Antiviral_sorted_alphabetically
Blue	neg|p-value <= 0.005; neg | fdr <= 0.1; neg | l2fc <= -0.95
Non-colored	neg|p-value <= 0.05; neg | fdr <= 0.2; neg | l2fc <= -0.75
screen	comparison	id	num	neg|score	neg|p-value	neg|fdr	neg|rank	neg|goodsgrna	neg|lfc	pos|score	pos|p-value	pos|fdr	pos|rank	pos|goodsgrna	pos|lfc
2	NEG_vs_HI	ACTB	5	1.9571e-06	8.3388e-06	0.019307	10	5	-1.4058	0.99999	0.99999	1	23142	0	-1.4058
2	LOW_vs_HI	ACTB	5	3.4245e-05	0.00012764	0.079338	37	4	-1.2839	0.99995	0.99996	1	23134	0	-1.2839
2	NEG_vs_HI	ADAM17	4	5.5588e-06	1.9457e-05	0.037541	12	4	-0.85052	0.99999	1	1	23148	0	-0.85052
2	NEG_vs_HI	AP2S1	5	1.93e-05	7.9326e-05	0.068023	27	4	-1.1986	0.99607	0.99607	1	22953	0	-1.1986
2	NEG_vs_HI	BARD1	4	0.00021896	0.00083153	0.182935	103	4	-1.1237	0.99978	0.99978	1	23102	0	-1.1237
2	NEG_vs_HI	BIRC5	5	7.0298e-05	0.00029742	0.135853	50	3	-1.509	0.092419	0.15983	1	3213	1	-1.509
2	NEG_vs_HI	BLOC1S1	4	7.0189e-05	0.00025466	0.122834	49	4	-0.90322	0.99993	0.99993	1	23129	0	-0.90322
2	NEG_vs_HI	C25H7orf26	4	1.7542e-07	6.4145e-07	0.00495	2	4	-1.3259	1	1	1	23153	0	-1.3259
2	LOW_vs_HI	CAPZB	4	9.6774e-05	0.00036495	0.134135	62	3	-1.1151	0.56896	0.56894	1	12589	0	-1.1151
2	NEG_vs_HI	CCND1	4	8.3433e-06	2.8438e-05	0.043626	16	4	-1.849	0.99999	0.99999	1	23145	0	-1.849
2	LOW_vs_HI	CCND1	4	4.9417e-06	1.689e-05	0.027393	15	3	-1.5724	0.99178	0.99173	1	22839	0	-1.5724
2	NEG_vs_HI	CDC37	5	7.9933e-05	0.00033462	0.140864	54	4	-0.89608	0.8379	0.83769	1	19004	0	-0.89608
2	LOW_vs_HI	CDC37	5	2.5025e-05	9.514e-05	0.073957	27	4	-1.374	0.99999	0.99999	1	23144	0	-1.374
2	NEG_vs_HI	CDC45	5	2.5735e-05	0.00010755	0.071146	33	4	-1.7488	0.72953	0.72917	1	16336	0	-1.7488
2	LOW_vs_HI	CDK4	4	2.135e-06	7.4829e-06	0.022552	8	4	-0.79873	1	1	1	23151	0	-0.79873
2	LOW_vs_HI	CHAF1B	5	3.5042e-06	1.7318e-05	0.027393	11	4	-1.0002	0.99989	0.9999	1	23126	0	-1.0002
2	LOW_vs_HI	CHD4	5	2.6112e-05	9.9844e-05	0.073957	28	4	-0.83158	0.48269	0.48297	1	10625	1	-0.83158
2	LOW_vs_HI	CHORDC1	5	8.9461e-05	0.000344	0.129591	60	3	-0.8541	0.98543	0.98551	1	22663	0	-0.8541
2	NEG_vs_HI	CNOT7	5	0.00014157	0.00056554	0.155882	78	4	-0.77132	0.99975	0.99975	1	23097	0	-0.77132
2	NEG_vs_HI	CYB5R4	4	6.6998e-05	0.00024311	0.11976	48	4	-1.0005	0.99993	0.99994	1	23130	0	-1.0005
2	LOW_vs_HI	CYB5R4	4	0.00015882	0.00054882	0.176499	70	3	-0.96096	0.74461	0.7446	1	16801	0	-0.96096
2	LOW_vs_HI	DDX24	5	3.0345e-06	1.5607e-05	0.027393	10	5	-1.3029	1	1	1	23149	0	-1.3029
2	NEG_vs_HI	DNA2	4	0.00017367	0.00065449	0.16294	91	3	-1.5318	0.91294	0.91283	1	20902	0	-1.5318
2	LOW_vs_HI	DNA2	4	0.0001729	0.00058944	0.186848	71	2	-1.2003	0.68426	0.68433	1	15343	0	-1.2003
2	NEG_vs_HI	E2F3	4	5.065e-05	0.00017512	0.091419	45	4	-0.99488	0.99995	0.99995	1	23132	0	-0.99488
2	LOW_vs_HI	E2F3	4	0.00017576	0.00059714	0.186848	72	3	-0.84561	0.99725	0.99727	1	23008	0	-0.84561
2	NEG_vs_HI	EBP	5	0.00018097	0.00071907	0.164774	95	4	-0.94746	0.99571	0.99571	1	22943	0	-0.94746
2	LOW_vs_HI	EBP	5	5.6024e-05	0.00021358	0.112399	44	3	-1.0028	0.99959	0.99959	1	23101	0	-1.0028
2	LOW_vs_HI	ELL	4	6.4496e-07	1.069e-06	0.00495	6	3	-1.9345	0.99579	0.99581	1	22952	0	-1.9345
2	NEG_vs_HI	FBXW11	4	8.4282e-06	2.8438e-05	0.043626	17	4	-1.1329	0.99999	0.99999	1	23144	0	-1.1329
2	LOW_vs_HI	FBXW11	4	2.0308e-05	7.205e-05	0.069513	25	3	-1.014	0.72306	0.72297	1	16294	0	-1.014
1	NEG_vs_HI	FURIN	5	7.0472e-06	3.0999e-05	0.143564	5	5	-2.2797	0.99999	0.99999	0.999999	23154	0	-2.2797
1	LOW_vs_HI	FURIN	5	1.3641e-05	5.5799e-05	0.143564	9	5	-0.92425	0.99999	0.99999	0.999998	23153	0	-0.92425
2	LOW_vs_HI	FURIN	5	2.9789e-05	0.00011139	0.075859	32	4	-0.89842	0.6455	0.64541	1	14401	0	-0.89842
2	NEG_vs_HI	GAK	5	3.4191e-05	0.0001439	0.083292	40	4	-1.0309	0.99994	0.99995	1	23131	0	-1.0309
2	NEG_vs_HI	GINS1	4	1.7957e-05	6.3076e-05	0.058416	26	4	-0.94537	0.99998	0.99998	1	23140	0	-0.94537
2	NEG_vs_HI	GINS2	5	3.6147e-06	1.7747e-05	0.037354	11	4	-1.518	0.82027	0.82017	1	18573	0	-1.518
2	LOW_vs_HI	GINS2	5	6.1133e-05	0.00023454	0.11817	45	3	-0.96304	0.99876	0.99877	1	23064	0	-0.96304
2	NEG_vs_HI	GINS3	5	7.2081e-05	0.00030512	0.135853	51	4	-0.96852	0.032609	0.077687	1	1504	1	-0.96852
2	NEG_vs_HI	GLCCI1	4	0.00014776	0.00055785	0.155613	81	3	-1.1394	0.57095	0.57091	1	12607	0	-1.1394
2	NEG_vs_HI	GSX2	4	0.00010604	0.00040433	0.145365	64	4	-0.87856	0.99989	0.9999	1	23122	0	-0.87856
2	LOW_vs_HI	HAUS6	4	0.00019357	0.00064417	0.193712	79	2	-0.84274	0.34693	0.35013	1	7761	1	-0.84274
2	NEG_vs_HI	HNRNPH1	5	0.00023743	0.00092176	0.195794	106	4	-0.76096	0.22461	0.30674	1	5950	1	-0.76096
2	NEG_vs_HI	HSD17B7	4	9.5516e-06	3.4424e-05	0.044279	19	4	-0.9598	0.99985	0.99986	1	23114	0	-0.9598
2	LOW_vs_HI	HSD17B7	4	4.9805e-06	1.689e-05	0.027393	16	4	-0.806	1	1	1	23146	0	-0.806
2	NEG_vs_HI	HSPA8	5	8.9346e-05	0.00037311	0.145365	58	4	-0.83007	0.99992	0.99992	1	23126	0	-0.83007
1	NEG_vs_HI	HUS1	5	1.9827e-06	8.3378e-06	0.084158	2	4	-3.2938	0.97136	0.97141	0.999999	22238	0	-3.2938
2	LOW_vs_HI	INTS6	4	7.4603e-05	0.00027559	0.11817	54	4	-0.81095	0.99993	0.99993	1	23132	0	-0.81095
2	NEG_vs_HI	KLF16	4	6.2888e-05	0.000226	0.113754	46	3	-1.7344	0.88191	0.8817	1	20131	0	-1.7344
2	LOW_vs_HI	LAS1L	5	8.1902e-05	0.00031321	0.125043	58	4	-0.99656	0.64607	0.64598	1	14417	0	-0.99656
2	LOW_vs_HI	LETM1	5	6.7197e-05	0.00025506	0.11817	48	3	-1.2565	0.52577	0.5257	1	11602	0	-1.2565
2	NEG_vs_HI	LOC100849030	4	0.00010776	0.00041031	0.145365	66	4	-0.8839	0.99989	0.9999	1	23121	0	-0.8839
2	LOW_vs_HI	LOC101907085	4	4.7075e-07	1.069e-06	0.00495	3	4	-1.3642	1	1	1	23153	0	-1.3642
2	NEG_vs_HI	LOC104968448	4	0.00012493	0.00047275	0.145365	72	4	-0.9521	0.99988	0.99988	1	23117	0	-0.9521
2	LOW_vs_HI	LOC104970697	5	7.972e-05	0.00030381	0.124978	56	4	-0.75419	0.98849	0.98854	1	22745	0	-0.75419
2	NEG_vs_HI	LOC104972644	4	0.00015557	0.0005865	0.156083	85	3	-1.502	0.2108	0.25892	1	5766	1	-1.502
2	LOW_vs_HI	LOC107131125	5	1.2091e-05	5.0243e-05	0.058168	20	4	-1.0785	0.66019	0.66006	1	14754	0	-1.0785
2	NEG_vs_HI	LOC526757	4	1.1378e-05	4.0839e-05	0.045026	21	2	-1.4062	0.71311	0.713	1	15908	0	-1.4062
2	LOW_vs_HI	LOC784191	4	0.00015738	0.00054583	0.176499	69	3	-1.094	0.99952	0.99952	1	23095	0	-1.094
2	LOW_vs_HI	LOC787269	4	0.00011785	0.0004385	0.158648	64	2	-0.96121	0.58437	0.58443	1	12977	0	-0.96121
2	NEG_vs_HI	LRR1	5	0.00011882	0.00047874	0.145365	69	3	-1.4584	0.99691	0.99691	1	22981	0	-1.4584
2	LOW_vs_HI	LRR1	5	7.0883e-05	0.00026917	0.11817	50	3	-1.2329	0.44062	0.4431	1	9724	1	-1.2329
2	NEG_vs_HI	LSM11	5	9.9744e-05	0.0004086	0.145365	62	4	-1.0491	0.95422	0.95433	1	21856	0	-1.0491
2	NEG_vs_HI	MAU2	5	1.3611e-06	6.2007e-06	0.017946	7	5	-0.99773	1	1	1	23149	0	-0.99773
2	NEG_vs_HI	MCM2	5	2.3532e-05	9.6004e-05	0.071146	29	4	-1.0214	0.96297	0.96312	1	22070	0	-1.0214
2	NEG_vs_HI	MCM3	5	3.7318e-05	0.00015929	0.086691	41	3	-1.7087	0.0096096	0.026386	0.850443	694	2	-1.7087
2	NEG_vs_HI	MED12	5	6.3245e-06	3.0148e-05	0.043626	13	5	-1.0541	0.99997	0.99997	1	23134	0	-1.0541
2	NEG_vs_HI	MYBBP1A	5	2.5597e-05	0.00010669	0.071146	32	5	-0.81524	0.99997	0.99998	1	23138	0	-0.81524
2	NEG_vs_HI	MYSM1	4	0.00024678	0.00094101	0.198065	108	2	-1.3671	0.79844	0.79841	1	18042	0	-1.3671
2	NEG_vs_HI	NAA50	5	9.2152e-05	0.00038123	0.145365	60	3	-0.99086	0.53604	0.53784	1	11793	1	-0.99086
2	LOW_vs_HI	nc_guide138183	1	0.00046597	0.00046971	0.162332	127	1	-3.3864	0.99953	0.99956	1	23096	0	-3.3864
2	NEG_vs_HI	nc_guide170104	1	0.00041402	0.00042485	0.145365	136	1	-4.0809	0.99959	0.99961	1	23084	0	-4.0809
2	NEG_vs_HI	nc_guide31425	1	0.00071799	0.00072591	0.164774	189	1	-3.8282	0.99928	0.99931	1	23072	0	-3.8282
2	NEG_vs_HI	NCOR2	5	9.4167e-06	3.9128e-05	0.045026	18	5	-0.77958	0.99999	0.99999	1	23143	0	-0.77958
2	NEG_vs_HI	NEK7	4	2.42e-05	8.6168e-05	0.071146	31	4	-0.77742	0.99998	0.99998	1	23139	0	-0.77742
2	NEG_vs_HI	NIP7	4	0.00015496	0.00058564	0.156083	84	2	-1.3893	0.19588	0.24838	1	5527	1	-1.3893
2	NEG_vs_HI	NOB1	5	0.00021297	0.00083752	0.182935	102	4	-0.78737	0.99894	0.99895	1	23053	0	-0.78737
2	LOW_vs_HI	NOB1	5	1.5479e-05	6.0077e-05	0.060913	22	4	-0.9842	0.99998	0.99998	1	23139	0	-0.9842
2	LOW_vs_HI	NOP16	4	2.8911e-05	0.00010241	0.073957	31	3	-1.0754	0.98386	0.9838	1	22626	0	-1.0754
2	NEG_vs_HI	NPM1	3	0.00015325	0.00045051	0.145365	83	3	-1.0429	0.99985	0.99985	1	23112	0	-1.0429
2	NEG_vs_HI	ODF1	4	0.00012638	0.00047916	0.145365	73	3	-1.1761	0.80148	0.80139	1	18109	0	-1.1761
2	NEG_vs_HI	ORC6	4	3.0098e-05	0.00010498	0.071146	37	2	-1.4892	0.44718	0.44927	1	9879	1	-1.4892
1	LOW_vs_HI	PDAP1	4	2.0739e-06	8.3378e-06	0.048267	4	3	-0.77308	0.97373	0.97379	0.999998	22323	0	-0.77308
2	NEG_vs_HI	PDCD2L	5	0.00016557	0.00066305	0.163314	87	3	-1.0856	0.27672	0.33956	1	6770	1	-1.0856
1	LOW_vs_HI	PELO	4	6.8299e-06	2.5868e-05	0.108086	5	4	-0.94134	0.99985	0.99984	0.999998	23140	0	-0.94134
2	NEG_vs_HI	PFN1	5	1.7319e-05	7.2056e-05	0.064166	25	4	-1.0387	0.91704	0.91696	1	21001	0	-1.0387
2	LOW_vs_HI	PFN1	5	4.9105e-05	0.00018622	0.101888	41	4	-0.77461	0.99364	0.99363	1	22896	0	-0.77461
2	NEG_vs_HI	PKMYT1	5	6.5886e-05	0.00028245	0.133461	47	4	-1.1853	0.99983	0.99984	1	23109	0	-1.1853
2	LOW_vs_HI	PLK4	4	7.38e-05	0.00027174	0.11817	51	3	-1.2077	0.99958	0.99959	1	23099	0	-1.2077
2	LOW_vs_HI	PNKP	4	0.00012416	0.00045945	0.162332	66	3	-0.94166	0.97321	0.97314	1	22338	0	-0.94166
2	NEG_vs_HI	POLD1	4	0.00012725	0.00048344	0.145365	74	3	-1.4738	0.97045	0.97036	1	22275	0	-1.4738
2	LOW_vs_HI	POLD1	4	6.4554e-06	2.2021e-05	0.029994	17	3	-1.3904	0.99417	0.99414	1	22911	0	-1.3904
2	NEG_vs_HI	POLD2	5	2.8785e-07	1.0691e-06	0.00495	3	5	-1.9662	1	1	1	23152	0	-1.9662
2	LOW_vs_HI	POLE	5	2.4514e-05	9.3002e-05	0.073957	26	3	-1.3109	0.75201	0.75176	1	16955	0	-1.3109
2	LOW_vs_HI	POLR1A	5	2.799e-05	0.00010455	0.073957	30	3	-1.3097	0.48229	0.48259	1	10614	1	-1.3097
2	NEG_vs_HI	PPAN	3	7.0747e-06	2.1168e-05	0.0377	14	3	-1.9707	0.99999	0.99999	1	23147	0	-1.9707
1	NEG_vs_HI	PPP2R1A	5	2.3733e-06	1.0903e-05	0.084158	3	3	-0.75687	0.96473	0.96488	0.999999	22043	0	-0.75687
2	LOW_vs_HI	PPP2R2A	5	8.7278e-05	0.00033673	0.129591	59	4	-0.99058	0.99769	0.99769	1	23027	0	-0.99058
2	NEG_vs_HI	PPP4C	5	5.3582e-07	2.7796e-06	0.010726	6	4	-2.0979	0.99991	0.99992	1	23125	0	-2.0979
2	LOW_vs_HI	PPP4C	5	6.2609e-05	0.00024052	0.11817	46	4	-0.94978	0.99978	0.99978	1	23118	0	-0.94978
2	LOW_vs_HI	PPP4R2	4	6.2437e-07	1.069e-06	0.00495	4	4	-1.2303	1	1	1	23152	0	-1.2303
2	LOW_vs_HI	PRC1	4	9.3246e-05	0.00034699	0.129591	61	4	-0.92926	0.99991	0.99991	1	23127	0	-0.92926
2	NEG_vs_HI	PRIM1	4	2.6689e-05	9.301e-05	0.071146	34	3	-1.9379	0.97653	0.97645	1	22434	0	-1.9379
2	LOW_vs_HI	RAD51	4	7.4584e-05	0.00027559	0.11817	53	2	-1.2683	0.96797	0.96787	1	22210	0	-1.2683
2	NEG_vs_HI	RARS2	4	0.00023102	0.00088328	0.191126	105	3	-1.2709	0.73681	0.73671	1	16516	0	-1.2709
2	LOW_vs_HI	RARS2	4	0.00019215	0.00064204	0.193712	78	3	-1.3726	0.99736	0.99738	1	23014	0	-1.3726
2	NEG_vs_HI	RCL1	4	1.5532e-05	5.4951e-05	0.055316	24	4	-1.8814	0.99983	0.99984	1	23107	0	-1.8814
2	NEG_vs_HI	RFC4	5	0.00020766	0.00081828	0.182169	101	3	-1.3295	0.56443	0.5647	1	12454	1	-1.3295
2	LOW_vs_HI	RPL36	4	0.00018135	0.00060997	0.188317	74	3	-0.84243	0.85429	0.85403	1	19510	0	-0.84243
2	NEG_vs_HI	RPL4	4	3.3397e-07	6.4145e-07	0.00495	4	4	-2.127	1	1	1	23151	0	-2.127
2	LOW_vs_HI	RPL4	4	9.5688e-06	3.4421e-05	0.041949	19	4	-1.1569	0.99999	0.99999	1	23145	0	-1.1569
2	NEG_vs_HI	RPL6	4	0.00011245	0.00042528	0.145365	67	3	-1.4094	0.69717	0.6971	1	15558	0	-1.4094
2	NEG_vs_HI	RPL7	2	0.00022829	0.00045222	0.145365	104	2	-2.2032	0.99977	0.99978	1	23099	0	-2.2032
2	NEG_vs_HI	RPL9	4	1.3627e-06	4.9178e-06	0.016266	8	3	-2.4697	0.33126	0.34957	1	7693	1	-2.4697
2	NEG_vs_HI	RPLP0	3	0.00020056	0.00057709	0.156083	100	3	-1.2985	0.9998	0.99981	1	23104	0	-1.2985
2	NEG_vs_HI	RPS13	4	0.00017829	0.00067245	0.163887	93	3	-1.171	0.0085048	0.022755	0.792265	654	1	-1.171
2	NEG_vs_HI	RPS20	5	8.5935e-05	0.00036199	0.145365	56	3	-1.2949	0.014205	0.03698	0.945665	879	2	-1.2949
2	NEG_vs_HI	RPS7	5	2.9543e-05	0.00012209	0.076398	36	5	-0.93299	0.99997	0.99997	1	23136	0	-0.93299
2	NEG_vs_HI	RRP12	5	9.6653e-06	4.0839e-05	0.045026	20	3	-1.9707	0.87402	0.87385	1	19912	0	-1.9707
2	NEG_vs_HI	RRP9	5	2.7827e-05	0.00011482	0.073845	35	4	-1.0392	0.99778	0.99779	1	23004	0	-1.0392
2	LOW_vs_HI	SF1	4	8.0949e-05	0.00030766	0.124978	57	4	-0.94198	0.99992	0.99992	1	23130	0	-0.94198
2	NEG_vs_HI	SF3B6	4	7.967e-05	0.00029998	0.135853	53	2	-1.3392	0.63396	0.63416	1	14101	0	-1.3392
2	LOW_vs_HI	SF3B6	4	7.4143e-05	0.00027302	0.11817	52	2	-1.2114	0.30542	0.3132	1	6950	1	-1.2114
2	NEG_vs_HI	SIX1	4	0.00011886	0.00045137	0.145365	70	3	-1.3263	0.965	0.96488	1	22123	0	-1.3263
1	NEG_vs_HI	SLC25A26	4	3.9996e-06	1.5179e-05	0.087871	4	4	-3.7302	1	1	0.999999	23155	0	-3.7302
2	LOW_vs_HI	SOD1	5	3.4745e-05	0.0001302	0.079338	38	4	-0.92108	0.74974	0.7495	1	16906	0	-0.92108
2	NEG_vs_HI	SUPV3L1	5	2.2608e-05	9.2155e-05	0.071146	28	3	-1.8232	0.07241	0.13239	1	2638	1	-1.8232
2	LOW_vs_HI	TADA2A	4	3.0233e-05	0.0001054	0.073957	33	3	-1.2622	0.0041193	0.0114	0.649837	403	1	-1.2622
2	NEG_vs_HI	TERF1	5	3.3369e-05	0.00013919	0.082635	39	4	-1.6039	0.86758	0.86738	1	19746	0	-1.6039
2	NEG_vs_HI	TERF2	4	0.00023809	0.00091278	0.195682	107	3	-1.0606	0.99757	0.99759	1	22996	0	-1.0606
2	LOW_vs_HI	TERF2	4	5.1489e-05	0.00017895	0.101063	43	3	-1.439	0.96525	0.96513	1	22143	0	-1.439
1	NEG_vs_HI	TFDP1	5	5.6158e-07	2.7793e-06	0.064356	1	5	-2.0561	1	1	0.999999	23156	0	-2.0561
2	NEG_vs_HI	TFDP1	5	4.0792e-05	0.00017768	0.091419	43	4	-1.0716	0.9999	0.99991	1	23123	0	-1.0716
2	LOW_vs_HI	TFDP1	5	2.2419e-06	8.7657e-06	0.022552	9	5	-0.80383	1	1	1	23150	0	-0.80383
2	NEG_vs_HI	TIPRL	4	0.00013551	0.00051295	0.152259	76	4	-0.89354	0.99986	0.99987	1	23115	0	-0.89354
2	NEG_vs_HI	TMEM19	4	4.6993e-05	0.000161	0.086691	44	2	-1.325	0.21947	0.26511	1	5885	1	-1.325
2	NEG_vs_HI	TNPO3	5	8.4138e-05	0.000356	0.145365	55	4	-1.2604	0.37374	0.40605	1	8445	1	-1.2604
2	NEG_vs_HI	TONSL	5	0.00018	0.00071522	0.164774	94	3	-0.86142	0.9988	0.99881	1	23044	0	-0.86142
2	NEG_vs_HI	TRIM38	5	9.0699e-05	0.00037653	0.145365	59	4	-0.79033	0.99848	0.9985	1	23033	0	-0.79033
2	NEG_vs_HI	TSC1	5	7.8065e-06	3.3569e-05	0.044279	15	5	-0.78699	0.99999	0.99999	1	23146	0	-0.78699
2	LOW_vs_HI	TSC1	5	1.662e-07	6.4139e-07	0.00495	2	5	-0.95806	1	1	1	23154	0	-0.95806
2	NEG_vs_HI	TSC2	5	7.9617e-05	0.00033377	0.140864	52	4	-0.77279	0.39958	0.42521	1	8962	1	-0.77279
2	LOW_vs_HI	TSC2	5	6.2772e-07	2.7794e-06	0.010726	5	4	-0.87391	0.99874	0.99874	1	23061	0	-0.87391
2	NEG_vs_HI	TXNRD1	4	0.00015789	0.00059591	0.156784	86	4	-0.81342	0.99984	0.99985	1	23110	0	-0.81342
2	NEG_vs_HI	TYMS	5	1.1326e-08	2.1382e-07	0.00495	1	4	-3.6555	0.67498	0.67475	1	15059	0	-3.6555
2	LOW_vs_HI	TYMS	5	3.1662e-05	0.00011866	0.07632	35	4	-1.0031	0.026444	0.057334	1	1206	1	-1.0031
2	NEG_vs_HI	UBA52	4	0.00014301	0.00053946	0.154199	79	3	-1.4758	0.84229	0.84196	1	19121	0	-1.4758
2	LOW_vs_HI	UBA52	4	3.028e-05	0.0001054	0.073957	34	3	-1.4643	0.9995	0.99951	1	23094	0	-1.4643
2	NEG_vs_HI	UBE2D3	4	0.00016561	0.00062199	0.160011	88	3	-1.8877	0.81386	0.8138	1	18430	0	-1.8877
2	NEG_vs_HI	UBE2M	5	1.8615e-06	8.3388e-06	0.019307	9	4	-1.3783	0.99884	0.99885	1	23046	0	-1.3783
2	LOW_vs_HI	UBE2M	5	6.1169e-08	2.138e-07	0.00495	1	5	-1.3554	1	1	1	23155	0	-1.3554
2	LOW_vs_HI	UBL5	3	0.00018387	0.00053428	0.176499	76	3	-1.3266	0.99982	0.99982	1	23120	0	-1.3266
2	NEG_vs_HI	UHRF1	5	0.00017758	0.00070709	0.164774	92	3	-1.2856	0.99906	0.99908	1	23062	0	-1.2856
2	NEG_vs_HI	URB2	5	0.00013095	0.00052834	0.152908	75	4	-1.1935	0.99895	0.99897	1	23054	0	-1.1935
2	NEG_vs_HI	USP37	4	0.00011282	0.00042785	0.145365	68	4	-1.3662	0.99989	0.99989	1	23120	0	-1.3662
2	NEG_vs_HI	USP7	5	1.4645e-05	6.051e-05	0.058375	23	5	-1.4055	0.99997	0.99998	1	23137	0	-1.4055
1	LOW_vs_HI	UTP18	4	3.7323e-07	1.0689e-06	0.024752	1	4	-2.0439	0.99881	0.99881	0.999998	23083	0	-2.0439
2	NEG_vs_HI	VIPAS39	5	0.00010721	0.00043939	0.145365	65	3	-1.4302	0.83803	0.83783	1	19009	0	-1.4302
2	NEG_vs_HI	VPS16	5	0.00018199	0.00072035	0.164774	97	4	-0.92344	0.92133	0.92141	1	21103	0	-0.92344
2	LOW_vs_HI	VPS16	5	1.6004e-06	7.9105e-06	0.022552	7	4	-0.86422	0.9977	0.9977	1	23028	0	-0.86422
2	NEG_vs_HI	VPS18	4	1.4122e-05	5.2385e-05	0.055131	22	4	-0.94098	0.99999	0.99999	1	23141	0	-0.94098
2	LOW_vs_HI	VPS18	4	1.4821e-05	5.4091e-05	0.059642	21	4	-0.9993	0.99999	0.99999	1	23142	0	-0.9993
1	LOW_vs_HI	VPS35	5	9.967e-06	4.2972e-05	0.124381	8	5	-1.009	0.99999	0.99999	0.999998	23154	0	-1.009
2	NEG_vs_HI	VPS41	4	8.6903e-05	0.00032522	0.140864	57	4	-1.1657	0.99991	0.99991	1	23124	0	-1.1657
2	LOW_vs_HI	VPS41	4	7.0103e-05	0.00025463	0.11817	49	4	-0.7625	0.99993	0.99993	1	23133	0	-0.7625
2	NEG_vs_HI	VWA9	5	0.00018126	0.00071949	0.164774	96	4	-0.92707	0.99968	0.99968	1	23092	0	-0.92707
2	LOW_vs_HI	VWA9	5	3.5851e-06	1.7745e-05	0.027393	12	4	-1.0299	0.99831	0.99833	1	23044	0	-1.0299
2	NEG_vs_HI	WNK1	5	0.00014996	0.00060745	0.158026	82	3	-1.2587	0.99795	0.99796	1	23008	0	-1.2587
2	LOW_vs_HI	XAB2	5	7.9094e-06	3.3994e-05	0.041949	18	4	-0.96839	0.075442	0.12954	1	2765	1	-0.96839
1	NEG_vs_HI	XRCC3	4	1.0712e-05	3.9123e-05	0.15099	6	4	-0.92399	0.99997	0.99997	0.999999	23153	0	-0.92399
2	NEG_vs_HI	XRCC3	4	4.8561e-07	1.0691e-06	0.00495	5	4	-1.1735	1	1	1	23150	0	-1.1735
2	LOW_vs_HI	XRCC3	4	3.7749e-06	1.3042e-05	0.027393	13	4	-1.0453	1	1	1	23148	0	-1.0453
1	LOW_vs_HI	YEATS2	5	1.974e-06	8.3378e-06	0.048267	3	4	-2.0639	0.9978	0.99782	0.999998	23026	0	-2.0639
1	LOW_vs_HI	ZNHIT1	5	8.2475e-06	3.5703e-05	0.118105	7	4	-1.025	0.79003	0.79	0.999998	17975	1	-1.025
2	NEG_vs_HI	ZNHIT2	4	0.00013889	0.00052321	0.152908	77	4	-1.5035	0.99978	0.99978	1	23101	0	-1.5035
1	LOW_vs_HI	ZWILCH	4	7.2538e-06	2.8006e-05	0.108086	6	4	-2.1621	0.99999	0.99999	0.999998	23155	0	-2.1621

## Sheet: Anti_viral_unique
##### including all genes with neg|p-value <= 0.05; neg | fdr <= 0.2; neg | l2fc <= -0.75
##### frequency represents how many times the gene has been identified by the four comparisons listed below, e.g. if a candidate was identified by all four comparisons, the frequency would be 4.
		screen	comparison
		1	NEG_vs_HI
		1	LOW_vs_HI
		2	NEG_vs_HI
		2	LOW_vs_HI
frequency	id
2	ACTB
1	ADAM17
1	AP2S1
1	BARD1
1	BIRC5
1	BLOC1S1
1	C25H7orf26
1	CAPZB
2	CCND1
2	CDC37
1	CDC45
1	CDK4
1	CHAF1B
1	CHD4
1	CHORDC1
1	CNOT7
2	CYB5R4
1	DDX24
2	DNA2
2	E2F3
2	EBP
1	ELL
2	FBXW11
3	FURIN
1	GAK
1	GINS1
2	GINS2
1	GINS3
1	GLCCI1
1	GSX2
1	HAUS6
1	HNRNPH1
2	HSD17B7
1	HSPA8
1	HUS1
1	INTS6
1	KLF16
1	LAS1L
1	LETM1
1	LOC100849030
1	LOC101907085
1	LOC104968448
1	LOC104970697
1	LOC104972644
1	LOC107131125
1	LOC526757
1	LOC784191
1	LOC787269
2	LRR1
1	LSM11
1	MAU2
1	MCM2
1	MCM3
1	MED12
1	MYBBP1A
1	MYSM1
1	NAA50
1	NCOR2
1	NEK7
1	NIP7
2	NOB1
1	NOP16
1	NPM1
1	ODF1
1	ORC6
1	PDAP1
1	PDCD2L
1	PELO
2	PFN1
1	PKMYT1
1	PLK4
1	PNKP
2	POLD1
1	POLD2
1	POLE
1	POLR1A
1	PPAN
1	PPP2R1A
1	PPP2R2A
2	PPP4C
1	PPP4R2
1	PRC1
1	PRIM1
1	RAD51
2	RARS2
1	RCL1
1	RFC4
1	RPL36
2	RPL4
1	RPL6
1	RPL7
1	RPL9
1	RPLP0
1	RPS13
1	RPS20
1	RPS7
1	RRP12
1	RRP9
1	SF1
2	SF3B6
1	SIX1
1	SLC25A26
1	SOD1
1	SUPV3L1
1	TADA2A
1	TERF1
2	TERF2
3	TFDP1
1	TIPRL
1	TMEM19
1	TNPO3
1	TONSL
1	TRIM38
2	TSC1
2	TSC2
1	TXNRD1
2	TYMS
2	UBA52
1	UBE2D3
2	UBE2M
1	UBL5
1	UHRF1
1	URB2
1	USP37
1	USP7
1	UTP18
1	VIPAS39
2	VPS16
2	VPS18
1	VPS35
2	VPS41
2	VWA9
1	WNK1
1	XAB2
3	XRCC3
1	YEATS2
1	ZNHIT1
1	ZNHIT2
1	ZWILCH
1	nc_guide138183
1	nc_guide170104
1	nc_guide31425
