# Supplementary material for: GARP and EARP are required for efficient BoHV-1 replication as identified by a genome wide CRISPR knockout screen
Source: PLoS Pathog. 2023 Dec 6;19(12):e1011822. doi: 10.1371/journal.ppat.1011822 (PMC10727446; doi:10.1371/journal.ppat.1011822)
Supplement: S6 Data — (XLSX) [file ppat.1011822.s006.xlsx]

## Sheet: focused_lib
ACO2:AC_000162.1:113129168-113129188:(-) GTTGTAAGGGAACACCGAAG
ACO2:AC_000162.1:113120578-113120598:(-) CCTCGATCAGATGGTCACAG
ACO2:AC_000162.1:113127743-113127762:(+) GGTATCCTCACAGTGAAAGG
ACO2:AC_000162.1:113127777-113127797:(-) AGGCCCGTGGTACTCCACGA
ACO2:AC_000162.1:113131283-113131303:(-) TCACCAACTCGGATGTCCAA
ACO2:AC_000162.1:113120435-113120454:(+) GCCAACCAGGAGATCGAGCG
ACO2:AC_000162.1:113130213-113130232:(+) AAATTAACCTCAGTGAGGTG
ACO2:AC_000162.1:113114476-113114495:(+) GGGTGCGCGGCAGTACCATG
ACTB:AC_000182.1:39344911-39344930:(+) CTTCTACAACGAGCTCCGTG
ACTB:AC_000182.1:39344786-39344805:(+) GGCCAGAAGGACTCGTACGT
ACTB:AC_000182.1:39345473-39345493:(-) GATGGCCACGTACATGGCAG
ACTB:AC_000182.1:39345639-39345659:(-) TCTTCATGAGGTAGTCCGTC
ACTB:AC_000182.1:39345692-39345712:(-) GACGATTTCCCGCTCGGCCG
ACTB:AC_000182.1:39345621-39345640:(+) CCTGGCTGGCCGGGACCTGA
ACTB:AC_000182.1:39345565-39345584:(+) CACACGGTGCCCATCTATGA
ACTB:AC_000182.1:39345602-39345622:(-) GTCCAGACGCAGGATGGCAT
ACTG1:AC_000176.1:51869704-51869723:(+) ACACGGTGCCCATCTACGAG
ACTG1:AC_000176.1:51868962-51868982:(-) ACCATTGTCGATGACGAGGG
ACTG1:AC_000176.1:51869057-51869077:(-) ACCATGACGCCCTGGTGTCG
ACTG1:AC_000176.1:51869031-51869051:(-) CCCAACGATGGACGGGAACA
ACTG1:AC_000176.1:51869637-51869656:(+) GTGCTGTCTCTGTACGCCTC
ACTG1:AC_000176.1:51869660-51869679:(+) CCGCACCACTGGCATTGTCA
ACTG1:AC_000176.1:51869211-51869231:(-) CACACGCAGCTCGTTGTAAA
ACTG1:AC_000176.1:51869084-51869103:(+) GGGCAGAAGGACAGCTACGT
ACTR6:AC_000162.1:64517013-64517033:(-) ATAACTCGGAAGGATTATCT
ACTR6:AC_000162.1:64514811-64514830:(+) GGATGTTCAAAGACAAGTTT
ACTR6:AC_000162.1:64515822-64515842:(-) CTCTTAATACTGCTTGAAAC
ACTR6:AC_000162.1:64517063-64517083:(-) GTAAGGAACTATATGTGTAA
ACTR6:AC_000162.1:64517032-64517051:(+) TGCTGTATCATTGTAGATAG
ACTR6:AC_000162.1:64517080-64517100:(-) TTCTTCTTACTTCTACAGTA
ACTR6:AC_000162.1:64514149-64514168:(+) TAACCAGATAGATGAAATAA
ACTR6:AC_000162.1:64514102-64514122:(-) TTTGATCTGAACTGACAGTT
ADAM17:AC_000168.1:87928410-87928430:(-) CCAATTCGTGAGTTGTAACG
ADAM17:AC_000168.1:87925438-87925457:(+) CCCAGAGCGAACAGTCACGG
ADAM17:AC_000168.1:87930393-87930412:(+) GGGAACTCCAGGGTGGACGA
ADAM17:AC_000168.1:87919318-87919337:(+) GAACACGTGTAAATTATTGG
ADAM17:AC_000168.1:87928518-87928538:(-) GGTCGCCGCTCACAGCTATG
ADAM17:AC_000168.1:87930431-87930451:(-) TGTTGAGGTACATGATGCCG
ADAM17:AC_000168.1:87923796-87923815:(+) GTGAAGATGTTGCTAGAGGT
ADAM17:AC_000168.1:87917753-87917772:(+) GTAGACAGCGAGCCACCTGA
ADAMTS2:AC_000164.1:2067080-2067099:(+) CGACGACGACTACAACATCG
ADAMTS2:AC_000164.1:2115401-2115420:(+) TGGTTACATGATGTGTACCG
ADAMTS2:AC_000164.1:2115353-2115373:(-) TCATGGAGTAGTGCAGCCCG
ADAMTS2:AC_000164.1:2136793-2136813:(-) ACTGCCGGCACTGCTCCTCG
ADAMTS2:AC_000164.1:2067037-2067056:(+) AGCGAGTCAACAGCTCCAGG
ADAMTS2:AC_000164.1:2134080-2134100:(-) GTACGCGAGCAGGAGCCGAA
ADAMTS2:AC_000164.1:1957893-1957912:(+) AGAATCGGGTGCCACCCGCG
ADAMTS2:AC_000164.1:2136733-2136753:(-) AGAGCTGGAAATCGTAGGCG
ALG10:AC_000162.1:76503199-76503219:(-) GCAGGCGCAGCGCTACTGTG
ALG10:AC_000162.1:76501772-76501791:(+) AACAAATCGGAGCATTCCAA
ALG10:AC_000162.1:76501840-76501859:(+) TGACCACTCCAACTGACAGC
ALG10:AC_000162.1:76499890-76499909:(+) TCCATAAAGACACATCAAGT
ALG10:AC_000162.1:76503224-76503243:(+) GTGGAAGATCTCGTCCATGT
ALG10:AC_000162.1:76501815-76501834:(+) CATCCAAAGATCCAACTGGC
ALG10:AC_000162.1:76503178-76503198:(-) GGGCCATTTCTCTCTCTCGC
ALG10:AC_000162.1:76499810-76499830:(-) ATCTGGGCTATCTTCTGTGC
ALG5:AC_000169.1:24724460-24724479:(+) ATAACGCTGGTGAAGAACCG
ALG5:AC_000169.1:24722963-24722982:(+) ACCTACCAAACAGCTTTCTG
ALG5:AC_000169.1:24723827-24723846:(+) GAGGTGATAATAGTTGACGA
ALG5:AC_000169.1:24723426-24723445:(+) GTAATGATGGATGAAGCTCT
ALG5:AC_000169.1:24723808-24723827:(+) AGATCCCACCTTCACTTATG
ALG5:AC_000169.1:24724480-24724500:(-) TAATCGCTCCGCCCTTTCCA
ALG5:AC_000169.1:24722907-24722926:(+) AAGTTCTTCTTAAATGTCAG
ALG5:AC_000169.1:24722944-24722964:(-) TGAGTCCTGAATGCTGGGTA
ALG6:AC_000160.1:82512442-82512462:(-) TTATGCATATTGCTATACCC
ALG6:AC_000160.1:82507554-82507574:(-) GGCTGCCGTTCTTTACAGAG
ALG6:AC_000160.1:82507595-82507615:(-) TAAGCTGGCTTGTACTGTCG
ALG6:AC_000160.1:82512422-82512441:(+) AGTCGATAAGAATAAGGCCT
ALG6:AC_000160.1:82507506-82507526:(-) GACTCTTTCCGGTTGATCGT
ALG6:AC_000160.1:82515211-82515230:(+) GAATGGAGAGCAATCCAGTC
ALG6:AC_000160.1:82508472-82508492:(-) CTTATGACTGGGACCTGCTA
ALG6:AC_000160.1:82515163-82515183:(-) AAGCTCTTCATGCGTGCAAC
ALG8:AC_000186.1:18044539-18044558:(+) ACAGTTTGCCGATATCACAG
ALG8:AC_000186.1:18051012-18051032:(-) ATATTTCGCAACATGTGACA
ALG8:AC_000186.1:18059610-18059630:(-) AGTTTGGAGCCCAATATGCG
ALG8:AC_000186.1:18058005-18058025:(-) CATAAGCTGGTGCTACATAG
ALG8:AC_000186.1:18058048-18058067:(+) TGTTTCACTGCAAATAAACA
ALG8:AC_000186.1:18055197-18055217:(-) TACCTGAAAGAATCGTGCAA
ALG8:AC_000186.1:18058647-18058667:(-) CAAAGCTGAAGCTGTTCCAT
ALG8:AC_000186.1:18054107-18054127:(-) AGTGCTGACAGAATAAACTT
ANAPC2:AC_000168.1:105915527-105915547:(-) CAAGACCACAGCCTGCACCG
ANAPC2:AC_000168.1:105912540-105912559:(+) CCAGCAGACCGAAAGCATCG
ANAPC2:AC_000168.1:105912409-105912428:(+) GAACAGGACGCCTCGCAACG
ANAPC2:AC_000168.1:105915895-105915914:(+) TCTCGGTAGTGGAGGAAGAG
ANAPC2:AC_000168.1:105912591-105912611:(-) CTCTCAGCGCGAGAACTGTG
ANAPC2:AC_000168.1:105912666-105912686:(-) CCTGGAGGAGTGGTTCGTAG
ANAPC2:AC_000168.1:105912218-105912237:(+) CTGCCGCAGCCCGCGCACAG
ANAPC2:AC_000168.1:105915921-105915941:(-) ACCATGTTATCTCGGTCCTG
ANKS4B:AC_000182.1:19268314-19268334:(-) AGCAGCTTGATGATAGCGAG
ANKS4B:AC_000182.1:19278079-19278098:(+) GATGGCCCGCACATACAGCA
ANKS4B:AC_000182.1:19277835-19277855:(-) GATCAGGAATGAGACGCAGT
ANKS4B:AC_000182.1:19278033-19278052:(+) AGCAGATCAAAGAGTGCGAG
ANKS4B:AC_000182.1:19268412-19268432:(-) TGGTAGGCTGCTAGGAGTGT
ANKS4B:AC_000182.1:19268339-19268358:(+) TAGCTACCTGGAACTTCTGA
ANKS4B:AC_000182.1:19268428-19268448:(-) GGCTTCCAAGTTCCCATGGT
ANKS4B:AC_000182.1:19278176-19278195:(+) ACATTTGGGTCACTGTCTAA
AP2S1:AC_000175.1:54370761-54370781:(-) GAAACAGAAGCTGATCGAGG
AP2S1:AC_000175.1:54370841-54370860:(+) ATGAGGATGAAGCGGATCTG
AP2S1:AC_000175.1:54370729-54370748:(+) GGCGTCTCGGACAGTGACCA
AP2S1:AC_000175.1:54364820-54364839:(+) AGTAGAGGCCGGCATAGCGT
AP2S1:AC_000175.1:54370807-54370827:(-) GCAAGACGCGCCTGGCCAAG
AP2S1:AC_000175.1:54364849-54364868:(+) ATCTTGAAATTCCGGAACTG
AP2S1:AC_000175.1:54370789-54370808:(+) ATCGAACTGCATGTACCACT
AP2S1:AC_000175.1:54370708-54370727:(+) CTCAACAAAGTTGGTGTGTT
APELA:AC_000163.1:134385-134405:(-) ACAGACACAACTGCCTTCAG
APELA:AC_000163.1:135712-135732:(-) CTTATCCACGGACAAAGACA
APELA:AC_000163.1:134350-134369:(+) AAGGGCACTCGTGAATGGAG
APELA:AC_000163.1:134415-134434:(+) TCTCATTGCCAAATTAGCTG
APELA:AC_000163.1:134369-134388:(+) GAGGCATACATCTCCTCTGA
APELA:AC_000163.1:135752-135771:(+) TAACAAATAGAAGAAAGAAC
APELA:AC_000163.1:134414-134433:(+) TTCTCATTGCCAAATTAGCT
APELA:AC_000163.1:134413-134432:(+) CTTCTCATTGCCAAATTAGC
APOO:AC_000187.1:126399282-126399301:(+) CTAAATATGTGGAAGAACCA
APOO:AC_000187.1:126399342-126399361:(+) ATTGCGAACCATATACAAGT
APOO:AC_000187.1:126399309-126399329:(-) AGAGATGCTTTCTTCAAGTT
APOO:AC_000187.1:126401895-126401915:(-) TGAACCAAACTTTGAATCTT
APOO:AC_000187.1:126399353-126399373:(-) ACCTGACACCAACTTGTATA
APOO:AC_000187.1:126404673-126404692:(+) TGGAGTTGTTGGACTCGTTT
APOO:AC_000187.1:126399271-126399290:(+) TGAGCATCAGTCTAAATATG
APOO:AC_000187.1:126404650-126404670:(-) AAACCAATAACACCAAGTCT
AQR:AC_000167.1:30465612-30465632:(-) GAAGCGGAAAGATGTAGACG
AQR:AC_000167.1:30473379-30473398:(+) GGGTTTGGCAACTTCAACCA
AQR:AC_000167.1:30465545-30465564:(+) CCTCTATTAGGAATAACATG
AQR:AC_000167.1:30473455-30473475:(-) TTTAGGCAATCAGAGTATGG
AQR:AC_000167.1:30473399-30473419:(-) ACCCATTGTGGCATTCACCG
AQR:AC_000167.1:30476693-30476712:(+) CCTTAGGAGGTAATCGTGAA
AQR:AC_000167.1:30470321-30470340:(+) AGCATACATCATGCTTCCGA
AQR:AC_000167.1:30473327-30473346:(+) GATTGATGGTAACGTCCGCA
ARF4:AC_000179.1:44159320-44159339:(+) CTAGTTGGATTGGACGCTGC
ARF4:AC_000179.1:44159390-44159410:(-) CTTACCAATGGTAGGAATGG
ARF4:AC_000179.1:44160447-44160467:(-) TGAAAGTAATGCCTCCAGAG
ARF4:AC_000179.1:44160395-44160414:(+) GAACATTTGTTTCACAGTAT
ARF4:AC_000179.1:44160405-44160424:(+) TTCACAGTATGGGATGTTGG
ARF4:AC_000179.1:44165655-44165674:(+) GATCGTGAAAGAATTCAGGA
ARF4:AC_000179.1:44159354-44159374:(-) TAACTTCAGTTTATACAGAA
ARF4:AC_000179.1:44167191-44167210:(+) AGTGAAATGACAGATAAATT
ARFRP1:AC_000170.1:54520525-54520545:(-) CTTACTGTTTAGGCCCACGG
ARFRP1:AC_000170.1:54523683-54523702:(+) AATCCAAACAGGCGTTTGGT
ARFRP1:AC_000170.1:54520734-54520754:(-) CAAGTCCCAGAACATCAGGC
ARFRP1:AC_000170.1:54523662-54523682:(-) AGAGAGCCGCTCTTCATCTG
ARFRP1:AC_000170.1:54520456-54520476:(-) GGTCTTTGACTGCTCCAAGA
ARFRP1:AC_000170.1:54520475-54520494:(+) CCGATTCAACAAGAACTACA
ARFRP1:AC_000170.1:54523618-54523638:(-) CATGACACTCTGCATAGTAC
ARFRP1:AC_000170.1:54520702-54520721:(+) TGCAGTCGGCACTGTGGACG
ARMC7:AC_000176.1:56972387-56972406:(+) ACCAATAGCAAACTCCACCA
ARMC7:AC_000176.1:56972465-56972485:(-) CCGGTAACTACCAGTATCTG
ARMC7:AC_000176.1:56959316-56959335:(+) CAGGTTGCAGAGGCCGCCTG
ARMC7:AC_000176.1:56972416-56972435:(+) TCTCTTCCGACAGCGAATCG
ARMC7:AC_000176.1:56972484-56972504:(-) GCCAACTTCGCCTATGACCC
ARMC7:AC_000176.1:56959276-56959296:(-) GGAACACATCCTGCAGGCGG
ARMC7:AC_000176.1:56972699-56972718:(+) ACCTTCGGCTTCTGGGCCAT
ARMC7:AC_000176.1:56972649-56972668:(+) ATTCCGTGACCAGCGCCTGC
ASNA1:AC_000164.1:13889329-13889349:(-) GAAGGGCATGAACTTCTCCG
ASNA1:AC_000164.1:13889452-13889472:(-) CGAGGCCATGAGCTACGCAG
ASNA1:AC_000164.1:13889309-13889328:(+) CGCAGTGTCGAACACCACCA
ASNA1:AC_000164.1:13889227-13889246:(+) GGTTCTTGATCTGCATGAGG
ASNA1:AC_000164.1:13889470-13889490:(-) CGCATTCCCAGGCATCGACG
ASNA1:AC_000164.1:13893238-13893257:(+) GTTGTCATAGCCTTTGACCT
ASNA1:AC_000164.1:13893274-13893293:(+) GAACTTCTGGTCAAATGCAT
ASNA1:AC_000164.1:13893347-13893367:(-) CTAGCAGTCCAGCTGTCCAA
ATP2C1:AC_000158.1:140413125-140413144:(+) GGAGCTGTCACCTTAGAACA
ATP2C1:AC_000158.1:140395887-140395906:(+) GCAATTAAGGCTCCTTCCGT
ATP2C1:AC_000158.1:140396131-140396150:(+) TAGCCAACTCCAGTAACCTA
ATP2C1:AC_000158.1:140402673-140402692:(+) TAGAGTCACTGTGACCACAA
ATP2C1:AC_000158.1:140413063-140413083:(-) CATTGCCTTCATGGGAACAC
ATP2C1:AC_000158.1:140413042-140413062:(-) GGTCAGATGTGGCAAAGCAA
ATP2C1:AC_000158.1:140434754-140434773:(+) GAAAGGCAAACTGTATCACC
ATP2C1:AC_000158.1:140413098-140413117:(+) AGATCTCCATTAGTAGCAGC
ATP5J:AC_000158.1:10073280-10073299:(+) GAACATTGGTATTACAGCAG
ATP5J:AC_000158.1:10073243-10073263:(-) GATTGCAGACTGAACAGCAG
ATP5J:AC_000158.1:10073213-10073233:(-) GAAGAGTCTCTGAAGAATCA
ATP5J:AC_000158.1:10073322-10073341:(+) TCCTGTGCAGAAACTCTTCG
ATP5J:AC_000158.1:10073266-10073285:(+) GTCTCTTGGAGGAGGAACAT
ATP5J:AC_000158.1:10073255-10073274:(+) CTGCAATCTCAGTCTCTTGG
ATP5J:AC_000158.1:10073292-10073311:(+) TACAGCAGTGGCATTTAATA
ATP5J:AC_000158.1:10076095-10076114:(+) TCTGGAGGACCTGTTGATGC
ATP6V1A:AC_000158.1:58921949-58921968:(+) AGGAACTACTGCAATCCCTG
ATP6V1A:AC_000158.1:58916112-58916131:(+) CAAAGTATTTACATTCCCAG
ATP6V1A:AC_000158.1:58916602-58916622:(-) GAGGTATCGTAATTTCCAGG
ATP6V1A:AC_000158.1:58916557-58916576:(+) ATGTTGCCTCCACGAAACAG
ATP6V1A:AC_000158.1:58916006-58916026:(-) GTTTACCAGTGCGAAGTACA
ATP6V1A:AC_000158.1:58916088-58916108:(-) TGACTGCTGATATCCGACAA
ATP6V1A:AC_000158.1:58922025-58922044:(+) AGTGATGTGATCATCTACGT
ATP6V1A:AC_000158.1:58918156-58918176:(-) ACTCTCTGGCCAGTCAACAG
ATP6V1C1:AC_000171.1:63604207-63604226:(+) GAGTTAGCAAACTCCCTCTG
ATP6V1C1:AC_000171.1:63602204-63602224:(-) TAGCTGAAATGGTAGTTCCA
ATP6V1C1:AC_000171.1:63602246-63602266:(-) GCAGGTTAAACCACAACGAC
ATP6V1C1:AC_000171.1:63609965-63609985:(-) ATATATGGCTGACGTATTGG
ATP6V1C1:AC_000171.1:63607208-63607228:(-) ACTTGGTTACTTATATAACA
ATP6V1C1:AC_000171.1:63616347-63616367:(-) GGTTGGCACACTTGATGTCC
ATP6V1C1:AC_000171.1:63605535-63605554:(+) CCCTTTCAGGTTGTTGTATG
ATP6V1C1:AC_000171.1:63616326-63616346:(-) GGTTGGTTTGTCAGATGAAC
ATP6V1D:AC_000167.1:79590912-79590932:(-) GGTGGAACTGGCTTCACTGC
ATP6V1D:AC_000167.1:79590989-79591009:(-) GAACTGACTGGTTTAGCCAG
ATP6V1D:AC_000167.1:79590330-79590350:(-) TTAGACGTCCTTTGTTACTT
ATP6V1D:AC_000167.1:79590933-79590953:(-) TGCCAAAGCAGTGGAACTAC
ATP6V1D:AC_000167.1:79594895-79594914:(+) CTTGGCCTCAGCAAGTGAAA
ATP6V1D:AC_000167.1:79591945-79591965:(-) GTATTTGAACATTATCATGA
ATP6V1D:AC_000167.1:79593091-79593110:(+) CTTGGGCCTTATTTACATTT
ATP6V1D:AC_000167.1:79590961-79590981:(-) AACAGTTGGCTAAACTGAAG
ATP6V1F:AC_000161.1:93640239-93640258:(+) GGGAAGCTAATTGCGGTGAT
ATP6V1F:AC_000161.1:93642440-93642460:(-) ATCCCGGTTTAGAAACTGCC
ATP6V1F:AC_000161.1:93640260-93640279:(+) GGAGACGAGGACACTGTGAC
ATP6V1F:AC_000161.1:93640281-93640300:(+) GGCTTCCTGCTGGGCGGCAT
ATP6V1F:AC_000161.1:93640325-93640345:(-) CCACCACCAGGAAATTAGGG
ATP6V1F:AC_000161.1:93640337-93640357:(-) TAGTATCCTTCTCCACCACC
ATP6V1F:AC_000161.1:93640271-93640290:(+) CACTGTGACTGGCTTCCTGC
ATP6V1F:AC_000161.1:93642456-93642476:(-) GGATGATGCCGATGTCATCC
ATXN7L3:AC_000176.1:44639242-44639261:(+) CGGCTGGTCCACGATCTCTG
ATXN7L3:AC_000176.1:44639896-44639916:(-) CCTGGATAACAGCAAACTAG
ATXN7L3:AC_000176.1:44639222-44639241:(+) TGTCCAAAGATGTCCAAACC
ATXN7L3:AC_000176.1:44639123-44639142:(+) CCTAGGCACTTCTCCAGGTG
ATXN7L3:AC_000176.1:44639504-44639523:(+) AGTAGCCACACTTGACAGCC
ATXN7L3:AC_000176.1:44639089-44639109:(-) GCAGCCGAATCGCCAACCGC
ATXN7L3:AC_000176.1:44639567-44639587:(-) TCAGGAGATATACGCGGACC
ATXN7L3:AC_000176.1:44638813-44638833:(-) ATGACATCAATGACAACGAC
B3GALT6:AC_000173.1:52468397-52468417:(-) TGATGCGTACGAGAACCTCA
B3GALT6:AC_000173.1:52468355-52468375:(-) GGCCTGGCTAGACGAGCACG
B3GALT6:AC_000173.1:52468560-52468580:(-) GCAGCGTGGTCCGCAGCACG
B3GALT6:AC_000173.1:52468329-52468348:(+) CGCCTTGAGCACGAACTCGA
B3GALT6:AC_000173.1:52468464-52468484:(-) AGGAACGGCGTGCCCTGGAG
B3GALT6:AC_000173.1:52468508-52468528:(-) CGTGTGGGCGCGCTTCGCCG
B3GALT6:AC_000173.1:52468610-52468630:(-) CGCCTTCCTGGCCGTACTGG
B3GALT6:AC_000173.1:52468773-52468793:(-) TGAAGCTGCTGCGGCGCGCG
B3GAT3:AC_000186.1:41661728-41661747:(+) TCGACACCAGGAAGTAGGCG
B3GAT3:AC_000186.1:41658830-41658849:(+) TTCCGTTGCTCTACACCTCG
B3GAT3:AC_000186.1:41661695-41661714:(+) CGAGCTGCACCAGCGCGTAG
B3GAT3:AC_000186.1:41658746-41658765:(+) ACGACTCCCTGGGTACCTGG
B3GAT3:AC_000186.1:41658903-41658922:(+) GGACCGCCAGGTGTGTGAAG
B3GAT3:AC_000186.1:41658876-41658896:(-) CAAGGCCCAGCGGCTCCGGG
B3GAT3:AC_000186.1:41658801-41658821:(-) GGATTGGCTCCGGAGTGGAG
B3GAT3:AC_000186.1:41659044-41659064:(-) CTGCAGGTTGGTGCAGAAGG
B4GALT7:AC_000164.1:40486088-40486107:(+) AGGTCCAGGTTGATTCCCAG
B4GALT7:AC_000164.1:40486420-40486440:(-) CCTGGTTGAGCACATAGATG
B4GALT7:AC_000164.1:40486176-40486196:(-) GCTGAGCTGCAGCCATAGCA
B4GALT7:AC_000164.1:40486204-40486223:(+) GGACGTAGCCCGGACAGCCA
B4GALT7:AC_000164.1:40486267-40486287:(-) GCTCACGAGGTGGTTCTGGC
B4GALT7:AC_000164.1:40482460-40482480:(-) TTGCGCCGCTTTCCTCCGGG
B4GALT7:AC_000164.1:40486245-40486265:(-) GCAGGCCCGCAATGGGCCTG
B4GALT7:AC_000164.1:40486380-40486400:(-) GCTCAGGAAGCGGTGCATGT
BAP1:AC_000179.1:49033085-49033105:(-) TCTTACCGAAATCTTCCACG
BAP1:AC_000179.1:49034220-49034240:(-) GGAAGATGAATCCATACACG
BAP1:AC_000179.1:49037297-49037316:(+) TCCAGGGAGCAACATCAATG
BAP1:AC_000179.1:49034778-49034797:(+) ACTGCAGCAATGTGGACCTG
BAP1:AC_000179.1:49035677-49035696:(+) AGTGGACGGACAAAGCCCGG
BAP1:AC_000179.1:49036288-49036307:(+) GAACCGTCAGACCGTACTGG
BAP1:AC_000179.1:49034271-49034291:(-) CCAAGGTAGAGACCTTGCGA
BAP1:AC_000179.1:49037267-49037286:(+) TCCTAGCAAACCCAAGCTGG
BARD1:AC_000159.1:103339773-103339792:(+) AGAGACAAATTCGTACATGG
BARD1:AC_000159.1:103370792-103370811:(+) CCAGCCGGTCAAGCGCGGCG
BARD1:AC_000159.1:103339536-103339556:(-) AAATAGACTTACTAGCAAGT
BARD1:AC_000159.1:103357041-103357060:(+) TCACATCCGCCTAAGCACAC
BARD1:AC_000159.1:103339571-103339590:(+) GGTTAGCAATCACAGATGGT
BARD1:AC_000159.1:103339471-103339490:(+) GACTCTATATGCTCAGCCAA
BARD1:AC_000159.1:103339745-103339764:(+) CCTCAGAAACCTCCACCGGA
BARD1:AC_000159.1:103339630-103339650:(-) GATGGTGACCTTGACTGCAA
BCL3:AC_000175.1:52922516-52922536:(-) CCGGTGTGTCGGAGCCACCG
BCL3:AC_000175.1:52924334-52924354:(-) GTTCCATGGAGCACACCATG
BCL3:AC_000175.1:52924359-52924379:(-) ATGGCGAAGTCAGCTGACAG
BCL3:AC_000175.1:52928991-52929011:(-) CCGGACCACAGACGGCAAGG
BCL3:AC_000175.1:52928665-52928684:(+) CAGGCCACTCCACATTGCCG
BCL3:AC_000175.1:52922550-52922570:(-) GGTCGCGCCAGGCCGTGAGG
BCL3:AC_000175.1:52924384-52924404:(-) TCCATCCTCATCAGCTCGCG
BCL3:AC_000175.1:52928760-52928779:(+) ACAACAACCTCCGGCAGGTG
BIRC5:AC_000176.1:54566674-54566693:(+) AGTTCTTAAACGTGGAGACG
BIRC5:AC_000176.1:54566251-54566270:(+) CAAGTCGGGCTCGTTCTCAG
BIRC5:AC_000176.1:54566706-54566725:(+) AGGTAGAGCTGCCAGGCCGG
BIRC5:AC_000176.1:54566236-54566255:(+) GAAGAAACACTGAGCCAAGT
BIRC5:AC_000176.1:54566275-54566294:(+) ACAGTGGATGAAGCCTGCCG
BIRC5:AC_000176.1:54566725-54566745:(-) GGGTGCCCAGTCTTTGCCTC
BIRC5:AC_000176.1:54566686-54566705:(+) TGGAGACGCGGTGGTCCTTG
BIRC5:AC_000176.1:54566219-54566239:(-) TTCTGCTTCAAGGAGTTGGA
BLOC1S1:AC_000162.1:57864114-57864134:(-) CCCAGGCCTACATGAACCAG
BLOC1S1:AC_000162.1:57864098-57864118:(-) CCAGAGGAAGCTTGACCATG
BLOC1S1:AC_000162.1:57866779-57866799:(-) AATGAACGCAAAGAGCTTCA
BLOC1S1:AC_000162.1:57865990-57866010:(-) TGGTCGATCACCTCAATGTA
BLOC1S1:AC_000162.1:57866020-57866039:(+) CAGGCAGGTCGCTGCAGTGA
BLOC1S1:AC_000162.1:57864056-57864075:(+) GCTTGGCAAACTGGGCTGCC
BLOC1S1:AC_000162.1:57866043-57866062:(+) CCTCTCGCCTTCTCTTCTCT
BLOC1S1:AC_000162.1:57864039-57864058:(+) GATCCACTGGCCTGTCTGCT
BRD7:AC_000175.1:18858092-18858112:(-) TCGGACAAACACCTCTACGA
BRD7:AC_000175.1:18837337-18837356:(+) AGGCAAGTCTAATCGTACAG
BRD7:AC_000175.1:18821295-18821315:(-) CGCATCGTTAAGGAATCTGG
BRD7:AC_000175.1:18837305-18837324:(+) TTGGCTAAAGAGCTTGCGAG
BRD7:AC_000175.1:18857581-18857601:(-) GAAGTTACCGAGCTCTCCAC
BRD7:AC_000175.1:18822447-18822467:(-) CCAAGAGAGAGGGACGATGC
BRD7:AC_000175.1:18833112-18833131:(+) CCTTCAGTTCTTCTATGGAC
BRD7:AC_000175.1:18829203-18829222:(+) GCTTTATAATAAATCGTCTC
BUB3:AC_000183.1:43277657-43277676:(+) CGGCTCAAGTACCAGCACAC
BUB3:AC_000183.1:43277637-43277656:(+) ATGTGCCGGCCAACTCCATG
BUB3:AC_000183.1:43280959-43280978:(+) CTGTCCCGAAGTGAATGTGA
BUB3:AC_000183.1:43277687-43277706:(+) CTGGACTGCGCCTTCTACGT
BUB3:AC_000183.1:43280974-43280993:(+) TGTGATGGTTACTGGAAGCT
BUB3:AC_000183.1:43281031-43281051:(-) AGAAGGTCCCAGCATTACAA
BUB3:AC_000183.1:43277547-43277567:(-) TGAGGAGATGCCGTCCTCGG
BUB3:AC_000183.1:43283579-43283598:(+) GGTGTATACCCTGTCGGTGT
C11H2orf40:AC_000168.1:45699300-45699320:(-) CCATGGCCACCTCCTCCGCG
C11H2orf40:AC_000168.1:45692599-45692619:(-) TGCTCCCACTATGACACCGG
C11H2orf40:AC_000168.1:45699270-45699289:(+) CAGTGCGGTCATGACCAGGA
C11H2orf40:AC_000168.1:45692555-45692575:(-) AGGAGTTCCTGAGCAGCCTT
C11H2orf40:AC_000168.1:45694552-45694572:(-) ACAAACTCAAGTTGCTGCTT
C11H2orf40:AC_000168.1:45692526-45692545:(+) CGGTCCCACAGCTGCCGCTT
C11H2orf40:AC_000168.1:45692575-45692595:(-) TGTCCAGGAGAGCAGAGCCA
C11H2orf40:AC_000168.1:45692515-45692535:(-) GTGGGACCGCTCGAGGCCAG
C1H21orf59:AC_000158.1:2212784-2212803:(+) TGATGATAGTTTATCCCATG
C1H21orf59:AC_000158.1:2212813-2212833:(-) ATCCGGATGGGATCGTACGG
C1H21orf59:AC_000158.1:2207577-2207597:(-) GTCAGTCCTTGCATATTAGG
C1H21orf59:AC_000158.1:2212727-2212747:(-) CTCCATGGTCATGCAGACAT
C1H21orf59:AC_000158.1:2207654-2207674:(-) TAAATACTGAGCCTCCACTA
C1H21orf59:AC_000158.1:2212763-2212783:(-) GGCACCTCGAAGCTGGTCCA
C1H21orf59:AC_000158.1:2212743-2212762:(+) GGAGATGGTGAATGACGCCT
C1H21orf59:AC_000158.1:2207685-2207704:(+) ATTGGACGGAGGAATGGACA
C1H3orf58:AC_000158.1:125884402-125884422:(-) TATGCCGAGACCAAGGACTC
C1H3orf58:AC_000158.1:125884812-125884831:(+) GAGCTGCAGGAAGCGCCGGT
C1H3orf58:AC_000158.1:125884549-125884568:(+) GCCTGGAGCAGGTCGCAGCG
C1H3orf58:AC_000158.1:125884780-125884799:(+) CAGCTAGTTCCGAAACACGC
C1H3orf58:AC_000158.1:125884587-125884607:(-) TCGACCAGAGCATCTGCAAG
C1H3orf58:AC_000158.1:125884634-125884653:(+) GGCGCTTGAGCACCACTCGG
C1H3orf58:AC_000158.1:125884493-125884513:(-) CGTGCGGCTGCTCACGCCGG
C1H3orf58:AC_000158.1:125884358-125884377:(+) GCATGCGCTCGGAGTCCTTG
C21H14orf142:AC_000178.1:58424656-58424676:(-) AGTACATCGGACTGGAAGGG
C21H14orf142:AC_000178.1:58424572-58424592:(-) TGTCCGGTGTGGCTCAGATG
C21H14orf142:AC_000178.1:58424612-58424631:(+) GTGACGCCCGGCGCCTCACA
C21H14orf142:AC_000178.1:58424640-58424660:(-) AGGGCGGCGACAGCAGCTAC
C21H14orf142:AC_000178.1:58424549-58424569:(-) GAGCTGGTGACTGAGCTCTT
C21H14orf142:AC_000178.1:58424588-58424608:(-) CCTTTCCAGAGCTTGTTGTC
C21H14orf142:AC_000178.1:58424600-58424619:(+) TGGAAAGGGTCGGTGACGCC
C21H14orf142:AC_000178.1:58424532-58424552:(-) CTTCGGCTCTCAGGTACAGC
C25H7orf26:AC_000182.1:38966509-38966529:(-) TGATGACAGGTCGTACAGTG
C25H7orf26:AC_000182.1:38963535-38963555:(-) ACTCCTCGAGCAGCTCCACG
C25H7orf26:AC_000182.1:38966404-38966424:(-) GCAGCAGTAGTCGTCCACGA
C25H7orf26:AC_000182.1:38964182-38964201:(+) TGTGTGTCGAATCCCAGTGT
C25H7orf26:AC_000182.1:38964197-38964217:(-) ACGCTGCACACTCCAACACT
C25H7orf26:AC_000182.1:38963454-38963473:(+) CAAGGAGGTGCTGTACCACC
C25H7orf26:AC_000182.1:38966368-38966387:(+) CGCCCGTGGCCTACTGCGTG
C25H7orf26:AC_000182.1:38963405-38963425:(-) CGAGTGGCGGATGTCGCTCA
C3H1orf109:AC_000160.1:108801196-108801215:(+) CCTGAGGAAGTGCTTTCCCG
C3H1orf109:AC_000160.1:108801401-108801420:(+) GACACTATCCTGGACAAGCT
C3H1orf109:AC_000160.1:108801312-108801332:(-) CTCAAATCGCAGGTTCTGTG
C3H1orf109:AC_000160.1:108803341-108803361:(-) CACATCACGCACCTTGAGGA
C3H1orf109:AC_000160.1:108801342-108801362:(-) GTCTGGGAAGGGCCGAAGTG
C3H1orf109:AC_000160.1:108801176-108801196:(-) GCCTCCTGCACGGCAAGCAA
C3H1orf109:AC_000160.1:108801215-108801235:(-) CCCTGCTGCTCGTCCACCAC
C3H1orf109:AC_000160.1:108801377-108801396:(+) AGGCGCAAGCAGCTGGCGGC
CALML4:AC_000167.1:15014711-15014731:(-) CTGTACGACAAGCAGCAGCG
CALML4:AC_000167.1:15014674-15014693:(+) CATCACCGTCAGAAGGTCCG
CALML4:AC_000167.1:15014607-15014626:(+) CACCTATCCTGTGAGTCTGT
CALML4:AC_000167.1:15012977-15012996:(+) TTTGCATATGCATGATGGTC
CALML4:AC_000167.1:15019073-15019093:(-) CTTTCCCAGGACCAAATTAA
CALML4:AC_000167.1:15013013-15013032:(+) CCAGCTCTCCATTTCTGTCT
CALML4:AC_000167.1:15014617-15014637:(-) AGCGGCACCTACAGACTCAC
CALML4:AC_000167.1:15019086-15019106:(-) GCAGGCCAAGTTTCTTTCCC
CALR:AC_000164.1:13734874-13734894:(-) GAGCAGAACATCGACTGTGG
CALR:AC_000164.1:13734123-13734143:(-) GCGGCCTAATAATACCTATG
CALR:AC_000164.1:13734917-13734937:(-) CAACAAGGGTCAGACGCTGG
CALR:AC_000164.1:13734285-13734305:(-) CAAGAATGTGCTGATCAACA
CALR:AC_000164.1:13734959-13734979:(-) TGCCCGGTTCTACGCTCTGT
CALR:AC_000164.1:13734064-13734083:(+) GAAATCCCAATCGTCCTCCA
CALR:AC_000164.1:13734142-13734162:(-) ACCTGTACACGCTGATTGTG
CALR:AC_000164.1:13734983-13735003:(-) GGTAGGCCTGCAGACTAGCC
CAPZB:AC_000159.1:133886845-133886864:(+) CCTCCTGTGTGACTACAACA
CAPZB:AC_000159.1:133886793-133886813:(-) TTTCAGTGGCTGGTCAACCG
CAPZB:AC_000159.1:133853981-133854000:(+) AGTGACCTGATTGATCTGGT
CAPZB:AC_000159.1:133892229-133892249:(-) GGGTCATACTTGTTACTCCA
CAPZB:AC_000159.1:133892317-133892337:(-) CAGGTCTCGGTACTGGTCAA
CAPZB:AC_000159.1:133886813-133886832:(+) ATCGCCAGAGACAAGGTGGT
CAPZB:AC_000159.1:133853953-133853973:(-) TCTCGATTTGCTGTGGAGGC
CAPZB:AC_000159.1:133908851-133908870:(+) ATCTGTCTACCTCTGGGATC
CARM1:AC_000164.1:16573530-16573549:(+) GGTATTCAGCGAGCGCACAG
CARM1:AC_000164.1:16578348-16578367:(+) CAACCTCACCGACCGCATCG
CARM1:AC_000164.1:16577224-16577243:(+) CACCATGGCCCAGCACGCCG
CARM1:AC_000164.1:16577197-16577216:(+) GAGAAAGATCTATGCAGTGG
CARM1:AC_000164.1:16580659-16580679:(-) GGGCTGACAGGTCCACTCCG
CARM1:AC_000164.1:16571493-16571512:(+) CAGTCATTCATCATCACCCT
CARM1:AC_000164.1:16580384-16580404:(-) GGTGGACATCACCAATGGTG
CARM1:AC_000164.1:16578393-16578412:(+) GGTCTCGCTGCCCGAGCAAG
CARS:AC_000186.1:49211908-49211927:(+) TGTACAACAGCCTGACACGG
CARS:AC_000186.1:49230694-49230713:(+) TCAAGTTTGCCAACACTGAG
CARS:AC_000186.1:49230021-49230040:(+) GGACTTTGTCCAGAAGATCG
CARS:AC_000186.1:49229993-49230013:(-) TGGCACATACTCACTAACCC
CARS:AC_000186.1:49208529-49208548:(+) CGACCCGCAGCTCTTCCACG
CARS:AC_000186.1:49211865-49211885:(-) CCAGCTGGAGGAGACCATGT
CARS:AC_000186.1:49212810-49212829:(+) TGTGCCGCAAGACGGAAGGA
CARS:AC_000186.1:49215102-49215121:(+) GGAACGCCTGCAGCACGCGG
CCDC172:AC_000183.1:37105333-37105353:(-) TTTGGAGAAGCATATTCCTT
CCDC172:AC_000183.1:37105314-37105333:(+) GCAATGAAATTACAAACCAA
CCDC172:AC_000183.1:37106579-37106598:(+) TACAAAGAGAAGAGTTACAG
CCDC172:AC_000183.1:37105302-37105322:(-) TTCATTGCACTGTCTTTCTA
CCDC172:AC_000183.1:37111080-37111099:(+) TTGTACTACGAAATACCTAG
CCDC172:AC_000183.1:37110352-37110371:(+) ACTTTGCAGAGAAAGCTTAA
CCDC172:AC_000183.1:37110303-37110323:(-) GTCTTTGAAGTTCATTTAAC
CCDC172:AC_000183.1:37131212-37131231:(+) ATTGGCACAGAAAGATCATC
CCDC18:AC_000160.1:50413072-50413092:(-) GCAGGAAATAGAAAGTTCGA
CCDC18:AC_000160.1:50406053-50406073:(-) GCTTGTAATGACTACCAAGA
CCDC18:AC_000160.1:50385481-50385501:(-) AGTATCTGAAGAAACGATCA
CCDC18:AC_000160.1:50382468-50382488:(-) TTGCATTTGAACCAATTGGA
CCDC18:AC_000160.1:50390815-50390835:(-) TCTTGACCAGCATAAAGAGA
CCDC18:AC_000160.1:50429626-50429645:(+) TCAGCCTTATACATTCCTCT
CCDC18:AC_000160.1:50395749-50395769:(-) GAAAGGCAAAGACTTGCTTC
CCDC18:AC_000160.1:50406036-50406055:(+) TGTTTAATTTGCGACCTTCT
CCDC94:AC_000164.1:21028862-21028882:(-) AAGATCGGCAGTATGTGGTG
CCDC94:AC_000164.1:21028906-21028925:(+) TCGATGGGTCAAAGTCAGGG
CCDC94:AC_000164.1:21025123-21025142:(+) CTCAGCCTGGAAGTTCCTCG
CCDC94:AC_000164.1:21027375-21027395:(-) GTGCAGAATGAGTCCTACCT
CCDC94:AC_000164.1:21025151-21025171:(-) ACAGACTACACCATGGAGCA
CCDC94:AC_000164.1:21027426-21027446:(-) TGTGGAGAATACATCTACAA
CCDC94:AC_000164.1:21027337-21027356:(+) GCGTGCACTTGATGTAGAAG
CCDC94:AC_000164.1:21028891-21028910:(+) TGAGCTTGGGAATCTTCGAT
CCND1:AC_000186.1:47547088-47547108:(-) GTGCTCGATGAAGTCGTGCG
CCND1:AC_000186.1:47546348-47546368:(-) CCAGGTAGTTCATGGCCAGC
CCND1:AC_000186.1:47546465-47546485:(-) ACAGCTTCTCGGCCGTCAGG
CCND1:AC_000186.1:47547053-47547072:(+) GAACAAACTCAAGTGGAACC
CCND1:AC_000186.1:47546510-47546530:(-) TTACCAGCAGCTCGTCGGGC
CCND1:AC_000186.1:47546432-47546451:(+) GTTCGTGGCCTCGAAGATGA
CCND1:AC_000186.1:47546488-47546507:(+) TTTACACTGACAACTCCATC
CCND1:AC_000186.1:47547126-47547146:(-) TGCTTGTTCTCCTCGGCCAC
CCT3:AC_000160.1:14549367-14549386:(+) TGACATTGAAATCACACGAG
CCT3:AC_000160.1:14546014-14546034:(-) TCATATCGTCCAATGCCTTG
CCT3:AC_000160.1:14547566-14547585:(+) CTACCAAAGTAATCAGTCGG
CCT3:AC_000160.1:14545996-14546015:(+) GGTGATCAGTGCTTACCGCA
CCT3:AC_000160.1:14547662-14547681:(+) TTGACATCAAGAAATATGCA
CCT3:AC_000160.1:14548425-14548445:(-) AATCCAGCAACACAATGCGA
CCT3:AC_000160.1:14541630-14541650:(-) CCTACCTTCATCATAGACTT
CCT3:AC_000160.1:14547632-14547651:(+) TACAGTTTGAGGAGAACGGC
CCT4:AC_000168.1:60403724-60403743:(+) AAGATCTACACTAGTAGCTG
CCT4:AC_000168.1:60405686-60405706:(-) TGTACCAAGCTTCTTCAGAA
CCT4:AC_000168.1:60405724-60405743:(+) AGCAATAATGACCACTGATG
CCT4:AC_000168.1:60405775-60405794:(+) CTTGGACAGCTCCACCAGCT
CCT4:AC_000168.1:60406718-60406738:(-) GTTACATCCAGCAGCCAGAA
CCT4:AC_000168.1:60406758-60406777:(+) GGTGGCACCATCATTTGTAA
CCT4:AC_000168.1:60403328-60403348:(-) GACAATTGATGATTGTGAGT
CCT4:AC_000168.1:60406742-60406762:(-) CACCATTCTGAAACAAATGC
CDC123:AC_000170.1:12228779-12228799:(-) GAAGCGATCAATTCCCTGGG
CDC123:AC_000170.1:12226396-12226415:(+) ACAGTAGGAAGATGTCGCTG
CDC123:AC_000170.1:12240216-12240236:(-) ACTCGATGATGGAACTCTGG
CDC123:AC_000170.1:12226436-12226455:(+) ACTGTTCATTGCTATCCAGT
CDC123:AC_000170.1:12216332-12216352:(-) AGATCCATGTATGGAATATG
CDC123:AC_000170.1:12228801-12228821:(-) TGAGTTCACCACGAAAGTCC
CDC123:AC_000170.1:12236037-12236056:(+) ATGTGCAGGCGGATCTTCCC
CDC123:AC_000170.1:12235708-12235728:(-) CGAGAACACGGCCACGCTTA
CDC37:AC_000164.1:16157124-16157143:(+) ACTTCTGGCTGTCGTCCCAG
CDC37:AC_000164.1:16157356-16157375:(+) TTGGTGTTGACCATGCTCTG
CDC37:AC_000164.1:16157266-16157286:(-) GAGAAACAGATCAAACACTT
CDC37:AC_000164.1:16157103-16157123:(-) CCTGTCAGACAACGTCCACC
CDC37:AC_000164.1:16157055-16157074:(+) GGTCAATGCACCAGATGACC
CDC37:AC_000164.1:16157142-16157162:(-) GGCAGGCATGCTGCGCCGCT
CDC37:AC_000164.1:16157085-16157104:(+) CTGTCTCCTCACACACCAGG
CDC37:AC_000164.1:16157332-16157351:(+) GACTCCTCCTCCGCCTGCTC
CDC42:AC_000159.1:131358939-131358959:(-) CTGTCACAGTTATGATTGGT
CDC42:AC_000159.1:131346549-131346568:(+) GGACAGTGGTGAGTTATCTC
CDC42:AC_000159.1:131346771-131346790:(+) TCTGTTTGTGGATAACTCAG
CDC42:AC_000159.1:131346803-131346822:(+) GTCATAATCCTCTTGCCCTA
CDC42:AC_000159.1:131346528-131346547:(+) ACAAGCAAGAAAGGAGTCTT
CDC42:AC_000159.1:131346499-131346518:(+) GGTCATCTCTGAGATCAATT
CDC42:AC_000159.1:131346759-131346778:(+) ACTAGAAATACATCTGTTTG
CDC42:AC_000159.1:131346476-131346495:(+) AGCAAGCTTCTCAATAGTAG
CDC45:AC_000174.1:74739343-74739362:(+) GTGCAACACGTGCTACACGG
CDC45:AC_000174.1:74738177-74738197:(-) CGCCAGGTCGAACATCACCA
CDC45:AC_000174.1:74733668-74733688:(-) GAACCAGCGTGTACTGCACG
CDC45:AC_000174.1:74737410-74737429:(+) GTACGAGTATCATGGGACGT
CDC45:AC_000174.1:74738935-74738954:(+) GTGAAGTACGTGACCGACGT
CDC45:AC_000174.1:74735231-74735250:(+) GTGTACAGCGACACCCAGGT
CDC45:AC_000174.1:74738680-74738700:(-) CTGGTCCGTGAGTCCAACGA
CDC45:AC_000174.1:74738951-74738971:(-) CCGCTGCAGCACGCCCACGT
CDC7:AC_000160.1:52038830-52038849:(+) GCCTGAAACCGGCCACCAAG
CDC7:AC_000160.1:52025190-52025209:(+) AATTGCTGGGCTTAACATCA
CDC7:AC_000160.1:52028606-52028626:(-) GCTACAGCACAGTTACAAGT
CDC7:AC_000160.1:52030440-52030460:(-) TATGAAGCTGTACCACAGCT
CDC7:AC_000160.1:52024124-52024144:(-) CCCAGCAGCACCTAAAGAGC
CDC7:AC_000160.1:52024205-52024225:(-) TGTCCAGTCTGAAGCTCACC
CDC7:AC_000160.1:52024273-52024293:(-) AGGTATGCCTTGGTAGACTT
CDC7:AC_000160.1:52024146-52024165:(+) ACTCAATGAAATCTTGTTGC
CDH2:AC_000181.1:29195514-29195534:(-) GGTCAGTTTGAATGGCAAAG
CDH2:AC_000181.1:29171864-29171883:(+) CCTCAAACCAGCCCTACCTG
CDH2:AC_000181.1:29175999-29176019:(-) CTGACAGCTGACCTGAGATG
CDH2:AC_000181.1:29194628-29194648:(-) TGTCACCGTGATGACAGCCG
CDH2:AC_000181.1:29195473-29195492:(+) AACGCCATCTACAGAATCAG
CDH2:AC_000181.1:29182825-29182845:(-) CGTTGATGACAATGTCGATG
CDH2:AC_000181.1:29194669-29194689:(-) ACCGTCATGGCAGTAAACTC
CDH2:AC_000181.1:29175973-29175993:(-) ATAATGAAGATACCAGTTGG
CDK2:AC_000162.1:57667792-57667811:(+) GAATGACATCCAGCAGCCTA
CDK2:AC_000162.1:57668809-57668829:(-) AAGATCGGAGAGGGAACGTA
CDK2:AC_000162.1:57667955-57667974:(+) AAGCAGAGAGATCTCTCGTA
CDK2:AC_000162.1:57667986-57668005:(+) GGTACACCCTCTGTCTCACT
CDK2:AC_000162.1:57667683-57667702:(+) AGTACCTTTATGAGCGGAAG
CDK2:AC_000162.1:57666996-57667015:(+) AGTGGCAGAAAGCTAGGCCC
CDK2:AC_000162.1:57666936-57666955:(+) ACCCATCTGCGTTGATAAGC
CDK2:AC_000162.1:57666899-57666919:(-) TTTGGACTAGCCAGAGCTTT
CDK4:AC_000162.1:56039996-56040015:(+) TTCGGGAGGTGGCCTTACTG
CDK4:AC_000162.1:56040232-56040251:(+) TGCAACAGCCCGAACTGACC
CDK4:AC_000162.1:56040216-56040236:(-) TGCACAGACGTCCATAAGCC
CDK4:AC_000162.1:56040469-56040489:(-) GAAATTGGCGCATCAGATCC
CDK4:AC_000162.1:56039850-56039870:(-) TCTCAGCCACTGGCTCATAT
CDK4:AC_000162.1:56040279-56040298:(+) AGCATGTGGACCAAGATCTC
CDK4:AC_000162.1:56039979-56039998:(+) CCTGCCCATCAGCACCGTTC
CDK4:AC_000162.1:56039956-56039976:(-) CCTCCAGCACCTCCTCCATT
CDK9:AC_000168.1:98476860-98476879:(+) CAACCGCTACACCAACCGTG
CDK9:AC_000168.1:98476504-98476524:(-) GCTCACAGAAGTCAAACACC
CDK9:AC_000168.1:98476749-98476768:(+) CCTGCACCGGGACATGAAGG
CDK9:AC_000168.1:98476564-98476583:(+) CACACTATCTGAGATCAAGA
CDK9:AC_000168.1:98476031-98476051:(-) TCTCCCGCAATGCTGTAATG
CDK9:AC_000168.1:98476483-98476503:(-) GGTATATACTGCCTTTGCAG
CDK9:AC_000168.1:98476095-98476114:(+) ATTGAGATCTGTCGAACCAA
CDK9:AC_000168.1:98476776-98476795:(+) CGTGCTCATCACCCGCGATG
CENPC:AC_000163.1:84973657-84973677:(-) CCATGACAGTGTATCATCTG
CENPC:AC_000163.1:84991113-84991133:(-) TATTCAGTCATCAAGCAAAG
CENPC:AC_000163.1:84992106-84992126:(-) CCTGACATTAATACAGAGCA
CENPC:AC_000163.1:84973752-84973771:(+) TTTCTTGGTATAGTAATCCA
CENPC:AC_000163.1:84988034-84988054:(-) CAGAAATCACATCCAAAGTC
CENPC:AC_000163.1:84987980-84987999:(+) GGTTCTACAGTTAACTGAAG
CENPC:AC_000163.1:84988018-84988038:(-) AGTCAGGTCCAGTTTCTTCA
CENPC:AC_000163.1:84973421-84973440:(+) AACTTCTTCTTCAGGTACAT
CENPI:AC_000187.1:54990515-54990534:(+) GAGATGAGTCAGTCTTACTG
CENPI:AC_000187.1:54972303-54972322:(+) CTATTAAGTGTGGCACTCAG
CENPI:AC_000187.1:54977026-54977045:(+) TAGGGAGTGCTGTAAACACT
CENPI:AC_000187.1:54972270-54972289:(+) AAGAATGGGTTAGCTCCAGA
CENPI:AC_000187.1:54990226-54990246:(-) GAAATGATCCATTGCTACTG
CENPI:AC_000187.1:54991757-54991777:(-) GAGGATAGTGTCCAGGAAGT
CENPI:AC_000187.1:54990161-54990181:(-) TAGTTACAGGAATTTAGCAC
CENPI:AC_000187.1:54977103-54977122:(+) GCAGTCTCCTGGCTTTGTGC
CENPO:AC_000168.1:74479536-74479556:(-) CAAGACGGCGAGTCTCGCGG
CENPO:AC_000168.1:74469330-74469349:(+) GAATGGTGATGTATCCAAAG
CENPO:AC_000168.1:74477902-74477922:(-) ACGTCTACGAGATAAGCTGA
CENPO:AC_000168.1:74469398-74469418:(-) GCATCAGCACTGCTTTCGAG
CENPO:AC_000168.1:74469416-74469435:(+) GCAGACACAGACTCCTCGGC
CENPO:AC_000168.1:74469347-74469367:(-) TTGTCATGGAGAAACCACTT
CENPO:AC_000168.1:74469439-74469458:(+) TCAGCTTCCCGCTGATCCCT
CENPO:AC_000168.1:74470193-74470212:(+) GCTCACTAATCTCTAATATT
CEP350:AC_000173.1:62668184-62668204:(-) CTACTGGAAGATGCGCTTGG
CEP350:AC_000173.1:62685824-62685843:(+) GTACACTCTGGTTCAGAACG
CEP350:AC_000173.1:62695784-62695803:(+) TGCAGCACGCCAGATCTGTG
CEP350:AC_000173.1:62647427-62647447:(-) TCCAGGGTGGTAGCTCTGAG
CEP350:AC_000173.1:62672015-62672035:(-) GATCTCTGTTAACTTCAAAG
CEP350:AC_000173.1:62689686-62689705:(+) CAGTTACTTGAGTGCCATTG
CEP350:AC_000173.1:62672142-62672161:(+) TACACAAACCAAAGGACCAT
CEP350:AC_000173.1:62676523-62676542:(+) TGCCTATGATCTCTCCTCTG
CFAP20:AC_000175.1:26079926-26079945:(+) TGCAGGACATGTGATATACG
CFAP20:AC_000175.1:26079194-26079214:(-) ATGATAAGAACGTGCGTCGG
CFAP20:AC_000175.1:26080674-26080694:(-) TGATAATGACATCCAGTCCC
CFAP20:AC_000175.1:26080654-26080673:(+) TCCTTCAATCTCTAGCACCA
CFAP20:AC_000175.1:26079160-26079180:(-) CAACTACCAGAGCACCACCC
CFAP20:AC_000175.1:26079873-26079892:(+) TTGATGATCATGACAAGGAA
CFAP20:AC_000175.1:26079140-26079159:(+) ACAGATGAAGGGCTTGACCC
CFAP20:AC_000175.1:26079128-26079147:(+) CATGGGCATGGTACAGATGA
CFAP36:AC_000168.1:38066215-38066234:(+) TTCGTGGAGCAGAAATGTGA
CFAP36:AC_000168.1:38069880-38069899:(+) TGCAAAGACCCGTACATCAC
CFAP36:AC_000168.1:38066118-38066137:(+) CGGAATGGCCGCGGAAGAAG
CFAP36:AC_000168.1:38080460-38080480:(-) TCTCTCTTGAATTATTCGAA
CFAP36:AC_000168.1:38069161-38069180:(+) GACTTATACAGAGATTCATC
CFAP36:AC_000168.1:38066152-38066171:(+) TGGGTGGTGGAGAGCATCGC
CFAP36:AC_000168.1:38083951-38083970:(+) TTACCTGACTGCTTAACAGA
CFAP36:AC_000168.1:38080404-38080423:(+) TACTATCTTTAAAGCAATGA
CFDP1:AC_000175.1:2760114-2760134:(-) CGGAGGAAGTAGTAGTGAGG
CFDP1:AC_000175.1:2759975-2759994:(+) ACTTTAACGTGTGTACTTGG
CFDP1:AC_000175.1:2760013-2760032:(+) GCCTACATCATTCAGGAAGC
CFDP1:AC_000175.1:2760131-2760151:(-) GATGCCAACGAGGAATCCGG
CFDP1:AC_000175.1:2760153-2760172:(+) CTTCATCCTCTTCTAGTGAG
CFDP1:AC_000175.1:2760039-2760059:(-) AAAGAAGGAGGATGAACTGT
CFDP1:AC_000175.1:2759627-2759647:(-) GTCATTTGGTCAAAGCAGAA
CFDP1:AC_000175.1:2759641-2759661:(-) AGAGACAAGTTCAAGTCATT
CFL1:AC_000186.1:44640288-44640308:(-) GCGTAAGTCGTCGACACCAG
CFL1:AC_000186.1:44640105-44640124:(+) TTGCATCGTAGAGGGCGTAG
CFL1:AC_000186.1:44640136-44640155:(+) GTCTGGCAGCATCTTGACAA
CFL1:AC_000186.1:44640188-44640208:(-) GAGATCCTGGTGGGTGACGT
CFL1:AC_000186.1:44640222-44640242:(-) GGACAAGAAGAACATCATCC
CFL1:AC_000186.1:44640082-44640101:(+) CTTGCTCTCCTTGGTCTCGT
CFL1:AC_000186.1:44640269-44640288:(+) TTGCGCTTCTTCACTTCCTC
CFL1:AC_000186.1:44640146-44640165:(+) ATCTTGACAAAGGTGGCATA
CHAF1B:AC_000158.1:150364088-150364108:(-) GATGGCCGTGTTGTCCACAG
CHAF1B:AC_000158.1:150379626-150379646:(-) GCCTGAGCTCAAAGTAGACG
CHAF1B:AC_000158.1:150368367-150368386:(+) TTACGTACAAGGAGTAACCT
CHAF1B:AC_000158.1:150368395-150368415:(-) GTAGCAACATATTGACCCAA
CHAF1B:AC_000158.1:150371648-150371668:(-) ACGACTTCATGCTGTCGTCG
CHAF1B:AC_000158.1:150362116-150362135:(+) TCTTGCTCGCCATACCAAAG
CHAF1B:AC_000158.1:150379588-150379608:(-) AGCGTCGCCTTCGCAGGACA
CHAF1B:AC_000158.1:150362967-150362986:(+) GGATGAGGCTCAGCTGAACA
CHD4:AC_000162.1:104198016-104198035:(+) GTGGGCTCCAGATATGTACG
CHD4:AC_000162.1:104192724-104192743:(+) GCCGCAGTCGCAAGAAACTG
CHD4:AC_000162.1:104193046-104193065:(+) GACATGGAGAAGGCACCCGA
CHD4:AC_000162.1:104193016-104193036:(-) CAGACCATGTGGTATGCGCG
CHD4:AC_000162.1:104195932-104195951:(+) GCTATGGGATAAAGCCCGAG
CHD4:AC_000162.1:104190374-104190393:(+) CATCGACCATGTGTTCTCTG
CHD4:AC_000162.1:104197294-104197313:(+) AGTACCTGGATGCTACGGGT
CHD4:AC_000162.1:104192245-104192264:(+) AATGCTCGGAGGAAGCCCAA
CHMP2A:AC_000175.1:65962587-65962607:(-) TGGGCGGCGCAAGACGCCAG
CHMP2A:AC_000175.1:65961623-65961642:(+) ATGATCCGGACCGCGTCCTG
CHMP2A:AC_000175.1:65961479-65961499:(-) AAGGGCGTCACCAAAGCCAT
CHMP2A:AC_000175.1:65961580-65961599:(+) AAACTTTCGGACGTACCGCC
CHMP2A:AC_000175.1:65962506-65962526:(-) GCGACAGAAGCTCGAGACCC
CHMP2A:AC_000175.1:65961558-65961578:(-) GTTGATGCGGGCCAACATCC
CHMP2A:AC_000175.1:65962551-65962571:(-) GAACCAGCGCGCCCTGAACC
CHMP2A:AC_000175.1:65962525-65962544:(+) CTCACGGTCCAGCTCTCGCA
CHMP5:AC_000165.1:76369188-76369207:(+) CTTGAAGGACACCAAGACCA
CHMP5:AC_000165.1:76364274-76364293:(+) CTTCGGGAAAGCGAAACCCA
CHMP5:AC_000165.1:76364308-76364328:(-) CCAATGCAGTCAGTCAAGCT
CHMP5:AC_000165.1:76365259-76365278:(+) GGGAGGGACCTGCAAAGGTA
CHMP5:AC_000165.1:76365194-76365213:(+) TGACAAGAAGATTTCTCGGC
CHMP5:AC_000165.1:76369173-76369192:(+) CTACACCATCCAGTCCTTGA
CHMP5:AC_000165.1:76369146-76369166:(-) GCTCCATATTAAATGACTGT
CHMP5:AC_000165.1:76365218-76365237:(+) TGCTGAACTAGTGAAGTATA
CHORDC1:AC_000186.1:5039795-5039814:(+) GATGCTTGCACATACCACCC
CHORDC1:AC_000186.1:5039812-5039832:(-) GAAAGACTGGAACGCCTGGG
CHORDC1:AC_000186.1:5047143-5047162:(+) ATAAACTTAAACTGTCATCG
CHORDC1:AC_000186.1:5039828-5039847:(+) TTTCATGATGCATTAAAGGT
CHORDC1:AC_000186.1:5051640-5051659:(+) GAAGTCTGTGTATATCATTC
CHORDC1:AC_000186.1:5047085-5047105:(-) AAATTTGTCATTGGTTCATC
CHORDC1:AC_000186.1:5043728-5043747:(+) AACAGGGCTGTACGAAAGGA
CHORDC1:AC_000186.1:5043769-5043789:(-) TCAGGTTTGACTGGCTCAGG
CIAO1:AC_000168.1:2337662-2337681:(+) CACAGTGAAGCTCTACCGGG
CIAO1:AC_000168.1:2336508-2336527:(+) AAGGCCACCAGCGCACCGTG
CIAO1:AC_000168.1:2337075-2337094:(+) GCAGTGTGTAACCACTCTGG
CIAO1:AC_000168.1:2337159-2337178:(+) CAGCCGAGACAAGAGTGTGT
CIAO1:AC_000168.1:2336526-2336546:(-) AGACCAGGCCACCTTCCGCA
CIAO1:AC_000168.1:2337646-2337666:(-) TGTGTCGTCGTAGCTGGCGG
CIAO1:AC_000168.1:2337712-2337732:(-) GGACTCGTGGCCTTCGAGGG
CIAO1:AC_000168.1:2336548-2336567:(+) ATGCGGAAATTACCTGGCCT
CLP1:AC_000172.1:82266288-82266308:(-) GAGCAGCAGACGGCACACGG
CLP1:AC_000172.1:82266397-82266416:(+) CCTGTACATTGAGCGGCCAG
CLP1:AC_000172.1:82266450-82266470:(-) GCCGAAGTGGTACACCAGCG
CLP1:AC_000172.1:82267133-82267153:(-) ACACCTCTGGTTGAACACAT
CLP1:AC_000172.1:82266136-82266156:(-) AGACGTAAGCCACCTCGGTG
CLP1:AC_000172.1:82266338-82266358:(-) ACATCCAGCTCCACGTACGT
CLP1:AC_000172.1:82266121-82266140:(+) GCAGCTCAGTGGCCGCACCG
CLP1:AC_000172.1:82266070-82266089:(+) CTTTGATGCCGGCGCCAAGG
CNOT2:AC_000162.1:43376554-43376574:(-) ATTAGCAGACCGAAACAGAA
CNOT2:AC_000162.1:43373499-43373519:(-) GGGATCCAGGTGTTACCTGA
CNOT2:AC_000162.1:43392420-43392440:(-) AGGTCAGCTGTCTCAGTTTG
CNOT2:AC_000162.1:43374673-43374693:(-) ACCAGCAAATGAGCAATCCC
CNOT2:AC_000162.1:43376496-43376515:(+) TAAGGAGCTCTTCCAGCCAA
CNOT2:AC_000162.1:43392440-43392460:(-) CTGGCATCACCATCTACATC
CNOT2:AC_000162.1:43374612-43374631:(+) GGATCTTTATAACTGGAACC
CNOT2:AC_000162.1:43403472-43403492:(-) TCAAGAAAGAAGTTTGTAGA
CNOT3:AC_000175.1:63432708-63432727:(+) CGAGGTCCAGGTCATCGTAG
CNOT3:AC_000175.1:63434523-63434543:(-) GACCAAAGCCTACAGCAAGG
CNOT3:AC_000175.1:63432488-63432508:(-) CAGCCCGGCCAACTGCACCA
CNOT3:AC_000175.1:63432560-63432579:(+) TGAAGATCTCGTCCTCCATG
CNOT3:AC_000175.1:63432771-63432791:(-) AGACGACGTCGAGTACTATG
CNOT3:AC_000175.1:63434301-63434321:(-) GAGCGAAGTGGAGTCCCTGT
CNOT3:AC_000175.1:63434461-63434481:(-) AGAAGGAGGAGGTCGGCCAG
CNOT3:AC_000175.1:63434271-63434291:(-) GCGCAAGAAGAAGGGTGACA
CNOT7:AC_000184.1:19056230-19056250:(-) CTACATTACACCGCAACAGT
CNOT7:AC_000184.1:19056276-19056295:(+) CTGACATTTATGAATGAGCA
CNOT7:AC_000184.1:19056304-19056323:(+) ACCCACCAGGAACTTCAACT
CNOT7:AC_000184.1:19056158-19056177:(+) GGACACCGAGTTTCCAGGCG
CNOT7:AC_000184.1:19056174-19056193:(+) GGCGTGGTTGCAAGACCCAT
CNOT7:AC_000184.1:19056192-19056212:(-) TTGCTCCTGAATTCTCCAAT
CNOT7:AC_000184.1:19054229-19054248:(+) TGAAGTTTGGGCTTGCAACC
CNOT7:AC_000184.1:19059929-19059948:(+) ATAGAGCTGCTCACAACATC
COG1:AC_000176.1:58691781-58691800:(+) GGGTCTCGAAGAGCGCCGCG
COG1:AC_000176.1:58689262-58689281:(+) AAGTCTGTTAGGGCTTGGCG
COG1:AC_000176.1:58688990-58689010:(-) TCTTCTACACTCTACCAGAG
COG1:AC_000176.1:58686676-58686695:(+) AGCCGGCTGGAACTCGACGA
COG1:AC_000176.1:58688913-58688933:(-) ATCACCAGCCAGCACCCTAG
COG1:AC_000176.1:58689695-58689715:(-) GAAGATCTGGAGCTCCATGG
COG1:AC_000176.1:58685674-58685694:(-) GATGTACGTGACGAGCACGA
COG1:AC_000176.1:58691670-58691690:(-) GTACCGCGATCTGATCGAGG
COG2:AC_000185.1:46180081-46180101:(-) GTCTGGCCAGAAATAGTACG
COG2:AC_000185.1:46184789-46184808:(+) CGTCTACGTATGGTTTCACG
COG2:AC_000185.1:46183040-46183059:(+) CTGTGACCTCTCGAAGAAGG
COG2:AC_000185.1:46193567-46193586:(+) GAGGCACAGAAAGCTGACTG
COG2:AC_000185.1:46184840-46184860:(-) CGCCACAATTGACAAGACCC
COG2:AC_000185.1:46184874-46184893:(+) GTGCCGAATAATATCAACAC
COG2:AC_000185.1:46180043-46180063:(-) ACCGTCGCTGTTTAATCCTG
COG2:AC_000185.1:46189526-46189546:(-) TGAACGACTGTCTAAACAAG
COG3:AC_000169.1:15646014-15646034:(-) TCACTATTCACAGACAACGT
COG3:AC_000169.1:15652281-15652301:(-) TTACAGTGCAAGTAATACTG
COG3:AC_000169.1:15642940-15642959:(+) ACTCAGATGGATCAGGACGA
COG3:AC_000169.1:15652245-15652265:(-) CCCGCTGATCCAGGTAACAC
COG3:AC_000169.1:15652320-15652339:(+) TAACAGAGACCACTGCGCCT
COG3:AC_000169.1:15643944-15643963:(+) AGATGAGGGATTACTTGTCT
COG3:AC_000169.1:15646047-15646067:(-) TCATCTAACTTGGCCAGCAT
COG3:AC_000169.1:15652958-15652978:(-) CTGGCACACATGAACCATAA
COG4:AC_000175.1:1662984-1663004:(-) TTGAAGAAGCGCTCCACCTG
COG4:AC_000175.1:1665396-1665415:(+) TCGACAAGTTCATCAAGCAG
COG4:AC_000175.1:1668610-1668630:(-) CTCACTGCGGGCATTCATCA
COG4:AC_000175.1:1670576-1670596:(-) TAGACCAATGAGCTCCTGCA
COG4:AC_000175.1:1660063-1660083:(-) CCTTGGCCAGGTCAAGCTGA
COG4:AC_000175.1:1661727-1661746:(+) GTCATCGAGCTCAGCCGACA
COG4:AC_000175.1:1661696-1661716:(-) GGCACAAGTAGCGATGAATG
COG4:AC_000175.1:1662947-1662966:(+) GAAGTTTGCCGTTGCCACAA
COG5:AC_000161.1:48727458-48727478:(-) GCTAAGCGCCTACTGGAGCA
COG5:AC_000161.1:48693092-48693112:(-) GATCTACCATGCCAACTCCA
COG5:AC_000161.1:48851570-48851589:(+) GGGAGTGATGCCGTCAGCAG
COG5:AC_000161.1:48704568-48704587:(+) CTGAAGAGCAGTTCCGACCT
COG5:AC_000161.1:48851518-48851538:(-) CGTCTCTATGGCTGGCCGTG
COG5:AC_000161.1:48851649-48851668:(+) GAGGCTCCGAGCCGACTAGG
COG5:AC_000161.1:48693040-48693060:(-) GACCAACATGGAGAAACTTG
COG5:AC_000161.1:48851744-48851763:(+) CCAGGGCGTTGAGGAAGCCG
COG6:AC_000169.1:22751424-22751444:(-) AGTTGTTGGCCATATCACTG
COG6:AC_000169.1:22771078-22771098:(-) CGGACTCGAAGAAATTTACG
COG6:AC_000169.1:22761385-22761405:(-) TTACGAAAGACTTTACCGGT
COG6:AC_000169.1:22763812-22763832:(-) GTTAGAAATAAGAGCACAAG
COG6:AC_000169.1:22753150-22753170:(-) CATTGATGCTCTTACAAGAG
COG6:AC_000169.1:22753112-22753131:(+) GTGCATTTCAATGGGTCTAG
COG6:AC_000169.1:22752938-22752957:(+) CATGCTTCAGAAGAGCTTCG
COG6:AC_000169.1:22752996-22753016:(-) ACGTAGGAGATATGTTGGCT
COG7:AC_000182.1:21352391-21352411:(-) CGTGTGCCTCAGTTCCGGCG
COG7:AC_000182.1:21360257-21360277:(-) ATACTACTACAAGTGCCACA
COG7:AC_000182.1:21352450-21352469:(+) AGAACAGTTACGACGTCGTG
COG7:AC_000182.1:21381887-21381907:(-) GGTGTTGGTAGAAATCGACC
COG7:AC_000182.1:21378955-21378974:(+) TGAATGCTGCTACGATCTGG
COG7:AC_000182.1:21358949-21358969:(-) TTGGCATGCACAAATCCAGT
COG7:AC_000182.1:21382202-21382222:(-) GGACACATCTCAGTCCATGC
COG7:AC_000182.1:21378991-21379011:(-) GGCGTTGAAGAACCGGCTGG
COG8:AC_000175.1:36604387-36604407:(-) TGGAGACCGACCTTAACCGA
COG8:AC_000175.1:36604317-36604337:(-) GCTGTCCTTCAGTCGAGTAG
COG8:AC_000175.1:36604465-36604484:(+) ATTCACCATGTGTTCACCCA
COG8:AC_000175.1:36605644-36605664:(-) CCGGAACAGCTATTATGAAG
COG8:AC_000175.1:36605744-36605764:(-) AGGAGATCAGTTCCAATCGC
COG8:AC_000175.1:36604533-36604552:(+) GGGTGATAATATCAAAGAGA
COG8:AC_000175.1:36604260-36604279:(+) AAGTGCTGATAGCCACCTGC
COG8:AC_000175.1:36604552-36604571:(+) ATGGACACGGCAGGCCTCGA
COPS6:AC_000182.1:36895470-36895490:(-) CGAACTGCTGTCCCACACCG
COPS6:AC_000182.1:36895043-36895063:(-) TCTGGGTTGGTATACCACAG
COPS6:AC_000182.1:36894859-36894878:(+) GGGTTCAACTTAAGAAACAG
COPS6:AC_000182.1:36895425-36895445:(-) GGAATATTATTACACCAAGG
COPS6:AC_000182.1:36895007-36895026:(+) TATGGACGTGGATGTCGGAG
COPS6:AC_000182.1:36896024-36896043:(+) TGAAACGCTGCCAGTCACTC
COPS6:AC_000182.1:36895963-36895982:(+) GCGAGCGCATGCGAATCCAA
COPS6:AC_000182.1:36894884-36894903:(+) TCTCAATTATCTCGCACACC
COX7A1:AC_000175.1:46995760-46995779:(+) GGGCGGTTGAGCTAAAGGAG
COX7A1:AC_000175.1:46995743-46995762:(+) GTTCTCGAAGCGGTTCCGGG
COX7A1:AC_000175.1:46995545-46995564:(+) CGCCCTTCAAGTGCACCGGG
COX7A1:AC_000175.1:46995563-46995583:(-) CCAGGAGGACAATGGCCTCC
COX7A1:AC_000175.1:46995721-46995740:(+) GTTTCTGTTTCTCAGCTACT
COX7A1:AC_000175.1:46995772-46995791:(+) TAAAGGAGCGGACCAGCGCT
COX7A1:AC_000175.1:46995733-46995752:(+) CAGCTACTCGGTTCTCGAAG
COX7A1:AC_000175.1:46995506-46995525:(+) GAGTCATCGTCACTCGATAC
COX8A:AC_000186.1:42876407-42876427:(-) ACAGGACCCAGCCGGAAGGC
COX8A:AC_000186.1:42876373-42876393:(-) GAAGCAGGAGGTGAGCCCAA
COX8A:AC_000186.1:42876395-42876415:(-) CGGAAGGCAGGAGGAAACAC
COX8A:AC_000186.1:42876425-42876445:(-) TGTAGTTCTCCATGTGTGAC
COX8A:AC_000186.1:42876439-42876458:(+) ACTACAAGAAGCGGGAGTGA
COX8A:AC_000186.1:42876413-42876432:(+) CGGCTGGGTCCTGTCACACA
COX8A:AC_000186.1:42876430-42876449:(+) ACATGGAGAACTACAAGAAG
COX8A:AC_000186.1:42876415-42876435:(-) CATGTGTGACAGGACCCAGC
CPSF3L:AC_000173.1:52583778-52583798:(-) CCGGCACTTATCAATCCAGG
CPSF3L:AC_000173.1:52578499-52578518:(+) CTTCCACCTGGACCACTGCG
CPSF3L:AC_000173.1:52583875-52583894:(+) GAAGAAGGTCCACGAGACCG
CPSF3L:AC_000173.1:52578175-52578195:(-) AGTCCAGAAAGTCGGTCAGT
CPSF3L:AC_000173.1:52584683-52584702:(+) GTTCGAGTTCAAGCACATCA
CPSF3L:AC_000173.1:52578527-52578546:(+) CCCTACTTCAGTGAGATGGT
CPSF3L:AC_000173.1:52584376-52584395:(+) CCTGCTGGAGACCTTCTGGT
CPSF3L:AC_000173.1:52583356-52583376:(-) GCCCACTTTAATCTGGAACA
CSE1L:AC_000170.1:77941510-77941530:(-) GATTCACGAAGAATTCAGTG
CSE1L:AC_000170.1:77933260-77933279:(+) ATGGTGAATCGCTTTCAGAG
CSE1L:AC_000170.1:77940835-77940854:(+) AGATATTGATACTAGACGCA
CSE1L:AC_000170.1:77933310-77933330:(-) ATAAAGAATGTGCTGTACGA
CSE1L:AC_000170.1:77939278-77939297:(+) ACTAGTTACAACAGGTCAAG
CSE1L:AC_000170.1:77933744-77933764:(-) ACCTTAAATAGATTCGTCAA
CSE1L:AC_000170.1:77935350-77935370:(-) GGTGCTGCAGAGTTCAATAG
CSE1L:AC_000170.1:77941003-77941023:(-) TCGATGCCAAAGATGTCACC
CSNK1A1:AC_000164.1:62901516-62901536:(-) GATCAACATCACCAACGGCG
CSNK1A1:AC_000164.1:62901595-62901615:(-) AGGCCGAATTCATTGTCGGA
CSNK1A1:AC_000164.1:62901615-62901635:(-) GGCGAGCAGCAGCGGCTCCA
CSNK1A1:AC_000164.1:62877490-62877510:(-) TGTACTTATGTTAGCTGACC
CSNK1A1:AC_000164.1:62874183-62874203:(-) TATTGGGCGTCACTGTAATA
CSNK1A1:AC_000164.1:62901569-62901589:(-) TATAAACTGGTACGGAAGAT
CSNK1A1:AC_000164.1:62901552-62901572:(-) GATCGGGTCTGGCTCCTTCG
CSNK1A1:AC_000164.1:62900872-62900892:(-) AGTGAAGCTAGAATCCCAGA
CSNK2A1:AC_000170.1:61097265-61097284:(+) CAGCTACGGCTAATAGACTG
CSNK2A1:AC_000170.1:61092649-61092668:(+) GATTGATCATGAGCACAGAA
CSNK2A1:AC_000170.1:61098160-61098179:(+) GGCAAGTATGATCTTCCGGA
CSNK2A1:AC_000170.1:61092591-61092611:(-) CATGCTATGGCAGTAATCAA
CSNK2A1:AC_000170.1:61097358-61097378:(-) TGATAGTCTACAAGTAGCTC
CSNK2A1:AC_000170.1:61097331-61097350:(+) GTTGCTTCCCGATATTTCAA
CSNK2A1:AC_000170.1:61091075-61091095:(-) TATCATAGTCTGTTAACGTC
CSNK2A1:AC_000170.1:61097310-61097330:(-) CGGACATTATATTCTTGGCC
CSRP2BP:AC_000170.1:38647736-38647756:(-) CGAACTCCTGAGCTCCCGAG
CSRP2BP:AC_000170.1:38649906-38649926:(-) TCACCATGAAACAAGGCCTG
CSRP2BP:AC_000170.1:38650151-38650171:(-) CTCCTGCTTGATCTGCTCGG
CSRP2BP:AC_000170.1:38643189-38643208:(+) GGAGGCAGGGCTATTTCCGG
CSRP2BP:AC_000170.1:38649687-38649706:(+) CCTGTCAAATTCATCAGCCG
CSRP2BP:AC_000170.1:38650052-38650071:(+) GAGACGGTGTCATAGACCCT
CSRP2BP:AC_000170.1:38647681-38647701:(-) AGCGACCGTGCTCCACCAGG
CSRP2BP:AC_000170.1:38643161-38643180:(+) ATGTACAACTTGTCCCTGGA
CTDP1:AC_000181.1:935991-936011:(-) TCGGCAGGTAACCTGCCGCG
CTDP1:AC_000181.1:936131-936150:(+) AAGGCCGTTACTCTCCACCG
CTDP1:AC_000181.1:941247-941267:(-) CCAGACGCTGATCCACACCA
CTDP1:AC_000181.1:942562-942581:(+) GCTGTGCACCATGGACACGG
CTDP1:AC_000181.1:943161-943180:(+) ACAGGCCCTTCATGACGACG
CTDP1:AC_000181.1:942537-942557:(-) CGAGCTCATGGTGAGCTCCG
CTDP1:AC_000181.1:937100-937119:(+) GTCGTCGATGATGCAAACCA
CTDP1:AC_000181.1:937055-937074:(+) CTTCACGGTTATCAGGTTGG
CYB5R4:AC_000166.1:66462325-66462345:(-) TATATGGAGTATCATCCTGG
CYB5R4:AC_000166.1:66425715-66425734:(+) CTGTTTAGTATATATGACGA
CYB5R4:AC_000166.1:66492548-66492568:(-) GTTGGATATGCATAAGAGGT
CYB5R4:AC_000166.1:66453709-66453728:(+) AGTTGACCCAACGATGAACC
CYB5R4:AC_000166.1:66429924-66429944:(-) ACAGATACACTTGCCAAAGA
CYB5R4:AC_000166.1:66492690-66492710:(-) TTTGAGGTCCCTCTGAAACA
CYB5R4:AC_000166.1:66462307-66462326:(+) ATAAGTTCATCTTCTCCGCC
CYB5R4:AC_000166.1:66453680-66453699:(+) CACCAGGCATTCTTTCAGCA
CYTH4:AC_000162.1:76098010-76098030:(-) GTTGCAGAGGCAGTATCGGG
CYTH4:AC_000162.1:76091524-76091543:(+) CGACTGCTTCGAGACAGCAG
CYTH4:AC_000162.1:76089597-76089616:(+) GCACCGGAAGCAGCTTCTGG
CYTH4:AC_000162.1:76094515-76094534:(+) GGCCTCAACAAGACAGCCAT
CYTH4:AC_000162.1:76096319-76096339:(-) GGTTGAGGTTAGCAAACTCA
CYTH4:AC_000162.1:76100146-76100166:(-) GGAGAAGGACAGGACGTAGC
CYTH4:AC_000162.1:76094483-76094503:(-) CAAGAACTGGGCGATGTCCT
CYTH4:AC_000162.1:76089581-76089600:(+) TGCAGCAGATCAAATGGCAC
DBR1:AC_000158.1:132004135-132004154:(+) TTGCAAGAGTTACCCTACGG
DBR1:AC_000158.1:132003132-132003151:(+) CTTCCAGGCAGTGCGCAACG
DBR1:AC_000158.1:132003045-132003065:(-) AGATCTTGTCCAGCTCGCCG
DBR1:AC_000158.1:132003192-132003212:(-) TGTAGAAGGTTTGCATGTGG
DBR1:AC_000158.1:132007958-132007978:(-) CTGTAGCTGCATTATAAGGG
DBR1:AC_000158.1:132009327-132009346:(+) GCCTTGATGCAGCACCAGGT
DBR1:AC_000158.1:132009308-132009328:(-) CTGCAAACTTTACATGTAGG
DBR1:AC_000158.1:132004150-132004170:(-) GGTGCTACCCAGCCACCGTA
DCAF7:AC_000176.1:48537542-48537562:(-) ACACGTTGTGTCGATGCTAG
DCAF7:AC_000176.1:48540403-48540423:(-) CGAGCCATCGGCACCCACAG
DCAF7:AC_000176.1:48536328-48536347:(+) CCAGACCTGCTGGCGACGAG
DCAF7:AC_000176.1:48537052-48537071:(+) TGGCGAAACAGAGACCAGGT
DCAF7:AC_000176.1:48540356-48540375:(+) CGACATTGCATTTAGCCGGG
DCAF7:AC_000176.1:48536347-48536366:(+) GCGGCGACTATCTCCGCGTG
DCAF7:AC_000176.1:48537633-48537652:(+) GCTCATCGCCCATGACAAAG
DCAF7:AC_000176.1:48536309-48536329:(-) GATACACGCCTTTCGTGTCA
DDX21:AC_000185.1:25386358-25386378:(-) ACATCTGGTCAACTTCATCC
DDX21:AC_000185.1:25381109-25381128:(+) AGGATTTGATTGCACAGGCG
DDX21:AC_000185.1:25386280-25386300:(-) TACGACCTGGTGTCCCAACC
DDX21:AC_000185.1:25386245-25386264:(+) ACAGTTGAACGCATGAAGAA
DDX21:AC_000185.1:25387469-25387489:(-) CAACATTAAACACCCAATAG
DDX21:AC_000185.1:25381190-25381209:(+) AACTGCAAGACCGGAAGAGA
DDX21:AC_000185.1:25386413-25386432:(+) TTATGTGTAGCATACAAGAA
DDX21:AC_000185.1:25386259-25386278:(+) GAAGAATGGGATTGATATCC
DDX24:AC_000178.1:59266625-59266645:(-) TAACACAGGAGCTCCACCTG
DDX24:AC_000178.1:59273773-59273793:(-) AGGCCGAAGCCAACAAACTG
DDX24:AC_000178.1:59266258-59266277:(+) TGAACAGCGAGCTCTCGAGT
DDX24:AC_000178.1:59266294-59266313:(+) CCAAGCAGAGGACGCTTCGG
DDX24:AC_000178.1:59266683-59266703:(-) CAATGATTGACGCAGTGCTG
DDX24:AC_000178.1:59266531-59266550:(+) TTCGCTCCGACCTCACTGGG
DDX24:AC_000178.1:59266563-59266583:(-) CTGATGAGATTGGAATTGAG
DDX24:AC_000178.1:59273301-59273320:(+) CACCTTTGGAGAAGTACCCT
DDX3X:AC_000187.1:107684413-107684433:(-) ACGAACGTGGAAATAGCCGC
DDX3X:AC_000187.1:107682123-107682143:(-) TTATTCTGATGGTCCCGGTG
DDX3X:AC_000187.1:107681693-107681713:(-) ATCTAGAGTTCGTCCTTGTG
DDX3X:AC_000187.1:107684349-107684368:(+) GTTCCAAGCGTTCACTTGGT
DDX3X:AC_000187.1:107681606-107681626:(-) TGCGACTCCAGGACGTCTAG
DDX3X:AC_000187.1:107684468-107684488:(-) CGAGGTGACTATGATGGCAT
DDX3X:AC_000187.1:107684486-107684506:(-) AGGTTTGATGATCGTGGACG
DDX3X:AC_000187.1:107683512-107683532:(-) CAGTTCAGTGATGTTGAGAT
DDX49:AC_000164.1:4219370-4219389:(+) TGGAATGCAGAGCCACGGTG
DDX49:AC_000164.1:4220669-4220689:(-) CAACCAGCCCTTCTTCTGGG
DDX49:AC_000164.1:4220481-4220501:(-) GTTAGTGCCTGAGAAGGTCA
DDX49:AC_000164.1:4220433-4220453:(-) GAACTTCCAGGACGAGCACG
DDX49:AC_000164.1:4222383-4222403:(-) AAGCTGTCTGAGGATCCCTA
DDX49:AC_000164.1:4221635-4221655:(-) AAAGACTGCATCATCGTTGG
DDX49:AC_000164.1:4219410-4219429:(+) CATCATGCATAGGATCTGGC
DDX49:AC_000164.1:4221682-4221701:(+) GAACTGCTCTGCGATCTGAT
DENND5A:AC_000172.1:44017283-44017302:(+) TTACCAGCGACTGATGACTG
DENND5A:AC_000172.1:44027091-44027110:(+) CCACTTCATTGAGTTACCAG
DENND5A:AC_000172.1:44012088-44012108:(-) TTGACAGGAAAGTCGAACAG
DENND5A:AC_000172.1:44027343-44027362:(+) GGCCTTGGTCAAGAGGACTG
DENND5A:AC_000172.1:44027246-44027266:(-) CTTGTCAGAGACGAGTTCAG
DENND5A:AC_000172.1:44029323-44029343:(-) CTACTCGGGAGTCAAACACC
DENND5A:AC_000172.1:44029233-44029253:(-) GAGTCTCCAAGAATCTTGAG
DENND5A:AC_000172.1:44011769-44011789:(-) CACCATCCTCCATGCCACTG
DGCR8:AC_000174.1:74991130-74991149:(+) GTGTGCAAGGACGAGTCGGT
DGCR8:AC_000174.1:74992418-74992438:(-) GCACACCTCAGACTTCCCGT
DGCR8:AC_000174.1:74992163-74992182:(+) CGTGAAGAAGTTCAGGACGT
DGCR8:AC_000174.1:74991059-74991078:(+) CGGACGAGAAGGACCCGCTG
DGCR8:AC_000174.1:74989085-74989104:(+) AGGAGACAGCGACCACCCGT
DGCR8:AC_000174.1:74990667-74990687:(-) GTGCAGGTACACGGGCACTC
DGCR8:AC_000174.1:74990937-74990957:(-) TCTTCCGGTAGTGCAGGCAG
DGCR8:AC_000174.1:74992258-74992278:(-) CAGCGTGATGAGCTTCTGGT
DHPS:AC_000164.1:13932895-13932914:(+) TGAGAACGGGATCAACAGGT
DHPS:AC_000164.1:13932584-13932604:(-) CCACCATGTTGTGCTGCACG
DHPS:AC_000164.1:13932861-13932880:(+) TGGGCGAGTTCAGCCTCAGG
DHPS:AC_000164.1:13932443-13932462:(+) GAAACTCGAGCCGCTATCCG
DHPS:AC_000164.1:13932476-13932496:(-) TCTGCGTCAAGTCTGCATGT
DHPS:AC_000164.1:13932566-13932586:(-) CGAGGTAACGGATAGTCTCA
DHPS:AC_000164.1:13932537-13932556:(+) ACATCCAACCTCATCAGTTC
DHPS:AC_000164.1:13933194-13933214:(-) AGCCGGGCGATCATCTTGGA
DHX15:AC_000163.1:45671274-45671293:(+) ATGTACTCCACACACCACTG
DHX15:AC_000163.1:45649031-45649051:(-) CTGTAAGAGAATAAAGCGTG
DHX15:AC_000163.1:45671228-45671248:(-) GAGTTGCCTGTACCCAACCC
DHX15:AC_000163.1:45676283-45676303:(-) TCTGCGCATTCAGCACACAC
DHX15:AC_000163.1:45676329-45676349:(-) TTCAGCTCACTCAACCCACT
DHX15:AC_000163.1:45656568-45656587:(+) ACACCATAACGCTCCAAGAG
DHX15:AC_000163.1:45676196-45676215:(+) TTCAGAATATCATAGTATCG
DHX15:AC_000163.1:45676479-45676498:(+) TAGACCGATCTTCACGGTCA
DHX29:AC_000177.1:23875413-23875433:(-) CAAACATCTCGGTAAGTAGG
DHX29:AC_000177.1:23864329-23864348:(+) ACTAACACACTCTTACATGG
DHX29:AC_000177.1:23873414-23873433:(+) GGTATGCAGGCTCAGCACCT
DHX29:AC_000177.1:23877308-23877327:(+) GTGTGGATATCAGATCCGGA
DHX29:AC_000177.1:23877355-23877375:(-) TGTTGTACAATAGAGTAACC
DHX29:AC_000177.1:23873393-23873412:(+) CCTACGATCTTAACAGAGGA
DHX29:AC_000177.1:23872228-23872248:(-) TCTCCTTCTGTGACTACAGG
DHX29:AC_000177.1:23864369-23864389:(-) GTTTAAACAGAGCCAATCCA
DIDO1:AC_000170.1:54964697-54964716:(+) GATGACAAGGGTGACCCGAG
DIDO1:AC_000170.1:54965512-54965531:(+) CCAGCCTCACAACAACAGGT
DIDO1:AC_000170.1:54980544-54980563:(+) ACCTGATCCAGTTCTCAGCG
DIDO1:AC_000170.1:54968887-54968906:(+) CTGCATCCTGAAGCACGCTG
DIDO1:AC_000170.1:54982476-54982495:(+) CTGCCCGACACGATTCACAT
DIDO1:AC_000170.1:54968913-54968933:(-) TGCACTCAGGAAGCGCATGG
DIDO1:AC_000170.1:54978431-54978451:(-) ATGGTGCCCTTGAAGCCTGA
DIDO1:AC_000170.1:54979865-54979885:(-) ACGTCAGAGTCTGACACTGG
DIEXF:AC_000173.1:75365205-75365224:(+) CATGCAGGCAGTACACGTGT
DIEXF:AC_000173.1:75362986-75363006:(-) AGAGTACGGTTCCGATCCTG
DIEXF:AC_000173.1:75365133-75365153:(-) ACGCCGAAGCCAGAAACTTG
DIEXF:AC_000173.1:75371087-75371107:(-) CGATAGTGACATCAGCGAGG
DIEXF:AC_000173.1:75365256-75365275:(+) TTTCTGGGTAGAACAGGTCC
DIEXF:AC_000173.1:75368972-75368991:(+) TGCATCTGTAAACTCCTCGG
DIEXF:AC_000173.1:75362937-75362956:(+) AACACAGCTTCATAGTCCTC
DIEXF:AC_000173.1:75365155-75365174:(+) GCTGTTGTTGCCAAGCACCT
DIS3:AC_000169.1:47825921-47825940:(+) CTATATCAGTACATCCTGGG
DIS3:AC_000169.1:47829652-47829672:(-) CCGTTAAGTAAGCTACAACA
DIS3:AC_000169.1:47834209-47834229:(-) ACTTACGTAGAACAATTACA
DIS3:AC_000169.1:47836585-47836604:(+) TAGCACGATGACATTCCTGA
DIS3:AC_000169.1:47827141-47827161:(-) AGGCCTCTACGTTAGAAGGA
DIS3:AC_000169.1:47827161-47827181:(-) AATTCGGATAGAAACCAGAC
DIS3:AC_000169.1:47828702-47828722:(-) GTGGGTAGCACCATCTTCTG
DIS3:AC_000169.1:47836474-47836494:(-) CATTTACTAATGAGCACCAT
DLGAP1:AC_000181.1:38048485-38048505:(-) GGGCCTGCGAGTCAACACAT
DLGAP1:AC_000181.1:38048617-38048637:(-) GATGCCTACATGGACGGACA
DLGAP1:AC_000181.1:38138116-38138136:(-) TATGTGAGAGCCATCGAGAA
DLGAP1:AC_000181.1:38048369-38048388:(+) TTACCTGGATCCCAATGGAC
DLGAP1:AC_000181.1:38138047-38138066:(+) ACGGTGGTGGTGGTGCGCGG
DLGAP1:AC_000181.1:38048540-38048559:(+) TCAGAGCCTTCATACTGTCC
DLGAP1:AC_000181.1:38048514-38048533:(+) GGCATTGGCGGCTTCGATGG
DLGAP1:AC_000181.1:38048570-38048589:(+) TGGAGTTGCTCAGTCCAGAC
DMAP1:AC_000160.1:102430444-102430464:(-) CGGGACATTCTAGAACTCGG
DMAP1:AC_000160.1:102429791-102429811:(-) CTGACCTTCAAGAGGCCCGA
DMAP1:AC_000160.1:102423430-102423450:(-) ATGCTGGGCACGAGCGACGG
DMAP1:AC_000160.1:102430382-102430402:(-) GGACATTATCAATCCGGACA
DMAP1:AC_000160.1:102423766-102423786:(-) TCACGACGACGCTTGGACAA
DMAP1:AC_000160.1:102429759-102429778:(+) AGAGCAGTGCATAGACCTCC
DMAP1:AC_000160.1:102423490-102423510:(-) GTGCCAAGCTTGCCAACGTG
DMAP1:AC_000160.1:102423475-102423494:(+) GCCTGGCACGGCCCGCACGT
DNA2:AC_000185.1:24980866-24980885:(+) GGGTTAACATTAGACACCAA
DNA2:AC_000185.1:24983880-24983900:(-) ATACACTGCTAAGCCAAGAG
DNA2:AC_000185.1:24987106-24987125:(+) GCCCTTCAATCCAAACCTAG
DNA2:AC_000185.1:24980948-24980968:(-) GTTCAGTCCCGACCAGCATG
DNA2:AC_000185.1:24980977-24980997:(-) TAGGGCGGTTGAACAACAGA
DNA2:AC_000185.1:25002218-25002237:(+) CGACTGCTAATACCAGGTAC
DNA2:AC_000185.1:25001260-25001279:(+) TGTGCCAGAAATCAGCATGT
DNA2:AC_000185.1:24980903-24980922:(+) GTGTATAGGCTTGAGATGCT
DNAJC8:AC_000159.1:125744733-125744753:(-) CAGGATCTATCTGAAGAACC
DNAJC8:AC_000159.1:125748909-125748928:(+) GAGGGCCCTGGATGTAATTC
DNAJC8:AC_000159.1:125748876-125748895:(+) TTACAAGTTGCTACTGGATC
DNAJC8:AC_000159.1:125736527-125736546:(+) ATTGAAAGATTGACTCGTCC
DNAJC8:AC_000159.1:125736555-125736575:(-) CGGGTTCAAATTGAAGTAGG
DNAJC8:AC_000159.1:125748313-125748332:(+) TGATGCTGACAGAGCACAAA
DNAJC8:AC_000159.1:125750527-125750546:(+) AGGAAAGCCTACAAATGTGG
DNAJC8:AC_000159.1:125744752-125744772:(-) ATTTCTTCATCTGTCACTTC
DNAJC9:AC_000185.1:29456164-29456183:(+) GAACGGAGTAGACCTTTCCA
DNAJC9:AC_000185.1:29456127-29456147:(-) AGAACATTATACGATGAACA
DNAJC9:AC_000185.1:29455354-29455374:(-) CAGGCCTATCTGGACTTCAA
DNAJC9:AC_000185.1:29456087-29456107:(-) CTGATGTGCTCAGCCAAGAC
DNAJC9:AC_000185.1:29456065-29456084:(+) TCCAATAGGCCTCCCAGTCC
DNAJC9:AC_000185.1:29455334-29455354:(-) GGGTGACATGGATCAGATTA
DNAJC9:AC_000185.1:29455373-29455393:(-) AGAGCTGACTGATATTAAAC
DNAJC9:AC_000185.1:29455275-29455294:(+) TTGAATAATGTGCCTTATCC
DNM1L:AC_000162.1:77530148-77530168:(-) AAATAGCTATGGTGAACCTG
DNM1L:AC_000162.1:77551160-77551180:(-) GAGGCACTGGTATTGTCACC
DNM1L:AC_000162.1:77575165-77575184:(+) GTTCCCACCACCACGATCTG
DNM1L:AC_000162.1:77534130-77534149:(+) CCTTCCCATCAATACATCCA
DNM1L:AC_000162.1:77534689-77534708:(+) TTGGATTACTGATGAACCGA
DNM1L:AC_000162.1:77534191-77534210:(+) ACAGCTAGGGTTCTGCGACC
DNM1L:AC_000162.1:77551111-77551130:(+) GTTTATCTTCAGGTGCAACA
DNM1L:AC_000162.1:77534739-77534758:(+) TCTTTAGGTTGATCACCTAC
DOHH:AC_000164.1:21649587-21649606:(+) TTCACACTGCGTGGGCTCGG
DOHH:AC_000164.1:21652917-21652936:(+) CATGCCAGCTGGCTGTCCGG
DOHH:AC_000164.1:21649642-21649662:(-) CAGGGCTGAGTCATCATCGA
DOHH:AC_000164.1:21649687-21649706:(+) TGGGCCAAATGCAGGACCGA
DOHH:AC_000164.1:21649668-21649687:(+) CATGAGCTGGCCTACTGCCT
DOHH:AC_000164.1:21651535-21651554:(+) CTCTACTGACCCTGTTGTTG
DOHH:AC_000164.1:21652961-21652980:(+) GGTGGAGAGTCAGCGGTCCG
DOHH:AC_000164.1:21649621-21649641:(-) GGCCCGGCTGATCCAGGAGA
DPH2:AC_000160.1:102678939-102678958:(+) AGGCTACAGATCGTTGACCG
DPH2:AC_000160.1:102678604-102678623:(+) CAAGCAGGTCCAGGTACCGT
DPH2:AC_000160.1:102678430-102678449:(+) TTAGGTCTGGGTCAAGATCA
DPH2:AC_000160.1:102679647-102679667:(-) GGCCGTGGCAGCACTACTGG
DPH2:AC_000160.1:102678476-102678496:(-) AGTATGGTGCCTTCTATGTG
DPH2:AC_000160.1:102679615-102679634:(+) CAGAATGAACATCTTCGACC
DPH2:AC_000160.1:102678623-102678643:(-) TGGCCACCCTTCTGCGCCCA
DPH2:AC_000160.1:102678982-102679001:(+) GCGGGCAGGAGGGCTTAAGC
DPH5:AC_000160.1:42409018-42409038:(-) TACAGTCAGAACTGACGTAT
DPH5:AC_000160.1:42417055-42417074:(+) ATGAATGCTGTAGGCTGCTG
DPH5:AC_000160.1:42412493-42412512:(+) GATGTTGCATTCCTTGTAGT
DPH5:AC_000160.1:42408989-42409008:(+) ACGCTGCAGTCGAGTGTATC
DPH5:AC_000160.1:42408917-42408936:(+) GATGCTTTACATGATTGGTT
DPH5:AC_000160.1:42408951-42408970:(+) GCCAAGGACATCACAGTCAA
DPH5:AC_000160.1:42412435-42412454:(+) TGATAGAGAAGAAGTGGAAC
DPH5:AC_000160.1:42417027-42417047:(-) CATTGTGAATAACTCTATAA
DRAP1:AC_000186.1:44694285-44694304:(+) AGAAGAAGAAGTACAACGCG
DRAP1:AC_000186.1:44695158-44695178:(-) TGTCAGGCACAGATGCCACC
DRAP1:AC_000186.1:44694819-44694839:(-) TCACAGGTGGGATGTAGTCA
DRAP1:AC_000186.1:44694798-44694818:(-) GGTCTTGGCGTTTCGGGACT
DRAP1:AC_000186.1:44694579-44694598:(+) TGCAGACGGATGAAGAGATT
DRAP1:AC_000186.1:44694772-44694792:(-) CTTGGCAGGCTTTCTTCAAC
DRAP1:AC_000186.1:44694559-44694579:(-) TGATCTTCTTGATTCGTGCC
DRAP1:AC_000186.1:44694618-44694638:(-) GATACAGATGATGACAGGCA
DTHD1:AC_000163.1:57314024-57314043:(+) GGTCAGCAATGTCATCACTG
DTHD1:AC_000163.1:57313920-57313940:(-) GTAATATAACAAGACACTTG
DTHD1:AC_000163.1:57313951-57313971:(-) TTGTAAATGTTGTAGAACAT
DTHD1:AC_000163.1:57314174-57314193:(+) TCTAACTCCAAATTCACTGG
DTHD1:AC_000163.1:57335842-57335862:(-) GCACAAACCAACCACTCTCC
DTHD1:AC_000163.1:57335910-57335929:(+) AATTGTGTGAACATCTAGAG
DTHD1:AC_000163.1:57319545-57319565:(-) AGGTATGATTCTGTTTGTTG
DTHD1:AC_000163.1:57318202-57318222:(-) TAAGGATATTCGGGAATCCA
DTL:AC_000173.1:73352865-73352884:(+) TTACAAGCTTAAATTCACCA
DTL:AC_000173.1:73342590-73342610:(-) TTTCCAGCAGAGTGTTACTG
DTL:AC_000173.1:73335646-73335666:(-) TGAAGCTGCCTACATCTGGA
DTL:AC_000173.1:73352713-73352733:(-) GAGCTGATTGGAACTTGCAA
DTL:AC_000173.1:73357209-73357228:(+) GCTAGTATATGCTCCATACT
DTL:AC_000173.1:73358116-73358135:(+) CAGTGAGCAGGGACTGTAGT
DTL:AC_000173.1:73340797-73340817:(-) GAATTATACTGCTTATCGAC
DTL:AC_000173.1:73329797-73329816:(+) TGACCTCTTGAGAATGACCC
DTYMK:AC_000160.1:121177705-121177725:(-) GGACAGATACGCCTTCTCCG
DTYMK:AC_000160.1:121176278-121176297:(+) CGGCTGCTTACACCAATCCA
DTYMK:AC_000160.1:121181082-121181102:(-) AAGCGAGGTGGAGGATCACT
DTYMK:AC_000160.1:121177684-121177704:(-) GGTGGCCTTCACCAGCGCCA
DTYMK:AC_000160.1:121176244-121176263:(+) AGACGACCAGGTCGGGCTTG
DTYMK:AC_000160.1:121181052-121181072:(-) TCTCTTCTCCGCGAACCGCT
DTYMK:AC_000160.1:121177743-121177763:(-) ATGAAGGAGAAGTTGAGCCA
DTYMK:AC_000160.1:121177723-121177742:(+) CCACAACCAGGGTGACGCCC
E2F3:AC_000180.1:37269162-37269182:(-) GGACCTCAAACTGTTAACCG
E2F3:AC_000180.1:37270681-37270700:(+) TAGACTTCTTCTTAATGAGG
E2F3:AC_000180.1:37272146-37272165:(+) AACCATCTGAGAGGTACTGC
E2F3:AC_000180.1:37270762-37270782:(-) GGATTTGAACAAGGCGGCAG
E2F3:AC_000180.1:37272182-37272201:(+) GCTCCAGCCTGCGCTTTGCC
E2F3:AC_000180.1:37272111-37272131:(-) GCAAAGGAAGAGCTGCACTC
E2F3:AC_000180.1:37269278-37269298:(-) TGCAGTCTGTCTGAGGACGG
E2F3:AC_000180.1:37269142-37269161:(+) TCTTTGATTCTCTGAATCCT
EBP:AC_000187.1:91736669-91736689:(-) GGTCTCCGAGAAGGTCCGCG
EBP:AC_000187.1:91736545-91736565:(-) ACGCCCTGACAACAGCCATG
EBP:AC_000187.1:91736563-91736582:(+) GTGCTGCGGTCGTCCCACTG
EBP:AC_000187.1:91736491-91736511:(-) GCCAGCCAGGATATGCCAGG
EBP:AC_000187.1:91736521-91736541:(-) CACAACTAAGACTCCAGAGA
EBP:AC_000187.1:91738038-91738058:(-) GATGTATCGGCTGTCTCCCT
EBP:AC_000187.1:91736440-91736460:(-) TCTCAGATGCCGAGGCCAGT
EBP:AC_000187.1:91736627-91736646:(+) GTTCATTCACTTGGTGATTG
EEF2:AC_000164.1:21255580-21255600:(-) TCAGGGTAAAGGCCCAACCG
EEF2:AC_000164.1:21255044-21255063:(+) ACTTACGGCGAGGGCGAGAG
EEF2:AC_000164.1:21253624-21253644:(-) GGATTTGCCATGGTCCACGT
EEF2:AC_000164.1:21256980-21257000:(-) AACCGACCTTTGTCAGAGGT
EEF2:AC_000164.1:21253645-21253665:(-) CACAAGGGAGTCCGTCAGAG
EEF2:AC_000164.1:21256536-21256555:(+) GGAGGGCAAACCGCTTCTGA
EEF2:AC_000164.1:21256752-21256771:(+) CCGCTGTGAGCTCCTGTACG
EEF2:AC_000164.1:21253661-21253681:(-) TGATACCCGCCTTGCACACA
EIF1AX:AC_000187.1:130310456-130310475:(+) AATGTTGGGAAACGGAAGAT
EIF1AX:AC_000187.1:130308398-130308417:(+) GTGTTCAAAGAAGATGGGCA
EIF1AX:AC_000187.1:130310436-130310456:(-) TTGATTACTTGGGCATACTC
EIF1AX:AC_000187.1:130310503-130310522:(+) AGAGATTGTGCCACATCAGA
EIF1AX:AC_000187.1:130311586-130311605:(+) CATTATATTGGTTGGTCTAC
EIF1AX:AC_000187.1:130310475-130310494:(+) TTGGAAGCGATGTGTTTCGA
EIF1AX:AC_000187.1:130310516-130310536:(-) TTCTCAGTTTCCCTCTGATG
EIF1AX:AC_000187.1:130311574-130311593:(+) AAATACCTCAGACATTATAT
EIF2S1:AC_000167.1:79604919-79604938:(+) ATGTAGTGATGGTGAATGTA
EIF2S1:AC_000167.1:79604975-79604994:(+) CTGGAATACAACAACATCGA
EIF2S1:AC_000167.1:79605006-79605025:(+) TTCTGAGTGAGTTGTCAAGA
EIF2S1:AC_000167.1:79605041-79605060:(+) ATAAACAAACTCATCCGAAT
EIF2S1:AC_000167.1:79605073-79605092:(+) ATGTGTGGTTGTTATTAGAG
EIF2S1:AC_000167.1:79610543-79610563:(-) TCACATTTGATTGCTTCCTC
EIF2S1:AC_000167.1:79612229-79612248:(+) CATTCTTCGTCATGTTGCTG
EIF2S1:AC_000167.1:79612247-79612266:(+) TGAGGTCTTAGAATATACCA
EIF3CL:AC_000182.1:26284647-26284666:(+) GGATCCGGATATAGAACCGG
EIF3CL:AC_000182.1:26275952-26275972:(-) GGCGGCTGAGAAGAAACGGG
EIF3CL:AC_000182.1:26286596-26286616:(-) CTCGTCACCAAACCTGTCGG
EIF3CL:AC_000182.1:26286640-26286659:(+) AGACTCGCTGTCCGAACCCG
EIF3CL:AC_000182.1:26274575-26274594:(+) ATGCAGCCACGGACACGCAG
EIF3CL:AC_000182.1:26275022-26275042:(-) CAACCTGGCTACGTACATGA
EIF3CL:AC_000182.1:26283130-26283149:(+) ACTTTCGACTGTCTCCAGAA
EIF3CL:AC_000182.1:26274731-26274751:(-) GAACCTGCATAACGCAGACC
EIF3G:AC_000164.1:15899406-15899425:(+) GGATACATCATCGCTGACTG
EIF3G:AC_000164.1:15899237-15899257:(-) GATCCAATGAACAAGCTCAA
EIF3G:AC_000164.1:15900690-15900710:(-) CTTCAGAATTGAGACCCGGA
EIF3G:AC_000164.1:15899385-15899404:(+) TTTGCTGGTGATGAATGTCA
EIF3G:AC_000164.1:15900941-15900961:(-) AGCTCCACTACCGCCTCCCA
EIF3G:AC_000164.1:15899204-15899224:(-) GTGTCCTGCCGAATCTGCAA
EIF3G:AC_000164.1:15900925-15900944:(+) CCATTGATGACCTCCTTGGG
EIF3G:AC_000164.1:15899428-15899447:(+) GTGGTAGCTACGTTGGGCCC
EIF3M:AC_000172.1:64099607-64099626:(+) CACTTGTGGATTGTAAGAAA
EIF3M:AC_000172.1:64098161-64098180:(+) TGTCTGAAGGAAGATGATAA
EIF3M:AC_000172.1:64095584-64095604:(-) GATGAACGCCGGGACACTCA
EIF3M:AC_000172.1:64095595-64095615:(-) TCGCTGATGTCGATGAACGC
EIF3M:AC_000172.1:64098945-64098964:(+) GGTATCCCTCCTGTTGATCC
EIF3M:AC_000172.1:64099002-64099022:(-) ATTTGACCAGTTTCTCACAT
EIF3M:AC_000172.1:64099322-64099342:(-) TCTTATCCATCCCATGGAAA
EIF3M:AC_000172.1:64099364-64099383:(+) GTATTGCAGCCTCATTAAAG
EIF4G2:AC_000172.1:42437775-42437795:(-) TAGACTCTACACCCACATTG
EIF4G2:AC_000172.1:42440179-42440198:(+) TAAGTAAGGAATTGCCGGCG
EIF4G2:AC_000172.1:42441672-42441691:(+) CCAGCTGCAAGGACAGTCGA
EIF4G2:AC_000172.1:42439958-42439977:(+) ATTAGACCATGAACGAGCCA
EIF4G2:AC_000172.1:42437139-42437159:(-) TCTCGTCTAGTGCTTCGTGC
EIF4G2:AC_000172.1:42440315-42440335:(-) ATGGTGTTCTCGCAACTCTA
EIF4G2:AC_000172.1:42441072-42441091:(+) TAAGGAAGCGGAATTGGTAC
EIF4G2:AC_000172.1:42436394-42436413:(+) AATAGTGCTTCTTCGGGCGG
EIF5:AC_000178.1:69639807-69639827:(-) AGAACTGGTCTGACACGCTG
EIF5:AC_000178.1:69639844-69639864:(-) ATTACCTTGGCAATCAGACG
EIF5:AC_000178.1:69640520-69640539:(+) CATTGTCAATGGATCTCATG
EIF5:AC_000178.1:69640922-69640941:(+) TGTAAAGCCTGTGGCTATCG
EIF5:AC_000178.1:69640548-69640567:(+) AAGCTGCAAGACATGTTGGA
EIF5:AC_000178.1:69642176-69642195:(+) CAGTCCTCCTCCACATGCTG
EIF5:AC_000178.1:69639993-69640012:(+) CAAGACAGTTATAGTCAACA
EIF5:AC_000178.1:69640495-69640515:(-) GTCATTCTTAACATCAAACT
EIF5A:AC_000176.1:27650643-27650662:(+) ACTTCTAAGACCGGCAAGCA
EIF5A:AC_000176.1:27650612-27650631:(+) AGGCCGGCCATGTAAGATTG
EIF5A:AC_000176.1:27650527-27650546:(+) ACTTCGAGACAGGAGATGCA
EIF5A:AC_000176.1:27650563-27650583:(-) TGCTGAGCACTGCATCGGGA
EIF5A:AC_000176.1:27650582-27650601:(+) ATTACGTAAGAATGGCTTCG
EIF5A:AC_000176.1:27651886-27651906:(-) CATCCATATTATGAGTTGAT
EIF5A:AC_000176.1:27651839-27651858:(+) GTTGGTATTGACATCTTCAC
EIF5A:AC_000176.1:27650517-27650536:(+) GATGATTTGGACTTCGAGAC
ELK4:AC_000173.1:3213400-3213420:(-) GAAGAGGTGGCTCGACTCTG
ELK4:AC_000173.1:3213460-3213479:(+) CAGATCATGTGGTCGTTCTG
ELK4:AC_000173.1:3212148-3212168:(-) AACATGGACCCAATGACAGT
ELK4:AC_000173.1:3213327-3213346:(+) CTTCACATAGTAGTATCTGA
ELK4:AC_000173.1:3211818-3211837:(+) GAGGCAGCAGGAGATTCAAC
ELK4:AC_000173.1:3211961-3211981:(-) ACTCTTTGAACTCCTCCAAT
ELK4:AC_000173.1:3212018-3212037:(+) GTCATTGCGGCTCGAGGTCT
ELK4:AC_000173.1:3211796-3211815:(+) AATACCCGGGCCAGCTGAAA
ELL:AC_000164.1:4644127-4644146:(+) ACGACTCCTACCAGAAGGCG
ELL:AC_000164.1:4650492-4650511:(+) GATGTGCAGAAGGACTGGCC
ELL:AC_000164.1:4643617-4643637:(-) TGTCGCGGCCGATGTTGGAG
ELL:AC_000164.1:4644192-4644211:(+) GCCATTGTCATCAAGGCCGG
ELL:AC_000164.1:4636872-4636891:(+) CCGATTTCAGGGAAGTCAAG
ELL:AC_000164.1:4650434-4650453:(+) GGTGGCCAACGTGAATGCCA
ELL:AC_000164.1:4650470-4650489:(+) GCTGAAGGACTGTGTGTACA
ELL:AC_000164.1:4650526-4650545:(+) GAGACCAGCAGCTGCTGAAG
ELOF1:AC_000164.1:17120111-17120130:(+) TCACGTCACAGGACTTCTCG
ELOF1:AC_000164.1:17119901-17119920:(+) TGACTCCGGTGTTTCGGGCT
ELOF1:AC_000164.1:17120145-17120164:(+) GCAGGTGAACTGGGTCTCCA
ELOF1:AC_000164.1:17120165-17120185:(-) GAAGAAGATGACAGGCACCC
ELOF1:AC_000164.1:17120121-17120140:(+) GGACTTCTCGTGGTTGCAGA
ELOF1:AC_000164.1:17119887-17119906:(+) CACGGTACAAGAGATGACTC
ELOF1:AC_000164.1:17119862-17119881:(+) TGGGCGTCTGGAATTCCTCT
ELOF1:AC_000164.1:17119582-17119602:(-) CTCAGATCTGTCAGAACCAG
ELOVL3:AC_000183.1:22743709-22743728:(+) ACCTGCTGCTCATCTTCGTG
ELOVL3:AC_000183.1:22744534-22744554:(-) TATGGGACTGTCGACGAAGG
ELOVL3:AC_000183.1:22743750-22743769:(+) CGGAAGGGCTTCAACCTGCA
ELOVL3:AC_000183.1:22743688-22743708:(-) GATCAGAGCTATGGCGAATG
ELOVL3:AC_000183.1:22743734-22743753:(+) AAACTACATGAAGGCACGGA
ELOVL3:AC_000183.1:22744871-22744891:(-) CCGCTTACGCAGGATGATGA
ELOVL3:AC_000183.1:22742742-22742762:(-) ACAGCTCGAAGTTGTAGGGC
ELOVL3:AC_000183.1:22744512-22744532:(-) GTGAAGCAAACAGTTTGCTT
ELP3:AC_000165.1:10568947-10568967:(-) TAATTGAAGCTCACGAACAG
ELP3:AC_000165.1:10556970-10556989:(+) GGCACGGATAGCTCGCATGG
ELP3:AC_000165.1:10556940-10556960:(-) CTTACCTGCAGACAAGACAC
ELP3:AC_000165.1:10565858-10565878:(-) AAACCCATCAGAACCGCCAG
ELP3:AC_000165.1:10565904-10565924:(-) GGTCCCGCCTCAGTATCGGA
ELP3:AC_000165.1:10534696-10534716:(-) TGTTGACCTATGGCTGCACA
ELP3:AC_000165.1:10559373-10559393:(-) CCAGTCTTACACTGGATATG
ELP3:AC_000165.1:10565965-10565985:(-) CCAGGACAGCTGCCAAATAC
EMSY:AC_000172.1:56660763-56660783:(-) GCTGCTACTACTGACCAGAG
EMSY:AC_000172.1:56665476-56665496:(-) ATGGTAGGCTTGATACCCGG
EMSY:AC_000172.1:56651465-56651485:(-) AACTTCCTTAAGGACAACAG
EMSY:AC_000172.1:56640587-56640606:(+) GGCACAGGGAGATCTCACCA
EMSY:AC_000172.1:56660735-56660755:(-) GAAGCAGTTATAACCACTGG
EMSY:AC_000172.1:56647754-56647774:(-) ACCTTCAATGGACCATTCTG
EMSY:AC_000172.1:56660853-56660873:(-) TGACATGACCACAGATGGTG
EMSY:AC_000172.1:56642936-56642955:(+) GGAGAGCAGTAAACGATGAA
ENO1:AC_000173.1:45410538-45410557:(+) GCTTTCAATGTCATCAACGG
ENO1:AC_000173.1:45404103-45404123:(-) GAAGAGATCAACCTCAACGG
ENO1:AC_000173.1:45406741-45406760:(+) ATGATAAGACGCGCTACATG
ENO1:AC_000173.1:45404068-45404088:(-) AGTCAAAGATCTCTCTGGCG
ENO1:AC_000173.1:45406695-45406715:(-) ATTCCAGTTGAAGCGCCACT
ENO1:AC_000173.1:45410107-45410127:(-) CAGCCAAGTCGGCGATGTGG
ENO1:AC_000173.1:45410638-45410658:(-) AACCTCTGCTCCGATGCGCA
ENO1:AC_000173.1:45410025-45410045:(-) GATGGCGTTCGCACCAAACT
ENPEP:AC_000163.1:16130135-16130155:(-) GTAACGAGAATATCAAACAG
ENPEP:AC_000163.1:16117012-16117032:(-) TATTCCAGATTTCGGCACTG
ENPEP:AC_000163.1:16133272-16133292:(-) GGCGCTTTCGAATATGCCAG
ENPEP:AC_000163.1:16116666-16116685:(+) CAAGTCGTCCCACCATTCCA
ENPEP:AC_000163.1:16116934-16116953:(+) TTGATGAGGCAGATTCATCA
ENPEP:AC_000163.1:16130180-16130199:(+) CACACCAGGTAAGTACTCAT
ENPEP:AC_000163.1:16108430-16108450:(-) GACACCTGGACCAATCAGAT
ENPEP:AC_000163.1:16113877-16113897:(-) TGATGTATTACCTGTGCAAG
ENY2:AC_000171.1:57243841-57243861:(-) CAGTTGAAGGCACACTGTAA
ENY2:AC_000171.1:57243854-57243874:(-) TGGCTGGAAGGATCAGTTGA
ENY2:AC_000171.1:57242620-57242640:(-) ATAAGAGGTAATTAAAGAAA
ENY2:AC_000171.1:57243874-57243894:(-) AGAGCTAAATTAATTGAATG
ENY2:AC_000171.1:57247671-57247690:(+) CTCCAGTTTCTATCAACTTT
ENY2:AC_000171.1:57243887-57243906:(+) TAGCTCTCAGCAACTCTTTG
ENY2:AC_000171.1:57242568-57242588:(-) GTGGCTGAAATCACACCAAA
ENY2:AC_000171.1:57242587-57242607:(-) CGTTACTGTTGATGACTTGG
ERBB2IP:AC_000177.1:13506472-13506491:(+) ATAGAGGTTTCAATTAATGG
ERBB2IP:AC_000177.1:13528975-13528995:(-) TATCTACCAGACTCTATAGG
ERBB2IP:AC_000177.1:13526601-13526621:(-) TACAGCAATTGACTGCTATG
ERBB2IP:AC_000177.1:13528591-13528610:(+) GTAAGCTGCCCAATAGATGA
ERBB2IP:AC_000177.1:13534503-13534523:(-) AATGAATAGACTGACCCAGC
ERBB2IP:AC_000177.1:13541379-13541398:(+) AATTAGCTGGCAAGAACTCA
ERBB2IP:AC_000177.1:13511146-13511165:(+) ACAACTTGCTGATCTTCATG
ERBB2IP:AC_000177.1:13528557-13528576:(+) GTAATTATGATCCGCAGCAA
ERCC3:AC_000159.1:5185470-5185490:(-) AGTCTCGGTGATGAGCTCGG
ERCC3:AC_000159.1:5185746-5185766:(-) GGGATGTCAGATTTACCCTG
ERCC3:AC_000159.1:5186306-5186326:(-) CCAACAGAGGGTACTCCAGG
ERCC3:AC_000159.1:5185728-5185747:(+) TCCCGAGTGACAGATCCACA
ERCC3:AC_000159.1:5185696-5185715:(+) AGAGTGTTGAAGGTAGCGGT
ERCC3:AC_000159.1:5186385-5186405:(-) TAAGGTCTAAGGACAGCTGT
ERCC3:AC_000159.1:5181636-5181656:(-) GAGGTGTGGTCGTCCTTCAG
ERCC3:AC_000159.1:5182411-5182431:(-) TTAGTTTGTACTCATGCACG
ERH:AC_000167.1:81530027-81530047:(-) GCAGTCTCACACCATCTTGC
ERH:AC_000167.1:81530010-81530030:(-) TGCTGGTACAGCCTACCAAG
ERH:AC_000167.1:81521264-81521283:(+) GGGTATCAGCTCGGTAACTG
ERH:AC_000167.1:81521244-81521263:(+) GTTATAAGGCTGGTATGTCT
ERH:AC_000167.1:81521189-81521208:(+) CCTGTTGGGCCTGTCGACGA
ERH:AC_000167.1:81521201-81521221:(-) CTACGTGCTCCTTCGTCGAC
ERH:AC_000167.1:81521234-81521253:(+) TCCAATCTTTGTTATAAGGC
ERH:AC_000167.1:81521187-81521207:(-) GTCGACAGGCCCAACAGGCT
ETF1:AC_000164.1:51474536-51474556:(-) AGTCCTGCACAAATTCACTG
ETF1:AC_000164.1:51477780-51477800:(-) CAAAGACCAGATTTCACGAG
ETF1:AC_000164.1:51498028-51498048:(-) GCTCATTAAGAGCTTGGAGG
ETF1:AC_000164.1:51477662-51477682:(-) AGACTCAAACTTTATAACAA
ETF1:AC_000164.1:51474595-51474615:(-) TTCATTGTAATAGATGGTAG
ETF1:AC_000164.1:51477687-51477706:(+) GTACAGATGTAATGGCTCCC
ETF1:AC_000164.1:51477707-51477727:(-) GTAAACCGCCTTTCAGTCCT
ETF1:AC_000164.1:51477266-51477286:(-) TGCAGTACCTCCAAATGGCC
EXOSC1:AC_000183.1:18528769-18528788:(+) GTTACACAGACGTTCGCCTG
EXOSC1:AC_000183.1:18528895-18528914:(+) GGGATGCAGTACCTCACGGG
EXOSC1:AC_000183.1:18528718-18528737:(+) GATGTAGCCGTGCCGTGTGT
EXOSC1:AC_000183.1:18528733-18528753:(-) CGGGCAGCGGCACCTACACA
EXOSC1:AC_000183.1:18528677-18528697:(-) TTGACAAAGACCAGCGAGAA
EXOSC1:AC_000183.1:18524669-18524688:(+) GGCAAAGCGTGAATTGATGC
EXOSC1:AC_000183.1:18524648-18524668:(-) AAGTACACATCCTGTATGTG
EXOSC1:AC_000183.1:18528752-18528772:(-) AACTTGGAGGAGGGCAGCCC
EXOSC3:AC_000165.1:62345605-62345625:(-) CGGCGGTGGCGTTTACTGGG
EXOSC3:AC_000165.1:62345661-62345681:(-) CGACTGCTGGTCACCAAGTG
EXOSC3:AC_000165.1:62345791-62345811:(-) GCTGCTACTGCCAGATCAGG
EXOSC3:AC_000165.1:62345733-62345752:(+) GCTGCGGCGTTTAGGCGCAG
EXOSC3:AC_000165.1:62345884-62345904:(-) CGAAGCAGCGGGTGTTCCAG
EXOSC3:AC_000165.1:62344832-62344851:(+) TCACATGGTCTCCTTTCACC
EXOSC3:AC_000165.1:62345631-62345651:(-) CGTCACAAGGAACCCGGCAG
EXOSC3:AC_000165.1:62345820-62345840:(-) CTGGATCAAGTGGTGCTGCC
EXT1:AC_000171.1:48611023-48611042:(+) ATTCACTGCAGTCATCCACG
EXT1:AC_000171.1:48607079-48607098:(+) ATATGGAACAAACATCCTGG
EXT1:AC_000171.1:48611089-48611109:(-) GGGACTTGGCTGCAGCCACG
EXT1:AC_000171.1:48612614-48612634:(-) GCACAGAAGTGGCAGGCCAG
EXT1:AC_000171.1:48592504-48592524:(-) GACCCAAGCCTGCGACCACG
EXT1:AC_000171.1:48607114-48607134:(-) GATAAGATGAATACTGTGGT
EXT1:AC_000171.1:48599546-48599566:(-) GTGTCTGCTGTCTAAGTGCT
EXT1:AC_000171.1:48594082-48594101:(+) TGGAACCAAGCTGCCGTCAT
EXT2:AC_000172.1:75106367-75106386:(+) CCTGCATCCAGAGTACAGAG
EXT2:AC_000172.1:75106335-75106355:(-) GACAGCAGGAAGTACCGCCG
EXT2:AC_000172.1:75093026-75093045:(+) CTACCCGCTGAAGAAGTACG
EXT2:AC_000172.1:75092712-75092731:(+) TCGGTCAAGTACAACATCCG
EXT2:AC_000172.1:75092821-75092841:(-) CCAGAACTGAAACATGCCCG
EXT2:AC_000172.1:75106439-75106458:(+) CAAGTGCAGCAACCTCTCCG
EXT2:AC_000172.1:75095089-75095109:(-) AGGGCCGTGTTATAATCTGG
EXT2:AC_000172.1:75100308-75100327:(+) CTGGTGGTGGCTTCTCTACG
EXTL3:AC_000165.1:9868383-9868402:(+) GAGCCGGGTAGCACACCCTG
EXTL3:AC_000165.1:9869570-9869590:(-) TTATCTCACCACCCTCGACG
EXTL3:AC_000165.1:9869100-9869119:(+) GGGATCCAGGTAGCTGCCAA
EXTL3:AC_000165.1:9869639-9869658:(+) TGAGCCACGTGAGCCGAATG
EXTL3:AC_000165.1:9868604-9868623:(+) GATCGTCGTAGTCGGCCGGG
EXTL3:AC_000165.1:9868858-9868878:(-) TTACTGTACAACGTCAGCAC
EXTL3:AC_000165.1:9868898-9868917:(+) GAGACAGGCTGATGATGACG
EXTL3:AC_000165.1:9869080-9869099:(+) TGGAAAGCCTGCTTGACCAA
FABP2:AC_000163.1:7188167-7188186:(+) TGAGTTCAGTTCCATCTGCG
FABP2:AC_000163.1:7188274-7188294:(-) AAACTGATAATTACACAAGA
FABP2:AC_000163.1:7188181-7188201:(-) TTTAATTATAGCCTCGCAGA
FABP2:AC_000163.1:7188321-7188341:(-) CAGGTATTAATGTGGTGAAA
FAM103A1:AC_000178.1:23710501-23710520:(+) ATAACAGACAGTTTAGAGGT
FAM103A1:AC_000178.1:23709716-23709736:(-) TCCATTCCTCAACAATCGGA
FAM103A1:AC_000178.1:23709655-23709675:(-) GTCATCTTCTGTGAATCTAC
FAM103A1:AC_000178.1:23709754-23709773:(+) GCCTGAGAAATAGAGGCAAT
FAM103A1:AC_000178.1:23709729-23709748:(+) GAATGGAATAGCAGAGCTGG
FAM103A1:AC_000178.1:23710561-23710580:(+) ATCAATGGCATGGACGATCC
FAM103A1:AC_000178.1:23710513-23710532:(+) TTAGAGGTAGGGATAGCAGA
FAM103A1:AC_000178.1:23710545-23710565:(-) TGATTGGATCGATTGTCACT
FAM20B:AC_000173.1:61823935-61823954:(+) TACATCAGCTGCCAACCGGG
FAM20B:AC_000173.1:61829817-61829836:(+) TTATGATAGACACAATGCAG
FAM20B:AC_000173.1:61823977-61823996:(+) AATGATGGCAGGCTTGCGGG
FAM20B:AC_000173.1:61824080-61824099:(+) CCTGAAGAGACACCAGAGCT
FAM20B:AC_000173.1:61829772-61829791:(+) CAGGTATAACCGGGACTATG
FAM20B:AC_000173.1:61824019-61824038:(+) CCACACCTTGCAGTCTCCCT
FAM20B:AC_000173.1:61833604-61833624:(-) TCGGCGGAAACCTAGAATCC
FAM20B:AC_000173.1:61823962-61823981:(+) GAGGGCATTTCACCGAATGA
FAM98A:AC_000168.1:16167641-16167661:(-) TGAGGTGAGTGGGCTACTAG
FAM98A:AC_000168.1:16169842-16169862:(-) AAGAGTGCTCTGTAAACTAG
FAM98A:AC_000168.1:16163962-16163982:(-) TCAAGAAGGAGGCGGTAGTG
FAM98A:AC_000168.1:16167659-16167679:(-) AGCTGAAGAATTCCAGCTTG
FAM98A:AC_000168.1:16163889-16163908:(+) AACATAGTTATATTGGCTGG
FAM98A:AC_000168.1:16169903-16169922:(+) GGAACTGGCTCCAGCAGTGA
FAM98A:AC_000168.1:16163925-16163945:(-) AAAGGCATATGTATTGCTCT
FAM98A:AC_000168.1:16169870-16169889:(+) CACCAACCAAGCACAGAGTT
FBXW11:AC_000177.1:3611463-3611483:(-) TGGTGCGCACTGATCCTCTG
FBXW11:AC_000177.1:3603457-3603476:(+) CAGTTAGACTCTATAGTCTG
FBXW11:AC_000177.1:3603403-3603423:(-) TGTCGCTCTGAGAACAGCAA
FBXW11:AC_000177.1:3601309-3601329:(-) AAAGTGTTAACGGGCCACAC
FBXW11:AC_000177.1:3611558-3611577:(+) CACACAGAGATCTGGCATCC
FBXW11:AC_000177.1:3621078-3621097:(+) AAGAGTTAATATGTCCATGC
FBXW11:AC_000177.1:3621046-3621065:(+) AATAAAGTCCCGCTGCAACA
FBXW11:AC_000177.1:3610479-3610499:(-) ATTATACCCAAAGATTATCC
FCHSD1:AC_000164.1:54373606-54373626:(-) GAGAGAGGCAGACCTACTGG
FCHSD1:AC_000164.1:54369955-54369975:(-) GTGAGCTGTTAGAACACCTG
FCHSD1:AC_000164.1:54371722-54371742:(-) AGGCTTAACCGAAGTGACCA
FCHSD1:AC_000164.1:54370481-54370500:(+) AGTTGAGCAGGTACTCATTG
FCHSD1:AC_000164.1:54372099-54372119:(-) CGATACCGTGACCTGGCTGG
FCHSD1:AC_000164.1:54372993-54373013:(-) CAGATCCTACAGCAAGCAGA
FCHSD1:AC_000164.1:54369919-54369938:(+) CAGCTCCGTGCGGCTCAGTG
FCHSD1:AC_000164.1:54372571-54372591:(-) AGGCACTCCAGAAACTGGCT
FNDC3B:AC_000158.1:95985904-95985923:(+) CCACACGAAAGTCCAACAGG
FNDC3B:AC_000158.1:95948676-95948696:(-) GATCCTCCAAAGGACAATGG
FNDC3B:AC_000158.1:96041845-96041865:(-) CAATACTGGAGTCCGCCGGG
FNDC3B:AC_000158.1:95945981-95946001:(-) GGAAGTGGCCTACAGTGGGT
FNDC3B:AC_000158.1:96041731-96041750:(+) AGTTATGGATGAAATGCGGG
FNDC3B:AC_000158.1:96041779-96041798:(+) GGGTTGGAGACATGGCCGAG
FNDC3B:AC_000158.1:95954227-95954247:(-) GGAGGTGGTCACCTACACCT
FNDC3B:AC_000158.1:95980796-95980816:(-) CAGCAACCGATTATCATGTG
FNTA:AC_000184.1:37401880-37401899:(+) ATGCAGCCAACTACACAGTG
FNTA:AC_000184.1:37401823-37401842:(+) AGCGCGACGAGAGAAGTGAG
FNTA:AC_000184.1:37409401-37409420:(+) TGCCTGGCAGCACCGACAGT
FNTA:AC_000184.1:37405271-37405290:(+) CTACATCTCGGCAATAATTG
FNTA:AC_000184.1:37409305-37409324:(+) GCATCATAGGCGAGTGCTGG
FNTA:AC_000184.1:37401786-37401806:(-) TAATCATAGACGTCCTGAAC
FNTA:AC_000184.1:37394280-37394300:(-) GGATCTATATCAGCCCATTC
FNTA:AC_000184.1:37409416-37409436:(-) ATACCTGAATAACCCACTGT
FNTB:AC_000167.1:77462266-77462285:(+) ACAGCTGACAGATGCCTACG
FNTB:AC_000167.1:77473722-77473741:(+) CCTTGCACCCACGTATGCAG
FNTB:AC_000167.1:77473752-77473771:(+) GCTGTGCATCATTGGCACCG
FNTB:AC_000167.1:77473905-77473924:(+) TACTCGCTGAAGCAACCCGA
FNTB:AC_000167.1:77456289-77456308:(+) AGTTCAACCACCTTGTACCA
FNTB:AC_000167.1:77479407-77479426:(+) GCACTGCTGAATGGATCGCA
FNTB:AC_000167.1:77473937-77473956:(+) CATGCACGATGGAGGTGAGG
FNTB:AC_000167.1:77473781-77473801:(-) GTACCTGTTAATGACGTCAT
FOXRED1:AC_000186.1:29994636-29994656:(-) CCCGCCCACGGAGAGCACGG
FOXRED1:AC_000186.1:29996269-29996288:(+) TTTCCCTGGATCAACACAGA
FOXRED1:AC_000186.1:29991608-29991627:(+) GGGCTAGGCACATACAGAAG
FOXRED1:AC_000186.1:29993941-29993960:(+) TGGAGCGGGACCACACGGTG
FOXRED1:AC_000186.1:29993832-29993852:(-) ACCACATCTGAGCGTTCGGG
FOXRED1:AC_000186.1:29993879-29993899:(-) TCAGCCAGTAGGCCACAGAC
FOXRED1:AC_000186.1:29994680-29994700:(-) AGGGAGAGCTGGACGTTCTG
FOXRED1:AC_000186.1:29993808-29993828:(-) AGGTGGCTGGTGTCATACAG
FTSJ3:AC_000176.1:48724868-48724888:(-) ACAGCATCCAGCCACCACTG
FTSJ3:AC_000176.1:48724851-48724870:(+) GCACACCCGAATGTCCTCAG
FTSJ3:AC_000176.1:48725035-48725054:(+) TCGGAGGAAATCAGTGACGG
FTSJ3:AC_000176.1:48724543-48724563:(-) AACGAAGCTTCGGCGATACG
FTSJ3:AC_000176.1:48725019-48725038:(+) CAACAGGGTTGGCAGCTCGG
FTSJ3:AC_000176.1:48726276-48726296:(-) AATCAAGCCTCTTCCCAATG
FTSJ3:AC_000176.1:48726238-48726258:(-) ACATCACAACAGAACGCTGT
FTSJ3:AC_000176.1:48724042-48724062:(-) GGTTTCTATCGCAGACGAGG
FUBP1:AC_000160.1:66976056-66976076:(-) AAACCTGAACACTTCGAAGG
FUBP1:AC_000160.1:66975435-66975454:(+) GAGTTAATTCGTGATCAAGG
FUBP1:AC_000160.1:66975477-66975496:(+) GAGTATGGGTCAAGAATAGG
FUBP1:AC_000160.1:66975256-66975276:(-) GGGTCTCCTGTAATCCTAAG
FUBP1:AC_000160.1:66972376-66972396:(-) CTTTGCTGCTGATGCATTGG
FUBP1:AC_000160.1:66975220-66975239:(+) CAAGATGGACCTCAGAATAC
FUBP1:AC_000160.1:66973013-66973032:(+) ACAGATCTCACGCATACAAC
FUBP1:AC_000160.1:66975770-66975789:(+) CCCATTCCAAGATTTGCTGT
FURIN:AC_000178.1:22208887-22208907:(-) GAAGTGTACAGAGTCTCACA
FURIN:AC_000178.1:22208912-22208932:(-) TGTAGGTGACCACTGACCTG
FURIN:AC_000178.1:22212282-22212301:(+) TCATTCATCTGTGTGTACCG
FURIN:AC_000178.1:22213117-22213137:(-) TTACCACTTCTGGCATCGAG
FURIN:AC_000178.1:22208500-22208519:(+) GCCGTACGAATGGCTCACTG
FURIN:AC_000178.1:22210106-22210125:(+) GGGCACGTTGCCGAACTGTG
FURIN:AC_000178.1:22210772-22210792:(-) TGAGGAGGCCTTCTTCCGGG
FURIN:AC_000178.1:22212511-22212531:(-) CCTGGGCCCAGGGCTACACG
FZR1:AC_000164.1:21616384-21616403:(+) CCTCTCAGACCAGCCCACGG
FZR1:AC_000164.1:21617536-21617555:(+) TCACCTCTTATTGCTGACGG
FZR1:AC_000164.1:21617574-21617593:(+) ACACGTCGTTGCCATCATCG
FZR1:AC_000164.1:21615928-21615948:(-) AGATCTGGGATGCCGCTGCG
FZR1:AC_000164.1:21616425-21616445:(-) CCGGCTCTGTGACCTCTCCG
FZR1:AC_000164.1:21617249-21617269:(-) AGAAGTTATTGCGATCTCCA
FZR1:AC_000164.1:21618218-21618238:(-) GCCACCTCGGACAATGGCAA
FZR1:AC_000164.1:21618407-21618426:(+) AGTTGGCACCAGCTCGTGAG
G3BP2:AC_000163.1:92218188-92218208:(-) CTAACAGTGGACAACCAGAG
G3BP2:AC_000163.1:92216016-92216036:(-) TGAAGAGCTGAAACCGCCAG
G3BP2:AC_000163.1:92219064-92219084:(-) CATGGTGGTGTAGATGCTAG
G3BP2:AC_000163.1:92218227-92218246:(+) GACCACTACTCCATCACTCA
G3BP2:AC_000163.1:92221502-92221521:(+) AACTCCCGCCCTACAAGCAG
G3BP2:AC_000163.1:92221453-92221473:(-) AAGCTCCAGAATATTTACAC
G3BP2:AC_000163.1:92216056-92216075:(+) CTCAGGTTCAGGTTCATGTG
G3BP2:AC_000163.1:92218149-92218168:(+) TACTTCAGGAGCCAGAACAA
GAK:AC_000163.1:109005167-109005186:(+) CATGCTGAACATGTACACAG
GAK:AC_000163.1:109016736-109016756:(-) CATGCTCAAGGTCAACCCGG
GAK:AC_000163.1:109006538-109006557:(+) ACAGGTTGTAGACGGCGTAG
GAK:AC_000163.1:109017005-109017025:(-) CAATCCCTGCCGACGACACG
GAK:AC_000163.1:109021950-109021970:(-) GAAGCCGCCCATCATCCACA
GAK:AC_000163.1:109018323-109018342:(+) TTCCGGCGTCCTGTACATGG
GAK:AC_000163.1:109022002-109022021:(+) CTGGTAGAAGATCTTCAGGA
GAK:AC_000163.1:109005193-109005213:(-) CCGGCTCTTCAGCACCGCGG
GALE:AC_000159.1:129710029-129710048:(+) CAAGTCCAAGTTCTTCATCG
GALE:AC_000159.1:129710002-129710022:(-) GGTTGGTACAGCCACCTGTG
GALE:AC_000159.1:129709417-129709436:(+) GGATCTGACAGGCCGCTCTG
GALE:AC_000159.1:129709468-129709488:(-) AGAGACGTTGTAGAGCTGCC
GALE:AC_000159.1:129709594-129709613:(+) TGGCAGTCATCCACTTTGCG
GALE:AC_000159.1:129709200-129709219:(+) AACTTTCATAACGCCATTCG
GALE:AC_000159.1:129709944-129709963:(+) GCAGCTCGGCCACCGTGTAC
GALE:AC_000159.1:129709139-129709158:(+) CATTGGCAGCCACACCGTCC
GALNT3:AC_000159.1:30642560-30642580:(-) CCAGGTGCGTTAGAATCCTG
GALNT3:AC_000159.1:30648124-30648144:(-) GTAGACAGTTCTAAGCAGCG
GALNT3:AC_000159.1:30652983-30653002:(+) GTACTTGCATGATAAACTAG
GALNT3:AC_000159.1:30654849-30654869:(-) TCAGCTATTCTGGCCAACAA
GALNT3:AC_000159.1:30648081-30648101:(-) ACTATTATGACACTGGTGGT
GALNT3:AC_000159.1:30642578-30642598:(-) AATGCTTTACCAGAAGCACC
GALNT3:AC_000159.1:30642541-30642560:(+) TGTTCTTGACCGCCCACCTC
GALNT3:AC_000159.1:30648165-30648185:(-) ATCTCCTTCAGCAGTATGGC
GAR1:AC_000163.1:16754760-16754780:(-) GGTCGCGGAGGATTTAATCG
GAR1:AC_000163.1:16754739-16754759:(-) GGTGGCGGCTTCGGTCGCGG
GAR1:AC_000163.1:16754691-16754711:(-) GGAGGCGGCGGTAATTTCAG
GAR1:AC_000163.1:16754622-16754642:(-) TTTAACAAAGGCCAAGACCA
GAR1:AC_000163.1:16754712-16754732:(-) AGCAACAACCACTTCCGAGG
GAR1:AC_000163.1:16754659-16754679:(-) CAGAGGAGGATTCGGCCGAG
GAR1:AC_000163.1:16753088-16753107:(+) TGTCATCTTCACAAGGGTGC
GAR1:AC_000163.1:16753030-16753049:(+) TAAACTGGAGCATTGAAATA
GCDH:AC_000164.1:13775281-13775300:(+) GAACTTGCCCTCAATCCTGG
GCDH:AC_000164.1:13776415-13776434:(+) ATAGATAGGGTACATGACAA
GCDH:AC_000164.1:13776513-13776533:(-) TTGTGCTGGAGTCTCATCGG
GCDH:AC_000164.1:13775391-13775411:(-) CAGGATCACCAACTCGCCTG
GCDH:AC_000164.1:13775507-13775527:(-) GCAGGAGCTACATCCTCAGT
GCDH:AC_000164.1:13775557-13775576:(+) TGCCACTAGGGTCACTCCCG
GCDH:AC_000164.1:13775365-13775384:(+) AGCCCATACTATCAGCAAGT
GCDH:AC_000164.1:13777105-13777125:(-) CTGCTGGCCAATCGCAACGA
GET4:AC_000182.1:42384172-42384191:(+) GGCCCAGAGTAAGCACGCCG
GET4:AC_000182.1:42386536-42386555:(+) AACAGAACTACTGCGAGTCG
GET4:AC_000182.1:42384196-42384215:(+) CCGCGAGCTCATGTGCTCCG
GET4:AC_000182.1:42384466-42384486:(-) GACGAGCATGGACAGGTCAG
GET4:AC_000182.1:42384912-42384932:(-) CACGAACGCCACTCGCTCCG
GET4:AC_000182.1:42385002-42385021:(+) CCCTCACCCTGTGGAAAGGT
GET4:AC_000182.1:42384513-42384532:(+) GAGGTGGCCGACGAGCTGCT
GET4:AC_000182.1:42384953-42384972:(+) AGCGGCGGGTCAGGGAAGCT
GINS1:AC_000170.1:54063505-54063524:(+) GGTCCGGGAGCTGCACCGCG
GINS1:AC_000170.1:54070846-54070865:(+) TGCTTCGGATTAGAGCACTC
GINS1:AC_000170.1:54070231-54070251:(-) CAGTGTCGAAACTTGATGGT
GINS1:AC_000170.1:54063537-54063556:(+) GGCTGCCTGCTTTCAACGTG
GINS1:AC_000170.1:54070190-54070210:(-) ACTTGACTTTGCTTCATTCC
GINS1:AC_000170.1:54063478-54063497:(+) CATGTTCTGCGAGAAGGCCA
GINS1:AC_000170.1:54070893-54070913:(-) ATGTGAAATCGTAAAGCACT
GINS1:AC_000170.1:54070831-54070850:(+) CTAGGTATGACCGGCTGCTT
GINS2:AC_000175.1:11724149-11724168:(+) ACAGAGGTACCTGCACCGGT
GINS2:AC_000175.1:11724083-11724102:(+) CCACGTCCATCCATTCAGGC
GINS2:AC_000175.1:11690369-11690388:(+) TGGTGAGCTCCATGTAGTAA
GINS2:AC_000175.1:11690420-11690440:(-) GATTCGAGATCATGAACGAA
GINS2:AC_000175.1:11690349-11690368:(+) TCACTGATTTAACAGCAGTT
GINS2:AC_000175.1:11724133-11724152:(+) AGGTTGACTGCCAGCCACAG
GINS2:AC_000175.1:11724096-11724116:(-) GTCGGCTGCTCCCGCCTGAA
GINS2:AC_000175.1:11687715-11687734:(+) GTCCGGATCTCATCTGCTTT
GINS3:AC_000175.1:26287391-26287410:(+) ACTTCCCAAGATCTACCAGG
GINS3:AC_000175.1:26283273-26283292:(+) GACTGACAATGCTATCCCGG
GINS3:AC_000175.1:26283237-26283257:(-) GGTCTAGGAAGAAAGCGCCG
GINS3:AC_000175.1:26283195-26283215:(-) TGCGCACCGAGAGCTTCTCG
GINS3:AC_000175.1:26287427-26287446:(+) GTTCAGTGCAGACGCCAACG
GINS3:AC_000175.1:26287367-26287386:(+) CAAGCGGCGGATCCTTTCAG
GINS3:AC_000175.1:26283111-26283130:(+) GTCCGAGGCTTATTTCCGGG
GINS3:AC_000175.1:26283173-26283193:(-) GGACATCAGAATGTCGTCCA
GJA9:AC_000160.1:107697607-107697626:(+) GTAAATAAAGTTCCACTCAG
GJA9:AC_000160.1:107697635-107697655:(-) TATCACATAAGTGCAAAGCA
GJA9:AC_000160.1:107697753-107697773:(-) CAATTGTATTTGGACATGGG
GJA9:AC_000160.1:107697733-107697753:(-) TGGCCGTGGCATTTAAATAG
GJA9:AC_000160.1:107697573-107697592:(+) GGAGGAAGAACTGTGTCAGC
GJA9:AC_000160.1:107698069-107698089:(-) AATGCAGAGGGATTTAAACT
GJA9:AC_000160.1:107698017-107698036:(+) ACCTGATTATAGTCTGTTAG
GJA9:AC_000160.1:107697535-107697554:(+) GAGGCAGAGCTTGAAACGCC
GLCCI1:AC_000161.1:17090174-17090193:(+) ATCAGCGTTCTGCATCATGG
GLCCI1:AC_000161.1:17124830-17124850:(-) TGCTCCGGTAGTGAGCAGGG
GLCCI1:AC_000161.1:17067124-17067144:(-) TAATGAACATGAGGATCCCG
GLCCI1:AC_000161.1:17090196-17090215:(+) GAGTGCTGATCAACTGAAAG
GLCCI1:AC_000161.1:17114514-17114533:(+) CATAGCCATCAGTCACACTC
GLCCI1:AC_000161.1:17114485-17114504:(+) GATCGGCAGTCACCTCTCCA
GLCCI1:AC_000161.1:17067083-17067103:(-) AGGTCCTGTTATGGTATCCA
GLCCI1:AC_000161.1:17120277-17120297:(-) GGCACAGATATATTTGACAG
GLCE:AC_000167.1:16114845-16114864:(+) AAGGTGTATCCTTGCAACTG
GLCE:AC_000167.1:16108753-16108772:(+) CAGAGTCAAGTGCATAAGTG
GLCE:AC_000167.1:16108542-16108561:(+) CAATTAAAGGGAGACGAGAG
GLCE:AC_000167.1:16108324-16108343:(+) CTTGAGTAGTGGCTTCAGAG
GLCE:AC_000167.1:16108396-16108415:(+) CCACATGGCCAAGCAGTCTG
GLCE:AC_000167.1:16114909-16114928:(+) AACAAATGGAAGCGTGTCTG
GLCE:AC_000167.1:16108720-16108739:(+) GTCCTTTGAAGGCTACAATG
GLCE:AC_000167.1:16112026-16112046:(-) CTAGCCATAAAGCAGCCCTT
GML:AC_000171.1:2721983-2722002:(+) AAACAGCGCCTAATATCATA
GML:AC_000171.1:2722001-2722020:(+) TAAGGACACGTTCTCTTAAC
GML:AC_000171.1:2715778-2715797:(+) TATGAGTCGTCTTTCTTCTG
GML:AC_000171.1:2715808-2715828:(-) GTATAGAGCCGAAGAGCCTC
GML:AC_000171.1:2722686-2722706:(-) CTCTTCATGGGATTGCCACT
GML:AC_000171.1:2722668-2722687:(+) CAGGGCTCGACGAAGCCCAG
GML:AC_000171.1:2722051-2722070:(+) CTCATGGCATTGTACGTTAA
GML:AC_000171.1:2722012-2722031:(+) TCTCTTAACTGGACAATGGA
GNL3:AC_000179.1:48728968-48728988:(-) GTAGAAGAAGCCATCATCCG
GNL3:AC_000179.1:48727451-48727471:(-) TTGTAGGTTTCCCAAATGTG
GNL3:AC_000179.1:48729032-48729052:(-) AGCCTCAGATGTTGTGCTAG
GNL3:AC_000179.1:48728152-48728171:(+) GAGGCTTTGAACACCACTGT
GNL3:AC_000179.1:48730022-48730041:(+) TTGCGTTGCCCTAATTCCTG
GNL3:AC_000179.1:48730458-48730478:(-) GAGAACACCATCGAAAGTTG
GNL3:AC_000179.1:48727764-48727784:(-) TGGCAAAGCCATTCATGTTG
GNL3:AC_000179.1:48731044-48731064:(-) AACGCATGACTTGCCACAAG
GOSR1:AC_000176.1:22115109-22115129:(-) CATCAGTGCTGCATTCAAGG
GOSR1:AC_000176.1:22115140-22115159:(+) GCGACACAGAGACATACTGC
GOSR1:AC_000176.1:22119226-22119245:(+) ACTTTGTGGCAATACGGGAA
GOSR1:AC_000176.1:22119254-22119273:(+) TCTCATGGGATCAGTACGAA
GOSR1:AC_000176.1:22115091-22115111:(-) GGAGGGCACACCTGCGCTGC
GOSR1:AC_000176.1:22114659-22114679:(-) TAGTTTCAAACATTCTGTCT
GOSR1:AC_000176.1:22114683-22114702:(+) GATTGAGATTGAACAGCTTT
GOSR1:AC_000176.1:22114641-22114661:(-) CTTGGCTTGATCCATTTAAA
GPN2:AC_000159.1:126912359-126912379:(-) GCTTCCCATAGTGTTCAATG
GPN2:AC_000159.1:126912307-126912327:(-) CAGCTCCACATGCAGCATGG
GPN2:AC_000159.1:126912330-126912350:(-) TTGGAGAGGAGGTTGACGTG
GPN2:AC_000159.1:126912224-126912243:(+) GCTGACTGCTGTTCACCTGG
GPN2:AC_000159.1:126914679-126914699:(-) AGCAAGATGGTCCAGCAGGT
GPN2:AC_000159.1:126914716-126914736:(-) CGTTGAGCTGCCGGTAGTGG
GPN2:AC_000159.1:126914647-126914666:(+) GGACTACTACACAGAGGTCC
GPN2:AC_000159.1:126912269-126912289:(-) GTACTGAAATGAACTTGGCA
GPR89A:AC_000160.1:21840350-21840370:(-) ACAGCTGTTTAAGGACTACG
GPR89A:AC_000160.1:21818400-21818420:(-) GGAGGACTATGTTCCAGAAG
GPR89A:AC_000160.1:21822872-21822891:(+) TTGGAGCAGTCGCCGTTCCA
GPR89A:AC_000160.1:21829930-21829949:(+) AAAGGTCAACCATAAGAGAC
GPR89A:AC_000160.1:21822892-21822912:(-) TGACACAGATATTCTAGCCC
GPR89A:AC_000160.1:21823660-21823680:(-) CTTACATGTCCTACTTCCTC
GPR89A:AC_000160.1:21838948-21838968:(-) GGTGCGTCAGTATGTGGTAC
GPR89A:AC_000160.1:21838865-21838885:(-) TCTTAGGAGTATTGAATAGC
GRAMD1A:AC_000175.1:45948444-45948463:(+) TAACTCCTCCTCGTCCACGG
GRAMD1A:AC_000175.1:45942924-45942944:(-) AGTTCTCGGAGAGATAGAGG
GRAMD1A:AC_000175.1:45942670-45942689:(+) CACGTACAAACAGCGGAACG
GRAMD1A:AC_000175.1:45949984-45950003:(+) TCTTCCACGTGGGTGCTGAG
GRAMD1A:AC_000175.1:45943128-45943147:(+) CAATGCCATCCAGATCTGCA
GRAMD1A:AC_000175.1:45947376-45947396:(-) AGTCCTCGTCCTCGCTGGTG
GRAMD1A:AC_000175.1:45947608-45947628:(-) TTACATCGCCCACATCCTTG
GRAMD1A:AC_000175.1:45947686-45947706:(-) GGCCACGGCGTGAACCTGCG
GRIK5:AC_000175.1:51530959-51530979:(-) TTGGCCGACGTACAGGCCAG
GRIK5:AC_000175.1:51558407-51558426:(+) CGTTCACCATCACAGCTGAG
GRIK5:AC_000175.1:51559315-51559335:(-) GACTCCGCTGACGCAGCGCG
GRIK5:AC_000175.1:51531618-51531637:(+) GCTGGCCAACAAGACGCTGG
GRIK5:AC_000175.1:51530882-51530902:(-) ATGCACGGCGTCAAACATCA
GRIK5:AC_000175.1:51531387-51531406:(+) ATCTTGGAGAAGTCTCGGCA
GRIK5:AC_000175.1:51531319-51531338:(+) AGTATGACGGGCTGACCGGG
GRIK5:AC_000175.1:51531555-51531574:(+) GTGGTACTCTAACCGGACGC
GRPEL1:AC_000163.1:118336747-118336767:(-) AGGCATCCAGGGCTTCTGCA
GRPEL1:AC_000163.1:118344305-118344325:(-) ATACTGAGAACTTGCGGCAG
GRPEL1:AC_000163.1:118346308-118346327:(+) TCTGACCCGCGTCCTCTTCC
GRPEL1:AC_000163.1:118346233-118346253:(-) CAAGCTGGAAGAGCAGCTGA
GRPEL1:AC_000163.1:118346329-118346349:(-) GAAGAACAACGGCCAGAACC
GRPEL1:AC_000163.1:118349674-118349694:(-) TCGGTGCGTGCGTCTGGCCC
GRPEL1:AC_000163.1:118346248-118346268:(-) CATGGAAGAGAAGGTCAAGC
GRPEL1:AC_000163.1:118336735-118336755:(-) CTTCTGCAAGGACTTGCTGG
GSX2:AC_000163.1:71279150-71279170:(-) GGACATGGACATCACCAACG
GSX2:AC_000163.1:71279218-71279238:(-) AGGTGCGAAGTGACGCAGAG
GSX2:AC_000163.1:71279060-71279079:(+) TCATCATCAAGGACTCCTCA
GSX2:AC_000163.1:71279391-71279411:(-) GGTGCGCGTGGCTCACGCGC
GSX2:AC_000163.1:71279092-71279112:(-) GGGTGTGGCTCGGGAAGCGA
GSX2:AC_000163.1:71279176-71279195:(+) GGCTGCGCGTCCCGCAAGAG
GSX2:AC_000163.1:71279262-71279281:(+) CTCCGGCGGCGGGAACGCAG
GSX2:AC_000163.1:71279303-71279323:(-) TCCTGCCGCTCCGCCACCCG
GTF2A2:AC_000167.1:50680345-50680365:(-) TCACCTGTATAAGCTCATCG
GTF2A2:AC_000167.1:50681004-50681023:(+) TAAGGCGATAAATGCAGCGC
GTF2A2:AC_000167.1:50680986-50681005:(+) AGTTCTACTTCAGTTTGATA
GTF2A2:AC_000167.1:50680970-50680990:(-) AACTTGAAGGGCAAGTTGGG
GTF2A2:AC_000167.1:50680290-50680310:(-) TCTGTACAACTGATATGCCA
GTF2A2:AC_000167.1:50681037-50681056:(+) CAGGAACCGTGTCAACTTCA
GTF2A2:AC_000167.1:50681018-50681037:(+) CAGCGCTGGCACAGAGGGTC
GTF2A2:AC_000167.1:50680301-50680320:(+) TTGTACAGAAATACCACATT
GTF2B:AC_000160.1:55203156-55203175:(+) TTATCGATGTAGGATCTGAG
GTF2B:AC_000160.1:55205593-55205613:(-) TTACAACTATATTTCGAGGG
GTF2B:AC_000160.1:55205517-55205536:(+) GAACCATGAGCAGTTCTGAT
GTF2B:AC_000160.1:55203215-55203235:(-) TGAGAATCTCCAACTCGAGA
GTF2B:AC_000160.1:55206037-55206056:(+) TATATTGCCTGCAGACAGGA
GTF2B:AC_000160.1:55203254-55203273:(+) GGAGATTTGTCTACTATGAT
GTF2B:AC_000160.1:55205493-55205512:(+) GTAATTCTAAGTACCAGAAT
GTF2B:AC_000160.1:55206011-55206031:(-) AGCAGAAGCTATGGCATCAT
GTF2E1:AC_000158.1:66042854-66042873:(+) CTAGCCAAGTATGTGATCCG
GTF2E1:AC_000158.1:66042831-66042850:(+) AGGTTCCTGCAGCATTGAAG
GTF2E1:AC_000158.1:66042906-66042926:(-) GTTTCGGATCAAGATGTCCA
GTF2E1:AC_000158.1:66043173-66043193:(-) ACATTTGAAGGAAGCCCGGT
GTF2E1:AC_000158.1:66043232-66043251:(+) CAGCTCTTTGATCCCATGAC
GTF2E1:AC_000158.1:66042929-66042949:(-) ATGTCCTCCTCTTTCACACA
GTF2E1:AC_000158.1:66043119-66043138:(+) ATAAATTGGACCACATGAGA
GTF2E1:AC_000158.1:66043090-66043109:(+) TTATCGTACTCTTGTTAATG
GTF2E2:AC_000184.1:25879412-25879432:(-) CAATAGACACGGCATCAGCG
GTF2E2:AC_000184.1:25901518-25901538:(-) AAAGCTCTATCAGGAAGCTC
GTF2E2:AC_000184.1:25877760-25877779:(+) TGGGATTATTGACTAGTGCC
GTF2E2:AC_000184.1:25879352-25879372:(-) GAAACGCAACATTTAGATAT
GTF2E2:AC_000184.1:25877663-25877683:(-) TTAGATCAACATGACCAGCG
GTF2E2:AC_000184.1:25879320-25879340:(-) GAAGCAATGGCTAATGAGTG
GTF2E2:AC_000184.1:25877689-25877709:(-) AAGATAAGAAGGCTCTGCTT
GTF2E2:AC_000184.1:25877710-25877729:(+) CAAGTTGTACTTGGGCTTAA
GTF2F2:AC_000169.1:15329301-15329320:(+) ACTGGCGCCAAACAGAACAC
GTF2F2:AC_000169.1:15353418-15353437:(+) TTTGTCTTACAAAGTGTCGG
GTF2F2:AC_000169.1:15329323-15329343:(-) TACCTTGACCAGCCACACTC
GTF2F2:AC_000169.1:15329281-15329301:(-) CAGGTCGAGTTCTCCGCGCT
GTF2F2:AC_000169.1:15353454-15353473:(+) GTGTTCACTGAGAGTTCCTC
GTF2F2:AC_000169.1:15343550-15343569:(+) CTAAATATTTGTCGCAGCAA
GTF2F2:AC_000169.1:15343583-15343603:(-) CCCAACTTCACCTCTTCCAG
GTF2F2:AC_000169.1:15353358-15353377:(+) GCAAATATTCATGATATTGG
GTF2H2:AC_000177.1:10135662-10135681:(+) TAGAGGGATCACAGGTTGTG
GTF2H2:AC_000177.1:10143690-10143710:(-) GTTGCTGGAATACTTCGTAG
GTF2H2:AC_000177.1:10144439-10144459:(-) GTAGATGCGCCATCTATATG
GTF2H2:AC_000177.1:10144676-10144695:(+) TTCCAAGTCGAACTTGTCCA
GTF2H2:AC_000177.1:10135403-10135423:(-) TATTATTGGATTGTCTGCAG
GTF2H2:AC_000177.1:10137242-10137262:(-) GCTGTAGATATGACTTGCCA
GTF2H2:AC_000177.1:10144696-10144716:(-) AACAGGGTATTTGAGCACCA
GTF2H2:AC_000177.1:10135644-10135664:(-) TAACATCTATGATTTAATCA
GTF2H3:AC_000174.1:54293633-54293653:(-) TTGATACCAACCCTATTTGG
GTF2H3:AC_000174.1:54289355-54289375:(-) AGTGATAGCAAGTCACATTC
GTF2H3:AC_000174.1:54288902-54288922:(-) TTCAGTCGATTCTTATACCC
GTF2H3:AC_000174.1:54293605-54293625:(-) GCAAGCATTAAAGGAGTCTC
GTF2H3:AC_000174.1:54288884-54288904:(-) CCTGGAAAGAACGGCAGACT
GTF2H3:AC_000174.1:54285560-54285579:(+) ACAGCAAAGAGCTTTGGCAA
GTF2H3:AC_000174.1:54285592-54285612:(-) TCAACACACAGAGACTCTGC
GTF2H3:AC_000174.1:54289407-54289426:(+) AGAATTTCCCAGCACCATCA
GTF2H4:AC_000180.1:27967051-27967071:(-) GAGCTCAGGAGGAAAGCACG
GTF2H4:AC_000180.1:27965926-27965945:(+) AAGCCGGCAGAGGTAATGCA
GTF2H4:AC_000180.1:27967014-27967033:(+) GCTGGGTGTGCCAGATACGG
GTF2H4:AC_000180.1:27966598-27966617:(+) CGGCATACTTGTCAAGTGAG
GTF2H4:AC_000180.1:27966475-27966494:(+) ATGAAGTGCAGGACCACCTG
GTF2H4:AC_000180.1:27966648-27966668:(-) TCTGATGACACAAGTCAGCT
GTF2H4:AC_000180.1:27966939-27966958:(+) CACCCAGAAGGGCAATGCGG
GTF2H4:AC_000180.1:27965876-27965895:(+) GCAACATAAAGTACCAGAGC
GTF3C5:AC_000168.1:103087998-103088017:(+) GTACCTGGCGGTGCACACAG
GTF3C5:AC_000168.1:103088031-103088050:(+) GCAGGTGTCCATGTACGACA
GTF3C5:AC_000168.1:103092239-103092259:(-) CCTCCACTTTGTGGTCCACG
GTF3C5:AC_000168.1:103080321-103080340:(+) ATGGTGTGTGTGGAGTACCC
GTF3C5:AC_000168.1:103080352-103080371:(+) GCGACGTGTCCAAGATGCTG
GTF3C5:AC_000168.1:103088159-103088178:(+) ACCGCCCAGAGACACAGCAC
GTF3C5:AC_000168.1:103086676-103086695:(+) GCTTGCTGCTCCGGATCAAG
GTF3C5:AC_000168.1:103086583-103086602:(+) TCTACGCAGATGCCACCAAG
HACE1:AC_000166.1:45784335-45784354:(+) GCACAGATTCTTCTATTACG
HACE1:AC_000166.1:45777125-45777144:(+) GTGCAATGCTTGCTGGACAG
HACE1:AC_000166.1:45811667-45811687:(-) CAGACAAATTCAATGAAACG
HACE1:AC_000166.1:45803554-45803574:(-) GGTCCTGGAGGTTCAAATGG
HACE1:AC_000166.1:45803611-45803630:(+) TCTAAACCAGATGTGCTTGG
HACE1:AC_000166.1:45785919-45785938:(+) TATTAATTCAGTATCACCCT
HACE1:AC_000166.1:45786703-45786723:(-) TTGTTGTGGCAACTTCAGCA
HACE1:AC_000166.1:45784394-45784414:(-) CCTGTACACATAAATCCAGA
HAUS4:AC_000167.1:21728234-21728253:(+) GCTCAGTCTCTCACAACACG
HAUS4:AC_000167.1:21728865-21728884:(+) TTCACGAGACCCTTGAACAG
HAUS4:AC_000167.1:21728261-21728280:(+) GAGTGGTTTAAGCCTCACGC
HAUS4:AC_000167.1:21728405-21728424:(+) TTCGACTGCATAAGACAACA
HAUS4:AC_000167.1:21728177-21728196:(+) TCCTTGTAACCTGAGTGAAG
HAUS4:AC_000167.1:21728217-21728237:(-) AGCAGTAGTTGGCTGAAGTG
HAUS4:AC_000167.1:21728889-21728908:(+) TACTCGTGACTGAGCTGACA
HAUS4:AC_000167.1:21725605-21725625:(-) TCCAGGTGAGCAGAAATCGC
HAUS6:AC_000165.1:25184454-25184474:(-) ACAATGTCTCCACCTAATGG
HAUS6:AC_000165.1:25171172-25171191:(+) CCTCAGAAGAAGCATATGCG
HAUS6:AC_000165.1:25171156-25171176:(-) GAGGCAGGATCAAACGAAAG
HAUS6:AC_000165.1:25159989-25160009:(-) AATAGTGAACCAACAACTTG
HAUS6:AC_000165.1:25164501-25164521:(-) ATATTACTTTGGTCATCACA
HAUS6:AC_000165.1:25163007-25163027:(-) AGGCATATGTGCAAATCTTG
HAUS6:AC_000165.1:25169712-25169731:(+) TGTCAGATCTGAAGCATATG
HAUS6:AC_000165.1:25169650-25169670:(-) GGTCTATTGTCAGTCTTGCT
HDAC3:AC_000164.1:54444518-54444537:(+) CGGATGGAGCGTGAAGTCCG
HDAC3:AC_000164.1:54444538-54444558:(-) ATACTTCGAGTACTTTGCCC
HDAC3:AC_000164.1:54445037-54445056:(+) CCACCACCTAGCACCAGTAG
HDAC3:AC_000164.1:54444849-54444869:(-) GACATCGCTGCTGGTAGAAG
HDAC3:AC_000164.1:54445002-54445021:(+) ACCAGCAGCGGGCAACATTC
HDAC3:AC_000164.1:54444502-54444521:(+) TGCGGGTGCTGACATCCGGA
HDAC3:AC_000164.1:54444821-54444841:(-) AGTGAAGAGCTTCCCTATAG
HDAC3:AC_000164.1:54466443-54466462:(+) CAAAGCTTTGCATATTGGGT
HIST1H2BI:AC_000180.1:30713737-30713756:(+) GGAGCGGACTTAGCTGGCTC
HIST1H2BI:AC_000180.1:30713712-30713731:(+) CTTCTTGGAGCCCTTCTTCG
HIST1H2BI:AC_000180.1:30713697-30713716:(+) CGCCTTGGTCACTGCCTTCT
HIST1H2BI:AC_000180.1:30713451-30713470:(+) GGGCAACAGCAGGCGAACGG
HIST1H2BI:AC_000180.1:30713448-30713467:(+) CCCGGGCAACAGCAGGCGAA
HIST1H2BI:AC_000180.1:30713456-30713475:(+) ACAGCAGGCGAACGGCGGTC
HIST1H2BI:AC_000180.1:30713452-30713472:(-) GCCGTTCGCCTGCTGTTGCC
HIST1H2BI:AC_000180.1:30713451-30713471:(-) CCGTTCGCCTGCTGTTGCCC
HIST1H3C:AC_000180.1:30715879-30715898:(+) TATGGCTCGTACAAAGCAGA
HIST1H3C:AC_000180.1:30715898-30715917:(+) ACGGCTCGCAAGTCCACTGG
HIST1H3C:AC_000180.1:30715951-30715970:(+) GGCGGCTCGCAAGAGCGCTC
HIST1H3C:AC_000180.1:30715977-30715997:(-) CGGCTTCTTCACGCCGCCAG
HIST1H3C:AC_000180.1:30716071-30716091:(-) GCCGCTGGAAAGGCAGCTTG
HIST1H3C:AC_000180.1:30715961-30715980:(+) AAGAGCGCTCCGGCCACTGG
HIST1H3C:AC_000180.1:30716008-30716028:(-) GCAGAGCTACCGTGCCGGGC
HIST1H3C:AC_000180.1:30715996-30716015:(+) GCACCGCTACCGGCCCGGCA
HNRNPA1:AC_000162.1:25944169-25944189:(-) CATCATGTCTAAATCAGAGG
HNRNPA1:AC_000162.1:25943603-25943622:(+) TTCGGGCTCTTTGGGAGACT
HNRNPA1:AC_000162.1:25942934-25942954:(-) CATTAGGATTCTCAAAGACC
HNRNPA1:AC_000162.1:25942732-25942751:(+) CTTACTGACAATCTTGTCTA
HNRNPA1:AC_000162.1:25943162-25943182:(-) GTACGCCACGGTGGAGGAGG
HNRNPA1:AC_000162.1:25943174-25943194:(-) CGGGTTTGTCACGTACGCCA
HNRNPA1:AC_000162.1:25940992-25941011:(+) CATACCTTGGTTTCGTGGTT
HNRNPA1:AC_000162.1:25944167-25944186:(+) CACCTCTGATTTAGACATGA
HNRNPA2B1:AC_000161.1:70201230-70201249:(+) TTCAGGAATCTGGAAAGCCG
HNRNPA2B1:AC_000161.1:70200671-70200690:(+) AGGAACTACTACGAGCAATG
HNRNPA2B1:AC_000161.1:70201430-70201450:(-) TTACACACAATCTTATCCAC
HNRNPA2B1:AC_000161.1:70201597-70201617:(-) CATTATGACCATTGATAGTA
HNRNPA2B1:AC_000161.1:70200651-70200670:(+) AAACTACAGAAGAAAGTTTG
HNRNPA2B1:AC_000161.1:70200954-70200974:(-) TGAATGAGGTCTTGCAGCCA
HNRNPA2B1:AC_000161.1:70200968-70200988:(-) ACTCTCCCATCAATTGAATG
HNRNPA2B1:AC_000161.1:70200617-70200636:(+) TTCCGTAAACTCTTTATTGG
HNRNPH1:AC_000164.1:1595809-1595828:(+) TGGTCCAAATAGTCCTGACA
HNRNPH1:AC_000164.1:1594082-1594101:(+) GCTCTGCAGACGAAGTGCAG
HNRNPH1:AC_000164.1:1594018-1594037:(+) ATGATGTTGGGCACCGAAGG
HNRNPH1:AC_000164.1:1595860-1595879:(+) ACTCCCATTTGGATGTAGCA
HNRNPH1:AC_000164.1:1597357-1597376:(+) ACATTGCCGGTGGACTTCCA
HNRNPH1:AC_000164.1:1598483-1598502:(+) CTTATGGCCATGCAGCGACC
HNRNPH1:AC_000164.1:1595835-1595855:(-) AAGCCGTACAAAGCCATCAT
HNRNPH1:AC_000164.1:1594045-1594064:(+) GGGTTCGTGGTGAAGGTCCG
HNRNPL:AC_000175.1:48827838-48827858:(-) GCAACCCTAACAAACGCCAG
HNRNPL:AC_000175.1:48831377-48831397:(-) AGCTAAGGCCTCACTCAACG
HNRNPL:AC_000175.1:48832792-48832812:(-) CGACAACCAGATCTACATTG
HNRNPL:AC_000175.1:48832660-48832679:(+) CCGTGGTAATGGAATAGATG
HNRNPL:AC_000175.1:48827610-48827630:(-) CACCTCACTACGAAGGGAGA
HNRNPL:AC_000175.1:48827658-48827677:(+) ATGGCTGTGGTACCCACCGT
HNRNPL:AC_000175.1:48831218-48831237:(+) TTGAACACGTTTAAGCGTGT
HNRNPL:AC_000175.1:48832700-48832719:(+) AAGCACACTGTTGACGCTCC
HOXC9:AC_000162.1:26191398-26191418:(-) GCCCATCAGTAACTATTACG
HOXC9:AC_000162.1:26191202-26191221:(+) TAGACCACGGACGACTGCGA
HOXC9:AC_000162.1:26191259-26191278:(+) TTGGGCGCGAAGCTACAGGA
HOXC9:AC_000162.1:26191155-26191174:(+) TGTAGCGCGTGTCGGCGCCG
HOXC9:AC_000162.1:26191344-26191363:(+) CCGGAAACCTGGACGCTAGG
HOXC9:AC_000162.1:26191237-26191257:(-) CGGCAGTGTTCAGCACGTCG
HOXC9:AC_000162.1:26191074-26191094:(-) CCGTCACTACGCCCTCAAGC
HOXC9:AC_000162.1:26191303-26191322:(+) CAAACCGCTGGGTCTGGCGG
HS2ST1:AC_000160.1:57117012-57117032:(-) TCATAAGGGATCCTATTGAG
HS2ST1:AC_000160.1:57108833-57108853:(-) GATGAATGTGTAGCCGAGGG
HS2ST1:AC_000160.1:57143067-57143086:(+) CTAAAGCTACATCTTGCCGA
HS2ST1:AC_000160.1:57142911-57142931:(-) AGTGATGTCACTGCAAGATC
HS2ST1:AC_000160.1:57142965-57142984:(+) GGTATTTATTCTTTGCACAC
HS2ST1:AC_000160.1:57129118-57129138:(-) TCCTGGAAAGAGATGAAACC
HS2ST1:AC_000160.1:57142981-57143000:(+) ACACAGGTCATAGGCAATAT
HS2ST1:AC_000160.1:57116962-57116982:(-) TTTGGAGATGATTATAGACC
HSD11B2:AC_000175.1:35163651-35163670:(+) GTTGGATCTGAATAGCCCTG
HSD11B2:AC_000175.1:35163750-35163769:(+) CCGTGTGCTGGAGTTCACCA
HSD11B2:AC_000175.1:35163972-35163992:(-) AGTTCACCTCCATGCAGGTG
HSD11B2:AC_000175.1:35163997-35164016:(+) GGTGCACTAGAGATGACCAA
HSD11B2:AC_000175.1:35163918-35163937:(+) GGGCCAGAACATCTTTGTGG
HSD11B2:AC_000175.1:35164030-35164050:(-) CCACTTGAACGACGCAGCAG
HSD11B2:AC_000175.1:35164239-35164259:(-) ATTGCCCATGAGCAACGCCA
HSD11B2:AC_000175.1:35163607-35163626:(+) GCCAAGAAGCTTGACACCAT
HSD17B7:AC_000160.1:6656782-6656801:(+) TTGGTGGCCTGGAACACCGA
HSD17B7:AC_000160.1:6656811-6656830:(+) GCTGACATCCACCTGCACGA
HSD17B7:AC_000160.1:6645879-6645898:(+) ATGGACTCTCACTGTGACAC
HSD17B7:AC_000160.1:6651720-6651739:(+) ACACCTCCTGGAGCCCATCA
HSD17B7:AC_000160.1:6656894-6656913:(+) TGTTCCTGCACGCCAAGCAC
HSD17B7:AC_000160.1:6656933-6656952:(+) CTTCCAGCAACCGCCTGCAG
HSD17B7:AC_000160.1:6656827-6656846:(+) ACGATGGAGACCTCAGCAGC
HSD17B7:AC_000160.1:6651690-6651710:(-) TGTCTTTGGCCACTTTATCC
HSP90B1:AC_000162.1:67944831-67944850:(+) TGGTGTAGGAATGACCCGGG
HSP90B1:AC_000162.1:67953804-67953824:(-) TAAAGTGGATATATGCCATG
HSP90B1:AC_000162.1:67953878-67953898:(-) TTCATCAAACAGACCACGTG
HSP90B1:AC_000162.1:67945089-67945109:(-) GTCCGAGAGTGTTTCCTCTG
HSP90B1:AC_000162.1:67941944-67941963:(+) AGTGCGGGCTGACGACGAAG
HSP90B1:AC_000162.1:67950215-67950234:(+) TATTTATGTATGGAGCAGCA
HSP90B1:AC_000162.1:67944937-67944956:(+) CAGTCAACATCGGAACTGAT
HSP90B1:AC_000162.1:67941975-67941994:(+) GGGACAGTGGAAGAAGATCT
HSPA8:AC_000172.1:34218638-34218658:(-) GTTCAAGCGTAAACACAAGA
HSPA8:AC_000172.1:34219214-34219234:(-) AAATCGCAGAAGCCTACCTT
HSPA8:AC_000172.1:34218578-34218597:(+) TAGCACGCTCACAAGCAGTA
HSPA8:AC_000172.1:34218509-34218528:(+) AGAAGTCGATTCCTTCATAG
HSPA8:AC_000172.1:34219252-34219271:(+) CCATGGATGACACCTCCTCT
HSPA8:AC_000172.1:34219326-34219345:(+) GCATCATTCACCACCATGAA
HSPA8:AC_000172.1:34218990-34219010:(-) CGTCAGGCTACCAAAGATGC
HSPA8:AC_000172.1:34218483-34218502:(+) AAATCGGGCACGGGTAATAG
HSPA9:AC_000164.1:51517617-51517636:(+) AAATGCTCCAATCTGACTTG
HSPA9:AC_000164.1:51511437-51511456:(+) AATCCCTTCAAACTGAGCCC
HSPA9:AC_000164.1:51518622-51518642:(-) TAGGTGCTAGAGAACGCTGA
HSPA9:AC_000164.1:51515669-51515689:(-) CTTGCTGCGTCACATTGTGA
HSPA9:AC_000164.1:51516612-51516631:(+) GAGAGTCATTGAAATAAGCT
HSPA9:AC_000164.1:51518486-51518505:(+) TCGCCGACCAATAAGACGCT
HSPA9:AC_000164.1:51515710-51515730:(-) AATGGAGACACTTTCTTAGG
HSPA9:AC_000164.1:51518557-51518577:(-) TGAGCGACTTGTTGGCATGC
HUWE1:AC_000187.1:96398324-96398344:(-) CCAGTCTGAGCTGATCAAAG
HUWE1:AC_000187.1:96408037-96408056:(+) AACTACACCAACGTCCAGAG
HUWE1:AC_000187.1:96394540-96394559:(+) TGCACTGCTGTAGAAACTGG
HUWE1:AC_000187.1:96398348-96398368:(-) TGCCAACTACAGCTACACTG
HUWE1:AC_000187.1:96404015-96404034:(+) TTACCAGTTCCTGAGCCGCG
HUWE1:AC_000187.1:96401138-96401158:(-) CAAATCTGATCCTAAACCAG
HUWE1:AC_000187.1:96412125-96412144:(+) TGTCTGGCAACTCATCAAGA
HUWE1:AC_000187.1:96413454-96413473:(+) GTGGGTTAGAAGGTACTCTG
HYOU1:AC_000172.1:30165581-30165601:(-) GTAGGTGGAGTTCACGAGGG
HYOU1:AC_000172.1:30166305-30166325:(-) CAAGGCAAAGGTGACTCGAG
HYOU1:AC_000172.1:30165500-30165519:(+) GTTGAGGGTAGGGTCCCATG
HYOU1:AC_000172.1:30166743-30166763:(-) ACAGGTTTGACCGTACCCTG
HYOU1:AC_000172.1:30168840-30168859:(+) AGTAGTTGAGAAGCATGCTG
HYOU1:AC_000172.1:30169634-30169654:(-) GGGCAGCGAGTCTATGAAGG
HYOU1:AC_000172.1:30169899-30169919:(-) GCAGACCTGTTGGCACTGAG
HYOU1:AC_000172.1:30166625-30166644:(+) GCAGCTTGGCCATGGCACGA
ILF2:AC_000160.1:16777536-16777555:(+) TGATGAAACTTCCTTCAGTG
ILF2:AC_000160.1:16778407-16778426:(+) GATGACTACAGGACACAATG
ILF2:AC_000160.1:16778437-16778457:(-) AAATCTTTAGGATCACCACC
ILF2:AC_000160.1:16778961-16778980:(+) TGTTGCTGCACTAGGAAACA
ILF2:AC_000160.1:16778366-16778385:(+) ATTGAAGAAGTCCGACAAGT
ILF2:AC_000160.1:16780790-16780810:(-) TGTAACACCTTGATATCCAC
ILF2:AC_000160.1:16773487-16773506:(+) GACAGAGGCCGAGGTCGTGG
ILF2:AC_000160.1:16773505-16773524:(+) GGCGGGCGCTTTGGTTCCAG
ILK:AC_000172.1:47077318-47077338:(-) AATCAATGTGATGAACCGTG
ILK:AC_000172.1:47081441-47081461:(-) CGGAGAACGACCTCAACCAG
ILK:AC_000172.1:47081491-47081511:(-) TCAGTGCCGGGAGGGCAACG
ILK:AC_000172.1:47076174-47076194:(-) AGGTTCGAGACTGGAGTACA
ILK:AC_000172.1:47077345-47077365:(-) TGAGATGCTGATCATGCGGG
ILK:AC_000172.1:47076405-47076424:(+) GAGCTGTTTGAAGTCAATGC
ILK:AC_000172.1:47076194-47076214:(-) CATTGTCGTGAAGATGCTAA
ILK:AC_000172.1:47076590-47076610:(-) TCTGAACCGTATACCATACA
IMPAD1:AC_000171.1:25547779-25547798:(+) GCGAGACACGACAATCCTTG
IMPAD1:AC_000171.1:25551269-25551289:(-) GATGCCACACAGGAGTACAC
IMPAD1:AC_000171.1:25547843-25547863:(-) GCCTGGGCGATGGTAGACGG
IMPAD1:AC_000171.1:25550150-25550170:(-) GTAAATGGTAAACCTGTGCT
IMPAD1:AC_000171.1:25551302-25551321:(+) CAGACGGTGACGCTCTCTGC
IMPAD1:AC_000171.1:25551376-25551396:(-) AAGAGGTGATCTTGTGGGAT
IMPAD1:AC_000171.1:25550135-25550154:(+) TTATGTATTACTCCTAGCAC
IMPAD1:AC_000171.1:25550184-25550204:(-) TCGGAAGTATGTTACTACTA
INTS6:AC_000169.1:20911820-20911840:(-) GGTGCAGAAAGTACAAAGTG
INTS6:AC_000169.1:20906045-20906064:(+) ACTATAGGATGAGATGTACG
INTS6:AC_000169.1:20903993-20904013:(-) AATGCCTCCCTACTATCTTG
INTS6:AC_000169.1:20901121-20901141:(-) GATCGAGTCATCGGTTCTGT
INTS6:AC_000169.1:20906016-20906036:(-) CTGTACAGACTGTGAACCCA
INTS6:AC_000169.1:20901005-20901024:(+) GAACATCCTCTGAAATACCC
INTS6:AC_000169.1:20905042-20905061:(+) GACACAGTTCAGTGCTGTAC
INTS6:AC_000169.1:20905996-20906015:(+) AGGCAATTTGTCAATAACCA
INTS7:AC_000173.1:73419911-73419931:(-) TCACCTTGTAGAGCTCCACG
INTS7:AC_000173.1:73419787-73419807:(-) AGTCAACAAGGTCTCAACCA
INTS7:AC_000173.1:73419741-73419760:(+) TGTATGGTGAAGTTGGCCAA
INTS7:AC_000173.1:73384200-73384219:(+) TGGCATCAATAATTCCTGAG
INTS7:AC_000173.1:73382834-73382853:(+) TTGCGAGAGCCATCACACTC
INTS7:AC_000173.1:73395968-73395988:(-) TGGACGCCAAGATGGCGTCG
INTS7:AC_000173.1:73409957-73409977:(-) GCTGTCATAAGGAGTCTGCA
INTS7:AC_000173.1:73416893-73416913:(-) GGCTAATTTGACTAAATCAG
IPO13:AC_000160.1:102701290-102701310:(-) ACCAGCCTTGGACTTCACGG
IPO13:AC_000160.1:102698831-102698851:(-) GGTACCGCTGCAAGACTGCG
IPO13:AC_000160.1:102693378-102693398:(-) GCGACAGGCAGTACAGAATG
IPO13:AC_000160.1:102693160-102693179:(+) GAACATGATCATGTTGACGA
IPO13:AC_000160.1:102693343-102693362:(+) AATGCGACAGATGCCGTGGG
IPO13:AC_000160.1:102693114-102693133:(+) AGCTGGTGGTCTCGTTGACA
IPO13:AC_000160.1:102693199-102693218:(+) GTGCTCCACTTGGTCCAGCA
IPO13:AC_000160.1:102699070-102699090:(-) GACTCACCGGTGGATAGCCA
IRF2:AC_000184.1:13942148-13942167:(+) GTCTAGCAGCATGCATCCAG
IRF2:AC_000184.1:13940260-13940280:(-) GGATGCTGCCCATGTCTGAG
IRF2:AC_000184.1:13940343-13940362:(+) GCAAAGAGTTCATGGCACAT
IRF2:AC_000184.1:13920097-13920117:(-) ACATCTGGACGGCACCTATG
IRF2:AC_000184.1:13940281-13940301:(-) ACAATGCCTTCAGAGTCTAC
IRF2:AC_000184.1:13931398-13931417:(+) TGACTCAATTGGTTCTTGCT
IRF2:AC_000184.1:13942097-13942116:(+) GGATGGCCCAGTTTCTAAAG
IRF2:AC_000184.1:13920080-13920099:(+) GACAATCTCTTGATCCTCAT
ISCA2:AC_000167.1:86180212-86180231:(+) GGCTTCTGGAAATCACCGAA
ISCA2:AC_000167.1:86180040-86180059:(+) CTAGCCCAGAAGCTGGCGAA
ISCA2:AC_000167.1:86180234-86180253:(+) GTCTGAATTCCTCAGGCTGG
ISCA2:AC_000167.1:86179671-86179690:(+) CGTCCGAGGGCTAACAGCTG
ISCA2:AC_000167.1:86180015-86180035:(-) GACACTTCCCGAAGCGCCCG
ISCA2:AC_000167.1:86180071-86180091:(-) GGACGCAGCTGTCGGTGAGG
ISCA2:AC_000167.1:86179698-86179718:(-) GCCAGGGAGTCACCACTCTC
ISCA2:AC_000167.1:86179988-86180007:(+) AGGCTCCTCGCGGCCTCCCG
IVL:AC_000160.1:17884456-17884476:(-) AGGTACACTCGGAGCTCCCA
IVL:AC_000160.1:17884521-17884541:(-) TCCTCCCACCAATACCCAGC
IVL:AC_000160.1:17884594-17884613:(+) AGTGTGTTGCTGGGACATCT
IVL:AC_000160.1:17884224-17884244:(-) ACAGGTACAGGAAGTACATG
IVL:AC_000160.1:17884350-17884370:(-) AGAGCAGCAAGAACAGCATG
IVL:AC_000160.1:17884410-17884430:(-) GAAACATACAATTGTGAAAG
IVL:AC_000160.1:17884548-17884567:(+) GCTTGAGGGACTCCTGAGAG
IVL:AC_000160.1:17884504-17884523:(+) CTGCTTCACTTGCTCCTGCT
IWS1:AC_000159.1:4945533-4945552:(+) ATGGACTCGGAGTATTACAG
IWS1:AC_000159.1:4947619-4947638:(+) AAGTGTAGAACGTCATTCAG
IWS1:AC_000159.1:4965126-4965145:(+) AATAAGTGATTCGGAAAGTG
IWS1:AC_000159.1:4965202-4965222:(-) CTCTCAGAGTCACTGACTCG
IWS1:AC_000159.1:4945550-4945569:(+) CAGCGGCGACCAGTCAGGTG
IWS1:AC_000159.1:4965000-4965019:(+) AAGACAACAAGCCAGCGACT
IWS1:AC_000159.1:4964455-4964475:(-) TCACTGGCATTAAGATTGGA
IWS1:AC_000159.1:4964392-4964412:(-) AGGCTATCTTCTCGATCACT
KAT7:AC_000176.1:37470851-37470871:(-) ACACCAGGCTGTAACTCCCT
KAT7:AC_000176.1:37459730-37459750:(-) GCAGACCTATGGGAACACTC
KAT7:AC_000176.1:37470975-37470994:(+) TCTCATCGTGAGACACGTTG
KAT7:AC_000176.1:37472207-37472227:(-) GTGGTTGACTTCTCAGATAG
KAT7:AC_000176.1:37470891-37470910:(+) TGTAGCTTTCGTGGAAGCGG
KAT7:AC_000176.1:37472246-37472265:(+) GATGAACGAGTCTGCCGAAG
KAT7:AC_000176.1:37471034-37471053:(+) TTTCCAGTTGGCGTTCGAGG
KAT7:AC_000176.1:37472323-37472343:(-) AGGAGCCTGCTTATTCTACC
KLF16:AC_000164.1:45798948-45798968:(-) CCCACCTCAAGTCGCACCTG
KLF16:AC_000164.1:45789824-45789843:(+) CCGGCCAGTCGCAAGCGAAG
KLF16:AC_000164.1:45798976-45798995:(+) TAGTACGCCTTAGCGCAGCC
KLF16:AC_000164.1:45789805-45789824:(+) GCGAACTTCTTGTCGCATCC
KLF16:AC_000164.1:45799009-45799028:(+) CGGTGGCTCTTGGCGGCGGC
KLF16:AC_000164.1:45799069-45799088:(+) GCGGCCGAAGAAGAGGAGGC
KLF16:AC_000164.1:45789761-45789780:(+) CGCCGGTGTGCGTCCGGTGG
KLF16:AC_000164.1:45789791-45789811:(-) GTTCGCACGCTCTGACGAGC
KLHDC2:AC_000167.1:42795672-42795691:(+) AGAACTCTGGATCTACAACA
KLHDC2:AC_000167.1:42803562-42803581:(+) TACGGACCGAGTATTACACT
KLHDC2:AC_000167.1:42804852-42804871:(+) TGTGCGACTGTTGGAAACAA
KLHDC2:AC_000167.1:42803601-42803620:(+) AGGAGTTCCTCCATCATCAA
KLHDC2:AC_000167.1:42804831-42804851:(-) GCATGGGCAGCACGAGGTGA
KLHDC2:AC_000167.1:42797436-42797456:(-) TATTTGTATTGCCTCTTGAA
KLHDC2:AC_000167.1:42803618-42803637:(+) CAAAGGACAAACTCGGTGTC
KLHDC2:AC_000167.1:42804242-42804261:(+) TAGACACTGAAACGTTTATC
KPNA2:AC_000176.1:49573535-49573554:(+) TTACGTAAGTAACCACACTG
KPNA2:AC_000176.1:49573995-49574015:(-) ACCAAGGCTGTGGTAGACGG
KPNA2:AC_000176.1:49573935-49573954:(+) TGTTCACTGATGTGAGCATG
KPNA2:AC_000176.1:49574078-49574097:(+) ACAATCAGTTCTTCCCAAGA
KPNA2:AC_000176.1:49573436-49573455:(+) TGCAGGAGACGAACTAAAGT
KPNA2:AC_000176.1:49573704-49573723:(+) CATACTTGATAACCAAGTCT
KPNA2:AC_000176.1:49574126-49574145:(+) CCGGATTATGTTGTCAATAG
KPNA2:AC_000176.1:49577224-49577244:(-) TCGCCGAATAGAAGTTAATG
LAGE3:AC_000187.1:40438638-40438658:(-) GCGCGACACCCGGAGCTCCG
LAGE3:AC_000187.1:40439063-40439083:(-) GGACGGGAAAGGCACGCTTA
LAGE3:AC_000187.1:40438519-40438538:(+) ACAGGTTGGGACGTAGGCGC
LAGE3:AC_000187.1:40438606-40438626:(-) GAAGCAGCACCCGCGCTGCG
LAGE3:AC_000187.1:40438549-40438568:(+) GCGGGTGGCGCCGAAAGCCG
LAGE3:AC_000187.1:40438680-40438699:(+) GGGCGGAGACCCATGGTCCC
LAGE3:AC_000187.1:40438706-40438726:(-) TGGTCGGCTTCCCGGCCGTT
LAGE3:AC_000187.1:40438655-40438674:(+) CGCCGGCCCAGCACTCTTCA
LAS1L:AC_000187.1:100346869-100346888:(+) ATGGAGGATGATCTTCAGTG
LAS1L:AC_000187.1:100347180-100347199:(+) GTACGCGCTGAACCGCATCA
LAS1L:AC_000187.1:100347158-100347177:(+) GTGACGACTATAAATTGCAG
LAS1L:AC_000187.1:100350037-100350056:(+) CATATAAATGACTGCCGTAG
LAS1L:AC_000187.1:100351497-100351516:(+) ACTGCTGGTATCCTATGAAG
LAS1L:AC_000187.1:100347085-100347105:(-) ACGATGCGCTGGGCCCAGAG
LAS1L:AC_000187.1:100351188-100351207:(+) GACATAAACAGTTGTATGGT
LAS1L:AC_000187.1:100346967-100346986:(+) TGTTGAGCCCGATGTCCGGT
LEO1:AC_000167.1:58516389-58516409:(-) TTGATCACTTTCACTCCCAG
LEO1:AC_000167.1:58516482-58516502:(-) ATCACTCCCACTATGATGAG
LEO1:AC_000167.1:58516873-58516892:(+) GCGACAACAGCTGTCTGAGG
LEO1:AC_000167.1:58517028-58517047:(+) AGCCCTCGGATGAAGAACAC
LEO1:AC_000167.1:58516652-58516671:(+) AGTCATCACTCGGAAGCAGA
LEO1:AC_000167.1:58516899-58516918:(+) AGGCTAATTCTGATGATGAA
LEO1:AC_000167.1:58516571-58516591:(-) CTGTGCTGATCTACATCTGA
LEO1:AC_000167.1:58516857-58516877:(-) TCGCTCATCCTCTGAAAGCT
LETM1:AC_000163.1:109724129-109724149:(-) GGGCGAGAGACCCAGCAACG
LETM1:AC_000163.1:109723967-109723987:(-) GAGGCTGCGCTCCATCAAGG
LETM1:AC_000163.1:109731866-109731885:(+) CCACAGCGCTGGCACCACTG
LETM1:AC_000163.1:109736166-109736186:(-) ACATGGCGTCCATCTTACTG
LETM1:AC_000163.1:109723986-109724006:(-) TGCGCTTCCAGCTCACCATG
LETM1:AC_000163.1:109726739-109726759:(-) CTGGATCGACACCAAGATCG
LETM1:AC_000163.1:109726912-109726931:(+) ACCACGGAGTCATCGCCCAG
LETM1:AC_000163.1:109725328-109725348:(-) GTTCGAGACCCAGTCCAGCA
LHCGR:AC_000168.1:30887952-30887971:(+) AGCAGCCTCAGCGCGAGGGA
LHCGR:AC_000168.1:30887904-30887923:(+) AGCGCCCAGAGCAACGGCGC
LHCGR:AC_000168.1:30845154-30845174:(-) TACAAAGTCATGCATTCAAT
LHCGR:AC_000168.1:30887817-30887836:(+) AGTCGGCTGAGGCCGGCCTG
LHCGR:AC_000168.1:30887862-30887882:(-) CCCTGCAGCTGCCCGCCCGA
LHCGR:AC_000168.1:30887963-30887982:(+) CGCGAGGGACGGCCGTCCCA
LHCGR:AC_000168.1:30839430-30839449:(+) CGTCGTTGTGCATCTTCTCC
LHCGR:AC_000168.1:30887878-30887897:(+) AGGGCTCTGGGCAGGGCGCC
LOC100296670:AC_000184.1:4969375-4969394:(+) TCCTTTGAGGATAAGATAGG
LOC100296670:AC_000184.1:4969374-4969394:(-) CTATCTTATCCTCAAAGGAA
LOC100296670:AC_000184.1:4965588-4965608:(-) AATCTGAGCAAGAAGAATCA
LOC100296670:AC_000184.1:4969374-4969393:(+) TTCCTTTGAGGATAAGATAG
LOC100296670:AC_000184.1:4965567-4965587:(-) GGCAGCAAACATTAAGAAGA
LOC100296670:AC_000184.1:4969372-4969391:(+) CTTTCCTTTGAGGATAAGAT
LOC100296670:AC_000184.1:4969373-4969392:(+) TTTCCTTTGAGGATAAGATA
LOC100296670:AC_000184.1:4969362-4969381:(+) AGTCGAATGCCTTTCCTTTG
LOC100297540:AC_000165.1:66071498-66071518:(-) CAGTGAGGTAAAGTAGCACA
LOC100297540:AC_000165.1:66071459-66071479:(-) TGACATGAGGCACTCCTCGA
LOC100297540:AC_000165.1:66071442-66071461:(+) ACTTGGCTTCAGAGCCTTCG
LOC100297540:AC_000165.1:66071472-66071492:(-) AGCTGCGTCTGGATGACATG
LOC100297540:AC_000165.1:66071540-66071560:(-) TTACCTCTGTTACGTCCCAA
LOC100297540:AC_000165.1:66082235-66082255:(-) CAAAGCTTTGGCTTCGGACA
LOC100297540:AC_000165.1:66082247-66082267:(-) TCTGCAGGACGTCAAAGCTT
LOC100297540:AC_000165.1:66082262-66082282:(-) GCTTACTGATGGCAGTCTGC
LOC100298767:AC_000180.1:34581516-34581535:(+) GGCATGAGTTGCCTTGGCAT
LOC100298767:AC_000180.1:34581453-34581472:(+) CATTGATAAACAAGTCTGTA
LOC100298767:AC_000180.1:34581402-34581421:(+) TATGGAACATTATTGTGGAA
LOC100298767:AC_000180.1:34577475-34577494:(+) TCTGCAGCTCCGTGACTAGA
LOC100298767:AC_000180.1:34581418-34581437:(+) GGAAAGGTTATGGAAGTCAT
LOC100298767:AC_000180.1:34577487-34577507:(-) TCCTCTGTACCATCTAGTCA
LOC100298767:AC_000180.1:34581494-34581513:(+) AACACGTCAGGACTGCAGGA
LOC100298767:AC_000180.1:34581530-34581550:(-) TCTAATCTGCTCCTATGCCA
LOC100335290:AC_000167.1:25058918-25058937:(+) GATGTGCATACAAGGTACGG
LOC100335290:AC_000167.1:25060029-25060048:(+) AAGCTCATTAGGAAACCAGA
LOC100335290:AC_000167.1:25060047-25060067:(-) AACCTCTGCTGGTCACCTTC
LOC100335290:AC_000167.1:25059870-25059889:(+) AGGAGGCACCAGTGGAGACT
LOC100335290:AC_000167.1:25060162-25060181:(+) GACACAGTGAGAGAGGCTGC
LOC100335290:AC_000167.1:25058915-25058934:(+) ATAGATGTGCATACAAGGTA
LOC100335290:AC_000167.1:25058919-25058938:(+) ATGTGCATACAAGGTACGGT
LOC100335290:AC_000167.1:25058910-25058929:(+) CAGTGATAGATGTGCATACA
LOC100335675:AC_000163.1:110352548-110352567:(+) TGAGTCCACATCGCGCAGCG
LOC100335675:AC_000163.1:110352528-110352548:(-) CCCTGAATAACGCGAACCGT
LOC100335675:AC_000163.1:110352445-110352465:(-) TGGGCGCACGTGCCCAGGGA
LOC100335675:AC_000163.1:110352503-110352523:(-) TGCGCGTGCAAACAATAAAC
LOC100335675:AC_000163.1:110352430-110352449:(+) CCATGGACAAGCCCTTCCCT
LOC100335675:AC_000163.1:110352669-110352689:(-) TTGACGTGGTTCGGTCTCCG
LOC100335675:AC_000163.1:110352683-110352703:(-) CTCGGAGGTCCGCCTTGACG
LOC100335675:AC_000163.1:110352701-110352721:(-) TTAAAGCCTCCTGCGGGCCT
LOC100336402:AC_000174.1:25057109-25057129:(-) ATCAGCTTGCAGCGGAACCG
LOC100336402:AC_000174.1:25057589-25057608:(+) AAGTACTACTCCAGGGAGGA
LOC100336402:AC_000174.1:25057604-25057623:(+) GAGGAAGGTTCCTCCATGAG
LOC100847545:AC_000187.1:84042757-84042777:(-) GAGGCGGGTCCCGGCGGTAG
LOC100847545:AC_000187.1:84042528-84042548:(-) TAGAGCTAATGAGGGTGAGC
LOC100847545:AC_000187.1:84042328-84042348:(-) AGAAGAAAGAAATCCCTCGG
LOC100847545:AC_000187.1:84042736-84042756:(-) GGCGCGGCCGCCCAGAGTAG
LOC100847545:AC_000187.1:84042148-84042167:(+) CTTCCCAGCGCCCGCGTGCT
LOC100847545:AC_000187.1:84042135-84042155:(-) TGGGAAGAAATCCTTGGTTC
LOC100847545:AC_000187.1:84042772-84042792:(-) CTGTGGGCTGACCTCGAGGC
LOC100847545:AC_000187.1:84042592-84042612:(-) CCTCCCGCGGAAGGCTCGGC
LOC100847880:AC_000171.1:14580-14600:(-) GCTCTGACACATGGGCAAAG
LOC100847880:AC_000171.1:14592-14611:(+) GTCAGAGCTGAAGGAGGACC
LOC100847880:AC_000171.1:17881-17901:(-) CTTCCATCTCTCCAAGAGAA
LOC100847880:AC_000171.1:17852-17871:(+) GGAGAGTCTGGTGACGTCTG
LOC100847880:AC_000171.1:17940-17960:(-) ACCTCAGAAACTCGAGAAGA
LOC100847880:AC_000171.1:17914-17933:(+) CTCTGCTGAGGCAGCTTTCC
LOC100847880:AC_000171.1:17936-17955:(+) GCCATCTTCTCGAGTTTCTG
LOC100847880:AC_000171.1:14589-14609:(-) CCTCCTTCAGCTCTGACACA
LOC100848572:AC_000176.1:41967880-41967899:(+) CAGATGGGCTGGCAGCACAC
LOC100848572:AC_000176.1:41967933-41967952:(+) GATGCAGCAGGTAGGCCTGC
LOC100848572:AC_000176.1:41967951-41967971:(-) GCTGTGGTTCCAGCTCCTGC
LOC100848572:AC_000176.1:41968133-41968152:(+) AGGTCTCCAGGCAGAGACTT
LOC100848572:AC_000176.1:41968102-41968121:(+) CAGGTGGTCCTGCAGCAGGT
LOC100848572:AC_000176.1:41968031-41968050:(+) TGGGCTGGCAGCAGACAGGG
LOC100848572:AC_000176.1:41967792-41967811:(+) GCAAGCAGGCCTGCAGCAGT
LOC100848572:AC_000176.1:41967804-41967824:(-) GCTGTGGGTCCAACTGCTGC
LOC100849008:AC_000180.1:30464839-30464858:(+) TCAACTTGAGCTCGTCCTCT
LOC100849008:AC_000180.1:30465014-30465034:(-) CTGAGATTAACCAAGAACTG
LOC100849008:AC_000180.1:30465246-30465266:(-) GATGAGCACTGTCTGTAACA
LOC100849008:AC_000180.1:30465051-30465071:(-) TATACAACCACCAAAGGAGA
LOC100849008:AC_000180.1:30465071-30465090:(+) GTTCAAATGTTCATCTCTCT
LOC100849008:AC_000180.1:30465187-30465206:(+) CCCTCGTCTGTGTGCCTTGA
LOC100849008:AC_000180.1:30465201-30465220:(+) CCTTGATGGCTTCTGCTTCA
LOC100849008:AC_000180.1:30465121-30465141:(-) GGTCAATTGCCATAACTCCT
LOC100849030:AC_000164.1:54357465-54357485:(-) AGCCTTAATGCCTTCAACGT
LOC100849030:AC_000164.1:54359116-54359135:(+) AGTGGAAGTTGCCCACGTCG
LOC100849030:AC_000164.1:54357490-54357509:(+) TAAAGCCTTGCATATTGGTG
LOC100849030:AC_000164.1:54355089-54355109:(-) TACACAGGCGCATCTCTGCA
LOC100849030:AC_000164.1:54359147-54359166:(+) ATAAGCCACAGTCTTGGCCA
LOC100849030:AC_000164.1:54357551-54357570:(+) GAAGCGGCACATGTCATGCT
LOC100849030:AC_000164.1:54354908-54354928:(-) GATATTGCCATTAACTGGGC
LOC100849030:AC_000164.1:54355112-54355131:(+) GGAGCAGAACTCAAACAGCC
LOC101902808:AC_000181.1:951240-951260:(-) TAATCATCTTAGCTAGATCT
LOC101902808:AC_000181.1:951057-951077:(-) TCAGGGCCTTGCTCCGGATC
LOC101902808:AC_000181.1:951708-951728:(-) TGGACATTGTGTTAGAAGGT
LOC101902808:AC_000181.1:950942-950961:(+) CAGTGAACACACGAATGATA
LOC101902808:AC_000181.1:951508-951528:(-) TGGTTCCATTTATACAGCAC
LOC101902808:AC_000181.1:951189-951208:(+) GAAAGTGCAAGGTGAAGCAG
LOC101902808:AC_000181.1:951218-951238:(-) GTAACTTGTAGCTTCTGCAT
LOC101902808:AC_000181.1:951528-951548:(-) GTGCTGTCATCCAGGCTTTG
LOC101903478:AC_000160.1:101348577-101348597:(-) TGCAGTAAATCTCTAGCTAA
[truncated: 4,071 more rows]

## Sheet: candidates_tested
gene
ACO2
ACTB
ACTG1
ACTR6
ADAM17
ADAMTS2
ALG10
ALG5
ALG6
ALG8
ANAPC2
ANKS4B
AP2S1
APELA
APOO
AQR
ARF4
ARFRP1
ARMC7
ASNA1
ATP2C1
ATP5J
ATP6V1A
ATP6V1C1
ATP6V1D
ATP6V1F
ATXN7L3
B3GALT6
B3GAT3
B4GALT7
BAP1
BARD1
BCL3
BIRC5
BLOC1S1
BRD7
BUB3
C11H2orf40
C1H21orf59
C1H3orf58
C21H14orf142
C25H7orf26
C3H1orf109
CALML4
CALR
CAPZB
CARM1
CARS
CCDC172
CCDC18
CCDC94
CCND1
CCT3
CCT4
CDC123
CDC37
CDC42
CDC45
CDC7
CDH2
CDK2
CDK4
CDK9
CENPC
CENPI
CENPO
CEP350
CFAP20
CFAP36
CFDP1
CFL1
CHAF1B
CHD4
CHMP2A
CHMP5
CHORDC1
CIAO1
CLP1
CNOT2
CNOT3
CNOT7
COG1
COG2
COG3
COG4
COG5
COG6
COG7
COG8
COPS6
COX7A1
COX8A
CPSF3L
CSE1L
CSNK1A1
CSNK2A1
CSRP2BP
CTDP1
CYB5R4
CYTH4
DBR1
DCAF7
DDX21
DDX24
DDX3X
DDX49
DENND5A
DGCR8
DHPS
DHX15
DHX29
DIDO1
DIEXF
DIS3
DLGAP1
DMAP1
DNA2
DNAJC8
DNAJC9
DNM1L
DOHH
DPH2
DPH5
DRAP1
DTHD1
DTL
DTYMK
E2F3
EBP
EEF2
EIF1AX
EIF2S1
EIF3CL
EIF3G
EIF3M
EIF4G2
EIF5
EIF5A
ELK4
ELL
ELOF1
ELOVL3
ELP3
EMSY
ENO1
ENPEP
ENY2
ERBB2IP
ERCC3
ERH
ETF1
EXOSC1
EXOSC3
EXT1
EXT2
EXTL3
FABP2
FAM103A1
FAM20B
FAM98A
FBXW11
FCHSD1
FNDC3B
FNTA
FNTB
FOXRED1
FTSJ3
FUBP1
FURIN
FZR1
G3BP2
GAK
GALE
GALNT3
GAR1
GCDH
GET4
GINS1
GINS2
GINS3
GJA9
GLCCI1
GLCE
GML
GNL3
GOSR1
GPN2
GPR89A
GRAMD1A
GRIK5
GRPEL1
GSX2
GTF2A2
GTF2B
GTF2E1
GTF2E2
GTF2F2
GTF2H2
GTF2H3
GTF2H4
GTF3C5
HACE1
HAUS4
HAUS6
HDAC3
HIST1H2BI
HIST1H3C
HNRNPA1
HNRNPA2B1
HNRNPH1
HNRNPL
HOXC9
HS2ST1
HSD11B2
HSD17B7
HSP90B1
HSPA8
HSPA9
HUWE1
HYOU1
ILF2
ILK
IMPAD1
INTS6
INTS7
IPO13
IRF2
ISCA2
IVL
IWS1
KAT7
KLF16
KLHDC2
KPNA2
LAGE3
LAS1L
LEO1
LETM1
LHCGR
LOC100296670
LOC100297540
LOC100298767
LOC100335290
LOC100335675
LOC100336402
LOC100847545
LOC100847880
LOC100848572
LOC100849008
LOC100849030
LOC101902808
LOC101903478
LOC101903506
LOC101903567
LOC101903595
LOC101903924
LOC101904339
LOC101907085
LOC101907627
LOC104968423
LOC104968448
LOC104969352
LOC104969408
LOC104970697
LOC104972644
LOC104972647
LOC107131125
LOC107131133
LOC107131136
LOC107131267
LOC107132228
LOC107132832
LOC510100
LOC510625
LOC526757
LOC526865
LOC619094
LOC781828
LOC782057
LOC782456
LOC782577
LOC782942
LOC783812
LOC784191
LOC785752
LOC785898
LOC786974
LOC787051
LOC787269
LOC787760
LOC788150
LOC788864
LOC789293
LOC790255
LONP1
LRR1
LSM11
LSM14B
MAD2L1
MAPK14
MAU2
MBTPS1
MBTPS2
MCM2
MCM3
MCM3AP
MCM6
MED12
MED16
MED23
MED24
MED25
MED30
METTL14
MGC148714
MGEA5
MIS12
MNAT1
MON2
MPI
MRPL28
MRPL33
MRPL44
MRPS5
MTOR
MYBBP1A
MYBL1
MYSM1
NAA50
NAPG
NCOR2
NCSTN
NDC1
NDC80
NDST1
NDST2
NDUFA3
NEK7
NELFB
NFE2L1
NFS1
NHP2
NIP7
NKAP
NOB1
NOL11
NONO
NOP16
NOP9
NOV
NPC1
NPM1
NPPB
NRDC
NRDE2
NSMCE3
NUDC
NUDT16L1
NUFIP2
NUP35
NUP50
NUP98
NWD2
NXT2
ODF1
OR11L1
OR2T12
OR4C3
OR51T1
OR5T1
ORC3
ORC6
OSBP
OSTC
OXNAD1
PAF1
PAFAH1B1
PBRM1
PCBP1
PCNA
PDCD2L
PDRG1
PFDN2
PFDN6
PFN1
PGM3
PGS1
PHF13
PIAS1
PIN4
PISD
PKMYT1
PLK1
PLK4
PMM2
PNKP
POLA2
POLD1
POLD2
POLE
POLE3
POLR1A
POLR2G
POLR2H
POLR3K
POP5
PPAN
PPM1H
PPP1CB
PPP1R11
PPP2CA
PPP2R2A
PPP4C
PPP4R2
PRC1
PREB
PRELID1
PRIM1
PRPF19
PRPF38B
PRPS1
PRRC2A
PSMA4
PSMB1
PSMB5
PSMB6
PSMC3
PSMC4
PSMD4
PTAR1
PUF60
PVRL2
PWP1
PWP2
RABGGTB
RACK1
RAD51
RAD51D
RAG2
RAN_AC_000167.1
RARS2
RBBP5
RBBP6
RBL1
RBM28
RBM33
RBM4B
RBM5
RBMX2
RBX1
RCL1
RFC4
RGS5
RHBDF1
RIC1
RICTOR
RIF1
RITA1
RNGTT
RNMT
RPAP2
RPL13
RPL13A
RPL15
RPL21
RPL23A
RPL27
RPL32
RPL36
RPL36AL
RPL37
RPL37A
RPL38
RPL4
RPL6
RPL7
RPL9
RPLP0
RPS11
RPS13
RPS20
RPS23
RPS26
RPS28
RPS4X
RPS5
RPS7
RPS8
RPS9
RPTOR
RRP12
RRP9
RSL1D1
RSPH4A
RTFDC1
SACM1L
SAP30BP
SAR1A
SCAP
SDAD1
SDE2
SDHA
SEC16A
SEC61B
SEH1L
2007-09-01
SF1
SF3B3
SF3B6
SFPQ
SGMS1
SIX1
SKIV2L2
SKP1
SLC10A7
SLC33A1
SLC35B2
SLC39A9
SLC47A2
SLC7A6OS
SMARCA4
SMARCB1
SMC1A
SMC4
SMPDL3A
SNAP23
SNAPC5
SOD1
SORCS1
SPTSSA
SRP54
SRP68
SRP9
SS18L2
SSX2IP
ST7
STT3A
STX16
STX5
SUCO
SUDS3
SUPT4H1
SUPT5H
SUPT6H
SUPV3L1
SYS1
TADA2A
TAF11
TAF13
TAF1A
TAPT1
TARDBP
TBCD
TCEA1
TCEB3
TCERG1
TELO2
TERF1
TERF2
TEX10
TFDP1
THBD
THBS2
TIMM17A
TINF2
TIPIN
TIPRL
TM9SF2
TM9SF3
TMED10
TMED2
TMEM115
TMEM165
TMEM174
TMEM19
TMEM199
TMEM223
TMEM257
TNPO3
TOMM20
TOMM40
TONSL
TP53
TPR
TRAPPC1
TRAPPC13
TRAPPC2
TRAPPC3
TRAPPC4
TRIM38
TRMT5
TRMT6
TRNT1
TSC1
TSC2
TSEN15
TSEN54
TSFM
TSG101
TTC1
TTC27
TTC33
TTC4
TUBD1
TUBGCP5
TUFM
TUT1
TXNRD1
TYMS
U2SURP
UBA5
UBA52
UBALD1
UBE2D3
UBE2E3
UBE2I
UBE2L3
UBE2M
UBE2N
UBE3D
UBE4B
UBL5
UBN1
UFSP2
UGDH
UGP2
UHRF1
UNC50
URB2
UROD
USO1
USP36
USP37
USP7
USP9Y_NW_003100855.1
UTP18
UTP20
UXS1
UXT
VCP
VIPAS39
VPS13D
VPS16
VPS18
VPS25
VPS39
VPS41
VPS51
VPS52
VPS53
VPS54
VWA9
WASF2
WBP11
WDR1
WDR24
WDR3
WDR36
WDR5
WDR7
WDR75
WDR81
WDR92
WNK1
WRB
XAB2
XPO1
XPO5
XRCC2
XRCC3
XRN2
YAP1
YEATS2
YTHDC1
ZBTB1
ZNF367
ZNF48
ZNF697
ZNHIT2

## Sheet: neutral_genes
ADAMTS13
ANAPC4
ARFIP2
ATOX1
BTBD3
C16H1orf101
C21H15orf39
C25H16orf90
C29H11orf24
CAMSAP3
CD300LG
CD3E
CD7
CHST1
COPS8
CPSF4
DAZAP2
DKKL1
EIF1
ETAA1
FAM129C
FAM204A
FAM43A
FEZF2
FRMPD4
GDF11
GJD4
HAMP
HPCAL4
HSD17B8
IKZF4
IL17RE
ISM2
JUN
KIAA0408
KIAA1958
KLHDC7B
KRT84
LIN37
METTL7B
METTL8
MICAL3
MLH3
MRPL13
MRPL46
MTG1
MTMR7
NCR1
NDUFC1
NECAB3
NENF
NOL8
NPPC
NUCKS1
OR8G2
PAX1
PDXP
PES1
PPP1R3D
PROSAPIP1
PRPF18
PRSS57
PTPRC
PTPRZ1
RGMB
RP1
RRAGB
RSAD2
SDS
SH3BP5
SLC6A7
SLURP1
STAC
TAS2R42
TMEM51
TREX2
YOD1
ZDHHC19
ZFR2
ZHX3
ZNF135
ZNF404
ZSCAN10

## Sheet: miniBHV1_GFPneg_vs_GFPhigh
id	adjusted p-value	FDR	l2fc	category
MED24	4.5501e-06	7.4e-05	3.6789	T1_pro
MED25	4.5501e-06	7.4e-05	3.6636	T1_pro
MED16	4.5501e-06	7.4e-05	3.4511	T1_pro
UROD	4.5501e-06	7.4e-05	3.1526	T1_pro
NDST1	4.5501e-06	7.4e-05	3.1489	T1_pro
SLC35B2	4.5501e-06	7.4e-05	2.9985	T1_pro
EXT1	4.5501e-06	7.4e-05	2.8139	T1_pro
LOC526865	4.5501e-06	7.4e-05	2.7675	T1_pro
EXTL3	4.5501e-06	7.4e-05	2.626	T1_pro
EXT2	4.5501e-06	7.4e-05	2.5102	T1_pro
PVRL2	4.5501e-06	7.4e-05	2.4628	T1_pro
MBTPS1	4.5501e-06	7.4e-05	2.4556	T1_pro
B3GAT3	4.5501e-06	7.4e-05	2.4289	T1_pro
B3GALT6	4.5501e-06	7.4e-05	2.3246	T1_pro
UGDH	4.5501e-06	7.4e-05	2.2061	T1_pro
HS2ST1	4.5501e-06	7.4e-05	2.1927	T1_pro
TTC4	4.5501e-06	7.4e-05	2.1376	T1_pro
EEF2	4.5501e-06	7.4e-05	1.9774	T1_pro
GLCE	4.5501e-06	7.4e-05	1.948	T1_pro
B4GALT7	4.5501e-06	7.4e-05	1.8976	T1_pro
DHPS	4.5501e-06	7.4e-05	1.8423	T1_pro
RNGTT	4.5501e-06	7.4e-05	1.8337	T1_pro
CSE1L	4.5501e-06	7.4e-05	1.742	T1_pro
EIF5A	4.5501e-06	7.4e-05	1.7413	T1_pro
IMPAD1	4.5501e-06	7.4e-05	1.7405	T1_pro
TM9SF2	4.5501e-06	7.4e-05	1.7275	T1_pro
MBTPS2	4.5501e-06	7.4e-05	1.6361	T1_pro
FAM20B	4.5501e-06	7.4e-05	1.5575	T1_pro
GET4	4.5501e-06	7.4e-05	1.5465	T1_pro
TMEM165	4.5501e-06	7.4e-05	1.5202	T1_pro
FZR1	4.5501e-06	7.4e-05	1.4497	T1_pro
GTF2E2	4.5501e-06	7.4e-05	1.4188	T1_pro
TAF11	4.5501e-06	7.4e-05	1.3544	T1_pro
SLC39A9	2.275e-05	0.000321	1.3535	T1_pro
GTF2E1	4.5501e-06	7.4e-05	1.3499	T1_pro
GTF2H2	0.001133	0.011105	1.3164	T1_pro
ENY2	0.00044136	0.00495	1.3057	T1_pro
NUP35	4.5501e-06	7.4e-05	1.3033	T1_pro
TAF13	4.5501e-06	7.4e-05	1.2992	T1_pro
USO1	3.1851e-05	0.000433	1.2927	T1_pro
NUP50	4.5501e-06	7.4e-05	1.287	T1_pro
MAPK14	4.5501e-06	7.4e-05	1.2289	T1_pro
KPNA2	4.5501e-06	7.4e-05	1.2207	T1_pro
TCEA1	4.5501e-06	7.4e-05	1.2143	T1_pro
LOC107131133	1.365e-05	0.000212	1.2104	T1_pro
CTDP1	0.014265	0.107776	1.2072	T1_pro
C1H3orf58	4.5501e-06	7.4e-05	1.192	T1_pro
PBRM1	4.5501e-06	7.4e-05	1.1911	T1_pro
UNC50	4.5501e-06	7.4e-05	1.1758	T1_pro
SEH1L	4.5501e-06	7.4e-05	1.1165	T1_pro
ZBTB1	4.5501e-06	7.4e-05	1.1053	T1_pro
FNDC3B	4.5501e-06	7.4e-05	1.098	T1_pro
ARMC7	0.00018655	0.002333	1.0936	T1_pro
SYS1	4.5501e-06	7.4e-05	1.0807	T1_pro
MNAT1	7.7351e-05	0.00099	1.0656	T1_pro
TTC27	0.0045	0.039168	1.0399	T1_pro
ERCC3	0.00032306	0.0037	1.0305	T1_pro
GPN2	0.00073256	0.007519	1.0142	T1_pro
MTOR	6.8251e-05	0.000895	0.99096	T1_pro
MED23	4.5501e-06	7.4e-05	0.97627	T1_pro
DOHH	4.5501e-06	7.4e-05	0.96524	T1_pro
VPS53	3.1851e-05	0.000433	0.95246	T1_pro
UXT	0.00071436	0.007402	0.95166	T1_pro
GTF2H4	0.002953	0.02746	0.94997	T1_pro
GTF2B	1.365e-05	0.000212	0.9305	T1_pro
BRD7	2.275e-05	0.000321	0.92945	T1_pro
DDX3X	4.5501e-06	7.4e-05	0.90472	T1_pro
NFS1	0.23265	0.999995	0.88474	T1_pro
CSNK2A1	2.275e-05	0.000321	0.87005	T1_pro
NAPG	0.00091457	0.009129	0.86809	T1_pro
TUT1	0.04475	0.300544	0.85847	T1_pro
HNRNPA2B1	4.5501e-06	7.4e-05	0.85508	T1_pro
ELOF1	3.1851e-05	0.000433	0.84627	T1_pro
WRB	2.275e-05	0.000321	0.83795	T1_pro
DRAP1	4.5501e-06	7.4e-05	0.81793	T1_pro
SGMS1	2.275e-05	0.000321	0.81437	T1_pro
MON2	0.00055056	0.005873	0.80755	T1_pro
TRNT1	0.00024115	0.002948	0.80451	T1_pro
PTAR1	7.7351e-05	0.00099	0.80254	T1_pro
RACK1	0.0078307	0.064544	0.79165	T1_pro
EIF1AX	0.0058924	0.05088	0.78966	T1_pro
PDRG1	0.018105	0.134	0.75248	T1_pro
DHX29	0.0069207	0.057921	0.74853	T1_pro
FUBP1	0.00046866	0.005147	0.73912	T1_pro
RPL13	0.21663	0.999995	0.73467	T1_pro
TCEB3	4.5501e-06	7.4e-05	0.72503	T1_pro
VPS54	0.00030486	0.003566	0.72291	T1_pro
COG6	2.275e-05	0.000321	0.72146	T1_pro
GTF2H3	4.5501e-06	7.4e-05	0.7024	T1_pro
EIF5	0.037051	0.256764	0.69408	T1_pro
WDR24	0.00025025	0.00296	0.68852	T1_pro
WDR7	0.00078717	0.008004	0.68432	T1_pro
ATXN7L3	4.5501e-06	7.4e-05	0.67454	T1_pro
GOSR1	0.00023205	0.002869	0.64721	T1_pro
ASNA1	0.001133	0.011105	0.64027	T1_pro
TM9SF3	4.5501e-06	7.4e-05	0.62059	T1_pro
FAM103A1	0.018423	0.135436	0.60688	T1_pro
PFDN2	0.051639	0.34258	0.59876	T1_pro
C1H21orf59	0.0011785	0.011448	0.59343	T1_pro
PIAS1	4.5501e-06	7.4e-05	0.58829	T1_pro
ARF4	0.028907	0.202906	0.57591	T1_pro
HSP90B1	0.00084177	0.00848	0.56995	T1_pro
RBM33	0.0083039	0.06793	0.51877	T1_pro
ALG5	0.00025025	0.00296	0.51106	T1_pro
ARFRP1	0.026186	0.188676	0.50994	T1_pro
NDST2	1.365e-05	0.000212	0.50288	T1_pro
TPR	0.026905	0.191646	0.50247	T1_pro
UGP2	0.0039085	0.034856	0.50066	T1_pro
COG1	0.010597	0.083375	0.48575	T1_pro
COG8	0.065435	0.423768	0.47963	T1_pro
RBBP6	0.014883	0.111676	0.4508	T1_pro
VPS52	0.0012877	0.012398	0.44807	T1_pro
COG2	0.012099	0.092979	0.41396	T1_pro
VPS13D	0.012135	0.092979	0.39102	T1_pro
PLK1	0.36247	0.999995	0.38657	T1_pro
CCT4	0.22511	0.999995	0.38204	T1_pro
SEC61B	0.015147	0.112878	0.38077	T1_pro
VPS51	0.082798	0.500468	0.38013	T1_pro
TAPT1	0.00177	0.016892	0.33628	T1_pro
ILK	0.07873	0.486864	0.33564	T1_pro
XAB2	0.15578	0.911237	0.33305	T1_pro
SRP9	0.22008	0.999995	0.32345	T1_pro
PAFAH1B1	0.19065	0.999995	0.31575	T1_pro
COG5	0.086857	0.522099	0.31443	T1_pro
OSTC	0.081906	0.498009	0.31354	T1_pro
ALG10	0.13891	0.816939	0.31038	T1_pro
STX5	0.06922	0.435329	0.30703	T1_pro
COG3	0.10646	0.636411	0.30349	T1_pro
SACM1L	0.47583	0.999995	0.28336	T1_pro
PSMB5	0.057863	0.381548	0.27904	T1_pro
UXS1	0.13326	0.792269	0.26872	T1_pro
COG4	0.081169	0.498009	0.26276	T1_pro
ATP6V1C1	0.081933	0.498009	0.25381	T1_pro
COG7	0.24506	0.999995	0.24831	T1_pro
GPR89A	0.2234	0.999995	0.21617	T1_pro
TRAPPC1	0.65719	0.999995	0.17025	T1_pro
DCAF7	0.19712	0.999995	0.15222	T1_pro
SAP30BP	0.47927	0.999995	0.1511	T1_pro
PRRC2A	0.34567	0.999995	0.14031	T1_pro
PGM3	0.53564	0.999995	0.13227	T1_pro
STT3A	0.25958	0.999995	0.12649	T1_pro
NRDC	0.46051	0.999995	0.1107	T1_pro
TMED2	0.59284	0.999995	0.098826	T1_pro
TRAPPC3	0.63984	0.999995	0.095975	T1_pro
NCSTN	0.47089	0.999995	0.091655	T1_pro
AQR	0.46114	0.999995	0.088116	T1_pro
NOL11	0.92128	0.999995	0.081495	T1_pro
RABGGTB	0.8768	0.999995	0.062889	T1_pro
RPAP2	0.60336	0.999995	0.057055	T1_pro
CENPI	0.71502	0.999995	0.03861	T1_pro
SUPT6H	0.53236	0.999995	0.035371	T1_pro
CCDC18	0.92467	0.999995	0.0096842	T1_pro
IWS1	0.98646	0.999995	-0.014744	T1_pro
TMED10	0.8123	0.999995	-0.029887	T1_pro
SLC7A6OS	0.82859	0.999995	-0.034348	T1_pro
GALE	0.8478	0.999995	-0.045818	T1_pro
PSMB6	0.50502	0.999995	-0.047997	T1_pro
APELA	0.55542	0.999995	-0.062174	T1_pro
TOMM20	0.98961	0.999995	-0.071515	T1_pro
ACO2	0.68254	0.999995	-0.11131	T1_pro
TUFM	0.70302	0.999995	-0.11235	T1_pro
COX7A1	0.45895	0.999995	-0.11273	T1_pro
LHCGR	0.3269	0.999995	-0.12054	T1_pro
INTS7	0.55029	0.999995	-0.12928	T1_pro
HACE1	0.27761	0.999995	-0.13725	T1_pro
RPL32	0.50686	0.999995	-0.15912	T1_pro
LOC104968423	0.43033	0.999995	-0.16904	T1_pro
CCDC172	0.21335	0.943593	-0.17892	T1_pro
CNOT2	0.2988	0.999995	-0.1949	T1_pro
UBE2E3	0.07904	0.638761	-0.23716	T1_pro
LOC107131267	0.0062746	0.083253	-0.2387	T1_pro
PPP1R11	0.098023	0.715762	-0.26344	T1_pro
LOC100847880	0.040664	0.383194	-0.26999	T1_pro
EIF2S1	0.43871	0.999995	-0.29737	T1_pro
LOC510625	0.053614	0.481781	-0.31522	T1_pro
LOC101907627	0.42558	0.999995	-0.32193	T1_pro
SUDS3	0.047972	0.442314	-0.38443	T1_pro
MAD2L1	0.12104	0.783249	-0.52443	T1_pro
SCAP	4.5501e-06	7.4e-05	2.4907	T2_pro
CDK9	4.5501e-06	7.4e-05	1.6241	T2_pro
GTF2A2	4.5501e-06	7.4e-05	1.3785	T2_pro
SLC10A7	4.0951e-05	0.000543	1.3714	T2_pro
SMARCA4	4.5501e-06	7.4e-05	1.2453	T2_pro
NDC1	4.5501e-06	7.4e-05	1.1595	T2_pro
TARDBP	4.5501e-06	7.4e-05	1.1259	T2_pro
PFDN6	0.0023342	0.022084	1.0169	T2_pro
WDR92	0.00017745	0.002245	0.97534	T2_pro
UBE3D	4.0951e-05	0.000543	0.91902	T2_pro
CARM1	4.5501e-06	7.4e-05	0.87068	T2_pro
SUPT4H1	4.5501e-06	7.4e-05	0.79239	T2_pro
TELO2	2.275e-05	0.000321	0.77059	T2_pro
POLR2G	0.0062291	0.053179	0.7685	T2_pro
RNMT	4.5501e-06	7.4e-05	0.75281	T2_pro
RPTOR	0.00047776	0.005147	0.72516	T2_pro
METTL14	0.00045046	0.005001	0.68779	T2_pro
SMARCB1	0.00035036	0.003971	0.66818	T2_pro
CLP1	0.00067796	0.007093	0.651	T2_pro
GTF2F2	0.0042088	0.036929	0.6505	T2_pro
EIF3CL	0.0062564	0.053179	0.64233	T2_pro
SRP54	0.066454	0.424324	0.62977	T2_pro
SNAP23	0.066691	0.424324	0.62614	T2_pro
BAP1	0.0099328	0.079463	0.58344	T2_pro
TTC1	0.00047776	0.005147	0.57271	T2_pro
PPP1CB	0.18083	0.999995	0.54431	T2_pro
NUFIP2	0.0033716	0.031087	0.50962	T2_pro
ZNF367	0.00065066	0.006873	0.50425	T2_pro
TP53	4.5501e-06	7.4e-05	0.50418	T2_pro
ERBB2IP	0.0036719	0.033262	0.48547	T2_pro
SLC33A1	0.00025025	0.00296	0.46318	T2_pro
SAR1A	0.0041906	0.036929	0.45484	T2_pro
MCM3AP	0.01198	0.092979	0.45316	T2_pro
SUCO	0.018842	0.137584	0.45005	T2_pro
DNAJC8	0.0034444	0.031492	0.42361	T2_pro
RAN_AC_000167.1	0.21885	0.999995	0.39756	T2_pro
ATP6V1A	0.37004	0.999995	0.3768	T2_pro
EIF3M	0.20378	0.999995	0.36358	T2_pro
DHX15	0.038617	0.265917	0.35573	T2_pro
TMEM199	0.028197	0.199209	0.34835	T2_pro
TAF1A	0.0069116	0.057921	0.34277	T2_pro
EIF4G2	0.13766	0.814007	0.32578	T2_pro
ETF1	0.20895	0.999995	0.3219	T2_pro
RIC1	0.00032306	0.0037	0.30677	T2_pro
UBE2I	0.23543	0.999995	0.30451	T2_pro
UFSP2	0.0025253	0.023686	0.29204	T2_pro
PRELID1	0.33028	0.999995	0.2885	T2_pro
HSPA9	0.37045	0.999995	0.2881	T2_pro
RBL1	0.040173	0.273175	0.26881	T2_pro
ALG6	0.0099055	0.079463	0.26442	T2_pro
ATP6V1D	0.34263	0.999995	0.25775	T2_pro
SUPT5H	0.25934	0.999995	0.24589	T2_pro
CDH2	0.21226	0.999995	0.24215	T2_pro
UBA5	0.02695	0.191646	0.23725	T2_pro
RBM4B	0.058701	0.383026	0.23475	T2_pro
TRAPPC13	0.049054	0.327431	0.22811	T2_pro
POLR2H	0.24925	0.999995	0.22641	T2_pro
ALG8	0.074762	0.46748	0.21516	T2_pro
PMM2	0.34907	0.999995	0.21222	T2_pro
MPI	0.039745	0.271966	0.2113	T2_pro
PSMC3	0.517	0.999995	0.20457	T2_pro
DNM1L	0.058792	0.383026	0.19999	T2_pro
RICTOR	0.25034	0.999995	0.19684	T2_pro
PSMA4	0.31854	0.999995	0.19669	T2_pro
ATP6V1F	0.41362	0.999995	0.19419	T2_pro
NUP98	0.23226	0.999995	0.18109	T2_pro
GAR1	0.43833	0.999995	0.17163	T2_pro
CIAO1	0.642	0.999995	0.17026	T2_pro
CALR	0.44104	0.999995	0.16186	T2_pro
WASF2	0.40537	0.999995	0.15587	T2_pro
TRAPPC2	0.77823	0.999995	0.12791	T2_pro
CENPC	0.42719	0.999995	0.11583	T2_pro
SRP68	0.38172	0.999995	0.10385	T2_pro
TRAPPC4	0.47276	0.999995	0.093599	T2_pro
NFE2L1	0.45328	0.999995	0.087286	T2_pro
GRPEL1	0.73566	0.999995	0.086894	T2_pro
SEC16A	0.65099	0.999995	0.083105	T2_pro
ENO1	0.70034	0.999995	0.064326	T2_pro
SSX2IP	0.77159	0.999995	0.06421	T2_pro
SPTSSA	0.87209	0.999995	0.049152	T2_pro
TSEN15	0.75303	0.999995	0.031159	T2_pro
KLHDC2	0.6001	0.999995	0.022852	T2_pro
FAM98A	0.84125	0.999995	0.012016	T2_pro
RAG2	0.88299	0.999995	0.010179	T2_pro
LOC786974	0.89888	0.999995	0.0099803	T2_pro
OSBP	0.95905	0.999995	0.0081242	T2_pro
UBN1	0.95752	0.999995	0.0080593	T2_pro
LOC782942	0.989	0.999995	-0.011928	T2_pro
TMEM257	0.84527	0.999995	-0.021125	T2_pro
ELOVL3	0.61563	0.999995	-0.02206	T2_pro
ENPEP	0.62047	0.999995	-0.024998	T2_pro
NWD2	0.47198	0.999995	-0.031351	T2_pro
PIN4	0.54905	0.999995	-0.038888	T2_pro
TMEM115	0.64234	0.999995	-0.040537	T2_pro
GALNT3	0.91826	0.999995	-0.042169	T2_pro
LOC782057	0.98088	0.999995	-0.042503	T2_pro
APOO	0.54419	0.999995	-0.044711	T2_pro
RBM5	0.67078	0.999995	-0.045161	T2_pro
FABP2	0.79547	0.999995	-0.048048	T2_pro
MED30	0.81344	0.999995	-0.053811	T2_pro
ATP5J	0.5437	0.999995	-0.054367	T2_pro
HYOU1	0.78852	0.999995	-0.056473	T2_pro
LOC100847545	0.96642	0.999995	-0.056715	T2_pro
TSFM	0.92408	0.999995	-0.060606	T2_pro
LEO1	0.77901	0.999995	-0.06374	T2_pro
OR5T1	0.34197	0.999995	-0.066779	T2_pro
DTHD1	0.73948	0.999995	-0.070497	T2_pro
GJA9	0.57865	0.999995	-0.070906	T2_pro
LOC783812	0.49845	0.999995	-0.071273	T2_pro
ST7	0.80404	0.999995	-0.073443	T2_pro
OR2T12	0.62542	0.999995	-0.074611	T2_pro
TCERG1	0.88999	0.999995	-0.077658	T2_pro
SLC47A2	0.68967	0.999995	-0.086054	T2_pro
LOC100849008	0.59454	0.999995	-0.087854	T2_pro
UBE4B	0.94639	0.999995	-0.097689	T2_pro
SDHA	0.82676	0.999995	-0.10034	T2_pro
CFAP36	0.60614	0.999995	-0.1026	T2_pro
LAGE3	0.6028	0.999995	-0.1129	T2_pro
RSPH4A	0.51004	0.999995	-0.11326	T2_pro
LOC101904339	0.65625	0.999995	-0.11833	T2_pro
OR11L1	0.33345	0.999995	-0.11865	T2_pro
LOC782577	0.43147	0.999995	-0.12899	T2_pro
LOC782456	0.32105	0.999995	-0.13279	T2_pro
NPPB	0.22502	0.967695	-0.13403	T2_pro
LOC781828	0.48139	0.999995	-0.1341	T2_pro
SKP1	0.60728	0.999995	-0.13415	T2_pro
WBP11	0.31866	0.999995	-0.14244	T2_pro
LOC787760	0.32058	0.999995	-0.14821	T2_pro
HSD11B2	0.25791	0.995207	-0.15308	T2_pro
TTC33	0.2062	0.927031	-0.15327	T2_pro
LOC107132832	0.28768	0.999995	-0.15395	T2_pro
LOC100296670	0.079112	0.638761	-0.15626	T2_pro
RGS5	0.25629	0.995207	-0.15703	T2_pro
COX8A	0.41221	0.999995	-0.15728	T2_pro
NOV	0.27103	0.999995	-0.177	T2_pro
LOC101903478	0.10637	0.740083	-0.18833	T2_pro
CENPO	0.066909	0.576153	-0.23823	T2_pro
MIS12	0.72605	0.999995	-0.24235	T2_pro
WDR3	0.12055	0.783249	-0.3306	T2_pro
ATP2C1	0.00050506	0.009813	-0.37019	T2_pro
PGS1	0.00054146	0.010335	-0.39446	T2_pro
ACTR6	0.018341	0.202228	-0.44902	T2_pro
RPS9	0.24942	0.995207	-0.45642	T2_pro
CCT3	0.010652	0.083375	0.68867	T1_anti
RPLP0	0.033857	0.236132	0.60099	T1_anti
PSMC4	0.0036992	0.033262	0.58556	T1_anti
TOMM40	0.019989	0.144983	0.41179	T1_anti
SF3B6	0.010643	0.083375	0.39899	T1_anti
RBMX2	0.22151	0.999995	0.35855	T1_anti
YAP1	0.0075668	0.062845	0.34816	T1_anti
PISD	0.16454	0.957352	0.32342	T1_anti
UBL5	0.35083	0.999995	0.30403	T1_anti
LOC107132228	0.078757	0.486864	0.22904	T1_anti
ILF2	0.64907	0.999995	0.22112	T1_anti
TSEN54	0.25361	0.999995	0.17937	T1_anti
ERH	0.50347	0.999995	0.14796	T1_anti
SFPQ	0.88026	0.999995	0.14456	T1_anti
PRPS1	0.82858	0.999995	0.13004	T1_anti
RPL4	0.44253	0.999995	0.11616	T1_anti
CAPZB	0.74504	0.999995	0.093137	T1_anti
RPS20	0.81037	0.999995	0.088067	T1_anti
NAA50	0.8328	0.999995	0.076323	T1_anti
CPSF3L	0.71806	0.999995	0.065353	T1_anti
PCNA	0.93508	0.999995	0.05362	T1_anti
COPS6	0.91148	0.999995	0.044259	T1_anti
NDUFA3	0.94192	0.999995	0.018664	T1_anti
C21H14orf142	0.94758	0.999995	0.0056755	T1_anti
LOC104969352	0.95168	0.999995	0.0054672	T1_anti
UTP20	0.62349	0.999995	0.00042612	T1_anti
LOC510100	0.58075	0.999995	-0.0098665	T1_anti
LOC785752	0.67943	0.999995	-0.010391	T1_anti
LOC104972644	0.71542	0.999995	-0.011879	T1_anti
RPL9	0.93983	0.999995	-0.017814	T1_anti
DIEXF	0.96915	0.999995	-0.022636	T1_anti
LOC104968448	0.52808	0.999995	-0.02657	T1_anti
FNTB	0.54589	0.999995	-0.045554	T1_anti
DGCR8	0.62148	0.999995	-0.046495	T1_anti
NRDE2	0.8118	0.999995	-0.046993	T1_anti
ANKS4B	0.70829	0.999995	-0.059132	T1_anti
ODF1	0.91534	0.999995	-0.068673	T1_anti
GML	0.86464	0.999995	-0.086137	T1_anti
PUF60	0.76401	0.999995	-0.086751	T1_anti
FOXRED1	0.65418	0.999995	-0.087905	T1_anti
HNRNPA1	0.92744	0.999995	-0.091858	T1_anti
LOC788150	0.62267	0.999995	-0.094049	T1_anti
RRP12	0.69281	0.999995	-0.099449	T1_anti
LRR1	0.42436	0.999995	-0.10269	T1_anti
LETM1	0.80582	0.999995	-0.1122	T1_anti
RPS5	0.70618	0.999995	-0.11289	T1_anti
RFC4	0.41759	0.999995	-0.11939	T1_anti
RPS4X	0.69839	0.999995	-0.12032	T1_anti
LOC101903595	0.64141	0.999995	-0.12069	T1_anti
LOC100848572	0.37219	0.999995	-0.12112	T1_anti
TMEM174	0.36812	0.999995	-0.12209	T1_anti
SF3B3	0.83426	0.999995	-0.14868	T1_anti
MRPL33	0.67321	0.999995	-0.14888	T1_anti
ELL	0.50882	0.999995	-0.1575	T1_anti
POLA2	0.95843	0.999995	-0.15931	T1_anti
2007-09-01	0.6698	0.999995	-0.16037	T1_anti
LOC526757	0.24193	0.993293	-0.16448	T1_anti
DDX24	0.33829	0.999995	-0.16475	T1_anti
NOP16	0.54418	0.999995	-0.167	T1_anti
ZNHIT2	0.74369	0.999995	-0.16853	T1_anti
CHAF1B	0.51772	0.999995	-0.17676	T1_anti
RPS13	0.72243	0.999995	-0.17849	T1_anti
CDC7	0.47441	0.999995	-0.17999	T1_anti
PPAN	0.55699	0.999995	-0.18171	T1_anti
HAUS4	0.63514	0.999995	-0.18318	T1_anti
TMEM19	0.16419	0.893123	-0.18464	T1_anti
RARS2	0.48329	0.999995	-0.18577	T1_anti
POLR1A	0.53925	0.999995	-0.18609	T1_anti
DPH5	0.31825	0.999995	-0.18926	T1_anti
LOC790255	0.30037	0.999995	-0.19248	T1_anti
POLE	0.57818	0.999995	-0.19278	T1_anti
LOC784191	0.018432	0.202228	-0.19644	T1_anti
PKMYT1	0.29274	0.999995	-0.20175	T1_anti
NDC80	0.7758	0.999995	-0.21122	T1_anti
RPL7	0.46063	0.999995	-0.2156	T1_anti
NSMCE3	0.19674	0.918689	-0.21806	T1_anti
LOC101903924	0.3211	0.999995	-0.22457	T1_anti
RPS26	0.28067	0.999995	-0.22718	T1_anti
SDAD1	0.32393	0.999995	-0.22992	T1_anti
MYSM1	0.11854	0.783249	-0.23552	T1_anti
RPL6	0.73955	0.999995	-0.24639	T1_anti
DENND5A	0.02715	0.276632	-0.24689	T1_anti
RPL37	0.39044	0.999995	-0.25309	T1_anti
SIX1	0.040855	0.383194	-0.25406	T1_anti
GTF3C5	0.5286	0.999995	-0.25984	T1_anti
RCL1	0.54523	0.999995	-0.26317	T1_anti
FNTA	0.47795	0.999995	-0.26409	T1_anti
PDCD2L	0.1217	0.783249	-0.27108	T1_anti
UHRF1	0.16363	0.893123	-0.28045	T1_anti
POLD2	0.1762	0.908635	-0.28331	T1_anti
RSL1D1	0.18012	0.908635	-0.28406	T1_anti
USP37	0.1831	0.908635	-0.29591	T1_anti
ORC6	0.38764	0.999995	-0.29726	T1_anti
DTL	0.42078	0.999995	-0.3118	T1_anti
NOB1	0.27801	0.999995	-0.3188	T1_anti
KLF16	0.0066295	0.086103	-0.31951	T1_anti
SUPV3L1	0.22883	0.972521	-0.32572	T1_anti
LOC787269	0.17607	0.908635	-0.33043	T1_anti
BARD1	0.015857	0.18551	-0.34958	T1_anti
GNL3	0.025412	0.265851	-0.35644	T1_anti
BIRC5	0.3024	0.999995	-0.36698	T1_anti
NHP2	0.031218	0.308776	-0.36779	T1_anti
TNPO3	0.10887	0.748147	-0.36891	T1_anti
LOC107131125	0.02392	0.252667	-0.37149	T1_anti
PRIM1	0.25368	0.995207	-0.37619	T1_anti
DNA2	0.20929	0.933229	-0.37711	T1_anti
PRC1	0.20838	0.932995	-0.389	T1_anti
RRP9	0.30528	0.999995	-0.39771	T1_anti
PRPF19	0.44082	0.999995	-0.40677	T1_anti
WNK1	0.018587	0.202228	-0.40989	T1_anti
GLCCI1	4.5501e-06	0.000124	-0.42112	T1_anti
NPM1	0.085664	0.661324	-0.42532	T1_anti
MCM3	0.12239	0.783249	-0.43193	T1_anti
VIPAS39	0.00085997	0.015338	-0.44571	T1_anti
RBBP5	0.018351	0.202228	-0.44649	T1_anti
TEX10	0.021235	0.228752	-0.45755	T1_anti
RPS11	0.062505	0.54404	-0.46891	T1_anti
RAD51	0.1231	0.783249	-0.47831	T1_anti
RTFDC1	0.13095	0.804917	-0.48395	T1_anti
LOC101907085	0.51363	0.999995	-0.49243	T1_anti
PLK4	0.0055466	0.077367	-0.52305	T1_anti
XRCC3	4.5501e-06	0.000124	-0.52804	T1_anti
XPO1	0.1068	0.740083	-0.53687	T1_anti
NIP7	0.016394	0.187754	-0.56669	T1_anti
VPS18	4.5501e-06	0.000124	-0.56852	T1_anti
RPS8	0.085328	0.661324	-0.57435	T1_anti
HSD17B7	3.1851e-05	0.000722	-0.57441	T1_anti
GINS3	0.0011876	0.019001	-0.57448	T1_anti
ORC3	0.0014606	0.023031	-0.57817	T1_anti
TSC1	4.5501e-06	0.000124	-0.59579	T1_anti
URB2	0.08692	0.661324	-0.61072	T1_anti
TADA2A	0.00096917	0.016476	-0.6113	T1_anti
ACTG1	4.5501e-06	0.000124	-0.62832	T1_anti
DDX21	0.0022705	0.03431	-0.64262	T1_anti
CHD4	4.5501e-06	0.000124	-0.65352	T1_anti
TERF1	0.00012285	0.002673	-0.66424	T1_anti
POP5	0.0045364	0.064099	-0.66557	T1_anti
LOC104972647	0.33939	0.999995	-0.66604	T1_anti
POLD1	0.03727	0.358845	-0.68927	T1_anti
MCM6	0.02989	0.298347	-0.71072	T1_anti
DNAJC9	0.00090547	0.015889	-0.72944	T1_anti
GINS2	0.0011421	0.018546	-0.74281	T1_anti
C25H7orf26	4.5501e-06	0.000124	-0.74744	T1_anti
CDC45	0.0066477	0.086103	-0.77676	T1_anti
EBP	4.5501e-06	0.000124	-0.79577	T1_anti
E2F3	4.5501e-06	0.000124	-0.79682	T1_anti
LAS1L	0.00060516	0.011352	-0.81632	T1_anti
PPP4C	4.5501e-06	0.000124	-0.84041	T1_anti
FBXW11	4.5501e-06	0.000124	-0.84087	T1_anti
PPP2R2A	0.00014105	0.003009	-0.84353	T1_anti
USP7	0.005947	0.07988	-0.85781	T1_anti
PPP4R2	4.5501e-06	0.000124	-0.87302	T1_anti
PFN1	4.5501e-06	0.000124	-0.88563	T1_anti
VWA9	9.5552e-05	0.002122	-0.88968	T1_anti
TFDP1	4.5501e-06	0.000124	-0.91676	T1_anti
GAK	4.5501e-06	0.000124	-0.92629	T1_anti
LSM11	4.5501e-06	0.000124	-0.93019	T1_anti
VPS41	4.5501e-06	0.000124	-0.98469	T1_anti
TYMS	0.0028165	0.040858	-0.98941	T1_anti
AP2S1	4.5501e-06	0.000124	-1.0244	T1_anti
UBE2D3	3.1851e-05	0.000722	-1.0587	T1_anti
CYB5R4	4.5501e-06	0.000124	-1.1419	T1_anti
MCM2	0.001588	0.024682	-1.1507	T1_anti
CDC37	0.00098737	0.016527	-1.1508	T1_anti
ACTB	4.5501e-06	0.000124	-1.1667	T1_anti
TERF2	0.00050506	0.009813	-1.1699	T1_anti
MAU2	4.5501e-06	0.000124	-1.2051	T1_anti
UBE2N	4.5501e-06	0.000124	-1.297	T1_anti
MED12	4.5501e-06	0.000124	-1.5099	T1_anti
UBE2M	4.5501e-06	0.000124	-1.611	T1_anti
CCND1	3.1851e-05	0.000722	-1.8423	T1_anti
DBR1	0.066318	0.424324	0.64961	T2_anti
EIF3G	0.0086315	0.070083	0.531	T2_anti
RPS23	0.18652	0.999995	0.4997	T2_anti
RPL21	0.26046	0.999995	0.31686	T2_anti
PREB	0.79773	0.999995	0.23887	T2_anti
TBCD	0.36624	0.999995	0.2348	T2_anti
ISCA2	0.23689	0.999995	0.22858	T2_anti
CDC123	0.70418	0.999995	0.19963	T2_anti
ANAPC2	0.37422	0.999995	0.18505	T2_anti
G3BP2	0.042402	0.286544	0.17846	T2_anti
ELP3	0.51305	0.999995	0.14321	T2_anti
CCDC94	0.70127	0.999995	0.13721	T2_anti
PSMB1	0.85305	0.999995	0.13486	T2_anti
VCP	0.86634	0.999995	0.1302	T2_anti
CFAP20	0.73854	0.999995	0.12621	T2_anti
MGC148714	0.51387	0.999995	0.086054	T2_anti
MRPL28	0.79653	0.999995	0.072584	T2_anti
USP9Y_NW_003100855.1	0.77578	0.999995	0.068727	T2_anti
TRMT5	0.81205	0.999995	0.043544	T2_anti
LOC787051	0.9728	0.999995	0.037586	T2_anti
TUBGCP5	0.56796	0.999995	0.028897	T2_anti
NXT2	0.88837	0.999995	0.028303	T2_anti
HDAC3	0.73987	0.999995	0.025545	T2_anti
LOC788864	0.94073	0.999995	0.022833	T2_anti
USP36	0.96875	0.999995	0.019245	T2_anti
HOXC9	0.84765	0.999995	0.012016	T2_anti
LOC101903567	0.71264	0.999995	0.0083443	T2_anti
GSX2	0.93697	0.999995	0.0078101	T2_anti
SORCS1	0.96962	0.999995	0.0048868	T2_anti
SDE2	0.82482	0.999995	0.0024963	T2_anti
WDR81	0.80525	0.999995	-0.00099905	T2_anti
LOC101902808	0.68022	0.999995	-0.0043762	T2_anti
U2SURP	0.86285	0.999995	-0.0073093	T2_anti
LOC100849030	0.96673	0.999995	-0.019683	T2_anti
PSMD4	0.89058	0.999995	-0.019763	T2_anti
CSNK1A1	0.73301	0.999995	-0.022134	T2_anti
TIPIN	0.66089	0.999995	-0.02566	T2_anti
MRPL44	0.95302	0.999995	-0.02757	T2_anti
ZNF48	0.9191	0.999995	-0.037448	T2_anti
BCL3	0.4353	0.999995	-0.038281	T2_anti
IVL	0.97048	0.999995	-0.038438	T2_anti
PAF1	0.96291	0.999995	-0.039517	T2_anti
GRIK5	0.90844	0.999995	-0.040397	T2_anti
OR4C3	0.94317	0.999995	-0.041659	T2_anti
NPC1	0.488	0.999995	-0.044427	T2_anti
HIST1H3C	0.7542	0.999995	-0.048193	T2_anti
NONO	0.31543	0.999995	-0.048235	T2_anti
LSM14B	0.42718	0.999995	-0.062076	T2_anti
THBD	0.77786	0.999995	-0.062433	T2_anti
MRPS5	0.86139	0.999995	-0.066649	T2_anti
SMPDL3A	0.75605	0.999995	-0.070837	T2_anti
FCHSD1	0.62201	0.999995	-0.071325	T2_anti
DLGAP1	0.74753	0.999995	-0.072731	T2_anti
CYTH4	0.35393	0.999995	-0.078334	T2_anti
DTYMK	0.88248	0.999995	-0.082942	T2_anti
RITA1	0.55863	0.999995	-0.086661	T2_anti
RBM28	0.77808	0.999995	-0.08804	T2_anti
HNRNPL	0.91112	0.999995	-0.08919	T2_anti
EXOSC3	0.86637	0.999995	-0.091458	T2_anti
XRN2	0.66789	0.999995	-0.091735	T2_anti
GCDH	0.84521	0.999995	-0.096361	T2_anti
NKAP	0.55615	0.999995	-0.096995	T2_anti
TRMT6	0.85103	0.999995	-0.10072	T2_anti
THBS2	0.33465	0.999995	-0.11066	T2_anti
ELK4	0.59208	0.999995	-0.11243	T2_anti
LOC100298767	0.40499	0.999995	-0.11348	T2_anti
LOC619094	0.35748	0.999995	-0.11732	T2_anti
LOC100336402	0.54093	0.999995	-0.11841	T2_anti
CALML4	0.39425	0.999995	-0.1198	T2_anti
LOC100335675	0.3595	0.999995	-0.12289	T2_anti
PWP2	0.41875	0.999995	-0.12846	T2_anti
LOC100335290	0.20114	0.923361	-0.12858	T2_anti
STX16	0.30154	0.999995	-0.13307	T2_anti
EXOSC1	0.79186	0.999995	-0.13389	T2_anti
IPO13	0.8069	0.999995	-0.13489	T2_anti
DIDO1	0.45405	0.999995	-0.13688	T2_anti
GRAMD1A	0.32217	0.999995	-0.14564	T2_anti
NOP9	0.6621	0.999995	-0.14575	T2_anti
ZNF697	0.18745	0.908635	-0.14841	T2_anti
C11H2orf40	0.23745	0.982287	-0.14877	T2_anti
LOC107131136	0.33422	0.999995	-0.15015	T2_anti
LOC104970697	0.34022	0.999995	-0.15226	T2_anti
TUBD1	0.35236	0.999995	-0.15459	T2_anti
OR51T1	0.32658	0.999995	-0.1548	T2_anti
SKIV2L2	0.45883	0.999995	-0.15614	T2_anti
YTHDC1	0.44693	0.999995	-0.15925	T2_anti
BUB3	0.59982	0.999995	-0.16099	T2_anti
ADAMTS2	0.29753	0.999995	-0.16369	T2_anti
RPL38	0.83842	0.999995	-0.16551	T2_anti
CDC42	0.59343	0.999995	-0.16573	T2_anti
PPM1H	0.17775	0.908635	-0.16792	T2_anti
RIF1	0.46984	0.999995	-0.17114	T2_anti
LOC785898	0.16582	0.893123	-0.17323	T2_anti
NUDT16L1	0.10582	0.740083	-0.1749	T2_anti
RPL36AL	0.29447	0.999995	-0.17605	T2_anti
TMEM223	0.086238	0.661324	-0.17784	T2_anti
KAT7	0.068793	0.580206	-0.18162	T2_anti
RHBDF1	0.056926	0.499481	-0.18919	T2_anti
UBALD1	0.26446	0.999995	-0.18959	T2_anti
PHF13	0.29242	0.999995	-0.19296	T2_anti
LOC101903506	0.18874	0.908635	-0.19373	T2_anti
FURIN	0.51214	0.999995	-0.20339	T2_anti
NCOR2	0.078912	0.638761	-0.21028	T2_anti
SNAPC5	0.42997	0.999995	-0.21331	T2_anti
OXNAD1	0.035523	0.345076	-0.22751	T2_anti
DDX49	0.48382	0.999995	-0.23241	T2_anti
TIMM17A	0.29787	0.999995	-0.23497	T2_anti
TSG101	0.54489	0.999995	-0.23649	T2_anti
CFDP1	0.19434	0.918689	-0.23926	T2_anti
LOC104969408	0.21908	0.949647	-0.23937	T2_anti
POLE3	0.25564	0.995207	-0.24159	T2_anti
HAUS6	0.30273	0.999995	-0.24893	T2_anti
POLR3K	0.81497	0.999995	-0.25361	T2_anti
LONP1	0.45937	0.999995	-0.25657	T2_anti
DMAP1	0.23092	0.972715	-0.26154	T2_anti
LOC789293	0.079258	0.638761	-0.28149	T2_anti
WDR1	0.54853	0.999995	-0.28568	T2_anti
RPS7	0.47099	0.999995	-0.28973	T2_anti
PRPF38B	0.64206	0.999995	-0.29124	T2_anti
CEP350	0.026686	0.276521	-0.31392	T2_anti
TRIM38	0.00019565	0.004016	-0.33156	T2_anti
ADAM17	0.016749	0.189821	-0.34001	T2_anti
VPS25	0.26511	0.999995	-0.3536	T2_anti
MGEA5	0.00018655	0.003903	-0.35669	T2_anti
INTS6	0.01613	0.186697	-0.35753	T2_anti
PNKP	0.14509	0.841298	-0.36678	T2_anti
HIST1H2BI	0.014683	0.173644	-0.37261	T2_anti
PWP1	0.010816	0.135257	-0.37332	T2_anti
DPH2	3.1851e-05	0.000722	-0.37439	T2_anti
UTP18	0.10559	0.740083	-0.37466	T2_anti
TINF2	0.096903	0.71237	-0.3843	T2_anti
CFL1	0.013018	0.157371	-0.39304	T2_anti
PPP2CA	0.027214	0.276632	-0.39683	T2_anti
MYBBP1A	0.13243	0.804939	-0.40214	T2_anti
RPS28	0.50219	0.999995	-0.40527	T2_anti
UBE2L3	0.02169	0.231363	-0.40925	T2_anti
CHORDC1	0.037688	0.359693	-0.42908	T2_anti
CHMP2A	0.20415	0.925474	-0.43266	T2_anti
RPL36	0.15837	0.87468	-0.43485	T2_anti
NUDC	0.054023	0.481781	-0.43791	T2_anti
CDK2	4.5501e-06	0.000124	-0.4381	T2_anti
RPL27	0.12602	0.792278	-0.44258	T2_anti
CARS	0.050875	0.462005	-0.44486	T2_anti
FTSJ3	0.1954	0.918689	-0.46696	T2_anti
NEK7	4.5501e-06	0.000124	-0.46976	T2_anti
XRCC2	0.0011421	0.018546	-0.47074	T2_anti
MYBL1	4.5501e-06	0.000124	-0.49806	T2_anti
RBX1	0.031755	0.311257	-0.50345	T2_anti
DIS3	0.091461	0.690099	-0.50773	T2_anti
HUWE1	0.0080309	0.102796	-0.53829	T2_anti
RPL37A	0.11377	0.773608	-0.54044	T2_anti
SS18L2	0.10065	0.726936	-0.55157	T2_anti
RAD51D	0.00094187	0.016266	-0.55907	T2_anti
LOC100297540	0.00070526	0.013006	-0.58107	T2_anti
GINS1	0.0026345	0.039265	-0.58629	T2_anti
CNOT7	1.365e-05	0.000362	-0.60418	T2_anti
RPL23A	0.0057832	0.078651	-0.61259	T2_anti
WDR5	0.0057468	0.078651	-0.62154	T2_anti
TXNRD1	4.5501e-06	0.000124	-0.62806	T2_anti
TONSL	0.0033989	0.048658	-0.64322	T2_anti
CSRP2BP	3.1851e-05	0.000722	-0.64412	T2_anti
BLOC1S1	4.5501e-06	0.000124	-0.6515	T2_anti
VPS16	4.5501e-06	0.000124	-0.65263	T2_anti
HNRNPH1	3.1851e-05	0.000722	-0.65973	T2_anti
EMSY	0.00037766	0.007609	-0.66184	T2_anti
C3H1orf109	0.0027528	0.040474	-0.66776	T2_anti
HSPA8	2.275e-05	0.000589	-0.72398	T2_anti
SF1	0.012162	0.148682	-0.72722	T2_anti
RPL15	0.24644	0.995207	-0.76026	T2_anti
XPO5	0.00073256	0.013284	-0.76209	T2_anti
IRF2	4.5501e-06	0.000124	-0.77031	T2_anti
CNOT3	0.0021704	0.033259	-0.77378	T2_anti
TSC2	4.5501e-06	0.000124	-0.77723	T2_anti
VPS39	4.5501e-06	0.000124	-0.83368	T2_anti
SMC4	0.009587	0.121287	-0.84699	T2_anti
SOD1	4.5501e-06	0.000124	-0.87896	T2_anti
YEATS2	4.5501e-06	0.000124	-0.932	T2_anti
CHMP5	4.5501e-06	0.000124	-0.95273	T2_anti
SMC1A	0.01178	0.145646	-1.052	T2_anti
PCBP1	4.5501e-06	0.000124	-1.0822	T2_anti
TIPRL	4.5501e-06	0.000124	-1.1511	T2_anti
NELFB	4.5501e-06	0.000124	-1.2218	T2_anti
CDK4	4.5501e-06	0.000124	-1.3795	T2_anti
LIN37	0.01229	0.093506	0.38414	neutral
EIF1	0.067091	0.42439	0.19897	neutral
STAC	0.22873	0.999995	0.18276	neutral
JUN	0.37245	0.999995	0.16251	neutral
CPSF4	0.44318	0.999995	0.12314	neutral
SLURP1	0.66933	0.999995	0.10604	neutral
CD300LG	0.63887	0.999995	0.091359	neutral
ARFIP2	0.56415	0.999995	0.086941	neutral
C21H15orf39	0.55316	0.999995	0.085171	neutral
KIAA0408	0.66245	0.999995	0.083896	neutral
PRPF18	0.68718	0.999995	0.077871	neutral
ADAMTS13	0.90753	0.999995	0.06429	neutral
PTPRC	0.47639	0.999995	0.0579	neutral
PAX1	0.65096	0.999995	0.051005	neutral
DAZAP2	0.82523	0.999995	0.03628	neutral
MICAL3	0.8079	0.999995	0.030499	neutral
PROSAPIP1	0.43666	0.999995	0.026888	neutral
C16H1orf101	0.80761	0.999995	0.021795	neutral
NECAB3	0.88157	0.999995	0.0040604	neutral
PDXP	0.6638	0.999995	-0.001733	neutral
ISM2	0.66736	0.999995	-0.0055043	neutral
FEZF2	0.75271	0.999995	-0.009063	neutral
ZDHHC19	0.5495	0.999995	-0.016141	neutral
PTPRZ1	0.73333	0.999995	-0.017052	neutral
C29H11orf24	0.83962	0.999995	-0.018426	neutral
HSD17B8	0.56167	0.999995	-0.023807	neutral
CD3E	0.36008	0.999995	-0.026831	neutral
MRPL13	0.83728	0.999995	-0.02699	neutral
GDF11	0.58888	0.999995	-0.045727	neutral
NPPC	0.73983	0.999995	-0.045852	neutral
HAMP	0.62655	0.999995	-0.046615	neutral
FAM129C	0.70537	0.999995	-0.048009	neutral
NENF	0.42272	0.999995	-0.061355	neutral
COPS8	0.88728	0.999995	-0.066167	neutral
KLHDC7B	0.46678	0.999995	-0.074762	neutral
FRMPD4	0.61744	0.999995	-0.077113	neutral
C25H16orf90	0.43147	0.999995	-0.078432	neutral
RGMB	0.5032	0.999995	-0.078668	neutral
ZSCAN10	0.68883	0.999995	-0.090257	neutral
HPCAL4	0.55951	0.999995	-0.091351	neutral
CHST1	0.79682	0.999995	-0.091517	neutral
METTL8	0.42475	0.999995	-0.092659	neutral
RSAD2	0.46238	0.999995	-0.10599	neutral
MTG1	0.59684	0.999995	-0.10639	neutral
ANAPC4	0.73273	0.999995	-0.10648	neutral
METTL7B	0.59635	0.999995	-0.10974	neutral
SDS	0.4698	0.999995	-0.11183	neutral
CAMSAP3	0.42738	0.999995	-0.11911	neutral
TREX2	0.77406	0.999995	-0.12157	neutral
ZFR2	0.18221	0.908635	-0.12324	neutral
NUCKS1	0.44728	0.999995	-0.12395	neutral
OR8G2	0.39561	0.999995	-0.12527	neutral
KRT84	0.17447	0.908635	-0.13224	neutral
GJD4	0.43478	0.999995	-0.13766	neutral
CD7	0.45347	0.999995	-0.13854	neutral
RP1	0.32515	0.999995	-0.13941	neutral
ZNF135	0.35541	0.999995	-0.14502	neutral
DKKL1	0.25782	0.995207	-0.14741	neutral
IKZF4	0.38633	0.999995	-0.15028	neutral
ETAA1	0.40136	0.999995	-0.15296	neutral
NCR1	0.35869	0.999995	-0.15628	neutral
IL17RE	0.32198	0.999995	-0.1581	neutral
BTBD3	0.35673	0.999995	-0.16098	neutral
KIAA1958	0.2143	0.943981	-0.16939	neutral
MRPL46	0.42379	0.999995	-0.17554	neutral
RRAGB	0.18748	0.908635	-0.18069	neutral
TAS2R42	0.2721	0.999995	-0.18272	neutral
ZHX3	0.050956	0.462005	-0.18761	neutral
PRSS57	0.15463	0.85833	-0.18789	neutral
SLC6A7	0.26123	0.999995	-0.1888	neutral
TMEM51	0.21111	0.937503	-0.19458	neutral
PPP1R3D	0.31604	0.999995	-0.19891	neutral
MTMR7	0.11597	0.783249	-0.20981	neutral
MLH3	0.20542	0.927031	-0.21376	neutral
SH3BP5	0.16545	0.893123	-0.22093	neutral
FAM43A	0.14674	0.841298	-0.22494	neutral
ZNF404	0.18168	0.908635	-0.23983	neutral
YOD1	0.014183	0.169568	-0.25075	neutral
NOL8	0.34126	0.999995	-0.25774	neutral
ATOX1	0.092963	0.692764	-0.27539	neutral
FAM204A	0.19669	0.918689	-0.28944	neutral
NDUFC1	0.10933	0.748147	-0.29894	neutral
PES1	0.28054	0.999995	-0.37551	neutral
nc_guide150534	0.18922	0.999995	0.32319	ctrl
nc_guide319671	0.1976	0.999995	0.31637	ctrl
nc_guide17471	0.17774	0.999995	0.31605	ctrl
nc_guide101964	0.18877	0.999995	0.29472	ctrl
nc_guide258221	0.19516	0.999995	0.27716	ctrl
nc_guide172869	0.23011	0.999995	0.26981	ctrl
nc_guide287804	0.22775	0.999995	0.26157	ctrl
nc_guide43580	0.20539	0.999995	0.25031	ctrl
nc_guide251373	0.23428	0.999995	0.24441	ctrl
nc_guide189516	0.21425	0.999995	0.24369	ctrl
nc_guide166640	0.23695	0.999995	0.2367	ctrl
nc_guide227366	0.23961	0.999995	0.23157	ctrl
nc_guide185107	0.24771	0.999995	0.22631	ctrl
nc_guide118924	0.25892	0.999995	0.22401	ctrl
nc_guide346522	0.28124	0.999995	0.22212	ctrl
nc_guide198320	0.23319	0.999995	0.22183	ctrl
nc_guide73209	0.23152	0.999995	0.21999	ctrl
nc_guide363309	0.26131	0.999995	0.2172	ctrl
nc_guide268334	0.23102	0.999995	0.21703	ctrl
nc_guide365050	0.22795	0.999995	0.21552	ctrl
nc_guide241044	0.24939	0.999995	0.2152	ctrl
nc_guide241396	0.24614	0.999995	0.21211	ctrl
nc_guide33322	0.23383	0.999995	0.20928	ctrl
nc_guide132814	0.27432	0.999995	0.19969	ctrl
nc_guide360593	0.2593	0.999995	0.19657	ctrl
nc_guide81424	0.29327	0.999995	0.19605	ctrl
nc_guide244046	0.26198	0.999995	0.18992	ctrl
nc_guide305895	0.28385	0.999995	0.18545	ctrl
nc_guide42150	0.27508	0.999995	0.17533	ctrl
nc_guide130867	0.28445	0.999995	0.17117	ctrl
nc_guide135567	0.30385	0.999995	0.15525	ctrl
nc_guide62228	0.28034	0.999995	0.15277	ctrl
nc_guide348191	0.29566	0.999995	0.15048	ctrl
nc_guide168779	0.30821	0.999995	0.14396	ctrl
nc_guide343202	0.28857	0.999995	0.1421	ctrl
nc_guide289452	0.29217	0.999995	0.14	ctrl
nc_guide211624	0.31685	0.999995	0.13379	ctrl
nc_guide61485	0.29862	0.999995	0.13158	ctrl
nc_guide348786	0.3141	0.999995	0.12713	ctrl
nc_guide183888	0.30724	0.999995	0.12681	ctrl
nc_guide68198	0.32143	0.999995	0.12467	ctrl
nc_guide86588	0.31511	0.999995	0.12374	ctrl
nc_guide350408	0.32897	0.999995	0.1229	ctrl
nc_guide5922	0.33684	0.999995	0.12259	ctrl
nc_guide203117	0.33373	0.999995	0.11486	ctrl
nc_guide21850	0.32308	0.999995	0.11379	ctrl
nc_guide38483	0.33152	0.999995	0.11123	ctrl
nc_guide343642	0.32909	0.999995	0.11074	ctrl
nc_guide338212	0.33171	0.999995	0.10986	ctrl
nc_guide79687	0.34146	0.999995	0.10552	ctrl
nc_guide243603	0.37798	0.999995	0.10171	ctrl
nc_guide355439	0.33927	0.999995	0.10118	ctrl
nc_guide150547	0.32507	0.999995	0.10116	ctrl
nc_guide325111	0.35887	0.999995	0.09829	ctrl
nc_guide65132	0.34252	0.999995	0.096346	ctrl
nc_guide291851	0.35008	0.999995	0.092824	ctrl
nc_guide606	0.35753	0.999995	0.085935	ctrl
nc_guide176136	0.35723	0.999995	0.080853	ctrl
nc_guide179139	0.37592	0.999995	0.080407	ctrl
nc_guide221996	0.37923	0.999995	0.080278	ctrl
nc_guide151332	0.3753	0.999995	0.080244	ctrl
nc_guide104039	0.36146	0.999995	0.079914	ctrl
nc_guide163963	0.37858	0.999995	0.077024	ctrl
nc_guide116293	0.37147	0.999995	0.075494	ctrl
nc_guide327909	0.38226	0.999995	0.070901	ctrl
nc_guide73006	0.38481	0.999995	0.065863	ctrl
nc_guide318666	0.37763	0.999995	0.063742	ctrl
nc_guide220934	0.39476	0.999995	0.061765	ctrl
nc_guide247444	0.38617	0.999995	0.059719	ctrl
nc_guide100718	0.41482	0.999995	0.052888	ctrl
nc_guide331211	0.3987	0.999995	0.052561	ctrl
nc_guide359776	0.40379	0.999995	0.052468	ctrl
nc_guide86877	0.4021	0.999995	0.051253	ctrl
nc_guide2827	0.40727	0.999995	0.04904	ctrl
nc_guide284477	0.39838	0.999995	0.048587	ctrl
nc_guide110091	0.41228	0.999995	0.046385	ctrl
nc_guide337511	0.41351	0.999995	0.044261	ctrl
nc_guide238356	0.40879	0.999995	0.042255	ctrl
nc_guide344728	0.40715	0.999995	0.041121	ctrl
nc_guide259133	0.41316	0.999995	0.039684	ctrl
nc_guide305869	0.422	0.999995	0.037053	ctrl
nc_guide114686	0.42007	0.999995	0.03676	ctrl
nc_guide313587	0.43045	0.999995	0.036675	ctrl
nc_guide282042	0.42105	0.999995	0.036045	ctrl
nc_guide162172	0.41529	0.999995	0.034677	ctrl
nc_guide150973	0.42308	0.999995	0.034218	ctrl
nc_guide89626	0.42821	0.999995	0.033841	ctrl
nc_guide26202	0.42538	0.999995	0.033743	ctrl
nc_guide146473	0.42274	0.999995	0.033613	ctrl
nc_guide184453	0.41908	0.999995	0.033291	ctrl
nc_guide122251	0.42594	0.999995	0.0304	ctrl
nc_guide192066	0.42682	0.999995	0.028939	ctrl
nc_guide210864	0.43259	0.999995	0.028276	ctrl
nc_guide157448	0.42992	0.999995	0.028012	ctrl
nc_guide317315	0.43313	0.999995	0.0258	ctrl
nc_guide282363	0.43684	0.999995	0.024966	ctrl
nc_guide138391	0.43129	0.999995	0.024896	ctrl
nc_guide361673	0.43765	0.999995	0.023941	ctrl
nc_guide321443	0.43502	0.999995	0.02353	ctrl
nc_guide50408	0.43649	0.999995	0.022742	ctrl
nc_guide226443	0.4441	0.999995	0.01986	ctrl
nc_guide209629	0.44215	0.999995	0.019724	ctrl
nc_guide28673	0.44863	0.999995	0.016086	ctrl
nc_guide184797	0.45838	0.999995	0.011313	ctrl
nc_guide108249	0.45608	0.999995	0.011304	ctrl
nc_guide146730	0.45435	0.999995	0.010829	ctrl
nc_guide156514	0.45599	0.999995	0.010738	ctrl
nc_guide129057	0.45772	0.999995	0.010594	ctrl
nc_guide310374	0.45667	0.999995	0.0099938	ctrl
nc_guide78646	0.45984	0.999995	0.0084038	ctrl
nc_guide66042	0.46103	0.999995	0.0055602	ctrl
nc_guide229450	0.46264	0.999995	0.004984	ctrl
nc_guide144518	0.46846	0.999995	0.0012452	ctrl
nc_guide213222	0.52916	0.999995	-0.00054322	ctrl
nc_guide165417	0.52702	0.999995	-0.0031924	ctrl
nc_guide55468	0.52531	0.999995	-0.0053331	ctrl
nc_guide94571	0.52498	0.999995	-0.0055488	ctrl
nc_guide206272	0.52486	0.999995	-0.0057482	ctrl
nc_guide363263	0.5175	0.999995	-0.011368	ctrl
nc_guide46146	0.51386	0.999995	-0.012987	ctrl
nc_guide30010	0.5147	0.999995	-0.013364	ctrl
nc_guide276771	0.51002	0.999995	-0.017025	ctrl
nc_guide336011	0.51107	0.999995	-0.01769	ctrl
nc_guide305970	0.5105	0.999995	-0.017879	ctrl
nc_guide325069	0.5077	0.999995	-0.018282	ctrl
nc_guide343851	0.50788	0.999995	-0.019246	ctrl
nc_guide119967	0.50395	0.999995	-0.019833	ctrl
nc_guide242982	0.50509	0.999995	-0.022274	ctrl
nc_guide127173	0.49632	0.999995	-0.023145	ctrl
nc_guide227964	0.51092	0.999995	-0.023316	ctrl
nc_guide114173	0.50151	0.999995	-0.02401	ctrl
nc_guide307868	0.49546	0.999995	-0.026786	ctrl
nc_guide123966	0.48476	0.999995	-0.029094	ctrl
nc_guide347954	0.48988	0.999995	-0.031636	ctrl
nc_guide150757	0.48078	0.999995	-0.034625	ctrl
nc_guide164382	0.49422	0.999995	-0.035514	ctrl
nc_guide68580	0.48266	0.999995	-0.038319	ctrl
nc_guide288444	0.47461	0.999995	-0.040169	ctrl
nc_guide139507	0.46103	0.999995	-0.047128	ctrl
nc_guide221447	0.46075	0.999995	-0.048616	ctrl
nc_guide22963	0.46742	0.999995	-0.051293	ctrl
nc_guide74626	0.46655	0.999995	-0.051444	ctrl
nc_guide194845	0.45724	0.999995	-0.053728	ctrl
nc_guide240862	0.43999	0.999995	-0.054365	ctrl
nc_guide3451	0.49772	0.999995	-0.056545	ctrl
nc_guide24982	0.46512	0.999995	-0.058707	ctrl
nc_guide105271	0.44188	0.999995	-0.059333	ctrl
nc_guide298715	0.4441	0.999995	-0.059346	ctrl
nc_guide268094	0.44497	0.999995	-0.059367	ctrl
nc_guide150792	0.4476	0.999995	-0.061949	ctrl
nc_guide55008	0.45288	0.999995	-0.062142	ctrl
nc_guide169501	0.44863	0.999995	-0.063084	ctrl
nc_guide141070	0.45528	0.999995	-0.067605	ctrl
nc_guide86625	0.41433	0.999995	-0.072806	ctrl
nc_guide188319	0.44656	0.999995	-0.073349	ctrl
nc_guide225178	0.43383	0.999995	-0.073577	ctrl
nc_guide179250	0.43129	0.999995	-0.073798	ctrl
nc_guide23850	0.4223	0.999995	-0.074626	ctrl
nc_guide360254	0.40858	0.999995	-0.076997	ctrl
nc_guide20704	0.4133	0.999995	-0.077471	ctrl
nc_guide209278	0.42028	0.999995	-0.077559	ctrl
nc_guide315452	0.42007	0.999995	-0.078687	ctrl
nc_guide40368	0.41501	0.999995	-0.078766	ctrl
nc_guide132988	0.41461	0.999995	-0.079368	ctrl
nc_guide25476	0.42105	0.999995	-0.080791	ctrl
nc_guide333277	0.40774	0.999995	-0.082143	ctrl
nc_guide343685	0.43022	0.999995	-0.082422	ctrl
nc_guide236283	0.41299	0.999995	-0.083679	ctrl
nc_guide256582	0.40654	0.999995	-0.085975	ctrl
nc_guide205529	0.42735	0.999995	-0.08598	ctrl
nc_guide298731	0.40063	0.999995	-0.087259	ctrl
nc_guide259817	0.41973	0.999995	-0.088385	ctrl
nc_guide317086	0.41582	0.999995	-0.088904	ctrl
nc_guide267426	0.39986	0.999995	-0.089407	ctrl
nc_guide333049	0.40752	0.999995	-0.091231	ctrl
nc_guide356417	0.41156	0.999995	-0.091606	ctrl
nc_guide263739	0.40404	0.999995	-0.093259	ctrl
nc_guide174305	0.39823	0.999995	-0.093951	ctrl
nc_guide54909	0.39394	0.999995	-0.095658	ctrl
nc_guide62742	0.39226	0.999995	-0.097906	ctrl
nc_guide259795	0.39733	0.999995	-0.098072	ctrl
nc_guide268527	0.39161	0.999995	-0.09993	ctrl
nc_guide361741	0.37798	0.999995	-0.10023	ctrl
nc_guide46646	0.39527	0.999995	-0.10124	ctrl
nc_guide324876	0.38845	0.999995	-0.1019	ctrl
nc_guide129620	0.38345	0.999995	-0.10271	ctrl
nc_guide24853	0.3806	0.999995	-0.10327	ctrl
nc_guide306448	0.38481	0.999995	-0.10643	ctrl
nc_guide217573	0.35887	0.999995	-0.11166	ctrl
nc_guide247619	0.36645	0.999995	-0.11179	ctrl
nc_guide301935	0.34728	0.999995	-0.11475	ctrl
nc_guide236433	0.36707	0.999995	-0.11553	ctrl
nc_guide199281	0.37811	0.999995	-0.11676	ctrl
nc_guide48835	0.37955	0.999995	-0.11905	ctrl
nc_guide207717	0.3327	0.999995	-0.1193	ctrl
nc_guide367035	0.37268	0.999995	-0.12117	ctrl
nc_guide134392	0.34496	0.999995	-0.12401	ctrl
nc_guide237597	0.3712	0.999995	-0.12467	ctrl
nc_guide85194	0.36479	0.999995	-0.12539	ctrl
nc_guide310400	0.37012	0.999995	-0.12549	ctrl
nc_guide232954	0.33075	0.999995	-0.12963	ctrl
nc_guide262749	0.33424	0.999995	-0.12999	ctrl
nc_guide183639	0.32485	0.999995	-0.13252	ctrl
nc_guide205624	0.30433	0.999995	-0.13471	ctrl
nc_guide148155	0.33909	0.999995	-0.1359	ctrl
nc_guide92112	0.36418	0.999995	-0.1368	ctrl
nc_guide318819	0.34184	0.999995	-0.1384	ctrl
nc_guide156567	0.34454	0.999995	-0.13973	ctrl
nc_guide341299	0.31968	0.999995	-0.14067	ctrl
nc_guide74	0.32721	0.999995	-0.14216	ctrl
nc_guide55844	0.33511	0.999995	-0.1433	ctrl
nc_guide296153	0.30355	0.999995	-0.14354	ctrl
nc_guide294091	0.33107	0.999995	-0.14465	ctrl
nc_guide102461	0.30528	0.999995	-0.14507	ctrl
nc_guide10783	0.33034	0.999995	-0.15471	ctrl
nc_guide164312	0.32937	0.999995	-0.15491	ctrl
nc_guide63049	0.28169	0.999995	-0.15594	ctrl
nc_guide155918	0.26669	0.999995	-0.15758	ctrl
nc_guide15084	0.29907	0.999995	-0.16267	ctrl
nc_guide125651	0.33958	0.999995	-0.16365	ctrl
nc_guide112360	0.31009	0.999995	-0.1642	ctrl
nc_guide258410	0.30993	0.999995	-0.16446	ctrl
nc_guide333985	0.27556	0.999995	-0.16475	ctrl
nc_guide128720	0.2927	0.999995	-0.16618	ctrl
nc_guide331588	0.30591	0.999995	-0.16989	ctrl
nc_guide125031	0.28463	0.999995	-0.17081	ctrl
nc_guide350889	0.27397	0.999995	-0.17081	ctrl
nc_guide272173	0.31312	0.999995	-0.17082	ctrl
nc_guide312947	0.27594	0.999995	-0.17512	ctrl
nc_guide17736	0.30846	0.999995	-0.17536	ctrl
nc_guide302380	0.27721	0.999995	-0.17541	ctrl
nc_guide26432	0.25795	0.995207	-0.17589	ctrl
nc_guide245386	0.28724	0.999995	-0.1766	ctrl
nc_guide134847	0.32537	0.999995	-0.17688	ctrl
nc_guide308708	0.27128	0.999995	-0.17693	ctrl
nc_guide249870	0.30684	0.999995	-0.17927	ctrl
nc_guide91027	0.33285	0.999995	-0.18104	ctrl
nc_guide198376	0.28613	0.999995	-0.18187	ctrl
nc_guide333980	0.26215	0.999995	-0.18237	ctrl
nc_guide307866	0.25759	0.995207	-0.18572	ctrl
nc_guide48881	0.25725	0.995207	-0.18635	ctrl
nc_guide325096	0.2318	0.972715	-0.18803	ctrl
nc_guide99228	0.27688	0.999995	-0.18987	ctrl
nc_guide220605	0.22275	0.961712	-0.19568	ctrl
nc_guide267526	0.23656	0.982287	-0.19583	ctrl
nc_guide364418	0.25955	0.997848	-0.19629	ctrl
nc_guide31407	0.25464	0.995207	-0.1964	ctrl
nc_guide367342	0.25334	0.995207	-0.19688	ctrl
nc_guide155122	0.27283	0.999995	-0.19968	ctrl
nc_guide22743	0.2471	0.995207	-0.20025	ctrl
nc_guide187761	0.25516	0.995207	-0.20306	ctrl
nc_guide12480	0.29782	0.999995	-0.20544	ctrl
nc_guide190005	0.2186	0.949647	-0.20577	ctrl
nc_guide8569	0.24948	0.995207	-0.20606	ctrl
nc_guide311426	0.30179	0.999995	-0.20612	ctrl
nc_guide281190	0.25315	0.995207	-0.21033	ctrl
nc_guide2289	0.28803	0.999995	-0.21095	ctrl
nc_guide358676	0.19486	0.918689	-0.21288	ctrl
nc_guide10977	0.23412	0.97593	-0.21328	ctrl
nc_guide292704	0.34314	0.999995	-0.21393	ctrl
nc_guide334062	0.21582	0.944312	-0.21435	ctrl
nc_guide355618	0.2038	0.925474	-0.21523	ctrl
nc_guide335635	0.24025	0.990118	-0.21748	ctrl
nc_guide364970	0.22658	0.97055	-0.22059	ctrl
nc_guide73162	0.18792	0.908635	-0.23248	ctrl
nc_guide149630	0.19235	0.918689	-0.23318	ctrl
nc_guide258180	0.21612	0.944312	-0.23696	ctrl
nc_guide61436	0.23245	0.972715	-0.23915	ctrl
nc_guide27083	0.24927	0.995207	-0.23982	ctrl
nc_guide323432	0.18039	0.908635	-0.24461	ctrl
nc_guide109639	0.19879	0.92035	-0.24684	ctrl
nc_guide138813	0.17784	0.908635	-0.24973	ctrl
nc_guide110221	0.17992	0.908635	-0.2511	ctrl
nc_guide83525	0.17928	0.908635	-0.25572	ctrl
nc_guide107714	0.14432	0.841298	-0.25577	ctrl
nc_guide199458	0.17005	0.908635	-0.25849	ctrl
nc_guide102232	0.20037	0.923361	-0.25876	ctrl
nc_guide305408	0.17244	0.908635	-0.25913	ctrl
nc_guide309432	0.18635	0.908635	-0.26215	ctrl
nc_guide350459	0.23227	0.972715	-0.26862	ctrl
nc_guide320520	0.13346	0.806683	-0.27028	ctrl
nc_guide130135	0.15424	0.85833	-0.2716	ctrl
nc_guide288798	0.17485	0.908635	-0.2746	ctrl
nc_guide249417	0.19541	0.918689	-0.27781	ctrl
nc_guide359243	0.13948	0.825683	-0.28224	ctrl
nc_guide119360	0.17627	0.908635	-0.28226	ctrl
nc_guide292784	0.16527	0.893123	-0.28412	ctrl
nc_guide319819	0.14602	0.841298	-0.28573	ctrl
nc_guide322905	0.15453	0.85833	-0.28673	ctrl
nc_guide285762	0.18425	0.908635	-0.28688	ctrl
nc_guide323535	0.20263	0.925474	-0.28937	ctrl
nc_guide188699	0.1876	0.908635	-0.29552	ctrl
nc_guide191278	0.1886	0.908635	-0.29785	ctrl
nc_guide361670	0.14146	0.831924	-0.29803	ctrl
nc_guide171642	0.12498	0.790554	-0.30138	ctrl
nc_guide34267	0.13784	0.82404	-0.30407	ctrl
nc_guide40807	0.15101	0.85833	-0.30663	ctrl
nc_guide111710	0.1983	0.92035	-0.30674	ctrl
nc_guide106419	0.15196	0.85833	-0.30683	ctrl
nc_guide359787	0.12671	0.792278	-0.30852	ctrl
nc_guide134559	0.1193	0.783249	-0.31666	ctrl
nc_guide319425	0.13006	0.803977	-0.3181	ctrl
nc_guide199563	0.15384	0.85833	-0.31932	ctrl
nc_guide162094	0.13964	0.825683	-0.3209	ctrl
nc_guide218861	0.12091	0.783249	-0.32544	ctrl
nc_guide348132	0.12933	0.803977	-0.32715	ctrl
nc_guide332269	0.11944	0.783249	-0.32894	ctrl
nc_guide276481	0.10089	0.726936	-0.33114	ctrl
nc_guide134415	0.10427	0.740083	-0.33264	ctrl
nc_guide254274	0.14692	0.841298	-0.34523	ctrl
nc_guide9537	0.12236	0.783249	-0.35075	ctrl
nc_guide309137	0.13223	0.804939	-0.36156	ctrl
nc_guide131436	0.083035	0.659428	-0.36291	ctrl
nc_guide195548	0.091971	0.690099	-0.37066	ctrl
nc_guide263912	0.13733	0.82404	-0.37171	ctrl
nc_guide4292	0.086338	0.661324	-0.37542	ctrl
nc_guide304141	0.055315	0.489294	-0.40305	ctrl
nc_guide247383	0.09653	0.71237	-0.40875	ctrl
nc_guide145613	0.08096	0.647678	-0.42608	ctrl
nc_guide228838	0.071596	0.594626	-0.44494	ctrl
nc_guide346289	0.067619	0.576153	-0.44999	ctrl
nc_guide350579	0.10347	0.740083	-0.46807	ctrl
nc_guide110422	0.067783	0.576153	-0.47454	ctrl
nc_guide247060	0.041647	0.387281	-0.52294	ctrl
nc_guide175834	0.084045	0.661324	-0.53284	ctrl
nc_guide160011	0.06943	0.581074	-0.56767	ctrl
